# Supplementary material for: Comprehensive characterization of small noncoding RNA profiles in hypoxia-induced pulmonary hypertension (HPH) rat tissues
Source: iScience. 2024 Jan 13;27(2):108815. doi: 10.1016/j.isci.2024.108815 (PMC10844824; doi:10.1016/j.isci.2024.108815)
Supplement: Table S1. Expression set of small noncoding RNAs (sncRNAs) generated in current study, related to Figure 1 [file mmc2.xlsx]

## Sheet: Table S1
Table S1: Expression set of small noncoding RNAs (sncRNAs) generated in current study; related to Figure 1
id	thymus_NOR_4	thymus_NOR_5	thymus_NOR_6	kidney_NOR_4	kidney_NOR_5	kidney_NOR_6	brain_NOR_4	brain_NOR_5	brain_NOR_6	liver_NOR_4	liver_NOR_5	liver_NOR_6	lung_NOR_4	lung_NOR_5	lung_NOR_6	intestines_NOR_4	intestines_NOR_5	intestines_NOR_6	heart_NOR_4	heart_NOR_5	heart_NOR_6	spleen_NOR_4	spleen_NOR_5	spleen_NOR_6	thymus_HYP_3	thymus_HYP_1	thymus_HYP_2	kidney_HYP_3	kidney_HYP_1	kidney_HYP_2	brain_HYP_3	brain_HYP_1	brain_HYP_2	liver_HYP_3	liver_HYP_1	liver_HYP_2	lung_HYP_3	lung_HYP_1	lung_HYP_2	intestines_HYP_3	intestines_HYP_1	intestines_HYP_2	heart_HYP_3	heart_HYP_1	heart_HYP_2	spleen_HYP_3	spleen_HYP_1	spleen_HYP_2
rno-miR-29b-5p	16	16	4	270	156	120	1228	1674	1396	26	26	6	184	232	118	26	44	22	88	68	40	30	42	32	10	20	10	190	212	210	1292	1440	1578	16	22	26	182	240	190	44	46	60	122	68	110	36	68	30
rno-miR-29b-3p	547	532	516	2362	1884	1722	13331	18779	9948	210	323	161	2070	3881	2134	415	692	389	1070	845	641	1511	2912	1741	721	1016	644	4224	3442	3936	12466	15281	17018	354	420	370	3816	3727	3971	965	1185	904	2422	1072	1236	2042	2944	2373
rno-miR-3556b	94	60	72	630	570	496	2522	4186	2094	296	464	214	620	1170	576	155	152	186	348	172	152	178	378	228	68	86	112	1048	874	888	2386	2446	3288	404	384	486	1006	994	904	282	320	314	618	202	290	254	304	224
rno-miR-29c-5p	2	0	0	50	24	32	116	148	74	10	10	4	48	40	46	16	20	12	10	0	0	10	20	6	2	2	2	28	32	24	88	88	106	2	8	12	30	44	36	26	10	14	10	4	8	6	6	20
rno-miR-29c-3p	94	60	72	630	570	498	2522	4186	2094	296	464	214	620	1170	576	155	152	186	348	172	152	178	378	228	68	86	112	1048	874	888	2386	2446	3288	404	384	486	1006	994	904	282	320	314	618	202	290	254	304	224
rno-miR-99b-5p	158	168	155	1308	693	689	3065	2749	1989	125	122	76	3626	3546	1809	360	481	181	308	123	114	407	436	252	139	209	186	1048	1221	759	2363	2693	2391	110	187	185	2300	3584	2588	368	566	358	477	256	359	345	498	425
rno-miR-99b-3p	1	1	0	5	4	3	15	24	20	0	0	0	10	10	5	3	5	1	0	1	0	1	0	1	0	1	0	4	3	3	20	21	19	0	0	2	5	6	3	0	4	2	4	3	3	4	2	1
rno-miR-3596c	407	395	387	4115	1800	2105	23560	18917	15238	654	560	429	11355	9258	5257	1920	1808	1136	1688	666	760	2042	1689	1210	413	567	407	3069	3476	2138	14444	17511	16172	444	834	729	6366	9834	7459	1971	2955	1750	1779	1357	1707	1351	2096	1656
rno-let-7e	408	398	389	4140	1813	2113	23608	18974	15280	657	560	435	11405	9278	5288	1928	1820	1140	1692	668	760	2055	1695	1211	413	574	408	3090	3497	2147	14488	17562	16225	445	835	729	6395	9865	7479	1988	2969	1757	1784	1359	1711	1356	2105	1660
rno-let-7e-5p	407	395	387	4115	1800	2105	23560	18917	15238	654	560	429	11355	9258	5257	1920	1808	1136	1688	666	760	2042	1689	1210	413	567	407	3069	3476	2138	14444	17511	16172	444	834	729	6366	9834	7459	1971	2955	1750	1779	1357	1707	1351	2096	1656
rno-let-7e-3p	1	3	2	12	8	8	43	52	37	1	0	3	34	17	27	6	7	4	0	1	0	12	4	1	0	3	1	19	14	4	37	44	50	1	1	0	24	24	20	16	11	5	4	2	2	4	7	3
rno-miR-125a-5p	2396	2509	1914	21987	12221	14309	90276	109757	72589	3408	3976	2078	79707	89674	45244	8962	11320	5808	10087	5052	5595	10152	10555	6483	2201	3109	2606	23719	21665	16230	68397	82455	93216	3458	4912	5060	62808	83710	69966	14172	17769	11387	16301	7466	11206	9383	13115	11510
rno-miR-125a-3p	4	3	1	32	28	25	69	70	59	4	3	4	89	100	61	16	23	9	17	11	11	9	13	5	10	9	6	30	28	22	67	79	90	1	5	4	56	88	69	14	44	16	21	9	16	9	4	7
rno-miR-3572	4	5	4	3	3	7	39	37	19	1	1	0	13	15	14	2	6	3	1	1	2	2	4	0	1	8	2	4	9	11	22	33	18	5	4	6	8	21	9	5	12	2	2	2	0	5	9	1
rno-miR-935	4	2	1	1	0	0	468	289	281	0	0	0	1	0	1	0	1	2	0	0	0	1	1	0	0	4	3	0	0	0	313	522	255	0	0	0	0	0	0	1	0	2	0	0	0	1	3	1
rno-miR-295-5p	0	0	0	0	0	0	0	0	0	0	0	0	0	0	0	0	0	0	0	0	0	0	0	0	0	0	0	0	0	0	0	0	0	0	2	0	0	0	0	0	0	0	0	0	0	0	0	0
rno-miR-295-3p	2	0	4	0	0	0	0	0	0	0	0	0	0	0	0	0	0	0	0	0	0	0	0	0	2	0	0	0	0	0	0	0	2	0	5	0	0	0	0	0	0	0	0	0	0	0	0	0
rno-miR-294	0	0	0	0	0	0	0	0	0	1	0	3	0	0	0	0	0	0	0	0	0	0	0	0	2	2	0	0	0	0	0	0	0	0	1	0	0	0	0	0	0	0	0	0	0	0	0	0
rno-miR-293-5p	0	0	3	0	0	0	0	0	0	0	0	1	0	0	0	0	0	0	0	0	0	0	0	0	2	0	0	0	0	0	0	0	0	1	2	0	0	0	0	0	0	0	0	0	0	0	0	0
rno-miR-293-3p	0	0	0	0	0	0	0	0	0	0	0	1	0	0	0	0	0	0	0	0	0	0	0	0	0	0	0	0	0	0	0	0	0	0	2	0	0	0	0	0	0	0	0	0	0	0	0	0
rno-miR-291b	0	0	0	0	0	0	0	0	0	0	1	0	0	0	0	0	0	0	0	0	0	0	0	0	1	0	0	0	0	0	0	0	0	0	0	0	0	0	0	0	0	0	0	0	0	0	0	0
rno-miR-292-5p	2	0	0	0	0	0	0	0	0	0	0	0	0	0	0	0	0	0	0	0	0	0	0	0	2	1	1	0	0	0	0	0	0	1	0	0	0	0	0	0	0	0	0	0	0	0	0	0
rno-miR-292-3p	2	0	1	0	0	0	0	0	0	0	1	0	0	0	0	0	0	0	0	0	0	3	1	2	1	1	1	0	0	0	1	0	0	0	3	0	0	0	0	0	0	0	0	0	0	0	1	0
rno-miR-291a-5p	0	0	1	0	0	0	0	0	0	0	2	0	0	0	0	0	0	0	0	0	0	0	0	0	0	1	0	0	0	0	0	0	0	0	1	0	0	0	0	0	1	0	0	0	0	0	0	0
rno-miR-291a-3p	0	0	0	0	0	0	0	0	0	0	2	0	0	0	0	0	0	0	0	0	0	0	0	0	0	0	0	0	0	0	0	0	0	0	0	0	0	0	0	0	0	0	0	0	0	0	0	0
rno-miR-290	2	3	1	0	1	0	0	0	1	0	0	2	0	0	0	0	0	0	0	0	0	0	0	0	3	3	3	0	0	0	0	1	0	0	0	0	0	0	0	0	0	0	0	0	0	0	0	1
rno-miR-3099	0	0	0	0	0	0	1286	940	688	0	0	0	1	0	1	5	1	2	0	0	0	0	0	0	4	0	0	0	0	0	962	968	699	0	0	0	0	0	1	8	10	4	2	0	0	0	0	0
rno-miR-330-5p	5	1	7	27	26	19	1088	1653	844	1	2	2	92	176	72	7	14	6	4	5	6	27	25	20	5	6	5	34	32	42	893	1074	1356	3	4	2	114	128	104	14	11	13	20	5	8	21	33	22
rno-miR-330-3p	0	1	1	2	6	3	58	34	41	0	0	0	3	10	7	3	5	6	0	1	0	0	1	3	0	1	0	1	7	2	48	33	36	2	0	0	5	6	10	2	5	3	4	1	1	0	2	1
rno-miR-343	1	2	1	0	1	0	1	0	1	0	0	0	0	1	0	3	0	1	0	0	1	0	1	1	0	3	5	0	0	0	0	0	0	0	0	0	0	0	0	3	2	1	2	0	0	3	2	0
rno-miR-3569	0	0	0	0	0	0	0	0	0	0	0	0	0	0	2	0	0	0	0	0	0	1	0	0	0	0	0	1	0	0	0	1	0	0	0	1	0	1	1	0	0	0	1	0	0	0	3	0
rno-miR-150-5p	37489	31460	34174	6042	3626	4284	31037	35994	26804	990	1273	881	63112	65318	53102	7137	7078	5819	11916	5206	6106	158590	211694	121829	22783	42313	38634	8175	6999	4866	29119	32375	36588	901	1659	1222	48501	80817	60906	9403	12711	9372	21854	8526	13389	142172	207740	181915
rno-miR-150-3p	157	134	149	10	5	4	28	39	22	7	2	6	148	119	101	9	9	13	16	4	9	422	568	288	84	180	177	4	3	4	35	25	47	6	5	3	90	133	86	13	7	19	27	7	26	379	536	461
rno-miR-344b-5p	0	0	0	0	0	0	113	97	66	0	0	0	0	0	0	0	0	0	0	0	0	0	0	0	0	0	0	0	0	0	76	130	56	0	0	0	0	0	0	0	0	0	0	0	0	0	0	0
rno-miR-344b-3p	0	0	0	0	0	0	102	106	94	0	0	0	0	0	0	0	0	0	0	0	0	0	0	0	0	0	0	0	0	0	85	134	65	0	0	0	0	0	0	0	1	0	0	0	0	0	0	0
rno-miR-344b-1-3p	0	0	0	0	0	0	29	32	11	0	0	0	0	0	0	0	0	0	0	0	0	0	0	0	0	0	0	0	0	0	26	20	17	0	0	0	0	0	0	0	0	0	0	0	0	0	0	0
rno-miR-344a-5p	0	0	0	0	0	0	0	2	0	0	0	0	0	0	0	0	0	0	0	0	0	0	0	0	0	0	0	0	0	0	0	2	0	0	0	0	0	0	0	0	0	0	0	0	0	0	0	0
rno-miR-344a-3p	0	0	0	0	0	0	181	133	86	0	0	0	0	0	0	0	0	0	0	0	0	0	0	0	0	0	1	1	0	0	91	171	82	0	0	0	0	0	1	1	0	0	0	0	0	0	0	0
rno-miR-344g	0	0	0	0	0	0	5	2	1	0	0	0	0	0	0	0	0	0	0	0	0	0	0	0	0	0	0	0	0	0	1	2	1	0	0	0	0	0	0	0	0	0	0	0	0	0	0	0
rno-miR-344i	0	0	0	0	0	0	0	0	1	0	0	0	0	0	0	0	0	0	0	0	0	0	0	0	0	0	0	0	0	0	1	0	0	0	0	0	0	0	0	0	0	0	0	0	0	0	0	0
rno-miR-211-5p	6	14	3	1	0	0	44	67	14	0	0	0	87	91	37	2	0	1	1	0	0	173	204	115	7	8	13	0	0	0	18	32	38	1	1	0	28	67	64	0	1	2	2	0	1	230	336	242
rno-miR-211-3p	0	0	0	0	0	0	0	0	0	0	0	0	0	0	0	0	0	0	0	0	0	0	2	0	0	0	0	0	0	0	0	0	0	0	0	0	0	0	0	0	0	0	0	0	0	0	1	1
rno-miR-7a-5p	1555	1729	1460	190	129	125	11776	9159	5320	232	464	209	495	990	609	373	615	500	108	55	57	1403	3056	1511	1352	2063	1577	234	210	184	6423	17307	3783	464	336	390	556	699	446	999	1016	832	218	101	113	1902	2568	1728
rno-miR-7a-2-3p	0	0	0	0	0	0	125	53	56	0	0	0	0	0	0	5	1	1	0	0	0	0	0	1	0	0	0	0	0	0	60	241	66	0	0	0	0	0	0	0	4	2	1	0	0	1	0	0
rno-miR-9b-5p	0	0	9	39	3	36	5314	8005	4477	0	0	0	0	3	0	13	21	6	0	0	3	0	0	0	0	0	3	24	21	18	5110	6208	6782	0	0	0	0	3	0	18	13	21	0	6	6	0	3	6
rno-miR-9b-3p	336	336	441	5430	5415	7035	1774751	3475142	2116130	36	309	66	417	519	270	1770	3945	2346	1029	774	888	318	708	462	348	309	312	10062	8334	5499	2073259	2692753	3072300	105	90	186	486	630	1023	4347	5607	3456	2952	1194	801	546	591	552
rno-miR-9a-5p	336	336	441	5430	5415	7035	1774754	3475145	2116130	36	309	66	417	519	270	1770	3945	2346	1029	774	888	318	708	462	348	309	312	10062	8334	5499	2073261	2692755	3072301	105	90	186	486	630	1023	4347	5607	3456	2952	1194	801	546	591	552
rno-miR-9a-3p	0	0	9	39	3	36	5314	8005	4477	0	0	0	0	3	0	13	21	6	0	0	3	0	0	0	0	0	3	24	21	18	5110	6208	6782	0	0	0	0	3	0	18	13	21	0	6	6	0	3	6
rno-miR-1839-5p	74	75	101	168	127	116	443	489	317	47	52	45	133	162	85	46	41	41	60	34	36	146	126	103	54	124	78	211	216	127	430	466	290	37	50	44	105	157	93	73	68	48	65	72	59	117	185	112
rno-miR-1839-3p	57	66	101	87	93	89	166	161	117	36	51	48	83	126	91	67	152	125	22	26	27	90	86	67	55	130	90	88	150	75	90	165	116	34	49	39	65	127	96	71	246	66	32	43	24	73	145	85
rno-miR-708-5p	10	5	2	0	3	0	88	102	59	0	0	0	9	4	2	2	1	0	0	0	0	1	1	6	2	9	6	1	3	0	83	120	78	0	0	0	13	14	7	3	3	1	0	0	0	0	1	2
rno-miR-708-3p	0	0	0	0	0	0	15	15	6	0	0	0	1	0	0	0	0	0	0	0	0	0	0	0	1	1	0	0	1	0	8	14	7	0	0	0	1	0	0	0	1	0	0	0	0	1	0	0
rno-miR-326-5p	1	2	3	2	0	0	7	6	11	0	2	0	19	21	10	3	3	5	0	0	0	1	4	3	1	0	1	1	0	1	7	22	8	0	0	4	18	23	10	10	4	13	4	0	1	4	5	2
rno-miR-326-3p	41	32	16	33	41	17	522	543	398	7	4	7	141	205	135	59	66	33	9	9	8	55	65	29	20	33	14	36	34	20	387	453	483	2	3	11	123	143	126	41	75	46	22	15	6	49	69	52
rno-miR-3102	3	12	9	76	47	40	287	172	164	16	10	17	126	62	51	33	23	6	79	27	33	9	18	7	4	9	6	65	43	65	201	213	137	15	9	12	44	67	57	38	28	18	64	46	65	10	12	10
rno-miR-139-5p	147	167	166	1241	844	641	19928	20722	13714	610	618	376	1456	1947	1121	1256	1575	879	555	253	182	366	380	489	155	222	188	1143	1055	896	16620	12664	11181	494	649	623	1915	2043	1620	1677	2153	1356	845	294	405	349	712	595
rno-miR-139-3p	0	1	0	12	3	5	136	104	57	4	5	0	8	23	17	15	16	13	3	0	0	6	2	5	0	5	1	5	8	1	92	80	47	2	2	3	8	15	11	10	24	14	5	3	1	1	6	2
rno-miR-762	0	0	0	0	5	0	0	0	0	0	0	0	0	1	0	0	1	0	0	1	1	0	0	0	0	0	0	0	1	0	0	0	0	0	0	0	1	0	0	0	0	1	0	0	0	0	0	0
rno-miR-202-5p	2	1	0	0	0	0	2	2	0	0	0	0	0	0	0	0	0	0	0	0	0	0	0	0	0	3	0	0	0	0	0	0	0	0	0	0	0	0	0	0	0	0	0	0	0	0	0	0
rno-miR-202-3p	0	0	0	0	0	0	0	0	0	0	0	0	0	0	0	0	0	0	0	0	0	0	0	0	0	0	0	0	0	0	0	0	0	0	0	0	0	0	0	0	0	0	0	0	0	0	0	0
rno-miR-3574	42	19	27	70	74	56	93	165	123	42	64	21	152	153	127	49	105	44	75	50	41	32	35	19	30	32	32	126	103	77	227	166	207	63	68	52	481	479	383	131	129	91	172	95	120	27	61	37
rno-miR-210-5p	2	2	1	1	2	1	9	7	7	5	5	1	6	8	4	2	3	1	4	3	5	1	2	1	1	3	1	10	1	3	16	9	12	2	3	2	18	21	12	2	3	4	10	7	11	3	4	3
rno-miR-210-3p	42	19	27	70	74	56	93	165	123	42	64	21	152	153	127	49	105	44	75	50	41	32	35	19	30	32	32	126	103	77	227	166	207	63	68	52	481	479	383	131	129	91	172	95	120	27	61	37
rno-miR-675-5p	0	0	0	0	0	0	0	0	0	0	0	0	0	0	0	0	0	0	0	0	0	0	0	0	0	0	0	0	0	0	0	0	0	0	0	0	0	0	0	0	0	0	0	1	0	0	0	0
rno-miR-675-3p	0	0	0	0	1	0	0	0	0	0	0	0	0	0	0	1	0	0	0	0	0	0	0	0	0	0	1	0	0	0	0	0	0	0	0	0	0	0	1	0	0	0	1	2	0	0	0	0
rno-miR-483-5p	0	0	0	0	0	0	3	1	2	0	0	0	0	0	0	0	0	0	0	0	0	0	0	0	0	0	0	0	1	0	0	4	0	0	0	0	2	3	0	0	2	0	1	1	0	0	0	0
rno-miR-483-3p	2	0	1	0	1	0	21	10	6	1	2	0	0	2	0	1	2	0	15	5	4	0	0	0	0	1	0	0	0	0	4	18	4	1	0	0	4	7	2	1	1	4	1	9	5	0	0	0
rno-miR-6315	1	0	0	0	2	0	0	0	0	1	0	0	0	0	0	0	0	0	0	0	0	0	0	2	0	0	0	0	0	0	0	0	1	0	0	0	1	2	0	1	1	0	0	0	0	1	0	0
rno-miR-194-5p	116	112	148	10841	8578	7261	318	676	307	6773	13942	5919	345	837	570	48033	43334	49903	44	35	42	160	260	178	92	124	130	14346	10106	14290	455	433	481	12237	10359	12371	577	618	498	60803	47985	95889	157	60	70	261	220	228
rno-miR-194-3p	0	0	0	15	5	8	1	0	0	10	11	4	1	0	1	50	56	62	0	1	0	0	0	0	1	0	1	9	9	11	0	1	0	9	10	6	1	3	2	51	64	62	0	0	0	0	2	0
rno-miR-192-5p	57	49	76	6293	6837	4773	135	251	141	4182	7457	4410	145	261	199	14052	15453	19117	19	9	7	42	91	62	67	55	70	8475	7025	9689	230	149	235	8396	6987	8100	244	254	176	18209	17700	28910	51	6	13	83	98	88
rno-miR-192-3p	1	0	1	142	132	73	4	5	2	59	103	63	1	1	1	262	235	227	0	0	0	0	1	0	1	4	0	164	128	197	2	2	4	86	109	144	3	1	3	314	263	393	1	2	0	0	1	1
rno-miR-204-5p	185	223	232	1077	890	845	3701	5497	2181	137	178	105	479	629	342	219	199	152	57	39	41	2298	2492	1616	253	486	304	866	1302	593	1943	3984	2473	51	162	61	240	864	246	302	317	257	156	163	46	2534	3739	3023
rno-miR-204-3p	2	4	2	7	5	7	46	66	43	1	0	0	9	8	2	0	0	0	1	0	0	11	11	4	3	3	3	8	5	6	33	42	36	0	0	0	2	7	5	1	3	3	1	0	0	10	14	16
rno-miR-101b-5p	2	0	0	1	0	0	0	0	1	14	8	4	1	1	1	0	0	0	0	1	0	1	3	0	1	0	0	2	0	2	1	1	0	9	0	13	0	2	0	1	3	0	0	0	0	2	3	0
rno-miR-101b-3p	31	31	20	57	18	26	134	210	117	182	213	108	102	168	88	17	48	18	15	5	1	53	70	33	25	41	23	46	30	31	103	76	162	179	194	187	156	188	126	64	59	36	16	11	16	61	59	75
rno-miR-107-5p	5	4	4	27	46	36	33	82	48	10	18	6	7	11	6	4	9	11	9	4	4	7	25	5	3	1	2	44	42	73	64	81	74	12	11	11	10	6	13	30	12	15	14	10	21	6	9	8
rno-miR-107-3p	194	205	168	1108	752	666	1183	1620	903	94	146	83	571	817	480	219	259	172	138	84	59	387	579	293	172	240	170	1771	1024	1000	983	1029	975	110	158	146	472	628	468	284	371	243	210	117	140	387	634	414
rno-miR-6317	0	0	0	0	0	0	0	0	0	0	0	0	0	0	0	0	0	0	0	0	0	0	0	0	4	0	0	0	0	0	0	0	0	0	0	0	0	0	0	0	0	0	0	0	0	0	0	0
rno-miR-3085	0	0	0	0	0	0	30	17	8	0	0	0	0	0	0	0	0	0	0	0	0	0	0	0	0	0	0	0	1	0	8	19	16	0	0	0	0	0	0	0	0	0	0	0	0	0	0	0
rno-miR-146b-5p	50	63	40	12	16	13	422	636	395	8	17	4	1031	1053	805	97	209	129	10	11	7	71	87	57	48	50	41	23	13	8	410	412	554	10	5	4	797	813	520	101	195	102	59	24	28	67	80	77
rno-miR-146b-3p	0	0	0	0	1	0	4	1	2	0	0	0	7	11	4	0	1	0	0	0	0	0	0	1	0	0	1	0	0	0	3	2	2	0	0	1	4	3	1	1	0	4	0	0	0	0	0	1
rno-miR-3584-5p	8	10	6	0	0	0	0	0	0	0	0	0	4	2	2	0	0	0	0	0	0	2	6	4	0	2	12	0	0	0	0	0	0	0	0	0	2	4	2	4	0	0	0	0	0	0	6	2
rno-miR-3584-3p	0	4	4	0	6	0	0	0	0	0	0	0	0	2	2	2	0	0	0	0	0	0	0	0	0	0	0	0	0	2	0	0	0	0	0	0	0	0	0	0	2	0	0	0	0	0	2	0
rno-miR-6316	0	0	0	0	0	0	0	0	0	0	0	0	0	0	0	0	0	0	0	0	0	0	0	0	0	0	0	0	0	0	0	0	0	0	0	0	0	0	0	0	0	0	0	0	0	0	0	0
rno-miR-484	204	156	130	40	46	14	38	32	36	4	0	2	84	48	22	52	40	24	2	8	0	42	38	22	144	172	210	26	40	40	38	22	22	8	10	2	52	46	26	20	60	36	16	2	14	40	42	32
rno-miR-3568	0	0	1	0	0	0	0	0	0	0	0	0	0	0	1	0	0	0	0	0	0	0	0	0	0	0	0	0	0	0	0	0	0	0	0	0	0	0	0	0	0	0	0	0	0	0	0	0
rno-miR-3547	6	4	0	0	0	0	47	11	5	2	0	0	4	0	1	0	2	0	0	0	0	2	6	3	4	3	2	0	1	0	4	10	4	0	0	0	1	2	3	0	4	1	0	0	0	3	10	0
rno-miR-218a-2-3p	0	0	0	0	0	0	3	8	6	0	0	0	0	2	0	0	2	0	0	2	0	0	0	0	0	0	0	0	0	0	4	5	6	0	0	0	0	2	1	0	0	0	0	0	0	0	0	0
rno-miR-218a-5p	60	103	80	6465	5359	4090	32092	41327	24905	63	158	69	6831	11016	7254	538	1296	689	154	148	178	280	458	263	70	117	84	6993	6333	7303	28386	43605	29698	166	201	140	8222	13509	9972	1148	1746	1024	467	281	246	417	460	408
rno-miR-103-1-5p	0	1	3	0	2	2	9	8	10	0	0	0	2	6	5	2	0	2	2	1	0	3	0	1	2	2	1	2	0	4	6	4	14	1	0	0	0	1	1	1	2	0	0	0	0	2	1	0
rno-miR-103-3p	924	1017	923	3455	2399	2289	6845	8349	5414	277	347	189	3329	4823	2858	1033	1438	907	477	378	246	1469	1985	1127	976	1310	1025	5547	3411	3151	5751	5674	5500	300	390	316	2663	3773	3128	1407	1830	1269	767	448	551	1347	2165	1427
rno-miR-146a-5p	402	499	459	598	439	320	116	184	95	211	237	191	1312	1589	810	383	506	390	202	111	105	825	1133	742	373	626	449	496	546	394	144	149	104	242	252	309	1310	1724	1287	411	726	435	478	206	258	1030	1461	993
rno-miR-146a-3p	2	0	0	2	2	0	0	1	0	2	2	0	7	4	6	0	1	0	0	0	2	2	1	0	1	1	0	2	1	0	0	0	0	0	1	3	1	6	2	3	0	2	1	0	0	1	4	2
rno-miR-336-5p	0	0	1	0	1	0	6	3	2	0	0	1	0	0	0	2	0	0	0	2	0	0	0	0	0	0	0	0	0	0	0	2	2	0	0	0	0	0	0	0	0	0	0	2	0	0	0	0
rno-miR-336-3p	0	0	1	0	0	0	0	0	0	0	0	0	0	0	0	0	0	1	0	0	0	0	0	0	0	0	0	0	0	0	0	0	0	0	0	0	0	0	0	0	0	0	0	1	0	0	0	0
rno-miR-340-5p	22	22	20	4	4	0	74	56	46	16	6	6	16	24	10	2	12	4	4	0	2	30	32	14	10	26	20	8	4	6	62	66	78	4	4	4	14	16	8	14	12	2	2	0	2	18	26	38
rno-miR-340-3p	456	412	450	316	174	156	1128	1230	712	42	36	48	688	776	388	126	220	126	132	70	58	482	488	394	280	606	378	288	216	240	558	740	1018	20	56	32	392	810	578	156	224	224	172	68	106	348	566	442
rno-miR-324-5p	68	62	72	82	100	81	455	713	383	10	13	4	148	247	145	35	68	29	30	12	14	79	109	63	63	88	69	111	117	111	444	523	466	3	11	9	131	168	152	46	70	48	36	19	29	56	95	75
rno-miR-324-3p	21	22	21	38	35	28	102	142	75	4	7	1	54	63	40	15	21	10	10	6	3	31	31	20	9	27	32	30	41	26	78	93	94	3	3	2	47	49	45	28	28	18	22	9	12	18	31	15
rno-miR-497-5p	4	13	5	33	12	27	36	54	59	17	30	13	239	414	233	30	49	21	23	16	19	55	80	38	9	6	8	29	29	22	45	74	85	17	40	26	276	372	327	50	79	52	50	23	26	70	108	67
rno-miR-497-3p	0	0	1	0	0	1	0	0	0	1	0	1	0	1	0	0	0	0	0	0	0	1	0	0	0	0	0	0	0	0	1	0	0	0	0	0	0	0	2	0	0	0	0	0	0	0	0	0
rno-miR-195-5p	423	656	600	2295	1773	1865	2905	5224	3496	1544	2474	1182	18613	28333	13668	2221	4250	1938	1581	865	1041	4118	5343	2912	620	799	597	3825	2853	2445	3023	3942	5894	2233	2450	2522	19846	26982	22995	5002	6498	4194	4047	1860	2157	4897	6936	4953
rno-miR-195-3p	0	3	5	14	13	6	19	13	10	3	7	3	94	134	86	9	19	10	5	1	4	13	13	4	5	0	2	8	16	13	11	12	20	7	7	10	103	147	98	11	18	7	14	5	8	10	22	14
rno-miR-212-5p	0	1	2	1	0	3	936	1305	936	0	0	0	0	0	0	1	4	1	0	0	0	0	3	0	0	1	1	3	0	1	882	684	928	0	1	0	0	4	0	2	3	2	4	0	2	0	0	2
rno-miR-212-3p	11	8	7	5	8	4	3885	3992	2881	1	0	0	6	18	2	21	18	24	0	0	1	1	6	7	4	4	11	10	5	2	3449	2284	2807	1	0	1	14	25	11	24	17	22	18	1	4	6	7	7
rno-miR-132-5p	0	0	0	0	0	0	278	330	271	0	0	0	0	0	1	0	0	0	0	0	0	0	0	0	5	0	0	0	1	0	230	190	253	0	0	0	1	2	1	0	2	0	0	0	0	0	1	0
rno-miR-132-3p	32	30	25	21	13	18	18210	19653	14596	1	5	1	30	23	17	99	95	90	5	3	1	16	18	11	16	23	20	35	23	17	15254	10557	14311	2	4	4	47	60	41	77	131	71	68	15	17	19	31	26
rno-miR-6326	0	0	0	0	0	1	0	0	0	0	0	1	1	1	0	0	0	1	0	1	0	0	0	3	0	0	0	0	2	1	0	0	0	0	0	0	0	0	1	0	0	0	0	1	0	0	1	2
rno-miR-22-5p	47	53	48	735	515	480	1430	1987	1229	983	1386	657	775	1375	721	167	255	155	757	443	415	241	390	217	48	62	36	763	654	721	1222	1520	1556	1237	1123	1288	881	1197	947	172	279	201	1226	569	722	238	319	261
rno-miR-22-3p	65	82	65	887	823	657	937	1772	886	722	1377	583	986	1906	970	185	388	244	1018	572	641	342	684	336	65	98	67	1149	906	1116	892	932	1230	895	1010	1219	1405	1774	1535	353	443	287	1947	837	1049	366	618	436
rno-miR-423-5p	402	270	285	493	266	226	627	504	417	314	246	164	1553	1275	594	444	290	243	188	67	95	627	581	410	229	333	304	408	372	299	430	378	470	202	269	258	1000	1211	968	348	394	399	248	153	186	521	740	629
rno-miR-423-3p	265	240	197	215	189	139	234	263	167	109	133	63	386	475	258	145	183	140	117	91	76	303	428	250	183	304	238	194	218	232	154	170	238	84	119	119	297	434	358	215	222	168	170	105	136	274	384	355
rno-miR-451-5p	10	8	17	226	96	95	138	55	115	66	129	86	101	493	69	15	16	9	63	37	37	2948	1186	942	8	5	8	291	95	172	44	10	171	152	32	131	516	392	102	25	24	27	113	1	71	585	1740	658
rno-miR-451-3p	0	0	1	2	5	1	3	0	1	2	8	0	2	13	1	0	1	1	2	2	1	984	159	194	0	0	1	7	1	2	3	0	2	7	3	3	15	15	3	0	1	0	0	0	1	63	330	67
rno-miR-144-5p	1	0	0	15	3	7	11	5	2	5	12	9	0	34	5	1	0	1	4	1	1	181	50	57	0	1	0	18	8	9	3	1	4	9	5	6	25	22	2	3	0	1	7	0	4	34	109	42
rno-miR-144-3p	0	0	0	10	3	4	1	3	7	8	2	5	4	12	0	0	0	0	0	0	2	80	11	2	0	1	1	9	3	9	6	0	1	4	1	4	23	19	6	3	0	1	0	0	2	9	23	11
rno-miR-3549	0	0	0	0	1	1	0	0	1	5	0	3	6	9	9	0	1	1	0	0	0	0	0	0	0	0	0	2	0	3	0	0	0	3	9	6	2	6	3	1	1	0	0	1	0	0	0	0
rno-miR-193a-5p	0	0	0	0	1	1	0	0	1	5	0	3	6	9	9	0	1	1	0	0	0	0	0	0	0	0	0	2	0	3	0	0	0	3	9	6	2	6	3	1	1	0	0	1	0	0	0	0
rno-miR-193a-3p	1	0	0	7	2	3	1	2	2	13	8	4	9	5	4	2	4	2	3	0	0	0	3	1	1	1	1	10	3	7	0	0	0	3	7	7	4	6	9	2	3	1	0	0	0	1	0	0
rno-miR-365-5p	0	3	0	13	3	8	4	1	0	17	10	7	24	14	5	1	6	2	2	0	0	0	0	0	1	0	2	14	9	7	3	3	0	5	13	5	19	15	16	3	7	4	1	0	2	2	0	2
rno-miR-365-3p	69	77	47	415	268	282	352	239	208	943	1189	723	1566	2089	1125	264	417	308	88	43	70	176	142	126	41	55	61	394	379	438	213	223	207	997	1192	1267	1581	2087	1648	460	489	354	234	101	136	164	239	133
rno-miR-632	12	12	23	5	11	12	3	15	21	1	16	22	8	16	16	7	17	3	35	24	28	11	17	12	12	7	3	6	19	6	3	1	6	0	10	12	10	14	16	5	27	7	17	30	39	2	8	4
rno-miR-6327	0	0	0	0	0	0	0	0	0	0	0	0	0	0	0	0	0	0	0	0	0	0	0	0	0	0	0	0	0	0	0	0	1	0	0	0	0	0	0	0	0	0	0	0	0	0	0	0
rno-miR-21-5p	27605	40032	39606	56404	47481	45011	14495	25923	15437	62584	104975	53446	68214	126172	92974	41394	107763	93948	7147	6005	6564	102447	183959	110270	29332	49642	43711	67680	64493	72034	17865	11111	24612	100345	96474	125232	147819	189504	170769	96443	148205	112155	51393	25949	24573	152554	210591	161858
rno-miR-21-3p	7	0	6	8	13	16	5	3	3	13	27	6	13	13	22	19	27	28	2	0	6	18	10	18	0	20	1	10	19	9	1	0	0	6	16	9	11	16	17	19	28	9	6	1	1	8	25	17
rno-miR-301a-5p	4	6	13	3	5	4	11	24	14	0	3	0	6	9	11	1	3	0	3	1	2	2	1	4	6	8	5	7	8	4	13	17	10	0	0	2	13	15	15	2	7	3	4	4	1	1	1	1
rno-miR-301a-3p	5	6	9	2	2	4	13	19	15	0	0	0	7	12	4	0	2	1	3	0	0	5	3	2	6	9	11	6	2	2	5	17	13	1	0	0	9	21	10	6	2	2	2	3	0	7	3	1
rno-miR-142-5p	3492	2564	2493	92	42	46	73	92	59	72	105	52	1110	1651	1191	319	323	265	31	10	14	5317	9463	4378	1716	3116	2797	72	74	48	35	63	43	48	92	107	597	932	664	553	441	442	37	21	17	4749	7227	5953
rno-miR-142-3p	1622	1525	1661	59	35	39	23	46	33	37	65	38	508	810	638	327	534	460	19	13	18	1322	2845	1350	892	1738	1376	61	44	23	19	35	26	56	56	75	420	659	457	1005	850	495	62	16	21	1623	2405	1792
rno-miR-196c-5p	11	3	8	220	145	94	1	0	0	0	0	0	0	0	0	10	0	1	20	9	4	0	0	0	2	11	14	218	196	132	0	0	0	0	0	0	0	0	0	2	11	7	26	22	42	0	0	0
rno-miR-196c-3p	0	0	2	50	22	25	0	0	0	0	0	0	0	0	0	0	0	0	1	0	0	0	0	0	1	1	0	36	24	19	0	0	0	0	0	0	0	0	0	0	1	0	2	2	0	0	0	0
rno-miR-10a-5p	180	251	215	14363	10618	10246	8	17	8	1342	2029	951	11207	18369	8921	2601	4874	2220	544	355	280	2129	2919	1613	196	330	218	16991	15643	12800	7	20	8	1315	2198	2364	13629	16199	15417	5499	7775	3829	794	460	643	2387	3246	2766
rno-miR-10a-3p	2	5	3	120	98	91	0	0	0	9	7	8	72	93	54	33	65	42	2	3	0	14	27	17	0	1	3	116	152	86	0	0	0	9	15	10	74	100	74	85	154	59	2	4	1	21	37	28
rno-miR-152-5p	1	0	0	1	0	0	0	0	1	3	0	0	2	6	2	0	3	1	0	0	0	0	1	0	0	0	0	1	0	0	1	0	0	0	0	1	3	6	0	0	0	1	0	0	0	0	0	0
rno-miR-152-3p	101	136	105	220	189	195	129	115	107	105	162	98	1170	1482	908	364	598	341	172	78	133	283	302	170	131	167	119	255	257	160	88	114	92	118	143	136	1120	1409	1299	523	856	417	381	263	239	234	376	277
rno-miR-3064-5p	86	57	61	30	34	24	38	33	25	8	10	20	134	46	59	41	23	12	19	42	40	29	43	28	48	92	64	9	50	29	20	40	23	7	22	10	40	98	67	24	21	14	12	42	25	25	34	19
rno-miR-3064-3p	82	51	47	14	6	4	5	8	8	9	4	12	170	51	56	59	11	15	11	36	25	30	42	21	41	87	53	6	23	19	6	10	6	1	15	2	49	95	79	23	14	23	8	19	11	27	39	29
rno-miR-297	0	0	0	0	0	0	0	0	0	0	0	0	0	0	0	0	0	0	0	0	0	0	0	0	0	0	0	0	0	0	0	0	0	0	0	0	0	0	0	1	0	0	0	0	0	0	0	0
rno-miR-3577	0	0	2	2	0	0	9	12	7	1	0	0	3	2	1	4	3	1	0	0	1	0	1	0	2	0	0	1	1	0	16	9	16	0	1	0	8	4	6	1	0	2	1	1	0	3	6	1
rno-miR-3065-5p	12	17	15	8	7	9	2042	4120	1919	6	13	5	13	32	13	24	25	24	12	4	11	46	85	45	5	34	3	15	8	7	2176	1109	3201	7	13	16	13	25	20	40	54	30	34	13	12	53	93	64
rno-miR-3065-3p	8	4	3	3	3	0	912	817	608	2	5	1	11	19	15	9	9	8	5	3	3	15	12	10	3	4	1	3	2	4	657	347	735	1	3	4	13	11	5	11	13	8	13	2	3	16	16	14
rno-miR-338-5p	8	4	3	3	3	0	907	811	607	2	5	1	11	19	15	9	9	8	5	3	3	15	11	10	3	4	0	3	2	4	651	339	727	1	3	4	13	10	5	11	13	8	12	2	3	16	16	14
rno-miR-338-3p	12	17	15	8	7	9	2042	4120	1919	6	13	5	13	32	13	24	25	24	12	4	11	46	85	45	5	34	3	15	8	7	2176	1109	3201	7	13	16	13	25	20	40	54	30	34	13	12	53	93	64
rno-miR-3594-5p	0	0	0	0	0	0	0	0	1	0	0	0	2	2	0	0	3	0	0	0	0	0	0	0	0	0	0	0	0	0	1	1	2	0	0	1	0	0	0	0	0	0	0	0	0	0	0	0
rno-miR-3594-3p	3	0	2	12	2	2	42	37	37	1	0	0	8	17	12	3	6	1	8	6	3	8	3	0	4	0	3	3	4	5	33	54	45	1	3	1	12	9	8	3	1	4	4	5	7	5	5	4
rno-miR-3562	0	0	0	0	0	0	5	7	5	0	0	0	0	2	0	1	1	0	0	0	0	0	0	0	0	1	0	0	0	1	5	6	12	0	0	0	1	0	0	1	0	0	0	0	0	0	0	0
rno-miR-99a-5p	87	132	94	1095	903	996	3916	5736	3294	808	1081	703	2930	5437	3324	255	529	238	900	716	595	692	1806	745	103	151	119	1345	1356	1233	3042	5480	4871	1255	1151	1196	3816	5610	4550	481	772	355	2120	1010	1112	865	1576	1128
rno-miR-99a-3p	0	0	0	1	0	3	16	24	19	3	6	3	9	6	6	1	0	0	2	2	4	4	1	1	0	0	0	1	0	1	16	27	29	10	1	3	5	17	12	0	0	0	6	3	6	3	1	2
rno-let-7c-1	18958	16304	15595	72285	43989	44099	221837	205094	157539	28648	25155	20865	183369	182154	95594	34952	38112	25459	37042	16959	22076	49688	49549	31119	12419	19538	15538	60049	66776	51620	141765	180139	205671	21041	29633	25650	124451	178496	146799	35682	58093	34574	43275	31659	38571	35589	54965	43755
rno-let-7c-5p	37421	32166	30884	142893	87323	87465	436730	402377	310732	57675	50432	42005	361707	360124	189870	69254	75640	50478	73347	33669	43714	98092	97794	61481	24541	38719	30668	118793	132684	102292	279540	356126	404551	42298	59721	51579	244949	352883	290230	70321	115391	68380	85314	62816	76463	70241	108945	86466
rno-let-7c-1-3p	1	0	0	2	3	1	13	27	7	5	4	1	16	15	5	0	0	1	3	3	2	2	3	2	0	0	0	6	5	2	7	16	14	1	2	0	8	9	7	7	2	2	2	2	1	1	2	2
rno-miR-3588	5065	6726	5114	14147	10091	9090	170711	215511	137023	8657	8368	6628	71073	98050	53183	10206	15084	8139	17707	10866	10161	13898	19821	11685	5533	7948	6285	14774	14215	13464	132327	187072	190282	9597	10248	10079	64290	83813	79474	14812	20820	11975	33693	18239	19501	13289	21255	17616
rno-miR-125b-5p	10139	13459	10240	28331	20193	18203	341553	431291	274192	17378	16800	13302	142293	196352	106526	20432	30193	16280	35456	21762	20357	27804	39655	23390	11085	15912	12585	29586	28457	26960	264750	374344	380711	19275	20565	20252	128758	167875	159168	29655	41676	23986	67495	36519	39049	26611	42552	35296
rno-miR-125b-2-3p	0	0	0	3	3	2	18	27	16	0	0	0	1	15	7	0	0	0	0	1	1	2	3	0	2	0	0	5	2	4	17	17	25	1	0	0	8	8	3	2	0	0	4	2	2	1	9	1
rno-miR-155-5p	4318	4607	4707	340	223	287	108	50	39	73	64	96	685	668	674	610	983	665	139	43	65	5600	6714	4296	3008	5440	4748	375	371	218	40	84	38	77	57	88	528	1042	841	755	1607	672	266	162	191	5562	8172	6452
rno-miR-155-3p	2	6	3	1	0	3	0	0	0	0	0	0	0	3	1	0	0	0	0	1	0	0	10	16	2	3	3	1	0	0	0	0	0	1	0	0	0	4	1	1	0	0	1	0	0	7	5	6
rno-miR-802-5p	0	0	0	12	4	3	2	0	0	268	507	191	0	0	0	98	111	88	1	0	0	0	0	0	0	0	0	4	2	5	0	0	2	466	320	421	0	0	1	132	143	185	1	0	1	0	0	0
rno-miR-802-3p	0	0	0	0	0	0	0	0	0	4	0	3	0	0	0	2	2	0	1	0	0	0	0	0	0	0	0	0	0	0	0	0	0	0	3	3	0	0	0	2	0	2	0	0	0	0	0	0
rno-miR-6324	12	18	24	23	11	13	71	67	51	3	13	3	49	47	16	15	6	12	18	4	2	17	11	14	9	34	14	22	20	13	42	60	75	11	11	15	36	41	31	14	13	18	14	4	12	23	21	15
rno-miR-6325	0	0	0	0	0	0	0	0	0	0	0	0	0	0	0	0	0	0	0	0	0	0	0	0	0	0	0	0	0	2	0	0	0	0	0	0	0	0	0	0	0	0	0	0	0	0	0	0
rno-miR-568	0	0	1	2	5	2	0	1	0	0	3	2	2	4	2	0	0	0	8	17	17	0	2	0	0	1	0	2	4	2	1	0	2	1	1	2	0	0	2	0	0	0	2	18	9	1	0	0
rno-miR-28-5p	65	66	47	94	70	31	38	60	33	65	93	59	307	400	199	70	96	67	46	24	19	69	77	29	42	67	30	95	84	85	19	62	29	86	84	79	282	368	316	107	179	87	79	44	59	62	100	53
rno-miR-28-3p	17	20	7	18	17	12	4	2	2	16	21	14	34	29	27	18	24	11	5	2	4	14	10	4	10	14	11	11	11	10	2	2	4	20	10	21	20	36	26	22	26	26	8	3	10	8	9	8
rno-miR-1224	0	2	3	1	1	0	188	185	107	1	0	0	1	0	0	2	3	0	0	0	2	0	0	0	0	4	4	1	0	1	138	201	158	0	0	0	0	0	0	0	4	1	0	0	1	0	1	1
rno-miR-6323	0	0	0	0	0	0	0	0	0	0	0	0	0	0	0	0	0	0	0	0	0	0	0	0	0	0	0	0	0	0	0	0	0	0	0	0	0	0	0	0	0	0	0	0	0	0	0	0
rno-miR-185-5p	184	160	167	697	392	318	2175	3797	2939	54	48	63	1162	1605	826	244	255	188	455	313	341	595	546	338	163	231	187	622	514	506	2546	3360	3108	42	69	54	978	1424	1097	251	294	291	802	489	667	377	596	441
rno-miR-185-3p	0	0	0	1	2	1	17	25	13	0	0	0	7	3	5	1	1	1	2	0	2	3	1	0	0	0	0	1	2	4	11	12	16	0	0	0	2	10	0	0	1	1	3	1	3	0	0	1
rno-miR-1306-5p	164	121	157	30	21	14	184	143	121	6	8	2	113	107	50	51	29	40	29	4	10	83	58	36	128	153	177	16	22	28	114	125	130	8	12	4	55	113	79	49	73	50	26	12	23	45	72	58
rno-miR-1306-3p	1	0	0	0	1	0	2	1	0	0	2	1	0	2	0	0	2	1	2	0	0	2	2	1	0	5	0	0	0	2	0	3	2	0	0	0	1	1	0	1	1	0	0	0	2	0	0	0
rno-miR-301b-5p	2	1	1	0	0	0	0	0	0	0	0	0	0	1	0	0	0	1	0	0	0	1	1	0	1	2	0	0	0	0	0	0	0	0	0	0	0	0	0	1	0	0	0	0	0	0	0	0
rno-miR-301b-3p	0	4	2	0	0	0	0	0	0	0	0	0	0	1	0	0	0	0	0	0	0	0	1	0	1	5	2	0	0	0	0	2	0	0	0	0	0	0	1	1	0	0	0	0	0	0	0	0
rno-miR-130b-5p	1091	816	839	19	5	10	33	36	21	5	3	0	49	31	37	239	191	209	3	5	3	101	90	70	672	1142	801	9	3	8	26	35	35	3	2	2	25	21	34	229	300	269	8	4	4	101	115	103
rno-miR-130b-3p	327	300	240	10	2	9	5	6	8	0	2	1	24	24	20	56	51	53	2	0	0	49	92	54	236	377	265	1	4	2	5	4	6	0	0	0	14	15	10	92	70	81	2	1	2	54	89	55
rno-miR-339-5p	36	40	26	193	157	97	58	40	38	118	108	46	189	267	139	33	78	56	48	15	21	179	185	92	34	42	34	130	174	161	22	44	33	49	61	104	130	164	136	52	72	25	54	13	27	109	206	169
rno-miR-339-3p	4	6	7	38	20	20	11	5	8	9	6	6	49	77	56	10	15	13	5	0	1	30	35	21	1	3	3	16	38	28	5	5	7	5	7	6	55	57	52	11	17	9	4	1	4	34	46	31
rno-miR-25-5p	231	184	139	42	25	27	133	171	100	21	21	17	168	155	74	41	42	14	26	9	8	112	131	63	141	240	167	36	37	18	107	105	129	6	18	14	83	184	82	55	49	35	43	22	23	70	133	99
rno-miR-25-3p	5050	4932	4364	1179	815	700	1345	1321	1017	548	555	514	3651	3867	2341	1242	1779	1105	418	186	219	3089	3127	1820	3601	5891	4359	1102	1115	781	1419	935	1183	537	612	541	2441	3773	2542	1423	2327	1361	709	416	487	2332	3741	2478
rno-miR-93-5p	73	58	56	9	8	8	35	35	24	7	8	6	31	39	38	25	44	35	3	4	3	48	36	25	55	66	42	8	20	9	17	15	29	3	4	8	19	36	25	23	47	22	11	5	7	28	56	30
rno-miR-93-3p	30	29	23	12	5	8	17	10	13	4	5	1	28	34	26	11	26	28	7	0	1	16	32	12	14	26	23	4	13	4	11	8	12	5	1	5	28	22	22	16	23	10	1	2	1	13	20	19
rno-miR-106b-5p	23	23	10	2	1	1	1	4	1	2	3	1	10	18	9	14	9	2	2	1	1	7	13	7	12	19	13	0	0	0	2	3	2	2	3	1	14	19	10	5	5	0	5	1	1	7	6	12
rno-miR-106b-3p	35	31	28	5	11	7	12	17	9	1	1	1	38	48	41	7	22	16	2	2	1	22	26	21	25	50	34	8	14	9	5	9	11	1	3	5	38	32	24	12	20	13	6	3	4	22	32	27
rno-miR-702-5p	1	1	0	2	0	0	6	10	2	0	0	2	4	0	0	0	0	0	1	1	1	3	1	0	2	2	0	3	1	1	2	4	9	0	0	0	2	3	1	0	1	1	0	1	0	1	0	1
rno-miR-702-3p	74	68	57	138	80	68	1159	720	587	17	4	8	233	196	95	72	45	45	32	14	17	56	57	47	55	63	70	89	89	109	623	862	722	24	10	5	125	220	146	53	82	63	66	38	51	32	63	59
rno-miR-6322	0	0	0	0	0	0	0	0	0	0	0	0	0	0	0	0	0	0	0	0	0	0	0	0	0	0	0	0	0	0	0	0	0	0	0	0	0	0	0	0	0	0	0	0	0	0	0	0
rno-miR-350	834	801	602	333	200	192	1935	2214	1253	628	895	393	1602	2065	1394	384	478	301	338	158	135	1134	1580	829	548	834	706	322	290	188	1283	1277	1737	675	745	616	1179	1785	1462	562	751	391	435	191	256	1138	1705	1243
rno-miR-3473	1	0	0	0	0	0	0	0	0	0	0	0	0	0	0	0	0	0	0	2	0	0	1	0	0	0	1	0	0	0	0	0	0	0	0	0	1	0	0	0	0	0	0	0	0	1	1	1
rno-miR-128-1-5p	1	0	0	1	0	2	8	17	20	0	0	1	2	1	1	0	0	0	0	1	1	1	1	2	0	0	2	1	1	0	16	13	24	0	0	0	1	1	0	0	0	0	0	0	0	1	3	0
rno-miR-128-3p	7014	6452	4312	242	159	92	89376	100906	62849	68	100	45	518	419	169	127	108	69	106	78	65	762	721	421	4952	6746	5914	193	116	86	59577	65247	82120	61	74	76	369	381	268	138	146	94	127	94	103	519	665	522
rno-miR-135b-5p	1	0	0	1	2	0	568	996	595	0	2	0	2	0	0	1	0	0	0	0	0	1	0	0	0	0	0	2	1	6	512	581	1388	1	0	0	0	0	1	1	1	0	0	0	1	0	1	2
rno-miR-135b-3p	0	0	0	0	0	0	0	3	1	0	0	0	0	0	0	0	0	0	0	0	0	0	0	0	0	0	0	0	0	0	1	1	0	0	0	0	0	0	0	0	0	0	0	0	0	0	0	0
rno-miR-3570	70	99	104	2	1	3	26	43	25	0	0	0	19	40	22	6	5	6	3	1	0	8	19	4	32	80	61	3	2	5	16	30	48	0	2	2	14	18	29	2	6	3	5	1	1	12	15	9
rno-miR-181a-5p	35972	39675	35315	2042	1547	1456	19001	24506	15745	278	391	244	14059	19595	13740	2148	3887	2452	1011	571	558	5500	8009	5078	21902	38992	28014	2432	2427	1824	18691	13173	23404	390	400	382	13361	17487	13597	2892	6482	2500	1709	831	927	5111	7280	5203
rno-miR-181a-1-3p	70	99	104	2	1	3	26	43	25	0	0	0	19	40	22	6	5	6	3	1	0	8	19	4	32	80	61	3	2	5	16	30	48	0	2	2	14	18	29	2	6	3	5	1	1	12	15	9
rno-miR-181b-5p	20619	19154	17543	1379	829	745	15518	12755	9225	138	84	59	4592	4098	2346	807	988	612	633	203	229	2223	1992	1182	13890	22376	16023	1155	1302	908	12419	8013	13660	118	141	128	2922	4017	2913	970	1723	724	536	318	527	1678	2065	1596
rno-miR-181b-1-3p	27	42	45	1	0	0	11	16	4	0	1	0	10	14	2	0	0	0	0	1	0	2	3	5	28	61	44	0	0	1	9	5	23	3	0	0	7	12	6	4	3	0	3	1	1	0	3	4
rno-miR-488-5p	0	0	0	0	0	0	3	4	0	0	0	0	0	0	0	1	0	0	0	0	0	0	0	0	0	0	0	0	0	0	2	3	1	0	0	0	0	0	0	0	0	0	0	0	0	0	0	0
rno-miR-488-3p	1	0	0	0	0	0	97	84	92	0	0	0	4	0	1	0	1	0	0	1	0	0	1	1	0	0	0	0	0	1	56	100	89	0	0	0	4	4	5	4	2	2	0	2	0	2	2	0
rno-miR-1843b-5p	390	235	328	313	187	222	953	564	645	178	136	142	669	422	391	178	122	155	130	35	59	546	448	340	200	381	267	198	260	176	523	528	590	107	128	133	306	547	351	126	175	144	94	94	80	342	583	362
rno-miR-1843b-3p	519	349	443	438	280	291	1483	887	1077	234	163	185	979	646	501	226	174	187	239	74	98	765	567	437	305	601	368	285	429	238	1000	1164	913	132	194	177	507	957	549	164	236	189	156	204	168	509	912	490
rno-miR-199a-5p	6	11	12	34	28	30	9	8	4	8	21	4	86	83	67	54	50	41	27	11	13	48	65	36	7	19	12	46	42	21	0	2	5	11	21	20	84	120	105	76	116	60	77	19	27	40	64	42
rno-miR-199a-3p	69	113	83	357	274	269	80	72	39	66	85	30	1997	2737	1457	473	825	437	279	128	153	597	684	342	94	149	101	389	354	238	31	65	52	60	95	97	1873	2586	2106	854	1325	580	732	361	270	408	648	428
rno-miR-214-5p	1	5	4	30	32	24	6	8	3	6	7	3	88	93	86	46	64	40	16	8	11	23	36	22	2	4	5	31	43	20	1	4	2	7	8	5	126	174	125	52	115	69	52	43	29	11	29	24
rno-miR-214-3p	34	37	39	135	125	104	22	13	19	28	26	13	401	343	190	310	298	168	89	41	77	233	271	135	33	44	45	124	109	56	6	18	19	23	39	27	418	589	516	323	546	268	230	154	117	190	263	189
rno-miR-3120	3	7	4	40	43	27	6	9	3	7	10	3	112	118	97	55	79	48	17	11	12	28	39	24	3	6	6	39	53	23	1	4	2	10	10	6	144	211	161	61	133	72	69	46	37	13	36	25
rno-miR-664-2-5p	501	347	569	540	443	459	1921	1654	1813	239	228	313	6036	3760	2984	686	267	428	291	160	261	2269	1629	2041	354	562	380	475	711	493	1452	1827	1636	215	294	264	3783	5563	3733	1042	592	895	384	320	257	1862	2435	1702
rno-miR-664-3p	1090	773	1111	5867	5447	4407	15682	11749	10074	856	817	897	12446	13372	16943	6876	9746	7026	1161	705	725	6757	9102	6123	843	1194	751	5109	6014	4604	10194	13488	10496	755	1056	888	8620	12334	10065	6273	12373	6560	1633	1061	1230	4582	8900	6957
rno-miR-205	3572	4017	3384	29	27	429	63	108	56	8	10	1	1173	1627	1222	390	530	443	4	3	2	21	36	30	3963	5731	4211	84	98	17	41	91	77	10	10	5	894	1246	946	365	610	382	6	3	4	19	17	29
rno-miR-6321	0	1	0	5	3	0	12	19	0	0	1	0	1	2	0	0	1	0	0	1	2	2	3	1	1	0	0	4	1	0	11	8	0	0	0	0	2	2	0	0	1	0	2	0	0	3	2	0
rno-miR-193b-5p	0	0	0	10	5	1	20	23	15	10	6	5	8	4	2	1	2	0	3	2	2	0	0	1	1	0	1	1	2	2	16	9	11	9	9	12	3	3	3	0	2	2	4	3	3	0	0	1
rno-miR-193b-3p	3	5	4	63	42	28	33	40	15	16	11	5	19	18	11	7	8	6	11	3	4	13	6	8	13	7	4	28	31	30	24	17	18	10	26	15	14	10	16	6	7	6	18	4	13	6	10	4
rno-miR-328b-3p	0	0	0	0	0	0	3	9	3	1	0	0	1	0	0	1	0	0	0	0	0	0	0	1	0	0	0	1	0	0	4	7	3	0	0	0	0	0	0	0	0	0	0	1	0	1	0	0
rno-miR-218b	31	47	41	3478	2930	2212	15030	20421	12014	31	85	38	3604	5931	3900	273	662	354	82	77	92	143	249	141	34	60	47	3801	3440	3965	13526	20509	14519	89	101	75	4398	7245	5330	598	899	529	241	141	129	217	241	221
rno-miR-218a-1-3p	0	0	0	1	0	0	1	0	0	0	0	0	1	0	0	0	0	0	0	0	0	0	0	0	0	0	0	0	0	0	0	0	1	0	0	0	1	4	0	0	0	0	0	0	0	0	0	0
rno-miR-216b-5p	0	0	0	0	0	0	1	1	0	0	0	0	0	0	0	0	0	0	0	0	0	0	0	0	1	0	0	0	0	0	0	0	0	0	0	0	0	0	0	0	0	0	1	1	0	0	0	0
rno-miR-216b-3p	0	0	0	0	0	0	0	0	0	0	0	0	0	0	0	0	0	0	0	0	1	0	0	0	0	0	0	0	0	0	0	0	0	0	0	0	0	1	0	0	0	0	0	0	0	0	0	0
rno-miR-216a-5p	0	0	0	0	0	0	1	3	2	0	0	0	4	9	8	0	0	0	0	0	0	2	0	0	1	0	0	1	0	0	0	0	1	0	0	0	11	17	16	1	0	0	0	1	0	0	1	0
rno-miR-216a-3p	0	0	0	0	0	0	0	0	0	0	0	0	0	0	0	0	0	0	0	0	0	0	0	0	0	0	0	0	0	0	0	0	0	0	0	0	0	0	0	0	0	0	0	0	0	0	0	0
rno-miR-217-5p	1	0	0	0	0	0	0	0	1	0	0	0	4	5	4	0	0	0	0	0	0	2	0	1	0	2	0	1	0	0	0	1	1	0	0	1	6	8	8	0	1	0	0	0	0	0	0	0
rno-miR-217-3p	0	0	1	0	0	0	0	0	0	0	0	0	1	3	0	0	0	0	0	0	0	0	0	0	0	0	0	0	0	0	0	0	0	0	0	0	0	0	1	0	0	0	0	0	0	0	0	0
rno-miR-3546	0	0	0	0	0	0	0	3	0	1	0	1	0	0	0	0	2	0	260	233	126	0	0	0	0	0	0	0	0	0	1	0	0	0	0	0	0	0	0	0	0	0	220	147	216	1	0	0
rno-miR-208a-5p	0	0	0	0	0	0	0	3	0	1	0	1	0	0	0	0	2	0	246	216	125	0	0	0	0	0	0	0	0	0	1	0	0	0	0	0	0	0	0	0	0	0	219	143	215	1	0	0
rno-miR-208a-3p	0	0	0	0	0	0	0	1	2	0	0	0	0	0	0	0	0	0	28	42	32	0	0	0	0	0	0	0	0	0	1	0	0	0	0	0	0	0	0	0	0	0	20	24	13	0	0	0
rno-miR-208b-5p	0	0	0	0	0	0	0	0	0	0	0	0	0	0	0	0	0	0	4	2	13	0	0	0	0	0	0	0	0	0	0	0	0	0	0	0	0	0	0	0	0	0	6	10	5	0	0	0
rno-miR-208b-3p	0	0	0	0	0	0	0	0	0	0	0	0	0	0	0	0	0	0	8	8	14	0	1	0	0	0	0	0	0	0	0	0	0	0	0	0	0	0	0	0	0	0	31	29	12	0	0	0
rno-miR-6320	0	0	0	0	0	0	0	0	0	0	0	0	0	0	0	0	0	0	0	0	0	0	0	0	0	0	0	0	0	0	0	0	0	0	0	0	0	0	0	0	0	0	0	0	0	0	0	0
rno-miR-598-5p	0	0	0	2	0	0	12	6	12	4	0	0	0	0	0	0	0	0	0	0	0	0	0	0	0	0	0	0	0	2	24	18	22	0	0	0	0	0	0	0	0	0	0	0	0	0	0	0
rno-miR-598-3p	6	6	2	46	34	16	1390	1744	864	2	8	0	22	32	26	18	8	14	6	4	2	12	8	2	4	2	4	42	28	38	1072	886	1176	10	12	16	16	26	22	20	20	10	8	6	12	8	10	0
rno-miR-124-5p	0	0	0	0	0	0	401	441	295	0	0	0	0	0	0	0	0	0	0	0	0	0	0	0	0	3	0	0	0	0	336	412	507	0	0	0	0	0	0	0	0	0	0	0	0	0	0	3
rno-miR-124-3p	9	15	3	0	0	0	95929	129678	84524	0	12	0	15	18	0	30	42	39	0	9	0	9	18	3	3	18	27	3	0	0	87611	100593	122402	0	0	0	3	6	3	45	42	51	6	0	0	3	3	3
rno-miR-320-5p	12	9	18	13	7	9	23	17	10	29	18	11	46	28	24	16	12	28	4	3	1	4	5	9	27	16	27	16	25	13	20	17	12	26	25	19	40	46	29	27	21	21	8	5	5	13	6	7
rno-miR-320-3p	55	69	41	147	66	66	242	181	134	42	30	12	412	364	214	110	109	61	77	26	18	116	100	69	47	70	47	155	141	89	182	156	122	31	42	36	230	353	258	108	140	85	75	48	61	106	113	82
rno-miR-759	0	0	0	0	0	0	0	0	0	0	0	0	0	0	0	0	0	0	0	0	0	0	0	0	0	0	0	0	0	0	0	0	0	0	0	0	0	0	0	0	0	0	0	0	0	0	0	0
rno-miR-1297	0	0	0	0	0	0	0	0	0	0	0	0	0	0	0	0	0	0	0	0	0	0	0	0	0	0	0	0	0	0	0	0	0	0	0	0	0	0	0	0	0	0	0	0	0	0	0	0
rno-miR-17-5p	379	352	330	37	41	19	48	61	28	16	15	12	113	111	94	110	127	109	19	12	6	117	194	101	341	512	341	46	59	28	40	24	46	9	18	12	82	140	79	114	188	113	18	18	16	143	186	128
rno-miR-17-1-3p	42	45	34	12	1	3	5	22	12	5	1	3	33	26	17	10	19	11	7	1	3	30	37	27	29	52	39	13	11	7	9	13	9	7	2	5	29	31	27	20	26	9	3	7	5	24	47	50
rno-miR-18a-5p	16	15	3	0	0	0	0	3	0	1	1	1	0	4	3	1	2	0	0	0	1	6	9	4	8	10	7	0	2	1	0	1	0	0	1	0	2	4	4	3	3	2	0	0	2	2	8	2
rno-miR-18a-3p	49	39	30	6	1	1	4	0	1	2	2	0	9	5	11	10	14	18	1	1	0	19	13	5	35	45	47	1	2	3	2	5	1	0	2	0	5	6	8	12	18	12	0	2	0	14	15	8
rno-miR-19a-5p	29	17	18	2	2	1	1	1	0	1	5	1	12	12	4	6	9	0	0	0	0	15	16	12	16	38	19	7	1	2	1	1	2	1	0	0	5	12	15	5	10	9	1	0	1	9	20	8
rno-miR-19a-3p	52	41	44	2	5	1	3	7	1	8	10	1	28	28	15	14	4	1	4	2	1	20	28	21	21	37	22	3	1	6	3	3	5	3	6	9	20	23	14	32	13	10	2	1	0	16	21	21
rno-miR-20a-5p	295	342	326	45	21	20	52	52	37	41	27	11	106	128	52	97	99	98	14	11	2	115	157	69	217	385	256	41	48	27	33	31	42	28	42	47	73	92	73	110	155	117	21	11	15	83	151	75
rno-miR-20a-3p	14	9	12	0	2	1	5	3	2	2	2	0	15	12	14	5	6	3	1	0	1	6	14	14	7	21	13	2	2	0	2	3	3	0	2	0	8	13	12	4	11	5	1	0	3	13	14	8
rno-miR-19b-1-5p	2	0	4	0	1	2	0	0	0	0	0	0	0	0	0	0	1	0	0	0	0	0	5	3	3	1	1	2	1	0	0	0	0	0	0	0	2	1	0	2	2	2	2	0	0	1	3	0
rno-miR-19b-3p	648	583	474	129	140	85	106	188	37	174	206	81	427	860	571	216	236	134	37	52	19	425	742	382	429	742	532	150	137	89	49	65	121	140	282	277	356	498	375	389	280	220	47	27	54	396	592	433
rno-miR-92a-1-5p	9	12	13	0	0	1	2	2	7	5	0	0	7	6	11	4	6	5	0	0	1	12	26	7	10	16	16	2	6	0	3	4	4	2	1	1	2	7	6	9	8	3	0	0	2	12	11	12
rno-miR-92a-3p	38857	34529	30864	5354	3236	3167	3983	4253	2713	8486	6531	4628	13912	12668	8440	9964	8145	6059	1900	1256	1017	24173	27421	15943	27831	40948	35124	5543	5679	4004	3196	2375	3541	7753	8704	8149	8680	12545	9043	8802	11932	9174	2594	1650	2183	22280	30379	24937
rno-miR-3075	0	0	0	0	0	0	0	0	0	0	0	0	0	3	0	0	0	0	0	0	0	0	1	0	0	0	0	0	0	0	0	0	0	0	0	0	0	1	0	0	0	0	0	1	0	0	0	0
rno-miR-346	0	1	0	0	0	2	298	319	199	0	0	0	2	0	0	2	2	1	1	1	1	0	1	1	0	0	0	0	1	0	191	236	192	0	0	0	0	0	0	1	3	1	2	1	5	0	0	0
rno-miR-383-5p	1	0	0	0	0	0	666	763	541	0	0	1	1	0	0	1	0	2	0	0	0	5	2	5	0	0	0	0	3	1	620	378	345	0	0	0	2	0	0	0	1	0	0	0	0	4	5	1
rno-miR-383-3p	0	0	0	0	0	0	5	3	1	0	0	0	0	0	0	0	0	0	0	0	0	0	0	0	0	0	0	0	0	0	3	2	6	0	0	0	0	0	0	0	0	0	0	0	0	0	0	0
rno-miR-23b-5p	21	10	13	35	25	26	51	60	53	25	31	35	78	103	47	19	19	14	42	25	20	11	22	14	16	16	20	36	44	23	45	50	54	20	24	28	83	130	91	28	34	27	57	42	28	16	14	10
rno-miR-23b-3p	3619	3647	3578	28500	17663	15994	31880	31139	23129	8109	7621	5712	68546	65921	36255	21352	21499	13959	9134	3162	2926	8306	8059	4487	3077	4882	3757	28014	28719	22247	25658	21059	25545	7927	9365	8800	54571	81212	58337	22428	34914	23717	19864	8352	10484	7593	12083	7671
rno-miR-27b-5p	1	0	1	13	5	4	5	12	10	1	4	2	17	26	9	2	6	7	2	11	0	1	2	3	3	1	2	5	6	3	5	7	18	0	1	4	14	15	17	4	10	4	4	5	7	1	7	1
rno-miR-27b-3p	1353	1592	1328	8440	7426	5975	12611	19757	12420	2815	3539	2115	18006	25315	13132	5365	8987	5199	5038	3277	2619	1983	2601	1394	1305	1769	1545	10732	9517	8882	12903	9481	15197	3151	3564	3664	18193	25753	20903	7709	10949	8015	12187	6112	7949	2224	3327	2195
rno-miR-3074	20	13	20	61	49	19	37	55	34	19	15	18	94	122	44	30	39	14	43	18	14	17	24	9	12	34	17	41	45	45	38	27	47	14	43	17	70	105	73	26	51	30	41	46	35	7	12	14
rno-miR-24-1-5p	9	6	13	20	12	10	23	45	28	6	9	8	29	78	37	6	13	5	14	8	12	6	10	6	6	17	9	14	6	16	28	17	39	6	16	1	39	53	38	6	18	11	28	18	14	2	8	7
rno-miR-24-3p	2904	3094	2840	10442	8968	7912	17874	36461	22718	2929	4292	2078	41107	57496	30627	8788	11685	6586	6679	3992	4490	10326	15554	8795	2544	3763	3014	13050	11986	10619	20475	17432	28699	3390	3840	4430	35684	51125	41476	15271	17567	12395	18726	8357	9501	10379	16736	12438
rno-miR-7a-1-3p	58	62	54	31	18	20	290	289	169	34	43	11	109	120	91	64	54	53	8	12	2	85	142	85	42	75	53	32	32	20	198	245	205	40	26	50	62	102	80	83	83	63	7	9	2	89	137	108
rno-miR-874-5p	0	1	0	6	1	3	20	11	9	0	0	0	0	6	3	0	1	0	3	0	0	1	1	1	0	0	0	3	1	4	9	10	14	0	0	1	1	2	1	0	1	0	1	1	0	1	1	2
rno-miR-874-3p	6	2	4	59	57	28	107	98	72	0	3	0	42	53	31	1	2	5	5	1	0	9	7	8	1	3	4	43	63	69	68	111	79	1	0	2	33	38	40	3	4	3	0	3	3	5	11	12
rno-miR-3542	4	2	0	0	0	0	2	6	0	0	0	0	0	4	4	0	6	0	0	2	0	4	4	4	0	0	0	0	0	0	4	4	0	0	0	0	0	0	0	0	0	0	0	0	0	0	0	2
rno-let-7a-1	24110	21118	19600	50877	25736	26316	134285	132550	106402	42033	37349	29564	128944	122730	68114	27793	25793	19422	37091	17497	20761	52576	58456	35395	14586	25984	19681	40941	43564	35022	94791	110681	115859	30697	45885	39826	86649	130745	102403	29502	41571	30370	37438	29332	37817	42934	65513	51138
rno-let-7a-5p	48201	42224	39135	101688	51390	52554	268661	265292	212919	83489	74092	58738	257910	245405	136064	55519	51501	38787	74169	34982	41531	105095	116910	70760	29166	51907	39331	81835	87002	69906	189626	221358	231788	60913	91095	79054	173300	261411	204804	58942	82965	60670	74882	58625	75631	85795	130866	102235
rno-let-7a-1-3p	4	6	9	30	35	29	45	69	37	19	17	4	41	54	54	21	24	11	12	6	6	18	15	7	3	9	2	32	33	39	66	74	58	16	13	11	51	48	44	21	44	27	14	10	8	12	17	16
rno-miR-3596d	8101	7042	6844	17267	9572	9577	33676	39682	29644	9729	10309	7031	36129	40853	21798	7768	7969	6211	9739	4807	6039	14646	19591	11572	4458	8933	6449	14340	15113	14056	24231	32705	34442	7735	11541	10833	25970	37632	31330	9882	12685	10243	10644	7866	10100	12588	20249	15684
rno-let-7f-1	8115	7053	6862	17285	9595	9589	33696	39691	29652	9735	10314	7036	36146	40892	21830	7780	7989	6232	9744	4813	6052	14661	19613	11589	4474	8953	6456	14357	15136	14082	24238	32714	34446	7746	11563	10849	25993	37670	31348	9895	12727	10265	10653	7872	10101	12597	20276	15708
rno-let-7f-1-3p	4	2	10	13	20	9	15	10	8	4	5	3	12	25	22	5	14	11	2	5	8	14	6	4	5	7	5	13	11	17	6	7	3	11	18	12	15	27	13	10	25	7	7	4	2	4	5	8
rno-let-7f-5p	16345	14154	13786	34752	19262	19356	67571	79820	59603	20484	21852	14805	72978	82602	44138	15689	16028	12526	19750	9758	12250	29516	39605	23394	8978	17992	13019	28922	30439	28324	48560	65721	69320	16290	24270	22932	52591	76168	63403	19895	25569	20679	21575	15950	20367	25411	40852	31590
rno-let-7d	1947	1868	1582	4752	2189	2213	10043	10488	8333	2018	1729	1434	8316	7589	3607	1806	1469	1053	3179	1252	1287	3431	3105	1903	1385	2103	1677	5013	3468	2704	7722	9010	9248	1591	2024	1870	5456	7937	5594	2078	2217	1918	3004	1981	2723	2603	3498	2604
rno-let-7d-5p	1661	1609	1393	4453	2037	2097	9457	10043	7990	1634	1433	1246	7769	7178	3376	1577	1268	930	2971	1171	1221	3252	2992	1823	1187	1831	1459	4796	3238	2564	7335	8591	8867	1247	1646	1537	5216	7515	5315	1850	1924	1707	2829	1850	2582	2495	3344	2508
rno-let-7d-3p	280	257	185	290	139	106	584	444	343	384	295	186	541	404	224	222	189	111	207	76	65	170	104	70	198	272	218	211	224	133	387	418	381	344	376	333	240	415	262	226	265	202	176	129	140	106	138	90
rno-miR-3596b	1661	1609	1393	4453	2037	2097	9457	10043	7990	1634	1433	1246	7769	7178	3376	1577	1268	930	2971	1171	1221	3252	2992	1823	1187	1831	1459	4796	3238	2564	7335	8591	8867	1247	1646	1537	5216	7515	5315	1850	1924	1707	2829	1850	2582	2495	3344	2508
rno-miR-3566	0	0	0	0	0	0	0	0	0	0	0	0	0	2	2	0	0	0	0	0	0	0	0	0	0	0	0	0	1	0	0	0	0	0	0	0	0	0	0	1	0	0	0	0	0	0	0	0
rno-miR-6319	0	2	0	0	6	0	0	8	4	0	0	0	4	0	0	0	2	0	0	0	0	6	0	0	0	0	0	0	2	2	0	2	2	0	0	0	0	0	0	6	0	0	0	0	0	0	0	0
rno-miR-1896	0	0	1	2	1	0	1	1	0	0	0	2	0	1	0	0	0	0	1	5	1	0	1	0	0	0	0	0	0	0	0	0	0	0	0	0	0	0	0	0	0	0	0	3	0	1	0	0
rno-miR-466b-5p	24	12	9	62	15	69	79	32	20	199	130	88	36	30	19	23	4	12	16	4	0	169	102	49	20	2	24	90	46	47	31	52	7	131	164	189	16	13	20	27	14	8	15	24	9	77	111	85
rno-miR-466b-2-3p	0	0	0	0	0	0	0	0	0	0	0	1	0	0	0	0	0	0	0	0	0	0	0	0	0	0	0	0	0	0	0	0	0	0	1	1	0	0	0	1	1	0	0	0	0	0	0	1
rno-miR-466b-3p	0	0	0	0	0	0	0	0	0	0	0	0	0	0	0	0	0	0	0	0	0	0	0	0	0	0	0	0	0	0	0	0	0	0	0	1	1	0	0	0	0	0	0	0	0	0	0	0
rno-miR-466c-5p	15	24	7	13	14	17	15	23	17	53	94	67	27	22	3	4	4	2	9	5	11	45	42	20	17	11	9	21	14	18	28	36	30	79	94	83	15	12	8	14	9	5	40	16	26	63	72	56
rno-miR-466c-3p	0	0	0	0	0	0	0	0	0	0	0	0	0	0	0	0	0	0	0	0	0	0	0	0	0	0	0	0	0	0	0	0	0	0	0	0	0	0	0	0	0	0	0	0	0	0	0	0
rno-miR-466b-4-3p	0	0	0	0	0	0	0	0	0	0	0	0	0	0	0	0	0	0	0	0	0	0	0	1	0	0	0	0	0	0	0	0	0	0	0	1	0	0	0	0	0	0	0	0	0	0	0	0
rno-miR-511-5p	1	1	0	0	0	0	3	1	0	4	2	1	2	3	1	1	2	3	0	0	0	3	2	4	0	0	0	0	0	0	0	1	0	2	2	3	0	0	4	0	1	0	2	0	0	2	2	2
rno-miR-511-3p	2	3	3	2	0	1	2	2	3	6	18	4	11	15	7	5	3	2	0	4	0	14	15	13	2	1	0	0	0	1	1	4	0	9	9	10	6	18	9	2	5	1	4	2	3	13	24	10
rno-miR-133c	9	7	7	37	38	36	249	413	242	56	61	43	386	582	396	1654	3393	1471	61748	49317	44591	71	89	63	5	8	16	46	31	35	194	222	380	71	46	71	647	920	819	2600	2966	1921	79140	48268	62623	67	113	82
rno-miR-133a-5p	0	0	0	0	0	0	0	0	0	0	0	0	0	0	1	1	0	0	95	46	40	0	0	0	0	1	0	0	0	0	0	0	0	1	0	0	0	0	0	3	0	0	114	48	74	0	0	0
rno-miR-133a-3p	9	7	7	37	38	36	249	413	242	56	61	43	386	582	396	1654	3393	1471	61748	49317	44591	71	89	63	5	8	16	46	31	35	194	222	380	71	46	71	647	920	819	2600	2966	1921	79140	48268	62623	67	113	82
rno-miR-3571	5	1	1	0	2	3	42	48	38	38	42	40	8	11	2	317	395	237	52712	25296	24529	8	1	4	0	3	4	1	1	1	31	40	52	53	49	59	6	11	32	439	382	331	44783	34035	46775	2	3	3
rno-miR-1-5p	0	0	0	0	0	0	0	0	0	0	0	0	0	0	0	0	0	0	0	0	0	0	0	0	0	0	0	0	0	0	0	0	0	0	0	0	0	0	0	0	0	0	1	2	0	0	0	0
rno-miR-1-3p	5	1	1	0	2	3	42	48	38	38	42	40	8	11	2	317	395	237	52712	25296	24529	8	1	4	0	3	4	1	1	1	31	40	52	53	49	59	6	11	32	439	382	331	44783	34034	46775	2	3	3
rno-miR-187-5p	18	19	19	4	0	3	90	75	59	0	0	0	4	4	2	3	4	5	0	0	0	7	20	9	14	15	12	4	4	3	97	68	15	0	1	0	5	6	8	4	12	12	1	0	0	15	15	19
rno-miR-187-3p	36	36	35	3	1	1	117	89	61	0	0	0	4	7	3	4	17	7	1	1	1	15	24	10	39	43	42	4	2	3	82	67	21	0	1	0	8	11	7	7	6	5	0	0	0	16	14	25
rno-miR-1949	255	275	208	28	41	22	43	42	38	17	14	15	35	37	31	57	115	80	50	42	34	333	287	190	207	415	186	26	32	24	38	24	20	15	15	9	33	49	20	74	68	53	63	55	17	250	328	190
rno-miR-664-1-5p	0	0	0	3	10	6	6	1	1	1	1	1	1	6	0	1	0	0	2	2	0	5	4	4	0	1	0	2	7	10	1	2	2	1	2	0	0	5	1	1	0	0	1	0	0	1	3	1
rno-miR-3557-5p	14	26	20	65	44	47	23	16	9	62	67	26	17	24	14	39	47	28	30	26	19	19	12	11	10	32	20	49	49	52	15	17	12	28	56	40	8	18	16	63	55	47	37	38	25	18	22	11
rno-miR-3557-3p	29	27	25	119	67	53	16	22	9	31	38	20	19	21	17	82	76	53	77	41	34	41	40	18	14	27	20	79	81	84	12	20	17	37	47	42	16	33	16	93	110	55	58	49	57	23	28	37
rno-miR-378a-5p	29	27	25	119	67	53	16	22	9	31	38	20	19	21	17	82	76	53	77	41	34	41	40	18	14	27	20	79	81	84	12	20	17	37	47	42	16	33	16	93	110	55	58	49	57	23	28	37
rno-miR-378a-3p	14	26	20	65	44	47	23	16	9	62	67	26	17	24	14	39	47	28	30	26	19	19	12	11	10	32	20	49	49	52	15	17	12	28	56	40	8	18	16	63	55	47	37	38	25	18	22	11
rno-miR-145-5p	834	779	698	3662	2439	2370	2807	2408	1943	1244	1194	574	26366	31023	21802	28884	38263	21368	2443	894	904	5451	6580	3922	702	959	802	3707	3398	2492	1310	1757	1438	987	1504	1297	30706	33999	28070	42301	48716	27089	3134	1497	2161	4649	7874	5209
rno-miR-145-3p	33	43	47	109	71	54	93	99	81	61	94	32	763	1090	538	501	784	402	134	76	62	186	216	117	42	39	47	124	80	100	72	95	67	63	93	112	732	1082	807	1066	928	623	202	99	106	189	244	161
rno-miR-143-5p	0	1	2	2	1	1	13	3	6	3	3	4	20	36	21	27	60	30	6	9	5	11	8	3	1	1	0	6	2	3	1	4	2	0	1	5	47	32	25	57	42	39	8	7	6	7	8	2
rno-miR-143-3p	135	115	102	72	59	60	123	100	94	65	84	46	610	948	669	674	1721	717	165	73	77	167	271	158	104	124	111	71	98	57	62	87	75	54	98	85	524	759	710	984	1604	665	189	98	144	177	258	169
rno-miR-122b	5	0	1	2	1	2	4	4	10	77673	53157	39512	1	21	2	1	9	1	26	11	16	0	1	0	0	3	0	2	0	1	1	5	5	44052	68851	51695	0	1	0	6	2	3	14	24	13	2	0	1
rno-miR-122-5p	5	0	1	2	1	2	4	4	10	77673	53157	39512	1	21	2	1	9	1	26	11	16	0	1	0	0	3	0	2	0	1	1	5	5	44052	68851	51695	0	1	0	6	2	3	14	24	13	2	0	1
rno-miR-122-3p	0	2	2	0	1	0	0	3	2	8295	8821	5661	0	4	0	2	0	0	15	11	2	0	0	1	0	0	0	0	0	0	0	2	0	8403	9587	8204	1	0	0	0	0	1	5	1	2	0	0	0
rno-miR-138-5p	50	29	31	28	12	11	7905	11103	6570	2	5	7	13	30	14	48	60	27	3	0	1	70	147	59	40	44	37	19	14	16	6602	6315	5918	2	13	8	14	15	7	64	70	69	8	0	6	118	141	120
rno-miR-138-2-3p	9	3	6	7	1	5	1941	1648	1327	1	0	0	8	1	1	2	4	2	1	3	4	5	4	4	5	10	9	3	2	1	1496	1249	890	0	0	0	3	14	3	8	9	2	10	7	4	1	5	3
rno-miR-1199-5p	0	0	0	0	1	0	0	0	0	0	0	0	0	0	0	0	0	0	0	0	0	0	0	0	0	0	0	0	1	0	0	0	0	0	0	0	0	0	0	0	0	0	0	0	0	0	0	0
rno-miR-1199-3p	0	0	0	0	0	0	0	0	0	0	0	0	0	0	0	0	0	0	0	0	0	0	0	0	0	0	0	0	1	0	0	0	0	0	0	0	0	0	0	0	0	0	0	0	0	0	0	0
rno-miR-709	0	0	0	0	0	0	0	0	0	0	0	0	0	0	2	0	0	0	0	0	0	0	1	0	0	0	0	0	0	0	0	0	0	0	0	0	0	0	0	0	0	0	0	0	0	0	0	0
rno-miR-181d-5p	357	340	269	146	106	127	627	751	589	7	15	5	425	542	317	146	195	119	162	96	93	133	98	73	285	440	307	159	176	105	553	627	777	6	9	6	361	502	352	158	282	157	189	126	157	96	134	92
rno-miR-181d-3p	0	0	0	0	0	0	1	2	1	0	0	0	3	0	0	0	0	0	1	0	0	0	0	0	0	3	1	0	0	1	1	0	0	0	0	0	1	0	2	0	1	0	0	0	0	0	0	0
rno-miR-181c-5p	16	16	6	10	7	8	32	49	28	0	2	0	40	40	43	1	9	10	3	9	3	7	8	7	13	7	6	4	13	4	35	38	51	0	0	0	31	39	31	15	17	14	8	3	6	11	13	9
rno-miR-181c-3p	4	4	2	1	2	1	13	10	4	0	0	0	9	7	18	2	6	3	1	1	1	1	3	2	4	6	8	1	2	1	5	8	1	0	0	1	8	10	8	0	5	2	2	0	3	2	2	1
rno-miR-23a-5p	14	15	20	40	23	37	52	54	62	21	17	11	178	179	169	41	26	85	64	27	59	74	101	68	12	20	12	36	25	20	33	41	59	11	11	13	146	175	106	29	44	60	96	65	78	60	64	73
rno-miR-23a-3p	7309	7656	7702	31748	22818	22283	20331	20898	16043	6619	6782	4759	157121	143890	86370	28878	30669	20482	15164	3575	4102	32558	31404	19224	6639	10103	7603	36096	37908	24952	16545	17817	20369	7509	9482	8681	122931	175538	125209	33624	55427	32417	33831	10720	14794	29236	43405	31000
rno-miR-27a-5p	9	7	7	26	14	19	14	23	19	3	6	7	102	122	48	2	4	18	17	13	15	27	28	16	6	13	6	37	20	16	17	14	16	2	4	6	123	153	119	15	6	51	46	17	30	21	28	25
rno-miR-27a-3p	635	676	520	2159	1801	1596	2317	3818	2096	719	940	418	11705	15217	8021	1613	2573	1465	2131	1124	996	2055	2528	1436	522	734	583	2863	2785	2002	1848	2338	2864	724	1122	1280	10567	14165	10442	2985	3816	2254	4136	1858	2475	1962	3005	2180
rno-miR-24-2-5p	63	68	63	201	139	197	214	331	183	41	58	44	1208	1857	983	89	162	95	223	149	117	170	290	151	59	89	62	227	243	214	177	201	295	74	61	86	1430	1797	1490	177	251	120	578	220	267	211	316	255
rno-miR-3550	0	0	0	0	0	0	2	1	2	0	0	0	0	0	0	0	0	0	0	0	0	0	0	0	0	0	0	0	0	0	1	1	5	0	0	0	0	0	0	0	0	0	0	0	0	0	0	0
rno-miR-6318	1	0	0	0	0	2	2	0	0	0	2	0	1	3	0	1	1	2	0	1	1	0	0	2	0	0	0	0	2	1	0	1	0	0	0	1	0	0	0	0	0	2	0	0	0	0	1	0
rno-miR-328a-5p	10	10	6	6	8	8	63	42	49	3	1	7	28	19	14	5	12	6	10	1	1	17	10	12	8	10	5	17	11	14	47	54	40	1	4	7	14	24	10	9	13	9	9	7	6	13	11	13
rno-miR-328a-3p	1031	925	753	3094	1949	1544	22319	21234	16352	412	327	293	4438	4529	2583	997	1210	754	1095	566	572	2220	2104	1372	674	1018	855	2533	2435	2377	16095	19172	19060	304	399	425	3248	4390	3346	1312	1559	1041	1316	778	1088	1696	2383	1924
rno-miR-140-5p	61	38	34	47	30	25	64	109	46	15	15	5	63	69	39	19	19	15	10	6	4	45	109	48	29	67	34	38	39	35	54	49	75	15	15	28	72	118	77	30	23	30	38	12	12	60	96	74
rno-miR-140-3p	287	345	241	254	258	168	338	449	243	68	101	48	383	635	416	117	237	152	69	33	33	331	637	308	221	415	269	315	329	341	298	302	377	92	80	84	625	852	668	165	272	200	127	105	80	432	579	474
rno-miR-3084a-1-5p	915	823	1327	1095	967	1004	1108	913	891	500	929	523	1441	937	512	297	189	185	455	605	868	1225	1084	897	765	1628	842	1012	1481	1118	699	712	573	248	728	477	814	1325	783	296	262	447	366	791	426	953	1516	1008
rno-miR-3084a-3p	1802	1716	2273	2238	2473	2033	2695	1993	1861	1313	1537	972	2973	2829	2430	2241	4148	2486	715	699	962	3285	3734	1950	1461	3009	1585	1982	2865	2050	1705	1752	1425	714	1483	1089	1754	2773	2004	1384	3933	1533	646	994	604	2368	4245	2672
rno-miR-3564	0	0	0	0	0	0	1	0	0	0	0	0	0	0	0	0	1	0	0	0	0	0	0	0	0	0	0	0	1	0	2	0	0	0	0	0	0	0	0	0	0	0	0	0	0	0	0	0
rno-miR-582-5p	1	2	1	2	4	0	24	35	29	0	2	1	7	12	3	5	1	6	0	0	1	1	0	1	2	0	1	4	2	4	31	24	34	0	2	0	5	5	6	5	3	8	0	0	1	2	0	2
rno-miR-582-3p	0	3	2	5	2	0	30	50	21	0	2	0	7	9	4	5	4	5	0	0	0	0	1	1	4	0	4	3	5	4	27	22	43	0	0	0	5	8	3	4	2	9	0	0	0	0	3	0
rno-miR-449c-5p	0	0	2	0	0	0	0	0	0	0	0	0	0	2	1	0	0	0	0	0	0	0	0	0	0	0	0	0	0	0	0	0	0	0	0	0	2	0	1	0	0	0	0	0	0	0	0	0
rno-miR-449c-3p	0	0	0	0	0	0	0	0	0	0	0	0	0	0	0	0	0	0	0	0	0	0	0	0	0	0	0	0	0	0	0	0	0	0	0	0	0	0	0	0	0	0	0	0	0	0	0	0
rno-miR-449a-5p	14	11	4	0	0	0	3	7	5	0	0	1	263	320	275	4	16	8	0	0	1	3	11	4	10	8	9	3	2	1	8	2	8	0	1	0	274	373	332	4	11	8	1	1	0	7	10	9
rno-miR-449a-3p	0	0	0	0	0	0	0	0	0	0	0	0	0	0	0	0	0	0	0	0	0	0	0	0	0	0	0	0	0	0	0	0	0	0	0	0	0	2	0	0	0	0	0	0	0	0	0	0
rno-miR-551b-5p	0	0	0	0	0	0	1	0	0	0	0	0	0	0	0	0	0	0	0	0	0	0	0	0	0	0	0	0	0	0	0	2	0	0	0	0	0	0	0	0	0	0	0	0	0	0	0	0
rno-miR-551b-3p	0	0	0	0	0	0	117	213	72	0	1	0	3	7	5	0	0	0	0	0	0	0	0	1	0	3	0	0	0	0	68	280	202	0	0	0	3	1	4	0	0	0	0	0	0	1	0	0
rno-miR-15b-5p	22093	22566	19424	3061	1802	1697	1937	2021	1416	1611	1643	1278	9817	10422	6663	4881	4399	3916	871	387	398	18767	24215	12973	15556	24627	20940	2588	2224	2114	1456	1098	2000	1246	1265	1288	7321	10220	7767	6308	6452	7135	1952	856	1374	16436	24523	19646
rno-miR-15b-3p	175	169	142	30	23	14	22	30	13	9	5	8	50	80	42	37	52	43	17	5	3	107	134	84	136	244	166	27	25	20	19	12	15	7	9	11	57	75	44	66	91	55	16	5	9	61	110	64
rno-miR-16-5p	40485	47057	35638	16594	13392	10402	17063	28630	15787	3467	5812	2811	46854	74021	39199	10220	19206	11267	4636	2295	2753	35476	56275	29156	27888	48124	38050	19348	16414	16649	17617	14668	21729	4019	4822	5007	44825	59077	47946	16205	24139	15502	11324	4706	5640	35557	53761	39308
rno-miR-16-3p	9	7	4	0	0	1	3	3	0	0	2	0	4	3	3	0	1	4	0	0	1	10	12	5	4	7	7	1	3	3	1	0	0	0	0	0	1	2	1	8	5	2	0	0	0	5	9	4
rno-miR-2985	0	0	0	0	0	0	12	12	2	0	0	0	0	0	0	0	0	0	0	0	0	0	0	0	0	0	0	0	0	0	11	12	6	0	0	0	0	1	0	0	0	0	0	0	0	1	0	0
rno-miR-3541	1	6	0	3	2	1	5	6	6	5	0	4	2	0	0	0	1	3	0	0	0	2	0	1	3	4	3	4	8	1	7	6	4	1	5	2	5	1	3	1	3	2	0	0	1	0	1	0
rno-miR-92b-5p	0	0	0	0	0	0	51	36	27	0	0	0	10	4	2	0	0	0	0	0	0	1	0	0	0	0	0	0	0	0	23	37	12	0	0	0	7	11	5	0	0	0	0	0	0	0	0	0
rno-miR-92b-3p	8	9	7	59	28	31	8300	6043	4019	7	2	3	1827	1144	758	38	24	17	1	0	0	73	43	35	19	5	12	37	53	33	4761	7201	4035	3	4	4	1283	1604	1139	49	56	33	4	0	2	41	53	88
rno-miR-190b-5p	4	5	8	8	6	6	27	73	40	0	9	1	9	15	9	5	25	13	2	0	2	2	9	2	1	6	6	12	11	10	36	48	54	3	7	6	17	21	22	20	29	14	5	6	1	6	6	4
rno-miR-190b-3p	0	0	0	0	0	0	0	0	0	0	0	0	0	0	0	0	0	0	0	0	0	0	0	0	0	0	0	0	0	0	0	0	0	0	0	0	0	0	0	0	0	0	0	0	0	0	0	0
rno-miR-6314	0	0	0	0	0	0	0	0	0	0	0	0	0	1	1	0	0	0	4	2	0	0	0	0	0	0	0	0	0	0	0	0	0	0	0	0	0	0	0	0	0	0	1	0	0	0	0	0
rno-miR-137-5p	0	0	0	0	0	0	363	232	193	0	1	0	0	1	0	0	2	0	0	0	0	0	0	0	0	1	0	0	0	0	248	350	170	0	0	0	0	0	0	4	0	1	0	0	0	1	0	0
rno-miR-137-3p	0	0	0	0	3	0	2746	2925	1745	3	0	1	5	9	2	30	69	44	3	1	0	1	2	1	1	3	0	1	0	0	2300	4165	2430	1	3	0	8	12	8	60	116	43	3	1	1	0	0	0
rno-miR-760-5p	1	0	0	0	3	0	5	5	2	1	0	0	0	1	0	0	0	0	0	0	1	0	0	0	0	0	0	1	1	0	2	2	7	0	0	0	0	0	1	1	0	0	1	0	1	0	0	0
rno-miR-760-3p	18	23	27	63	39	30	2238	2107	1434	3	1	0	92	93	49	6	8	1	13	4	10	17	29	17	19	16	24	52	50	48	1705	2003	1540	1	0	0	83	99	79	4	9	11	22	12	16	24	27	29
rno-miR-1956-5p	0	0	0	0	0	0	0	0	0	0	0	0	0	2	2	0	0	0	1	0	0	0	0	0	0	0	0	0	0	0	0	0	0	0	0	0	0	0	0	0	0	0	0	0	0	0	0	2
rno-miR-1956-3p	0	0	0	0	0	0	0	0	0	1	0	0	2	2	2	0	0	0	0	0	0	0	0	0	0	0	0	0	0	0	0	0	0	0	0	0	0	0	0	0	0	0	0	0	1	0	0	0
rno-miR-186-5p	2	4	0	12	4	5	13	9	9	3	4	0	6	12	3	2	1	2	2	1	1	4	6	2	2	4	2	10	4	6	4	7	12	1	1	4	3	6	14	2	7	4	2	2	2	3	3	5
rno-miR-186-3p	0	0	0	0	0	1	1	2	1	0	0	0	1	0	3	0	1	0	0	0	0	1	0	1	0	0	0	1	0	0	0	1	0	0	0	0	0	3	1	0	2	1	0	0	0	0	2	0
rno-miR-877	7	4	3	9	4	4	74	30	17	0	0	0	10	4	2	9	5	12	5	2	0	4	4	5	6	5	6	3	6	1	45	43	30	0	0	2	9	7	7	30	21	14	7	1	5	6	5	4
rno-miR-6328	0	0	0	1	1	0	0	0	0	0	0	0	1	2	0	0	4	0	0	2	0	0	3	0	1	0	0	0	0	0	0	0	0	0	0	0	0	1	0	0	2	0	0	2	0	0	4	0
rno-miR-219a-5p	9	16	14	7	27	24	1131	2315	1042	3	15	3	8	24	41	26	53	39	0	1	0	12	43	24	10	16	10	11	15	19	1015	464	1823	4	3	7	19	28	28	11	64	28	5	2	1	17	41	18
rno-miR-219a-1-3p	1	0	0	1	0	0	0	1	0	0	0	0	0	1	0	1	0	0	0	0	0	2	0	0	1	0	0	2	0	0	0	0	2	0	0	0	0	0	1	0	1	0	0	0	0	0	2	1
rno-miR-678	13	3	3	4	2	0	23	12	10	1	1	0	23	10	1	0	1	0	3	0	3	6	6	1	7	15	3	4	3	1	15	27	9	0	2	1	13	23	17	5	3	3	3	9	2	10	13	4
rno-miR-327	0	0	0	0	0	0	0	0	0	0	0	0	0	0	0	0	0	0	0	0	0	0	0	0	0	0	0	0	0	0	0	0	0	0	0	0	0	0	0	0	0	0	0	0	0	0	0	0
rno-miR-126b	12	14	25	123	131	66	74	176	104	60	101	64	1248	1800	1035	37	103	38	126	112	114	140	125	98	19	25	17	184	321	175	104	209	170	128	138	109	1527	2569	1503	134	214	75	289	175	122	136	276	167
rno-miR-126a-5p	11	12	20	105	121	58	71	168	98	44	96	56	1064	1650	915	31	92	35	106	98	109	118	112	87	17	25	16	169	304	169	95	205	159	122	128	104	1410	2420	1359	130	201	67	264	160	105	123	254	151
rno-miR-126a-3p	490	686	514	4943	4040	3383	4249	6526	4022	2018	3431	1653	43680	81378	38409	1543	3721	1524	4804	2126	2829	3231	4132	2589	529	752	475	7398	6009	6026	4194	4264	5577	2881	3223	3648	54079	61244	54360	3244	5079	2301	13691	3664	5158	3823	5696	4136
rno-miR-7578	0	3	0	0	1	1	1	0	0	2	1	1	2	5	2	2	0	0	1	1	3	1	1	0	6	0	5	0	1	0	1	0	0	0	2	0	5	0	0	1	0	1	0	3	1	1	1	0
rno-miR-219b	2	0	1	1	2	2	533	485	331	0	0	0	0	0	0	2	0	0	0	0	0	0	3	0	0	2	1	2	3	4	385	170	454	0	0	0	0	2	2	0	0	0	0	0	0	0	0	1
rno-miR-219a-2-3p	2	0	1	1	2	2	513	457	313	0	0	0	0	0	0	2	0	0	0	0	0	0	3	0	0	2	1	2	3	4	372	166	445	0	0	0	0	2	2	0	0	0	0	0	0	0	0	1
rno-miR-181a-2-3p	11	11	12	11	1	4	15	8	18	3	1	2	28	21	11	6	12	4	7	0	2	13	8	14	5	18	13	3	6	2	13	8	21	1	2	2	21	39	13	5	7	12	3	2	2	11	14	11
rno-miR-181b-2-3p	0	1	0	0	0	1	0	0	0	0	0	0	0	0	0	0	1	2	0	0	0	0	1	0	0	0	0	1	2	0	0	0	0	0	0	0	0	0	0	0	1	0	0	1	0	0	0	0
rno-miR-6216	24	10	23	4	5	0	9	3	4	7	4	9	13	7	5	5	10	6	0	1	0	20	15	14	16	20	18	3	4	3	10	5	0	1	4	3	6	11	3	5	8	4	0	0	1	24	29	14
rno-miR-10b-5p	274	268	234	9027	6428	6387	18	14	6	10	24	7	100	92	40	186	383	184	48	17	22	621	790	444	254	416	245	9334	8743	8160	2	5	7	9	58	20	101	132	65	348	542	313	56	18	17	606	985	636
rno-miR-10b-3p	2	3	3	44	35	32	0	0	0	0	0	0	1	0	2	4	13	2	0	0	1	2	3	2	3	1	1	40	53	34	0	0	0	0	0	0	0	1	0	3	4	10	0	0	0	4	4	5
rno-miR-130a-5p	0	2	2	48	60	72	28	65	28	19	20	7	116	189	143	22	52	28	28	23	25	20	33	24	5	5	6	100	81	61	31	59	30	12	24	18	150	217	190	43	59	32	70	39	48	22	55	28
rno-miR-130a-3p	59	52	58	939	693	538	706	680	525	157	193	165	2247	3136	1502	207	423	198	528	198	209	556	605	344	63	78	61	1133	982	791	513	893	580	166	257	147	2303	2833	2228	497	497	348	833	366	492	602	818	519
rno-miR-3590-5p	59	52	58	939	693	538	706	680	525	157	193	165	2247	3136	1502	207	423	198	528	198	209	556	605	344	63	78	61	1133	982	791	513	893	580	166	257	147	2303	2833	2228	497	497	348	833	366	492	602	818	519
rno-miR-3590-3p	0	2	2	52	68	72	28	65	28	19	20	7	116	194	145	22	53	32	28	23	25	20	35	24	5	5	6	101	84	70	34	59	31	12	25	19	156	219	196	43	62	33	70	40	48	23	55	30
rno-miR-129-5p	2	5	0	15	8	4	2987	2234	1688	0	0	0	0	0	0	22	12	7	0	0	0	0	0	2	2	8	2	10	8	6	2107	1712	2064	0	0	2	0	0	0	13	28	15	0	4	1	0	0	0
rno-miR-129-2-3p	12	7	9	37	29	13	17562	17362	14193	0	2	0	0	5	0	43	56	42	7	1	1	2	2	3	5	9	11	25	15	30	13882	15900	17523	0	1	0	0	2	2	72	110	67	7	5	9	1	1	1
rno-miR-674-5p	130	114	94	122	75	75	1073	2328	1214	52	72	46	503	524	235	72	86	40	110	54	45	213	226	173	93	121	75	146	102	89	1663	1230	1468	81	75	65	407	457	379	129	114	79	202	109	81	175	221	171
rno-miR-674-3p	1	3	1	3	1	1	11	9	8	3	2	0	4	2	5	2	2	0	2	1	2	3	1	3	2	2	0	1	1	3	4	5	5	3	1	1	6	5	3	2	2	2	2	0	1	6	2	3
rno-miR-147	3	1	4	2	0	1	1	0	0	0	0	2	3	5	7	25	15	18	0	1	8	6	6	3	0	2	0	1	3	0	0	0	0	1	0	0	1	7	1	17	21	33	3	0	2	7	6	2
rno-miR-103-2-5p	2	6	7	4	2	4	12	13	11	1	1	0	5	21	11	11	5	6	0	1	0	7	6	8	3	5	2	6	1	3	16	6	13	0	1	2	5	8	8	7	14	4	3	2	1	3	18	11
rno-miR-6334	0	0	0	0	0	0	0	0	1	1	0	4	0	2	0	0	0	0	1	1	2	0	0	1	0	0	0	0	0	0	0	0	0	0	1	0	0	0	0	0	0	0	1	1	2	0	0	0
rno-miR-499-5p	7	7	3	86	93	60	28	28	25	4	6	3	28	28	19	4	6	7	449	154	172	8	3	1	3	9	7	67	91	72	35	18	31	7	4	7	26	24	26	22	12	6	620	210	296	8	7	5
rno-miR-499-3p	0	0	0	0	3	2	0	0	0	0	0	0	2	0	0	0	0	0	9	3	16	0	0	0	0	0	0	0	1	0	0	0	0	0	0	1	0	0	0	0	0	0	15	10	14	0	1	0
rno-miR-296-5p	18	26	22	2	1	1	41	36	12	1	1	0	4	4	3	0	0	2	9	14	12	2	1	2	28	26	29	1	0	0	24	28	25	0	0	0	4	5	4	0	1	0	7	6	5	1	1	2
rno-miR-296-3p	66	60	86	1	0	0	39	30	18	1	0	0	7	2	2	0	2	1	5	2	2	12	9	8	66	75	76	2	1	0	31	26	22	1	0	0	1	3	8	0	0	1	21	4	5	5	4	8
rno-miR-298-5p	19	17	19	0	0	0	76	81	32	1	0	0	9	6	3	3	0	0	8	1	7	3	3	3	34	42	34	0	0	0	39	47	46	0	0	0	2	3	8	0	0	1	8	4	5	4	4	4
rno-miR-298-3p	0	0	0	0	0	0	0	0	0	0	0	0	0	0	0	0	0	0	0	0	0	0	0	0	0	0	1	0	0	0	0	0	2	0	0	0	0	0	0	0	0	0	0	0	0	0	0	0
rno-miR-1b	27	11	10	83	78	73	629	739	573	147	135	98	886	1066	395	2166	1821	1242	158391	74149	81546	162	92	83	9	15	17	100	74	96	390	504	759	138	114	150	1354	1557	1253	4184	2708	2440	140197	92124	111361	111	151	79
rno-miR-671	11	9	5	7	14	5	50	57	43	14	11	9	16	20	7	4	2	3	5	1	1	6	19	4	10	12	11	8	7	9	27	44	43	9	16	17	18	12	14	6	6	6	4	6	1	7	12	11
rno-miR-879-5p	0	0	0	0	0	0	0	0	0	0	0	0	0	0	0	0	0	0	0	0	0	0	0	0	0	0	0	0	0	0	0	0	0	0	0	0	0	0	0	0	0	0	0	0	0	0	0	0
rno-miR-879-3p	0	0	0	0	0	0	46	85	50	0	0	0	13	12	7	0	1	0	0	0	0	1	0	0	0	0	0	1	0	1	60	41	93	0	0	0	9	15	5	1	0	0	0	0	0	0	1	5
rno-miR-653-5p	0	0	0	18	17	7	2	1	0	0	0	0	0	2	1	0	0	0	0	0	0	0	0	0	0	1	0	19	17	17	0	0	0	0	0	0	1	0	1	0	0	0	0	0	0	0	0	0
rno-miR-653-3p	0	2	1	79	67	42	12	8	1	0	0	0	1	2	3	0	0	0	0	1	0	0	0	0	0	0	0	72	80	59	5	1	1	0	0	0	1	4	7	2	0	3	0	2	0	0	0	0
rno-miR-489-5p	0	0	0	2	0	3	0	0	0	0	0	0	0	0	0	0	0	0	0	0	0	0	0	0	0	0	0	2	2	0	0	0	0	0	0	0	0	0	2	0	0	0	0	0	0	0	0	0
rno-miR-489-3p	0	0	1	173	165	103	11	10	1	0	0	0	4	18	15	0	0	4	0	0	0	0	0	1	2	1	0	228	235	211	2	1	1	0	0	0	7	7	31	1	0	3	2	0	0	0	0	0
rno-miR-592	4	3	2	27	40	28	559	1285	687	0	0	1	14	14	1	1	4	0	0	0	0	1	12	10	1	4	3	29	28	55	649	786	1357	0	0	0	5	16	4	4	2	13	0	0	1	3	3	4
rno-miR-129-1-3p	0	4	1	19	16	11	3064	3953	3109	0	0	0	0	0	2	8	4	13	0	1	0	0	0	0	0	0	3	32	17	43	2958	2675	3793	0	1	0	0	0	0	13	11	12	0	0	0	0	0	0
rno-miR-182	382	397	420	1441	1220	1682	15	23	16	134	270	183	4915	6072	3533	1122	822	955	3	1	4	73	104	98	287	437	442	2113	1947	1427	20	11	10	229	148	136	4269	4895	4427	992	943	1890	10	4	4	70	132	93
rno-miR-96-5p	31	40	26	262	196	233	1	4	0	39	122	78	650	852	605	205	156	196	0	0	0	11	20	16	21	43	51	411	310	231	1	3	0	77	48	54	577	778	737	207	166	326	1	0	0	15	24	34
rno-miR-96-3p	0	0	0	5	1	0	0	0	0	0	0	0	0	0	0	0	0	0	0	0	0	0	0	0	0	0	0	0	2	0	0	0	0	0	0	0	0	0	0	0	1	0	0	0	0	0	0	0
rno-miR-183-5p	176	173	174	678	592	597	15	11	5	66	74	60	1698	1802	911	500	335	404	0	0	0	25	17	13	103	174	197	668	733	486	12	9	5	75	40	41	1089	1528	1194	454	468	666	2	3	3	12	18	16
rno-miR-183-3p	8	3	4	16	17	20	0	0	1	2	4	0	23	21	14	17	20	22	0	0	0	1	0	0	2	9	2	21	19	10	0	0	0	0	1	0	18	25	20	21	27	25	0	0	0	3	1	2
rno-miR-3553	176	173	174	678	592	597	15	11	5	66	74	60	1698	1802	911	500	335	404	0	0	0	25	17	13	103	174	197	668	733	486	12	9	5	75	40	41	1089	1528	1194	454	468	666	2	3	3	12	18	16
rno-miR-3556a	804	852	715	2033	1551	1386	9524	13926	7297	1032	1181	632	3949	6157	2822	880	1852	893	747	383	332	2081	3373	1867	679	1029	787	2961	2371	2240	8191	8737	10479	1298	1105	1227	4225	5108	4616	1955	2267	1438	1656	571	804	2393	3171	2578
rno-miR-29a-5p	0	6	2	10	11	7	50	96	43	8	15	3	15	28	16	6	5	7	3	7	4	18	21	14	5	2	3	20	14	13	53	116	84	10	12	9	20	30	30	10	8	5	19	7	5	26	27	16
rno-miR-29a-3p	804	852	715	2033	1551	1386	9524	13926	7297	1032	1181	632	3949	6157	2822	880	1852	893	747	383	332	2081	3373	1867	679	1029	787	2961	2371	2240	8191	8737	10479	1298	1105	1227	4225	5108	4616	1955	2267	1438	1656	571	804	2393	3171	2578
rno-miR-3587	181	182	182	854	688	610	4759	6805	3578	76	115	57	740	1431	776	141	244	135	378	295	219	551	1092	651	251	350	230	1530	1226	1410	4542	5560	6088	130	154	136	1404	1374	1463	357	423	336	864	376	452	780	1096	887
rno-miR-29b-1-5p	77	68	84	103	44	81	747	877	743	99	58	80	337	348	295	58	71	39	97	62	66	150	204	136	46	83	70	113	101	77	632	789	877	85	81	83	223	332	257	71	89	55	156	70	108	161	203	175
rno-miR-490-5p	0	0	0	0	0	0	0	3	0	0	0	0	0	0	0	2	2	0	1	1	3	0	0	0	0	0	0	0	0	0	2	1	2	0	0	0	1	0	0	0	1	0	2	3	1	0	0	0
rno-miR-490-3p	0	0	0	0	0	0	0	0	0	0	0	0	0	0	0	1	1	0	0	4	0	0	0	0	0	0	0	0	0	0	1	0	1	0	0	0	1	0	0	0	3	1	2	1	4	0	0	0
rno-miR-148a-5p	0	0	1	0	1	0	0	1	0	6	2	1	1	2	3	1	1	1	0	1	0	1	0	0	1	1	2	0	0	0	0	0	0	4	5	7	0	1	4	0	0	2	1	0	0	0	2	3
rno-miR-148a-3p	624	584	505	292	226	220	584	732	463	2309	3236	1902	741	856	687	685	943	560	119	74	73	677	1013	592	473	780	579	423	398	335	394	655	490	3068	3158	3302	559	1039	797	1022	1313	909	297	148	143	591	1110	842
rno-miR-196b-5p	310	594	278	9094	4224	3604	2	2	0	6	2	0	10	12	4	2	4	4	4	0	2	44	40	14	326	554	350	6908	6176	5480	0	2	0	6	2	2	14	6	6	0	10	6	0	4	2	40	40	34
rno-miR-196b-3p	2	2	8	108	162	118	0	0	0	0	0	0	0	0	0	2	0	0	0	0	0	0	0	0	0	0	2	98	160	152	0	0	0	0	0	0	0	0	2	0	0	0	0	0	0	0	0	0
rno-miR-141-5p	13	12	16	6	11	15	0	0	0	0	1	0	81	239	99	46	103	51	0	0	0	0	0	0	15	20	8	16	32	10	0	0	0	1	2	0	114	220	102	86	100	126	0	0	0	0	2	0
rno-miR-141-3p	5	5	4	10	4	8	0	0	0	2	1	0	64	102	52	58	85	67	0	0	0	0	1	2	4	7	4	7	6	10	0	0	0	2	1	0	53	48	53	150	72	141	0	0	1	0	0	1
rno-miR-3575	0	2	8	2	1	2	0	0	0	0	0	0	20	43	17	41	52	59	0	0	0	3	0	0	4	1	3	5	2	1	0	0	0	0	0	0	28	45	28	69	45	43	0	0	0	2	0	1
rno-miR-200c-5p	0	2	8	2	1	1	0	0	0	0	0	0	18	42	16	37	50	58	0	0	0	0	0	0	2	1	2	4	2	0	0	0	0	0	0	0	26	41	28	60	40	31	0	0	0	1	0	1
rno-miR-200c-3p	726	702	678	685	395	546	10	6	8	11	31	11	8015	7107	4499	8992	6709	7013	27	6	1	60	58	50	662	938	734	685	832	347	9	11	5	24	34	23	5007	6685	4690	6818	7956	9929	6	3	7	59	97	70
rno-miR-378b	0	0	0	1	0	0	0	0	0	1	0	0	1	0	1	0	1	0	1	1	1	0	0	0	0	0	1	0	1	1	0	0	0	0	1	0	0	0	1	0	0	3	0	2	0	0	0	0
rno-miR-876	0	0	0	0	0	0	0	0	0	0	0	0	0	0	0	0	0	0	0	0	0	0	0	0	0	0	0	0	0	0	1	0	0	0	0	0	0	0	0	0	0	0	0	0	0	0	0	0
rno-miR-873-5p	3	0	4	0	0	0	16	32	15	0	0	0	1	0	0	0	0	0	0	0	0	0	0	2	3	6	2	0	0	0	22	16	16	0	0	0	0	0	2	0	0	0	0	0	0	0	0	0
rno-miR-873-3p	1	1	3	0	0	0	13	8	4	0	0	0	0	0	0	0	0	0	0	0	0	0	0	0	0	1	0	0	0	0	5	9	6	0	0	0	0	0	0	0	0	0	0	0	0	0	0	0
rno-miR-207	0	1	0	0	0	0	2	4	0	0	0	0	0	0	0	0	1	0	1	0	0	2	0	1	0	0	0	0	0	0	2	2	2	0	1	0	2	0	0	0	1	0	0	0	0	0	0	0
rno-miR-32-5p	19	11	9	43	32	21	25	29	9	13	17	10	114	242	127	8	28	19	4	6	4	35	80	46	8	15	13	48	49	69	15	8	29	18	11	9	181	179	175	39	26	28	9	7	1	39	77	66
rno-miR-32-3p	13	5	3	26	24	10	26	23	14	2	8	3	51	46	34	25	27	16	4	2	1	36	31	19	7	5	7	30	31	32	17	24	21	0	5	3	27	43	22	35	35	40	1	3	1	10	33	23
rno-miR-455-5p	0	0	0	0	0	0	0	0	0	0	0	0	0	0	0	0	0	0	0	0	0	0	0	0	0	0	0	0	0	0	0	0	0	0	0	0	0	0	0	0	0	0	1	0	0	0	0	0
rno-miR-455-3p	47	54	48	195	110	95	218	207	126	91	107	73	259	190	128	175	262	120	33	18	11	203	150	115	66	55	67	177	143	112	132	222	157	84	200	127	167	221	174	331	405	227	65	31	37	129	204	168
rno-miR-3084b-5p	1	0	2	2	0	4	9	18	7	0	0	3	4	8	2	3	3	3	1	2	0	6	4	6	1	1	1	2	0	2	11	17	12	1	4	0	2	1	5	2	3	1	4	5	1	2	5	2
rno-miR-3084b-3p	595	564	647	675	861	605	1005	698	627	504	379	277	946	1159	1121	1117	2383	1357	173	69	71	1275	1620	679	470	889	498	585	845	557	624	672	554	301	474	380	619	888	741	663	2157	640	180	153	118	903	1663	1004
rno-miR-31b	6	14	5	13	21	21	125	133	81	278	336	196	131	278	51	157	148	151	8	0	2	3	5	2	3	9	4	35	32	9	90	122	81	274	263	212	144	255	141	192	177	249	49	52	22	8	15	12
rno-miR-31a-5p	6	14	5	13	21	21	125	133	81	278	336	196	131	278	51	157	148	151	8	0	2	3	5	2	3	9	4	35	32	9	90	122	81	274	263	212	144	255	141	192	177	249	49	52	22	8	15	12
rno-miR-31a-3p	0	0	1	1	4	1	21	14	11	40	35	38	26	52	12	20	18	30	0	0	0	2	0	1	0	4	0	2	9	0	15	8	16	42	46	38	23	32	33	26	34	37	4	2	0	2	1	0
rno-miR-872-5p	115	147	122	137	113	91	354	532	333	88	149	85	332	585	322	71	115	57	62	28	41	191	391	162	90	191	116	151	172	99	353	453	406	137	136	145	392	539	444	123	182	109	136	69	72	275	349	221
rno-miR-872-3p	73	92	52	64	82	42	90	193	98	21	30	11	158	302	195	67	109	65	14	1	8	55	181	89	56	85	68	93	102	82	124	127	149	31	23	27	166	241	180	107	151	82	22	10	16	118	160	152
rno-miR-101a-5p	11	10	20	16	14	10	17	22	11	2	4	0	11	26	17	3	7	3	8	5	3	10	6	3	6	16	11	32	23	22	21	13	24	0	4	7	12	24	24	4	8	7	5	2	3	6	11	10
rno-miR-101a-3p	28	13	13	97	58	31	112	150	91	12	14	12	126	177	100	33	32	20	16	13	3	39	45	30	16	19	30	83	77	86	84	84	146	8	6	16	135	131	133	92	73	54	17	5	15	40	50	48
rno-miR-761	0	0	0	0	1	0	0	0	1	0	0	0	0	2	1	0	0	0	0	5	7	0	1	2	0	0	0	0	1	1	0	0	0	0	0	0	0	0	0	0	0	1	1	5	2	1	0	2
rno-miR-30c-5p	2216	2678	2043	8882	7113	4845	9085	11076	6928	1356	1703	836	16639	24194	14520	3275	3532	2286	3739	2360	1456	3403	4686	2241	1522	2388	1960	7981	7738	5303	7364	6605	8119	1305	1474	1585	15048	20041	16527	4508	5258	3992	3815	2126	2816	3153	4729	3426
rno-miR-30c-1-3p	74	72	68	148	79	73	203	195	168	29	33	19	161	128	75	40	65	46	99	50	55	85	103	41	33	79	63	125	101	87	156	143	228	21	32	31	99	149	107	63	58	50	90	52	70	68	97	59
rno-miR-30e-5p	163	203	169	379	401	313	313	521	246	44	74	30	279	512	256	101	155	93	206	90	65	210	273	117	104	187	113	600	471	473	310	261	316	63	64	61	347	386	317	220	216	181	212	91	130	201	259	206
rno-miR-30e-3p	503	515	465	1107	872	691	1076	1267	882	210	206	151	752	980	638	341	401	306	805	369	317	750	1072	637	324	588	376	1048	1068	882	940	930	1085	209	235	222	683	839	667	373	521	428	900	528	642	865	1116	774
rno-miR-3583-5p	0	0	0	0	0	0	0	2	1	0	0	0	0	0	1	0	0	0	0	0	0	0	0	1	0	0	0	0	0	0	0	0	1	0	0	0	0	0	0	0	0	0	0	0	0	0	0	0
rno-miR-3583-3p	1	0	7	6	2	0	4	2	1	0	0	0	0	1	3	0	1	0	1	0	2	0	0	3	0	1	1	2	4	2	3	7	4	0	4	4	0	0	3	0	1	0	0	1	1	1	0	1
rno-miR-6333	0	0	0	0	0	2	0	1	0	0	0	0	0	0	0	0	0	0	0	0	0	0	0	0	0	0	0	1	0	0	1	2	1	0	0	0	0	0	0	0	0	0	1	0	0	0	0	0
rno-miR-6215	0	5	0	0	0	1	1	1	2	0	0	0	0	0	0	0	0	0	0	1	3	0	0	0	0	0	0	0	0	0	1	1	0	0	0	0	0	0	0	0	0	1	1	2	2	0	0	0
rno-miR-34a-5p	114	100	50	31	32	30	473	1011	648	14	23	20	969	1674	1365	16	41	29	81	38	31	191	252	162	64	109	94	33	59	39	467	276	768	30	85	19	1426	1794	1518	25	54	27	96	80	46	171	245	180
rno-miR-34a-3p	0	0	0	0	0	0	0	3	0	0	0	0	4	4	3	0	0	0	0	0	0	0	0	1	0	0	1	0	0	0	0	0	1	0	0	0	2	13	1	0	0	0	0	1	0	0	2	0
rno-miR-6332	0	0	1	0	0	0	0	2	0	0	0	0	0	0	3	0	0	0	0	2	0	0	0	1	0	0	0	0	1	0	0	0	0	0	0	0	0	1	0	2	1	0	0	0	0	0	0	0
rno-miR-429	87	135	127	1233	1163	919	3	0	2	12	38	8	1041	2079	1194	1097	1714	1655	0	0	0	1	7	1	73	138	139	1615	1542	1403	0	1	2	14	23	15	1219	1396	1373	1552	1954	2341	0	0	0	4	3	6
rno-miR-3548	8	8	4	162	111	107	0	0	0	3	6	2	102	141	86	253	313	321	0	0	0	0	4	0	2	14	3	221	166	186	1	0	0	7	5	2	93	112	109	354	395	456	0	0	0	0	0	0
rno-miR-200a-5p	8	6	4	158	109	107	0	0	0	3	6	2	99	134	84	230	278	299	0	0	0	0	4	0	2	10	3	221	161	182	1	0	0	7	5	1	93	108	106	345	346	433	0	0	0	0	0	0
rno-miR-200a-3p	28	42	48	450	415	365	0	0	0	4	16	6	683	1358	959	280	369	375	0	0	0	1	2	1	42	47	44	735	630	585	0	1	0	12	19	7	1046	1073	1018	278	405	596	1	0	1	1	1	2
rno-miR-200b-5p	38	34	34	438	244	241	0	0	0	17	10	14	317	265	207	709	436	554	0	0	1	1	0	0	32	36	30	374	410	264	0	0	1	11	15	7	160	286	194	472	585	761	0	0	1	1	0	0
rno-miR-200b-3p	410	482	415	5007	3101	2950	1	4	1	147	166	81	4411	5292	3374	7773	7086	7680	2	0	0	8	4	2	399	596	484	5452	5393	3639	0	3	4	125	182	96	3268	4257	3551	6341	8407	10437	1	1	0	7	4	4
rno-miR-3558-5p	0	2	0	0	1	1	0	0	0	0	2	0	1	2	0	1	1	0	0	0	2	1	4	1	2	1	0	0	0	1	0	0	0	1	0	0	0	2	0	3	0	2	0	0	0	0	2	0
rno-miR-3558-3p	0	1	2	1	2	1	1	0	1	0	1	1	2	7	0	0	2	0	0	0	5	1	0	2	0	2	0	0	1	0	0	1	1	1	1	0	6	3	2	0	1	0	0	2	0	1	1	0
rno-miR-3593-5p	0	0	0	0	0	2	0	3	2	0	0	0	2	1	2	0	2	0	0	2	3	0	0	0	0	0	2	1	0	1	0	0	0	1	0	0	0	2	0	0	0	0	0	2	0	0	0	0
rno-miR-3593-3p	4	3	2	1	2	0	15	11	3	0	0	0	1	10	7	3	3	0	0	1	1	1	5	2	2	4	4	1	0	2	5	7	12	0	0	0	4	7	5	2	2	1	1	1	1	2	7	2
rno-miR-3084a-5p	265	219	294	63	53	45	119	104	85	53	58	22	144	225	200	126	126	143	20	14	12	273	400	206	207	340	211	65	62	35	74	104	101	24	45	50	135	110	144	156	155	167	33	34	16	158	292	199
rno-miR-1843a-5p	1302	891	1293	1053	593	765	2227	1593	1861	689	615	618	1679	973	488	381	112	160	360	136	208	2045	1214	1126	844	1100	875	992	951	689	1506	1581	1479	518	700	571	1105	1534	974	459	176	305	414	247	253	1625	1693	1269
rno-miR-1843a-3p	1316	912	1306	1043	630	784	2086	1346	1744	683	601	612	1694	989	540	406	199	202	351	131	200	2040	1224	1110	861	1124	894	984	971	681	1362	1420	1346	519	696	560	1103	1554	963	459	225	327	397	233	245	1602	1700	1270
rno-miR-3068-5p	3562	2557	3535	3110	1409	1775	3399	1913	2536	1383	755	935	5536	4356	5100	2480	2238	2471	1054	390	483	7312	6209	4708	2400	3913	2532	2176	3097	1619	2232	2602	1721	682	1262	821	2943	4832	3282	2030	3596	2136	795	684	775	5790	9559	5551
rno-miR-3068-3p	3628	2624	3593	3245	1464	1838	3504	2008	2547	1429	791	950	5716	4466	5250	2527	2325	2542	1075	381	467	7527	6413	4793	2430	4076	2611	2275	3173	1685	2292	2699	1772	699	1293	857	3070	5004	3400	2085	3756	2209	813	660	779	5944	9811	5704
rno-miR-342-5p	520	389	416	158	84	95	746	591	394	12	14	12	391	295	223	50	44	32	24	15	16	857	958	631	287	547	403	121	122	83	519	577	543	8	28	18	177	296	230	28	68	33	38	11	29	653	955	788
rno-miR-342-3p	5944	5388	5139	2209	1707	1249	9717	10508	7146	216	252	219	5262	5751	4525	900	1134	973	381	163	184	9745	14374	9248	3253	6656	5475	1676	1798	1632	7634	8041	7756	177	310	254	2799	4596	3365	912	1562	1062	516	271	358	8847	14824	11302
rno-miR-345-5p	14	24	21	30	23	25	33	44	32	10	12	8	61	63	56	19	23	10	21	9	6	10	17	25	23	28	22	25	47	18	28	21	26	7	8	6	50	76	61	17	11	16	35	16	29	21	32	15
rno-miR-345-3p	5	4	4	1	1	1	3	11	10	0	1	1	5	13	2	0	4	7	4	3	0	1	2	3	5	1	6	5	6	2	3	2	4	3	0	1	7	7	4	1	3	1	4	1	0	4	3	2
rno-miR-770-5p	0	0	0	0	0	0	225	200	104	0	0	0	0	0	0	1	1	0	0	0	0	0	0	0	0	0	0	0	0	0	109	269	141	0	0	0	0	0	0	0	1	0	0	0	0	0	0	0
rno-miR-770-3p	0	0	0	0	0	0	271	210	156	0	0	0	0	0	0	0	2	2	0	0	0	0	0	0	0	0	0	0	0	0	150	352	229	0	0	0	0	0	0	1	0	1	0	0	0	0	0	0
rno-miR-673-5p	0	0	2	0	0	0	59	69	18	0	0	0	0	0	0	1	0	1	0	0	0	0	0	2	0	1	0	0	0	0	40	59	32	0	0	0	0	0	0	3	2	0	0	1	0	3	0	3
rno-miR-673-3p	0	0	0	0	0	0	0	4	1	0	0	0	0	0	0	0	0	0	0	0	0	0	0	0	0	0	0	0	0	0	0	1	0	0	0	0	0	0	0	0	0	0	0	0	0	0	0	0
rno-miR-493-5p	0	1	1	0	0	0	345	336	299	1	0	0	3	0	2	4	7	2	2	0	3	2	1	3	0	0	0	0	0	0	212	379	269	1	0	1	1	4	7	7	9	4	3	1	1	1	1	4
rno-miR-493-3p	0	0	0	0	0	0	4	8	4	0	0	0	0	0	0	0	0	0	0	0	0	0	0	0	0	0	0	0	0	0	1	8	9	0	0	0	0	0	2	0	1	0	0	1	0	0	0	0
rno-miR-337-5p	0	0	1	0	0	0	68	95	72	0	0	0	0	1	0	0	0	1	0	0	0	1	3	0	0	0	0	0	0	0	54	58	65	0	0	0	0	1	2	0	0	1	0	0	0	0	2	0
rno-miR-337-3p	0	0	0	1	0	0	207	314	161	0	0	0	1	0	0	4	0	1	1	2	0	3	0	1	0	0	0	0	0	0	156	112	178	0	0	0	3	3	7	10	1	3	0	1	2	3	4	1
rno-miR-3544	0	0	1	0	0	0	72	96	73	0	0	0	0	1	0	0	0	1	0	0	0	1	3	0	0	0	0	0	0	0	54	59	66	0	0	0	0	1	2	0	0	1	0	0	0	0	2	0
rno-miR-540-5p	0	0	0	0	0	0	3	2	1	0	0	0	0	0	0	0	0	0	0	0	0	0	0	0	0	0	0	0	0	0	1	0	1	0	0	0	0	0	0	0	0	0	0	0	0	0	0	0
rno-miR-540-3p	2	0	0	0	0	0	51	55	13	0	0	0	0	0	0	0	0	0	0	0	0	2	0	0	0	0	0	0	0	0	29	53	32	0	0	0	0	1	0	0	2	2	0	0	0	0	0	0
rno-miR-665	0	0	0	0	0	0	2	2	2	0	0	0	0	0	0	0	0	0	0	0	0	0	0	0	0	0	0	0	0	0	1	2	2	0	0	0	1	1	0	0	0	0	0	0	0	0	0	1
rno-miR-431	1	0	0	0	0	0	238	240	169	0	0	0	1	4	1	11	7	8	2	1	0	7	5	0	1	0	0	0	0	1	155	187	127	1	0	0	3	10	12	10	11	7	5	0	0	1	4	5
rno-miR-433-5p	0	0	0	0	0	0	20	15	12	0	0	0	0	0	0	0	0	0	0	0	0	0	0	0	0	0	0	0	0	0	7	10	14	0	0	0	0	0	0	0	0	0	0	0	0	0	0	0
rno-miR-433-3p	0	0	1	0	1	0	3023	2275	1822	0	0	0	4	1	4	2	5	8	4	2	2	4	4	1	0	1	0	0	0	0	1911	2479	1906	0	1	0	1	7	7	6	12	6	0	1	1	4	1	6
rno-miR-127-5p	0	0	0	0	0	0	4	5	9	0	0	0	0	0	0	0	0	0	0	0	0	0	0	0	0	0	0	0	0	0	6	9	12	0	0	0	0	0	0	0	0	0	0	0	0	0	0	0
rno-miR-127-3p	3	0	0	0	2	2	7325	9905	4623	0	0	1	11	2	8	33	59	27	4	4	7	25	14	8	1	2	4	3	1	2	5233	7854	6534	0	0	2	15	52	29	50	63	21	10	7	7	21	37	28
rno-miR-3543	8	12	12	8	2	10	61998	64032	43480	2	10	8	76	30	76	154	206	142	30	10	24	136	80	70	8	16	10	8	8	10	40454	50046	54538	6	4	2	46	244	166	266	370	212	28	12	20	104	218	196
rno-miR-434-5p	0	0	0	0	0	0	520	766	436	0	2	0	2	0	0	2	12	8	4	0	0	8	4	2	0	0	0	0	0	2	426	644	618	0	0	0	2	6	6	12	20	8	4	0	0	6	2	6
rno-miR-434-3p	8	12	12	8	2	10	61994	64028	43480	2	10	8	76	30	76	154	206	140	30	10	24	136	80	70	8	16	10	8	8	10	40452	50046	54538	6	4	2	46	244	166	266	370	212	28	12	20	104	218	196
rno-miR-136-5p	0	2	2	0	1	1	2403	4453	2681	0	1	0	6	11	15	12	14	15	8	3	8	16	17	10	1	4	2	2	0	1	2701	3951	4140	4	0	1	15	74	65	22	47	20	13	9	5	36	45	35
rno-miR-136-3p	0	0	0	0	0	0	122	182	73	0	0	0	0	0	0	0	1	0	0	0	0	0	0	0	0	0	0	0	0	0	56	73	90	0	0	0	0	0	1	1	1	0	0	0	0	1	1	0
rno-miR-341	0	0	0	0	0	0	123	123	70	0	0	0	0	0	0	0	0	0	0	0	0	0	0	0	0	0	0	0	0	0	58	77	52	0	0	0	0	0	1	1	1	0	0	0	0	0	0	0
rno-miR-1188-5p	0	0	0	0	0	0	32	34	37	0	0	0	0	0	0	1	2	0	0	0	0	0	0	0	0	0	0	0	0	0	36	50	39	0	0	0	0	0	0	1	2	0	1	0	0	0	0	0
rno-miR-1188-3p	0	0	0	0	0	0	1	1	1	0	0	0	0	0	0	0	0	0	0	0	0	0	0	0	0	0	0	0	0	0	0	0	0	0	0	0	0	0	0	0	0	0	0	0	0	0	1	0
rno-miR-370-5p	0	0	0	0	0	0	12	16	17	0	0	0	0	0	0	0	0	0	0	0	0	0	0	0	0	0	0	0	0	0	15	19	16	0	0	0	0	0	0	0	0	0	0	0	0	0	0	0
rno-miR-370-3p	0	0	0	0	0	0	99	69	51	0	0	0	0	0	1	0	0	0	0	0	0	0	0	0	0	0	0	0	0	0	64	117	80	0	0	0	0	0	1	1	0	0	0	0	0	0	0	0
rno-miR-379-5p	3	1	1	18	18	7	1473	2211	1711	0	0	1	7	4	7	6	16	8	4	0	4	13	8	18	0	2	1	9	4	14	1364	1735	1924	1	0	1	2	23	20	9	19	14	4	0	3	8	34	31
rno-miR-379-3p	0	0	1	0	2	0	80	92	55	0	0	0	0	0	0	1	2	0	1	0	0	1	1	1	0	0	0	0	0	0	50	77	57	0	0	0	0	0	0	1	1	0	1	1	0	1	0	1
rno-miR-411-5p	1	0	0	2	4	1	195	371	149	0	0	0	5	0	0	1	3	1	0	0	0	1	4	3	0	0	0	11	4	9	166	212	233	1	0	0	4	6	2	1	7	8	1	0	1	5	2	3
rno-miR-411-3p	2	0	0	4	1	1	276	265	168	0	1	0	0	0	1	3	1	0	1	0	1	1	1	4	0	0	0	3	4	4	177	172	158	0	0	0	0	2	2	1	0	1	0	0	2	4	7	2
rno-miR-299b-5p	0	0	0	1	0	1	33	61	43	0	0	0	1	0	1	0	2	0	0	0	0	0	2	1	1	0	0	3	2	2	33	33	27	0	0	0	1	1	2	0	1	0	0	1	0	3	0	3
rno-miR-299b-3p	1	3	1	24	15	10	391	485	351	1	0	0	11	1	9	5	15	2	6	1	2	13	16	11	1	2	1	13	13	20	300	279	375	0	1	0	5	23	18	15	8	2	1	3	3	21	24	39
rno-miR-299a-5p	1	3	1	24	15	10	391	485	351	1	0	0	11	1	9	5	15	2	6	1	2	13	16	11	1	2	1	13	13	20	300	279	375	0	1	0	5	23	18	15	8	2	1	3	3	21	24	39
rno-miR-299a-3p	0	0	0	1	0	1	33	61	43	0	0	0	1	0	1	0	2	0	0	0	0	0	2	1	1	0	0	3	2	2	33	33	27	0	0	0	1	1	2	0	1	0	0	1	0	3	0	3
rno-miR-3579	0	0	0	0	0	0	13	19	18	0	3	0	0	0	0	0	0	0	0	0	0	0	0	0	0	0	0	0	0	0	12	18	17	0	0	0	0	0	0	0	0	0	0	0	0	0	0	0
rno-miR-380-5p	0	0	0	0	0	0	13	19	18	0	3	0	0	0	0	0	0	0	0	0	0	0	0	0	0	0	0	0	0	0	12	18	17	0	0	0	0	0	0	0	0	0	0	0	0	0	0	0
rno-miR-380-3p	0	0	0	0	0	1	46	50	26	0	0	0	0	0	0	0	0	0	0	0	0	0	0	0	0	0	0	0	0	0	22	36	39	0	0	0	0	0	0	0	0	0	0	0	0	0	0	1
rno-miR-323-5p	0	0	0	0	0	0	530	521	362	0	0	0	0	0	0	0	2	0	0	0	0	0	0	1	0	0	0	0	0	0	344	462	441	0	0	0	0	0	0	2	1	0	0	0	0	0	0	0
rno-miR-323-3p	2	0	1	6	14	9	7826	7517	6020	0	0	0	5	0	0	18	21	30	7	0	0	1	6	3	0	0	0	7	13	11	6239	7479	6616	1	0	0	0	0	1	30	38	25	5	2	0	7	2	3
rno-miR-758-5p	0	0	0	0	0	1	0	1	0	0	0	0	0	0	0	0	0	0	0	0	0	0	0	0	0	0	0	0	0	0	3	2	0	0	0	0	0	0	0	0	0	0	0	0	0	0	0	0
rno-miR-758-3p	0	0	0	0	0	0	22	19	15	0	0	0	0	0	0	0	0	0	0	0	0	0	0	0	0	0	0	0	0	0	13	29	20	0	0	0	0	0	0	0	0	0	0	0	0	0	0	0
rno-miR-329-5p	0	0	0	2	0	0	66	110	57	0	1	0	0	0	0	1	0	0	0	0	0	1	0	0	0	0	0	0	0	0	56	73	91	0	0	0	0	0	0	1	0	0	0	0	0	0	0	0
rno-miR-329-3p	0	0	0	9	3	1	1427	1362	766	1	1	2	1	0	2	8	3	5	1	1	2	6	1	10	0	0	0	2	1	2	694	810	1055	0	0	0	1	0	7	8	9	4	1	0	0	2	3	7
rno-miR-494-5p	0	0	0	0	2	1	1	3	0	0	0	0	0	0	0	0	0	0	0	0	0	0	0	0	0	0	0	2	1	0	2	0	1	0	0	0	0	0	0	2	2	0	0	0	0	0	0	0
rno-miR-494-3p	3	2	0	10	5	7	61	75	62	0	0	0	2	1	4	2	2	2	1	0	0	4	4	4	1	3	1	6	8	5	67	57	61	0	0	0	1	8	8	11	4	7	0	1	1	1	2	2
rno-miR-679	0	0	0	0	1	0	6	5	0	0	0	0	0	0	0	0	0	0	0	0	0	0	0	0	0	0	0	0	0	1	4	11	3	0	0	0	0	0	0	1	0	0	0	0	0	0	0	0
rno-miR-1193-5p	0	0	0	0	0	0	0	0	0	0	0	0	0	0	0	0	0	0	0	0	0	0	0	0	0	0	0	0	0	0	2	1	0	0	0	0	0	0	0	0	0	0	0	0	0	0	0	0
rno-miR-1193-3p	0	0	0	14	5	4	34	57	34	0	1	0	0	1	0	0	3	1	0	0	0	2	0	1	0	0	0	5	11	5	37	44	35	0	0	0	0	3	5	4	3	3	0	0	1	1	1	5
rno-miR-666-5p	0	0	0	0	0	0	47	27	2	0	0	0	2	0	0	0	0	0	0	0	0	0	0	0	0	0	0	0	0	0	37	42	26	0	0	0	2	0	0	0	0	1	0	0	0	0	0	0
rno-miR-666-3p	0	0	0	0	0	0	33	25	1	0	0	0	2	0	0	0	0	0	0	0	0	0	0	0	0	0	0	0	0	0	37	32	24	0	0	0	2	0	0	0	0	1	0	0	0	0	0	0
rno-miR-543-5p	0	0	0	1	0	2	157	123	100	0	0	0	0	0	0	0	0	0	0	0	0	0	0	0	0	0	0	0	0	0	109	128	103	0	0	0	0	0	0	0	0	0	1	0	0	0	0	0
rno-miR-543-3p	0	0	1	0	0	1	231	167	117	0	0	0	0	0	0	1	0	2	0	0	0	0	0	0	0	0	0	0	1	0	119	141	126	0	0	0	0	0	0	1	0	1	0	0	0	0	0	0
rno-miR-495	0	0	0	1	0	0	73	90	19	0	0	0	0	0	0	0	0	0	0	0	0	0	0	0	0	0	0	0	0	2	28	27	35	0	0	0	0	0	0	1	0	0	0	0	0	0	0	0
rno-miR-667-5p	0	0	0	0	0	0	5	10	7	0	0	0	0	0	0	0	0	0	0	0	0	0	0	0	0	0	0	0	0	0	6	9	10	0	0	0	0	0	0	0	0	0	0	0	0	0	0	0
rno-miR-667-3p	0	0	0	13	9	8	1501	1194	927	0	0	0	1	0	2	5	6	2	2	0	1	1	0	1	0	0	1	2	2	2	1030	1402	999	0	0	0	0	2	2	7	3	3	1	0	0	0	1	0
rno-miR-376c-5p	0	0	0	1	0	0	2	8	2	0	0	0	0	0	0	0	0	0	0	0	0	0	0	0	0	0	0	0	1	0	3	8	8	0	0	0	0	0	0	0	0	0	0	0	0	0	0	0
rno-miR-376c-3p	0	0	0	9	3	2	50	89	38	0	0	0	3	0	0	2	1	1	0	0	0	0	0	0	0	0	0	3	1	1	56	43	48	0	0	0	1	3	6	3	2	1	0	0	1	0	5	1
rno-miR-376b-5p	0	0	0	5	4	3	850	1381	772	0	0	0	0	2	2	2	3	9	1	3	1	3	2	2	0	0	1	4	2	8	820	1061	1200	0	0	0	2	8	5	8	11	6	2	0	1	4	3	7
rno-miR-376b-3p	0	0	0	1	1	0	50	82	54	0	0	0	1	0	0	0	1	0	0	0	0	0	0	0	0	0	0	2	2	2	43	53	69	0	0	0	1	0	0	2	1	0	0	0	0	0	0	0
rno-miR-3595	0	0	0	0	0	0	43	91	37	0	2	0	0	0	0	0	0	0	0	0	0	0	0	0	0	0	0	0	0	1	47	28	44	0	0	0	0	0	0	0	0	0	0	0	0	0	0	0
rno-miR-376a-5p	0	0	0	0	0	2	23	36	19	0	0	0	0	0	0	0	1	0	0	0	0	0	0	0	0	0	0	1	0	1	29	13	30	0	0	0	0	0	0	0	0	0	0	0	0	0	0	0
rno-miR-376a-3p	0	0	0	0	0	0	43	91	37	0	2	0	0	0	0	0	0	0	0	0	0	0	0	0	0	0	0	0	0	1	47	28	44	0	0	0	0	0	0	0	0	0	0	0	0	0	0	0
rno-miR-300-5p	0	0	0	1	0	2	17	23	15	0	0	0	0	0	0	0	1	0	0	0	0	0	0	0	0	0	0	0	1	0	13	13	26	0	0	0	0	0	0	1	1	0	0	0	0	0	0	0
rno-miR-300-3p	0	0	0	1	2	1	193	214	155	0	0	0	0	0	0	0	0	1	2	0	3	0	1	0	0	0	0	4	0	0	167	166	181	0	0	0	0	1	1	3	1	0	0	0	0	0	0	2
rno-miR-381-5p	0	0	0	0	0	0	5	1	4	0	0	0	0	0	0	0	0	0	0	0	0	0	0	0	0	0	0	0	0	0	2	2	5	0	0	0	1	0	0	0	1	0	0	0	0	0	0	2
rno-miR-381-3p	0	0	1	0	0	0	7	10	10	0	0	0	0	0	0	1	0	0	0	0	0	0	0	1	0	0	0	0	0	0	9	11	9	0	0	0	0	0	0	0	1	2	0	0	0	0	0	0
rno-miR-487b-5p	0	0	0	0	0	0	13	13	21	0	0	0	0	0	0	0	0	0	0	0	0	0	0	0	0	0	0	0	0	0	6	8	12	0	0	0	0	0	0	0	0	0	0	0	0	0	0	0
rno-miR-487b-3p	1	0	0	3	3	2	995	939	543	0	0	0	1	0	1	4	5	2	2	1	0	2	0	1	0	0	0	2	1	3	627	634	601	0	0	2	1	8	0	7	13	3	0	0	2	0	3	0
rno-miR-3576	1	0	0	0	2	0	582	629	355	0	0	0	0	1	2	4	2	2	1	0	0	2	1	0	0	0	1	0	0	0	365	468	392	0	0	0	0	0	0	8	3	1	1	0	0	1	1	0
rno-miR-539-5p	1	0	0	0	2	0	582	629	355	0	0	0	0	1	2	4	2	2	1	0	0	2	1	0	0	0	1	0	0	0	365	468	392	0	0	0	0	0	0	8	3	1	1	0	0	1	1	0
rno-miR-539-3p	0	0	0	0	4	0	187	222	124	0	0	0	0	0	1	1	3	0	0	0	0	0	0	0	0	0	0	0	0	1	147	244	200	0	0	0	0	0	1	1	3	1	1	0	0	0	0	3
rno-miR-6331	3	0	0	0	2	2	1974	2047	1586	0	0	2	2	2	0	4	10	5	0	1	2	5	0	1	0	2	0	3	0	3	1592	2192	1778	0	0	0	0	7	0	10	15	6	0	2	1	1	1	2
rno-miR-544-5p	0	0	0	0	0	0	4	0	3	0	0	0	0	0	0	0	0	0	0	0	0	0	0	0	0	0	0	0	0	0	3	1	3	0	0	0	0	0	0	0	0	0	0	0	0	0	0	0
rno-miR-544-3p	0	0	0	0	0	0	6	3	2	0	0	0	0	0	0	0	0	0	0	0	0	0	0	0	0	0	0	0	0	0	3	4	2	0	0	0	0	0	0	2	0	0	0	0	0	0	0	0
rno-miR-3592	0	0	0	6	2	0	218	214	136	0	0	0	0	0	0	1	5	0	0	0	0	0	1	0	0	0	0	2	1	0	140	157	180	0	0	0	0	1	2	3	5	2	0	1	0	0	0	0
rno-miR-382-5p	2	0	0	36	28	18	2559	1870	1492	0	0	0	5	1	3	16	23	8	2	0	4	8	4	2	1	1	1	20	11	20	1674	1881	1532	0	2	0	3	10	7	11	35	10	1	0	1	4	8	5
rno-miR-382-3p	0	0	0	6	2	0	218	214	136	0	0	0	0	0	0	1	5	0	0	0	0	0	1	0	0	0	0	2	1	0	140	157	180	0	0	0	0	1	2	3	5	2	0	1	0	0	0	0
rno-miR-134-5p	0	0	0	2	0	0	27	21	24	0	0	0	0	0	0	0	0	0	0	0	0	0	0	0	0	0	0	0	2	1	16	33	18	0	0	0	0	0	0	0	1	0	0	0	0	0	3	0
rno-miR-134-3p	0	0	0	0	1	0	10	10	2	0	0	0	0	0	0	0	0	0	0	0	0	0	0	0	0	0	0	1	1	1	8	9	10	0	0	0	0	0	0	0	0	0	0	0	0	0	0	0
rno-miR-668	0	0	0	3	1	2	148	140	96	0	0	0	0	0	0	0	1	0	0	0	0	1	0	0	0	0	0	0	0	0	92	115	125	0	0	0	0	0	0	1	1	0	2	0	0	0	0	0
rno-miR-485-5p	0	0	0	0	0	1	266	226	216	0	0	0	1	0	0	0	0	0	0	0	1	0	1	1	0	0	0	1	0	1	217	236	253	0	0	0	1	0	2	0	2	0	0	0	0	0	1	1
rno-miR-485-3p	0	0	0	0	0	1	110	103	94	0	0	0	0	0	0	0	1	1	0	0	0	0	0	0	0	0	0	0	0	0	103	90	102	0	0	0	0	0	0	0	1	1	0	0	0	0	1	2
rno-miR-154-5p	3	0	0	38	30	16	1513	1749	1124	0	0	0	4	0	3	3	10	16	4	3	0	12	3	3	3	5	0	28	25	34	1193	1145	1274	0	2	1	7	22	14	18	30	19	0	0	0	11	15	15
rno-miR-154-3p	0	0	0	0	0	0	9	11	4	0	0	0	0	0	0	0	0	0	0	0	0	0	0	0	0	0	0	0	1	0	8	4	6	0	0	0	0	0	0	0	0	0	0	0	0	0	0	0
rno-miR-496-5p	0	0	0	2	2	0	17	15	13	0	0	0	0	0	0	0	0	0	0	0	0	0	0	0	0	0	0	0	0	0	21	18	19	0	0	0	0	0	1	0	0	0	0	0	0	0	0	0
rno-miR-496-3p	0	0	0	4	2	5	339	245	228	0	0	0	1	0	0	2	0	1	0	0	0	1	0	0	0	0	2	2	1	2	221	215	238	0	0	0	1	2	2	4	2	1	0	0	1	0	1	0
rno-miR-377-5p	0	0	0	0	0	0	2	0	0	0	0	0	0	0	0	0	0	0	0	0	0	0	0	0	0	0	0	0	0	0	1	1	0	0	0	0	0	0	1	0	0	0	0	0	0	0	0	0
rno-miR-377-3p	0	0	0	1	1	0	29	54	31	0	0	0	0	1	0	0	0	0	1	1	0	2	0	0	0	0	0	0	2	0	45	49	39	0	0	0	2	2	2	1	2	0	0	0	0	0	3	0
rno-miR-541-5p	6	2	5	84	58	40	1164	1305	867	3	0	0	8	3	7	19	11	11	9	0	2	13	10	5	1	5	7	67	57	52	1109	1137	943	1	0	2	12	38	24	27	22	11	8	7	3	11	28	24
rno-miR-541-3p	0	0	0	0	0	0	2	4	4	0	0	0	0	0	0	0	0	1	0	0	0	0	0	0	0	0	0	1	0	0	4	4	5	0	0	0	0	0	0	0	0	0	0	0	0	0	1	0
rno-miR-409b	0	0	0	6	5	3	268	219	161	0	0	0	0	1	1	2	5	0	0	0	0	1	0	2	0	1	0	5	0	6	212	204	123	0	0	0	0	4	0	5	5	2	1	0	0	0	0	0
rno-miR-409a-5p	2	0	0	11	1	3	321	392	230	0	0	0	0	0	0	0	5	2	0	0	0	0	0	2	0	1	0	5	6	5	346	255	287	0	0	0	0	1	1	4	4	3	0	0	0	1	5	3
rno-miR-409a-3p	0	0	0	6	5	3	267	219	161	0	0	0	0	1	1	2	5	0	0	0	0	1	0	2	0	1	0	5	0	6	211	203	121	0	0	0	0	4	0	5	5	2	1	0	0	0	0	0
rno-miR-412-5p	0	0	0	0	0	0	67	116	49	0	0	0	0	0	0	0	0	0	0	0	0	1	0	0	0	0	0	4	0	0	68	73	52	0	0	0	0	0	0	3	1	0	0	0	0	0	0	0
rno-miR-412-3p	0	0	0	0	1	0	95	82	51	0	0	0	0	0	0	0	1	0	0	0	0	0	0	0	0	0	0	3	2	1	44	77	47	0	0	0	0	0	0	1	1	0	0	0	0	0	0	0
rno-miR-3578	0	0	0	3	2	0	314	389	211	0	0	0	0	0	0	0	3	0	0	0	0	0	1	1	0	1	0	0	2	2	208	306	269	0	0	0	0	1	1	1	2	0	0	0	0	1	1	0
rno-miR-369-5p	0	0	0	3	2	0	314	389	211	0	0	0	0	0	0	0	3	0	0	0	0	0	1	1	0	1	0	0	2	2	208	306	269	0	0	0	0	1	1	1	2	0	0	0	0	1	1	0
rno-miR-369-3p	0	0	0	0	0	1	67	56	15	0	0	0	0	0	0	0	0	0	0	0	0	1	0	0	0	0	0	0	0	0	21	33	30	0	0	0	0	0	0	1	0	0	0	0	0	0	0	2
rno-miR-410-5p	0	0	0	0	0	0	5	8	3	0	0	0	0	0	0	0	0	0	0	0	0	0	0	0	0	0	0	0	0	0	2	1	5	0	0	0	0	0	0	0	0	0	0	0	0	0	0	0
rno-miR-410-3p	0	0	0	0	0	0	67	87	65	0	0	0	0	0	0	0	1	0	0	0	0	0	0	0	0	0	0	1	1	0	58	72	50	0	0	0	0	0	0	0	0	0	0	0	0	0	0	1
rno-miR-3072	0	0	0	1	0	2	19	19	9	0	0	0	0	0	0	0	0	1	0	0	0	0	0	0	0	0	0	0	1	1	13	11	10	0	0	0	0	0	0	1	0	1	0	0	0	0	0	0
rno-miR-1247-5p	7	5	1	7	2	0	33	13	6	25	27	26	29	16	9	1	0	0	6	3	0	3	6	1	4	7	0	5	6	3	8	20	3	31	55	52	45	50	37	1	0	0	17	5	8	6	11	6
rno-miR-1247-3p	1	0	0	0	0	0	2	1	0	2	2	0	0	2	1	0	0	0	0	0	0	0	0	1	0	0	0	0	0	0	0	0	1	0	1	3	0	3	1	0	0	0	0	0	0	0	4	0
rno-miR-203b-5p	42	25	24	267	166	124	19	27	23	62	92	54	82	154	109	1035	1087	1341	4	0	2	6	13	3	26	36	21	270	276	207	19	25	19	95	70	82	99	102	81	1050	1358	1322	4	1	1	6	15	9
rno-miR-203b-3p	1	12	13	1009	899	542	3	8	7	187	217	168	7	5	6	39	33	41	0	1	0	2	3	2	4	7	4	952	1149	907	9	9	5	264	223	149	7	1	8	39	54	87	2	3	0	1	1	2
rno-miR-203a-5p	1	12	13	1009	899	542	3	8	7	187	217	168	7	5	6	36	32	41	0	1	0	2	3	2	4	7	4	950	1147	907	9	9	5	263	223	149	7	1	8	38	51	84	2	3	0	1	1	2
rno-miR-203a-3p	42	25	24	267	166	124	19	27	23	63	93	54	82	154	109	1035	1087	1341	4	0	2	6	13	3	26	36	21	270	276	208	19	25	19	95	70	82	99	102	81	1050	1358	1324	4	1	1	6	15	9
rno-miR-153-5p	0	0	0	0	0	0	90	243	83	0	0	0	0	0	0	0	0	0	0	0	0	0	0	0	0	0	0	0	0	0	87	234	159	0	0	0	0	0	0	0	0	1	0	0	0	0	0	0
rno-miR-153-3p	1	0	1	0	1	0	3151	10059	3591	0	0	0	5	3	4	9	12	5	0	0	0	0	3	1	1	1	3	0	0	5	4147	4135	4886	1	1	0	7	9	3	35	21	34	1	0	0	0	0	0
rno-miR-3561-5p	0	0	0	0	0	0	0	0	1	0	1	0	0	0	0	0	0	0	0	2	1	0	0	0	0	0	0	0	0	0	0	0	0	0	0	0	0	0	0	0	0	0	0	0	0	0	0	0
rno-miR-3561-3p	0	0	0	0	0	0	0	0	0	0	1	1	0	0	0	0	0	0	0	0	0	0	0	0	0	0	0	0	0	0	0	0	0	0	0	0	0	0	0	0	0	0	0	0	0	0	0	0
rno-miR-135a-5p	12	28	22	715	635	828	6270	9999	5849	4	29	8	32	38	23	18	32	23	0	0	1	25	93	42	26	35	13	1162	2312	1236	6664	15929	10179	32	28	20	843	690	901	45	49	49	25	11	3	50	73	35
rno-miR-135a-3p	1	0	1	7	6	1	66	44	23	0	0	0	0	0	0	0	0	0	0	0	0	0	0	0	0	0	1	4	11	4	33	66	45	0	1	0	0	6	1	0	0	0	0	0	0	0	0	0
rno-miR-331-5p	40	36	34	12	13	13	37	33	30	2	7	8	17	39	33	10	18	19	2	3	3	10	29	24	31	30	39	12	10	11	49	39	35	9	6	10	26	40	26	23	22	22	8	5	8	19	23	16
rno-miR-331-3p	5	11	10	8	5	2	80	52	54	2	1	0	24	27	24	11	16	14	2	0	2	5	9	6	6	12	16	16	7	14	45	61	60	2	2	7	37	33	30	5	14	7	8	3	5	8	8	13
rno-miR-3084d	219	231	225	336	421	291	501	356	308	249	187	136	458	551	553	508	1161	651	79	40	35	583	791	333	167	362	180	289	406	271	341	313	263	136	231	186	287	429	390	285	1025	292	87	61	53	407	778	483
rno-let-7i	8934	8710	8107	5565	3942	3966	33317	51546	36516	1215	1951	1431	33508	41287	21052	4419	5992	4287	8671	4904	6169	11679	15193	9723	6496	10921	8625	6326	5737	4523	31701	32824	37683	1611	1784	1632	32301	40191	32623	7300	8355	5983	16918	8869	9908	11626	16312	11826
rno-let-7i-5p	8917	8699	8099	5561	3934	3964	33309	51536	36504	1213	1947	1431	33492	41260	21011	4414	5979	4275	8670	4900	6168	11663	15178	9713	6489	10902	8610	6324	5732	4516	31695	32815	37676	1611	1784	1631	32276	40147	32595	7296	8342	5978	16913	8860	9899	11616	16296	11805
rno-let-7i-3p	5	1	2	0	1	0	6	13	7	0	4	0	10	19	25	1	6	8	1	1	3	6	17	6	3	8	5	0	2	0	5	3	4	0	0	1	18	21	19	2	7	3	4	1	3	5	8	5
rno-miR-875	0	0	0	0	0	0	2	1	0	0	0	0	0	0	0	0	0	0	0	0	0	0	0	1	0	0	0	0	0	0	0	0	0	0	0	0	0	0	0	0	0	0	0	0	0	0	0	0
rno-miR-30d-5p	485	542	396	2184	1909	1294	2822	2968	1646	604	611	340	7316	9595	5527	1002	1610	904	697	382	249	1537	1523	636	363	562	385	2286	2150	1912	1793	1711	1883	505	664	640	4890	6617	5223	1205	1847	1107	780	441	605	984	1431	1093
rno-miR-30d-3p	1	5	2	7	5	1	3	10	7	4	7	2	25	22	16	6	9	2	2	2	0	5	22	1	2	1	6	10	5	8	4	2	5	4	3	4	12	18	22	6	4	6	5	0	4	1	8	5
rno-miR-151-5p	192	158	168	851	587	525	3885	4744	3318	468	577	369	4249	5196	2595	520	593	414	689	391	525	1246	1318	781	141	242	149	835	919	712	3270	3731	4277	508	638	497	3220	4996	3451	607	1012	684	1294	781	841	1017	1587	1151
rno-miR-151-3p	57	54	64	492	291	209	772	796	618	218	188	164	1205	1276	685	221	228	158	167	103	91	297	345	173	49	73	62	358	516	346	732	617	847	335	243	243	888	1309	972	213	375	206	280	154	203	280	398	298
rno-miR-3586-5p	57	54	64	492	291	209	772	796	618	218	188	164	1205	1277	685	221	228	158	167	103	91	297	345	173	49	73	62	358	516	346	732	617	847	335	243	243	888	1309	972	213	374	206	280	154	203	280	398	298
rno-miR-3586-3p	192	158	168	851	587	525	3885	4744	3318	468	577	369	4249	5196	2595	520	593	414	689	391	525	1246	1318	781	141	242	149	835	919	712	3270	3731	4277	508	638	497	3220	4996	3451	607	1012	684	1294	781	841	1017	1587	1151
rno-miR-33-5p	3	2	3	4	8	4	22	55	20	4	4	0	20	12	7	1	4	8	3	0	3	3	2	8	2	4	1	14	10	1	21	23	16	1	3	3	12	18	7	11	10	5	4	4	0	4	11	6
rno-miR-33-3p	6	3	9	6	6	5	29	39	18	2	11	2	18	22	21	9	4	5	1	0	1	15	24	7	2	8	9	8	11	3	19	16	23	4	4	4	19	21	12	10	13	1	5	0	0	19	18	15
rno-miR-1249	65	56	55	88	40	44	2951	1911	1599	87	55	57	307	178	154	131	86	57	24	12	23	104	67	57	47	52	51	34	47	42	1436	1525	1778	37	70	57	121	193	163	63	110	93	24	21	18	61	87	77
rno-let-7c-2	18471	15872	15303	70670	43380	43407	214955	197379	153244	29056	25301	21145	178411	178073	94361	34336	37578	25040	36314	16719	21652	48427	48273	30379	12126	19195	15132	58788	65962	50734	137845	176077	198961	21271	30109	25943	120570	174457	143484	34679	57375	33843	42053	31169	37904	34669	54007	42742
rno-let-7c-2-3p	3	9	7	31	34	27	45	66	39	21	19	4	43	53	60	20	23	9	12	5	4	11	14	6	3	10	2	33	33	38	62	75	60	15	15	12	53	50	38	23	44	26	17	9	10	10	14	18
rno-let-7b	11494	9226	8953	33504	19574	20418	80471	74100	54805	10934	9856	7455	80338	76708	42676	15343	17861	11814	14623	5779	7990	23109	21715	14059	7203	11579	8773	27372	29006	23653	48344	56411	73091	7750	10883	9553	53106	75436	62477	15459	25530	14512	16687	11708	15235	15726	23673	19126
rno-let-7b-5p	11468	9193	8941	33338	19446	20294	80235	73876	54659	10898	9830	7440	80177	76554	42588	15284	17763	11760	14588	5769	7982	23069	21686	14042	7185	11562	8751	27232	28851	23499	48194	56279	72901	7727	10851	9517	53003	75280	62362	15415	25402	14446	16662	11688	15217	15702	23620	19105
rno-let-7b-3p	24	33	13	161	125	119	230	210	148	34	27	16	152	139	81	47	84	46	32	6	9	35	27	17	14	15	25	136	136	140	152	122	185	21	29	34	96	141	109	36	109	49	26	14	18	26	41	19
rno-miR-349	0	0	0	0	0	0	0	0	0	0	0	0	0	1	0	0	1	0	0	0	0	0	1	1	0	0	0	0	0	0	0	0	0	0	0	0	0	0	0	0	0	1	0	0	0	0	0	0
rno-miR-196a-5p	26	12	19	7334	4009	4046	4	3	4	0	0	1	0	2	0	0	0	1	0	0	0	2	0	0	4	21	21	6523	6751	5401	0	0	3	0	0	0	0	4	1	0	8	1	0	1	1	0	0	0
rno-miR-196a-3p	0	0	0	0	1	0	0	0	0	0	0	0	0	0	0	0	0	0	0	0	0	0	0	0	0	0	0	1	0	0	0	0	0	0	0	0	0	0	0	0	0	0	0	0	0	0	0	0
rno-miR-615	0	0	0	4	1	2	0	0	0	0	0	0	0	0	0	0	0	0	0	0	0	0	0	0	0	0	0	2	5	2	0	0	0	0	0	0	0	0	0	0	0	0	0	0	0	0	0	0
rno-miR-148b-5p	2	3	0	0	5	0	2	7	2	1	0	0	3	4	6	4	2	1	0	0	1	2	4	5	0	1	0	1	3	4	2	3	2	0	1	0	4	7	1	1	3	1	1	3	0	4	2	1
rno-miR-148b-3p	31	35	35	77	67	54	145	191	145	38	25	22	161	197	135	31	69	28	23	20	7	41	84	51	31	31	45	78	100	80	139	137	161	37	35	35	137	187	161	38	96	60	37	12	14	54	89	47
rno-miR-100-5p	38	67	41	110	95	72	1658	2019	1271	40	41	16	941	1280	683	126	219	113	317	246	140	187	232	128	65	77	60	134	140	102	1217	1597	1632	35	56	50	883	1100	1013	182	324	152	607	328	324	151	268	165
rno-miR-100-3p	0	0	0	0	0	0	2	6	12	0	0	0	1	6	0	1	1	0	1	0	0	2	0	0	1	1	0	0	0	0	4	11	12	0	0	0	3	0	0	1	4	0	6	6	0	0	0	0
rno-miR-3596a	24120	21136	19564	50875	25704	26282	134465	132840	106576	41484	36764	29184	129037	122763	68039	27769	25750	19401	37092	17495	20783	52581	58501	35388	14596	25965	19666	40949	43501	34953	94919	110782	116016	30234	45228	39242	86719	130771	102475	29484	41483	30349	37464	29311	37825	42904	65430	51144
rno-let-7a-2	24120	21136	19564	50879	25707	26285	134468	132845	106579	41485	36764	29184	129037	122764	68041	27769	25750	19402	37099	17503	20789	52582	58501	35389	14596	25965	19666	40949	43502	34954	94920	110786	116023	30234	45228	39242	86719	130773	102475	29484	41488	30351	37465	29324	37827	42904	65432	51144
rno-let-7a-2-3p	0	0	0	4	0	0	1	9	1	0	0	0	0	0	0	0	0	0	4	0	0	0	0	0	0	0	0	0	1	1	1	4	8	0	0	0	1	0	0	0	1	0	1	3	0	0	2	0
rno-miR-125b-1-3p	11	10	9	3	3	9	278	279	193	0	0	0	34	44	14	6	7	1	14	8	7	5	8	6	9	13	10	9	7	9	196	295	258	1	3	2	37	52	39	14	13	7	35	28	22	8	16	16
rno-miR-34c-5p	3	0	1	6	8	8	74	116	19	1	1	0	488	492	436	3	8	6	1	0	2	8	3	0	1	1	1	19	9	12	45	39	53	0	1	0	432	535	444	5	10	6	6	2	4	2	1	1
rno-miR-34c-3p	0	2	1	7	0	2	56	50	25	0	1	0	521	261	214	2	4	2	0	3	1	12	7	1	1	0	1	3	11	3	22	23	28	0	6	2	325	411	304	2	5	2	1	4	1	4	5	7
rno-miR-34b-5p	1	1	0	3	5	3	26	49	13	1	1	1	216	238	224	1	14	4	3	1	1	2	1	0	0	0	1	6	3	2	15	10	21	1	2	1	214	226	230	1	7	1	3	4	5	2	2	3
rno-miR-34b-3p	4	4	3	12	9	7	107	112	41	4	1	2	1219	832	537	7	6	5	4	1	6	10	5	10	4	7	4	12	10	6	32	50	51	2	3	2	934	990	744	12	14	12	4	5	5	3	13	8
rno-miR-6329	0	0	1	0	0	0	0	0	0	0	0	0	1	0	0	0	0	0	0	0	0	0	0	0	0	0	0	0	1	0	0	0	0	1	0	0	1	1	0	0	0	0	0	0	0	0	0	0
rno-miR-190a-5p	2	2	0	29	34	48	191	343	199	20	60	33	11	42	8	4	20	8	46	26	4	2	2	7	2	2	0	70	74	89	236	216	220	52	48	37	28	22	23	56	33	12	172	46	37	8	2	5
rno-miR-190a-3p	0	0	0	2	0	0	4	3	4	0	0	0	0	2	0	0	0	0	2	0	0	0	0	0	0	0	0	2	2	0	0	0	4	2	0	2	0	0	0	0	4	0	0	0	0	2	0	0
rno-miR-628	3	0	3	1	0	2	2	0	3	0	0	1	1	2	3	0	0	0	1	4	1	1	8	3	1	3	5	0	5	0	5	3	0	0	1	0	1	3	1	0	3	2	2	3	2	8	5	6
rno-miR-184	5	14	9	1	11	3	19	20	30	4	4	7	4	45	12	2	28	5	12	15	19	5	270	51	18	8	8	28	12	6	27	26	28	7	8	5	91	14	15	50	5	10	92	37	47	345	136	69
rno-miR-6330	0	0	0	0	0	0	0	0	0	0	0	0	0	0	0	0	0	0	0	0	0	0	0	0	0	0	0	0	0	0	0	0	0	0	0	0	0	0	0	0	0	0	0	0	0	0	0	0
rno-let-7g	9940	8935	7336	23433	14917	12421	48359	75100	46702	9828	11702	6879	26482	34522	13746	7511	5143	4450	11969	5728	6980	17752	24492	14063	5633	9932	8146	21859	19537	21337	42998	49297	62981	9717	11086	11934	22578	27343	22515	11388	8541	10701	17742	8524	12544	16681	22963	18318
rno-let-7g-5p	9933	8935	7330	23431	14912	12418	48352	75093	46698	9828	11699	6878	26477	34512	13738	7501	5141	4445	11968	5726	6977	17747	24485	14057	5633	9928	8144	21855	19532	21331	42995	49292	62976	9715	11081	11933	22568	27333	22509	11380	8540	10698	17739	8523	12543	16679	22956	18308
rno-let-7g-3p	5	0	2	0	4	1	6	7	5	0	1	0	4	4	5	5	2	5	2	2	2	0	3	4	3	2	1	2	3	4	5	3	3	0	2	0	5	4	4	4	1	2	0	1	1	1	3	9
rno-miR-191b	21	13	30	16	9	10	25	23	33	7	11	6	39	27	13	18	23	7	3	2	0	18	44	22	16	34	23	6	14	13	21	36	46	10	7	8	43	38	33	26	26	17	8	1	3	22	38	36
rno-miR-191a-5p	4855	4640	4057	1443	1088	883	5018	6328	4636	584	703	546	4954	7182	4465	2566	2887	2574	724	349	392	7290	13220	7498	3100	5136	4311	1351	1326	1172	3975	5134	5145	710	793	795	4579	6473	4963	3655	4380	3453	1785	680	958	8295	12651	9785
rno-miR-191a-3p	21	13	30	16	9	10	25	23	33	7	11	6	39	27	13	18	23	7	3	2	0	18	44	22	16	34	23	6	14	13	21	36	46	10	7	8	43	38	33	26	26	17	8	1	3	22	38	36
rno-miR-425-5p	184	212	224	105	78	79	150	174	122	14	29	20	181	258	190	157	255	218	13	10	11	239	408	252	160	264	193	120	145	113	137	189	179	29	37	28	159	262	190	220	331	309	63	21	24	268	400	296
rno-miR-425-3p	5	2	0	1	2	1	8	9	7	0	0	3	7	17	3	4	15	5	1	0	0	6	14	9	3	6	1	4	8	2	5	6	3	1	0	0	4	6	1	6	19	10	1	0	1	10	18	10
rno-miR-711	0	0	0	0	0	0	0	0	0	0	0	0	0	0	0	0	0	0	0	0	0	0	1	0	0	0	0	0	0	0	0	0	0	0	0	0	1	0	0	0	0	0	0	0	0	0	0	0
rno-miR-128-2-5p	38	43	54	0	0	0	233	270	252	0	0	0	2	1	1	0	0	1	0	0	0	4	1	2	45	72	50	0	0	0	273	256	281	0	0	0	0	1	2	1	0	0	0	0	0	0	0	5
rno-miR-26a-5p	32967	37475	30594	63795	46617	45004	149887	239551	150673	26672	36914	21616	226094	342212	206383	31900	49950	31735	32171	16519	17628	55505	86669	51554	24162	39955	32125	87657	77506	69385	163395	168756	195926	35555	40946	40123	247078	319122	276816	64894	89461	55458	55515	24434	31961	73177	104103	79026
rno-miR-26a-3p	16	15	8	21	23	30	34	62	46	7	13	7	87	142	75	3	10	4	1	2	2	19	22	11	4	14	15	44	35	34	29	38	53	18	5	12	125	142	122	21	15	17	10	0	2	22	20	27
rno-miR-138-1-3p	24	24	12	26	0	5	2985	2740	2111	1	0	3	5	4	1	31	36	35	3	0	0	48	67	36	17	16	15	9	14	11	2426	1972	1824	4	7	1	1	4	1	37	55	27	2	1	3	81	72	80
rno-miR-7b	0	0	0	0	0	0	960	825	468	0	0	0	0	0	0	4	6	3	0	0	0	0	0	0	1	0	0	0	0	0	545	1423	377	0	0	0	0	0	0	10	8	2	0	0	0	0	0	0
rno-miR-206-5p	0	0	0	0	0	0	0	0	0	0	0	0	0	0	0	0	0	0	0	0	0	0	0	0	0	0	0	0	0	0	0	0	0	0	0	0	0	0	0	0	0	0	0	0	0	0	0	0
rno-miR-206-3p	8	2	7	20	10	16	253	182	180	0	1	0	3	6	0	0	0	0	4	0	0	5	1	1	1	11	5	18	40	6	114	106	111	0	0	0	1	21	14	0	0	0	0	3	1	0	2	3
rno-miR-133b-5p	0	0	0	0	1	0	0	0	0	0	0	0	0	0	0	0	0	0	0	0	0	0	0	0	0	0	0	0	0	0	0	0	0	0	0	0	0	0	0	0	0	0	0	0	0	0	0	0
rno-miR-133b-3p	3	2	3	4	6	7	34	59	55	7	3	2	46	72	47	132	281	128	3204	2383	2339	5	7	5	1	1	5	6	5	3	40	38	59	6	4	7	71	105	95	233	260	170	4535	2798	3695	4	5	7
rno-miR-30a-5p	48	63	50	996	979	764	467	648	386	97	128	73	1953	3214	1803	163	278	143	253	96	89	188	215	110	49	82	52	1458	1178	1069	459	411	465	137	128	152	2151	2643	2067	299	430	212	316	151	185	193	269	202
rno-miR-30a-3p	120	118	118	2906	2041	1711	1492	1480	1396	765	787	590	5962	6604	3937	389	467	340	1033	518	490	539	516	316	110	153	124	2964	2967	2296	1275	1152	1282	838	916	915	5332	7242	5654	485	643	474	1219	713	1118	499	658	467
rno-miR-30c-2-3p	9	12	14	272	134	181	269	304	303	67	62	47	774	831	373	26	37	36	117	34	54	64	62	25	15	17	12	340	250	193	241	288	282	49	73	67	626	831	659	57	61	39	132	73	107	61	77	61
rno-miR-26b-5p	3620	3842	3457	9516	7335	6547	5518	9811	5485	4339	7274	3974	19284	33383	17696	3296	4492	3175	4635	2932	3188	8190	15495	9017	2516	4415	3816	13422	11104	12337	5590	6441	8137	7188	6634	7072	23210	27027	24511	7069	7865	6427	8984	3771	4748	10981	15225	11492
rno-miR-26b-3p	73	81	78	112	76	51	95	128	81	63	96	68	274	308	222	52	89	75	40	31	26	92	180	101	77	114	94	114	126	95	72	79	118	76	80	75	233	322	296	71	142	87	62	46	58	154	180	116
rno-miR-375-5p	0	0	0	0	0	0	0	0	0	0	0	0	0	0	0	0	0	0	0	0	0	0	0	0	0	0	0	0	0	0	0	0	0	0	0	0	0	0	0	0	1	0	0	0	0	0	0	0
rno-miR-375-3p	44	21	26	732	360	274	191	203	66	213	154	133	22398	22562	17440	9110	7249	5799	2	5	3	1	0	2	34	70	46	692	1038	402	85	57	61	347	634	395	15161	11435	10577	5272	8149	8083	1	5	2	0	1	1
rno-miR-149-5p	49	37	41	188	206	123	8832	7680	5580	2	0	0	117	74	41	142	166	93	1724	387	432	71	64	37	39	51	55	229	169	163	5321	6714	6503	6	6	2	81	165	105	179	288	166	2630	948	1436	45	61	49
rno-miR-149-3p	0	0	0	1	0	0	12	6	11	0	0	0	0	0	0	0	0	0	3	4	1	1	0	0	0	0	0	0	2	0	3	6	8	0	0	0	0	1	0	0	0	0	0	4	3	0	0	0
rno-miR-222-5p	1	0	0	0	0	0	0	5	3	0	0	0	1	1	0	0	0	0	0	0	0	0	0	0	0	0	0	0	1	0	1	2	5	0	0	0	0	1	1	0	0	0	0	1	0	0	0	0
rno-miR-222-3p	70	71	47	96	40	27	1974	2137	1554	15	16	3	587	618	251	22	48	17	15	8	12	100	81	67	74	73	37	59	75	25	1655	2192	1632	15	7	13	378	572	414	33	28	36	52	30	31	63	94	88
rno-miR-221-5p	1	1	5	5	3	2	112	190	161	0	1	3	45	56	31	2	1	2	3	1	1	6	11	5	1	8	2	20	10	2	111	136	176	0	5	1	53	45	46	4	2	4	6	0	4	5	10	8
rno-miR-221-3p	51	46	6	101	81	75	1139	1237	874	16	5	6	478	625	367	17	32	22	19	11	4	82	112	52	34	47	38	112	109	59	1040	984	841	6	13	15	456	506	456	17	46	20	36	24	29	61	97	60
rno-miR-532-5p	11	10	7	9	8	5	35	62	46	6	7	3	18	27	13	7	8	13	2	6	1	17	29	17	9	17	13	7	8	4	51	43	53	2	7	10	15	26	13	11	11	8	12	5	2	30	29	25
rno-miR-532-3p	289	282	274	285	159	147	369	376	260	219	212	175	822	731	460	480	316	244	134	43	54	942	903	461	240	433	333	243	273	186	295	399	384	206	266	260	520	908	620	454	647	532	196	118	144	781	1108	975
rno-miR-188-5p	0	1	0	0	0	0	1	1	1	0	0	0	1	3	0	1	2	0	0	0	0	2	0	1	0	0	0	0	0	0	3	2	1	0	0	0	1	0	1	1	1	1	0	0	0	0	2	0
rno-miR-188-3p	0	0	0	0	0	0	0	0	1	0	0	1	1	2	2	0	0	0	2	0	0	2	1	2	1	0	0	2	0	0	0	0	0	0	0	0	3	0	0	3	0	1	0	0	0	2	1	2
rno-miR-362-5p	13	13	15	10	10	14	14	17	10	6	21	13	49	61	28	9	19	12	11	6	2	32	57	21	7	16	27	22	5	19	11	9	10	8	15	14	60	47	45	25	26	22	23	3	11	41	46	30
rno-miR-362-3p	0	3	1	2	4	5	6	10	1	1	2	1	6	11	6	6	4	5	0	0	0	3	15	8	2	3	3	4	8	1	2	3	3	1	0	4	10	14	10	7	6	3	1	2	2	16	21	15
rno-miR-3560	5	3	7	5	3	2	6	5	3	1	2	0	4	2	5	6	6	4	1	2	1	11	2	4	6	10	3	4	8	3	3	6	5	3	0	4	4	6	4	6	9	7	1	0	1	6	7	8
rno-miR-501-5p	2	2	6	2	4	5	3	1	3	0	1	1	6	5	5	2	6	17	0	1	0	3	4	5	2	5	2	3	5	3	1	4	4	2	0	1	1	7	4	2	7	5	3	1	1	6	7	3
rno-miR-501-3p	5	3	7	5	3	2	6	5	3	1	2	0	4	2	5	6	6	4	1	2	1	11	2	4	6	10	3	4	8	3	3	6	5	3	0	4	4	6	4	6	9	7	1	0	1	6	7	8
rno-miR-500-5p	0	1	2	0	0	0	2	0	3	0	0	0	1	1	0	0	0	0	0	0	0	1	4	1	0	0	1	0	0	0	0	1	1	0	0	0	1	2	2	0	1	1	0	0	0	1	5	2
rno-miR-500-3p	18	37	15	28	22	12	35	33	14	6	12	14	55	74	28	17	29	14	16	1	5	70	69	55	13	32	27	18	27	30	23	25	11	8	12	10	31	46	38	13	31	24	14	14	18	46	74	55
rno-let-7f-2	8246	7115	6944	17490	9695	9786	33898	40143	29960	10755	11546	7774	36856	41761	22346	7925	8066	6325	10011	4952	6213	14872	20030	11825	4520	9060	6570	14590	15336	14275	24331	33017	34882	8555	12729	12100	26624	38543	32083	10023	12892	10443	10932	8086	10267	12827	20611	15913
rno-let-7f-2-3p	0	2	0	1	1	2	0	4	1	0	1	0	4	1	4	0	2	3	0	1	0	1	2	1	0	1	0	0	1	1	2	1	2	0	0	0	2	2	2	2	4	0	1	0	0	2	2	2
rno-miR-98-5p	1109	1009	964	2076	1192	1173	10587	11715	9003	384	413	275	2481	3119	1405	848	769	635	1028	438	578	1569	1794	1203	698	1208	985	1877	1692	1543	8579	11628	10399	354	412	416	2363	3065	2396	1290	1232	1162	1718	976	1194	1499	1941	1597
rno-miR-98-3p	7	1	0	3	2	3	6	12	6	3	1	1	1	6	3	7	5	4	1	0	0	1	2	1	0	3	0	5	2	8	4	14	3	0	2	0	6	3	5	6	3	1	1	0	2	0	3	0
rno-miR-223-5p	0	0	2	4	0	4	0	1	4	2	1	3	30	24	18	4	13	6	0	2	1	22	27	15	8	4	0	2	7	0	1	0	2	1	4	2	15	30	21	2	8	3	0	3	0	15	32	18
rno-miR-223-3p	703	693	482	454	260	266	105	92	82	181	127	153	4472	4195	2307	914	1522	839	55	22	26	3370	2923	1483	545	777	643	389	399	292	58	156	70	157	214	195	3058	4084	2652	1358	1749	1038	234	34	71	2635	3780	2489
rno-miR-3573-5p	0	0	0	0	0	0	0	0	0	0	0	0	0	0	0	0	0	0	0	1	0	0	0	0	0	1	0	0	0	0	0	0	0	0	0	0	0	0	0	1	2	2	0	0	0	0	0	0
rno-miR-3573-3p	0	0	0	0	0	1	0	0	0	0	0	0	0	0	0	0	0	0	0	1	0	0	0	0	0	0	0	0	0	0	0	0	0	0	0	0	0	0	0	0	0	0	0	0	0	0	0	0
rno-miR-676	9	15	22	45	41	36	435	851	281	25	50	29	224	410	180	27	60	31	62	27	38	60	77	49	15	26	24	36	68	53	241	712	365	39	37	44	205	316	239	45	60	55	142	65	47	61	102	59
rno-miR-421-5p	63	47	45	105	68	56	232	319	237	5	9	6	50	49	51	13	21	21	13	6	11	53	36	34	60	78	48	70	90	75	226	424	289	3	9	6	68	64	63	37	48	30	22	10	18	33	44	42
rno-miR-421-3p	58	72	82	87	55	35	245	243	180	2	1	4	56	73	30	22	29	21	12	3	5	30	34	20	63	82	73	48	51	63	186	238	183	2	5	5	32	54	38	26	46	31	14	8	10	25	41	20
rno-miR-374-5p	321	235	255	332	248	209	308	231	183	83	87	39	335	406	194	146	190	106	70	27	25	205	196	103	191	339	264	365	313	242	231	341	173	85	93	84	248	314	239	251	303	167	96	50	62	201	222	160
rno-miR-374-3p	10	5	12	5	1	2	35	40	25	0	1	0	3	1	8	2	1	2	3	1	1	14	5	1	13	9	6	1	0	2	10	38	23	2	0	3	5	4	7	1	1	3	3	0	0	3	7	4
rno-miR-672-5p	97	84	94	282	195	195	607	415	329	10	18	5	1301	1700	1071	37	42	9	24	16	13	11	10	9	84	159	112	232	298	155	288	549	389	19	8	8	738	1226	1109	40	55	18	17	17	21	5	6	7
rno-miR-672-3p	5	6	5	11	18	18	82	64	39	1	0	1	70	77	45	2	2	1	2	0	0	1	0	0	9	6	8	23	25	11	49	115	46	0	1	1	25	56	37	5	1	1	1	0	1	1	0	0
rno-miR-3559-5p	12	25	20	8	7	1	4	7	7	7	17	7	8	32	15	3	2	11	3	0	0	0	5	8	11	23	13	5	8	6	7	16	2	11	14	11	13	17	17	4	6	10	3	2	1	1	10	3
rno-miR-3559-3p	10	12	17	7	5	1	2	1	5	17	16	7	12	15	18	7	15	10	0	2	0	4	7	2	4	13	12	1	4	10	0	6	7	16	15	16	4	18	9	6	19	14	0	1	1	1	1	5
rno-miR-384-5p	1	0	0	2	0	0	414	621	358	0	0	0	0	1	1	3	4	1	0	0	0	0	0	0	1	1	0	2	3	2	364	456	427	0	0	0	0	0	0	3	10	2	0	0	2	0	0	0
rno-miR-384-3p	1	0	0	1	2	1	2215	3726	1756	0	1	0	3	4	0	6	9	8	1	2	1	3	2	1	0	2	0	1	5	7	1902	2804	2939	0	0	0	7	6	4	13	23	12	7	1	3	0	2	1
rno-miR-325-5p	0	0	0	2	1	0	198	264	176	0	0	0	0	0	0	0	1	0	3	0	1	0	0	0	0	0	0	0	0	0	187	182	225	0	0	0	0	0	0	0	5	1	0	0	1	0	0	0
rno-miR-325-3p	1	1	1	5	3	0	1428	1153	772	0	0	0	2	5	4	5	2	3	6	3	3	5	2	1	0	3	0	1	7	5	963	770	1050	0	0	0	2	3	4	3	15	3	5	1	4	1	2	2
rno-miR-361-5p	815	878	772	425	345	263	1849	2423	1589	123	189	125	984	1339	780	333	358	321	148	97	67	680	943	498	615	1028	799	480	454	401	1928	2156	2049	203	194	170	785	1101	836	453	547	430	243	138	158	612	906	709
rno-miR-361-3p	39	35	26	16	15	16	119	149	83	9	13	4	50	80	60	27	28	22	14	5	7	46	52	45	29	51	22	17	28	28	105	121	151	15	12	13	50	60	53	26	42	28	56	21	29	31	82	58
rno-miR-652-5p	3	1	0	1	1	1	0	0	3	0	0	0	1	3	0	0	0	1	0	0	2	0	1	0	1	0	1	0	2	1	0	0	0	0	0	0	6	0	0	0	0	0	1	0	0	2	1	1
rno-miR-652-3p	84	120	75	86	99	63	219	230	149	16	24	25	599	822	527	69	132	62	43	40	25	130	136	92	71	110	88	116	110	86	190	255	132	22	19	25	581	678	464	91	161	96	116	56	72	116	180	134
rno-miR-3552	0	0	0	0	0	0	1	0	0	0	0	0	0	0	0	0	0	0	0	0	0	0	0	0	0	0	0	0	0	0	0	0	0	0	0	0	0	0	0	0	0	0	0	0	0	0	0	0
rno-miR-764-5p	0	0	0	0	0	0	14	4	9	0	0	0	2	1	3	0	0	0	0	0	0	0	0	0	0	0	0	0	0	0	6	3	3	0	0	0	1	2	0	0	0	0	0	0	0	0	0	0
rno-miR-764-3p	0	0	0	0	0	0	20	30	6	0	0	0	0	0	0	0	0	0	0	0	0	0	0	0	0	0	0	0	0	0	21	27	7	0	0	0	0	0	0	0	0	0	0	0	0	0	0	0
rno-miR-1912-5p	0	0	0	0	0	0	0	0	0	0	0	0	0	0	0	0	0	0	0	0	0	0	0	0	0	0	0	0	0	0	0	0	0	0	0	0	0	0	0	0	0	0	0	0	0	0	0	0
rno-miR-1912-3p	0	0	0	0	0	0	0	0	0	0	0	0	0	0	0	0	0	0	0	0	0	0	0	0	0	0	0	0	0	0	0	0	2	0	0	0	0	0	0	0	0	0	0	0	0	0	0	0
rno-miR-1298	1	0	0	0	0	0	23	154	11	0	1	0	60	73	70	1	0	0	0	0	0	0	0	0	0	0	0	0	0	0	34	19	19	0	0	0	61	40	58	0	1	0	0	0	0	0	0	0
rno-miR-448-5p	0	2	0	0	0	0	36	23	20	0	0	0	0	4	1	0	0	0	0	0	0	0	0	0	0	0	0	0	0	0	33	17	3	0	0	0	0	1	0	0	0	0	0	0	0	0	0	0
rno-miR-448-3p	0	0	0	0	0	0	138	345	94	0	0	0	10	17	13	0	0	0	0	0	0	0	0	0	0	0	0	0	0	0	149	109	87	0	0	0	12	9	11	0	0	0	0	0	0	1	0	0
rno-miR-363-5p	5	4	4	0	0	0	0	0	0	0	0	0	2	2	0	0	0	0	0	0	0	0	2	1	0	2	3	0	0	0	0	0	0	0	0	0	0	1	0	2	0	0	0	0	0	1	4	0
rno-miR-363-3p	432	428	308	26	9	17	0	2	1	0	5	3	36	42	36	26	38	16	4	1	3	138	283	149	353	462	425	29	29	17	0	0	1	5	4	1	26	38	17	29	60	25	1	2	5	159	216	190
rno-miR-92a-2-5p	6	1	0	0	0	0	0	0	0	0	0	0	0	0	0	0	0	0	0	0	0	0	0	0	1	3	2	0	0	0	0	0	0	0	0	0	0	0	0	0	0	0	0	0	0	0	0	0
rno-miR-19b-2-5p	0	1	1	0	0	0	0	0	0	0	0	0	0	0	0	0	0	0	0	0	0	1	0	0	1	1	1	0	0	0	0	0	0	0	0	0	0	0	0	0	0	0	0	0	0	2	0	2
rno-miR-20b-5p	25	18	15	0	1	0	0	0	0	0	0	0	0	0	0	0	2	0	1	0	0	6	5	2	22	20	15	1	2	0	0	0	0	0	0	0	0	1	0	1	0	1	0	0	0	1	6	3
rno-miR-20b-3p	6	10	10	0	0	0	0	0	0	0	0	0	0	0	0	0	2	2	0	0	0	5	4	3	6	4	10	0	0	1	0	0	0	0	0	0	0	1	1	0	0	1	0	0	0	0	3	4
rno-miR-17-2-3p	17	18	9	1	0	0	1	0	0	0	0	1	2	3	1	2	0	1	0	0	0	6	15	3	14	24	19	1	1	2	0	0	0	0	0	0	0	0	1	0	1	1	0	0	0	6	6	8
rno-miR-3589	28	42	36	56	29	22	48	37	18	30	42	24	71	89	41	40	33	36	14	11	6	32	40	29	33	39	20	41	50	27	26	19	21	48	54	55	66	76	62	32	30	39	27	10	8	22	43	40
rno-miR-505-5p	37	17	15	35	9	12	169	133	94	31	22	21	80	73	37	13	9	8	18	8	14	50	30	28	18	45	20	30	16	16	115	131	108	20	37	36	49	67	38	28	22	15	25	16	21	21	38	29
rno-miR-505-3p	28	42	36	56	29	22	48	37	18	30	42	24	71	89	41	40	33	36	14	11	6	32	40	29	33	39	20	41	50	27	26	19	21	48	54	55	66	76	62	32	30	39	27	10	8	22	43	40
rno-miR-743a-5p	0	0	0	0	0	0	0	0	0	0	0	0	0	0	0	0	0	0	0	0	0	0	0	0	0	0	0	0	0	0	0	0	0	0	0	0	0	0	0	0	0	0	0	0	0	0	0	0
rno-miR-743a-3p	0	0	0	0	0	0	0	0	0	0	0	0	0	0	0	0	0	0	0	0	0	0	1	0	0	0	0	0	0	0	0	0	0	0	0	0	0	0	0	1	0	0	0	0	0	0	0	0
rno-miR-743b-5p	0	0	0	0	0	0	0	0	0	0	0	0	0	0	0	0	0	0	0	0	0	0	0	0	0	0	0	0	0	0	0	0	0	0	0	0	0	0	0	0	0	0	0	0	0	0	0	0
rno-miR-743b-3p	0	0	0	0	0	0	0	0	0	0	0	0	0	0	0	0	0	0	0	0	0	0	0	0	0	0	0	0	0	0	0	0	0	0	0	0	0	0	0	0	0	0	0	0	0	0	0	0
rno-miR-742-5p	0	0	0	0	0	0	0	0	0	0	0	0	0	0	0	0	0	0	0	0	0	2	0	0	0	0	0	0	0	0	0	0	0	0	0	1	0	0	0	1	0	0	1	0	0	0	0	3
rno-miR-742-3p	0	0	0	0	0	0	0	0	0	0	0	0	0	0	0	0	0	0	0	0	0	0	0	0	0	0	0	0	0	0	0	0	0	0	0	0	0	0	0	0	0	0	0	0	0	0	0	0
rno-miR-883-5p	0	0	0	0	0	0	0	0	0	0	0	0	0	0	0	0	0	0	0	0	0	0	0	0	0	0	0	0	0	0	0	0	0	0	0	0	0	0	0	0	0	0	0	0	0	0	0	0
rno-miR-883-3p	1	0	0	0	0	0	0	0	0	0	0	0	0	0	0	0	0	0	0	0	0	0	0	0	0	0	0	0	0	0	0	0	0	0	0	0	0	0	0	0	0	0	0	0	0	0	0	1
rno-miR-471-5p	0	0	1	0	0	0	0	0	0	0	0	0	0	0	1	0	0	0	0	0	0	0	3	0	0	0	0	0	0	0	1	0	0	0	0	1	0	0	0	2	0	1	1	0	0	2	0	0
rno-miR-471-3p	0	0	0	0	0	0	1	0	0	0	0	0	0	0	0	0	0	0	0	0	0	0	0	0	0	0	0	0	0	0	0	0	0	0	0	2	0	0	0	0	0	0	1	0	0	0	0	0
rno-miR-3551-5p	0	0	0	0	0	0	0	0	0	0	0	0	0	0	0	0	0	0	0	0	0	0	0	0	0	0	0	0	0	0	0	0	0	0	0	0	0	0	0	0	0	0	0	0	0	0	0	0
rno-miR-3551-3p	0	0	0	0	0	0	0	0	0	0	0	0	0	0	0	0	0	0	0	0	0	0	0	0	0	0	0	0	0	0	0	0	0	0	0	0	0	0	0	0	0	0	0	0	0	0	0	0
rno-miR-741-5p	0	0	0	0	0	0	0	0	0	0	0	0	0	0	0	0	0	0	0	0	0	0	0	0	0	0	0	0	0	0	0	0	0	0	0	0	0	0	0	0	0	0	0	0	0	0	0	0
rno-miR-741-3p	0	0	0	0	0	0	0	0	0	0	0	0	0	0	0	0	0	0	0	0	0	0	0	0	0	0	0	0	0	0	0	0	0	0	0	0	0	0	0	0	0	0	0	0	0	0	0	1
rno-miR-463-5p	0	0	0	0	0	0	1	1	0	0	0	0	0	0	0	0	0	0	0	0	0	0	2	0	0	0	0	0	0	0	5	0	0	0	0	5	0	0	0	2	0	0	3	0	1	2	0	1
rno-miR-463-3p	0	0	0	0	0	0	0	0	0	0	0	0	0	0	0	0	0	0	0	0	0	0	0	0	0	0	1	0	0	0	1	0	0	0	0	4	0	0	0	0	0	0	0	0	0	0	0	0
rno-miR-880-5p	0	0	0	0	0	0	0	0	0	0	0	0	0	0	0	0	0	0	0	0	0	0	0	0	0	0	0	0	0	0	0	0	0	0	0	0	0	0	0	0	0	0	0	0	0	0	0	0
rno-miR-880-3p	0	0	0	0	0	0	0	0	0	0	0	0	0	0	0	0	0	0	0	0	0	0	0	0	0	0	0	0	0	0	0	0	0	0	0	0	0	0	0	0	0	0	0	0	0	0	0	0
rno-miR-878	0	0	0	0	0	0	0	0	0	0	0	0	0	0	0	0	0	0	0	0	0	0	0	0	1	0	0	0	0	0	1	0	0	0	0	1	0	0	1	0	0	0	2	0	0	0	0	0
rno-miR-881-5p	0	0	0	0	0	0	0	0	0	0	0	0	0	0	0	0	0	0	0	0	0	0	0	0	0	0	0	0	0	0	0	0	0	0	0	0	0	0	0	0	0	0	0	0	0	0	0	0
rno-miR-881-3p	0	0	0	0	0	0	0	0	0	0	0	0	0	0	0	0	0	0	0	0	0	0	0	0	0	0	0	0	0	0	0	0	0	0	0	1	0	0	0	0	0	0	1	0	0	0	0	0
rno-miR-871-5p	0	0	0	0	0	0	0	0	0	0	0	0	0	0	0	0	0	0	0	0	0	0	0	0	0	0	0	0	0	0	0	0	0	0	0	0	0	0	0	0	0	0	0	0	0	0	0	0
rno-miR-871-3p	0	0	0	0	0	0	0	0	0	0	0	0	0	0	0	0	0	0	0	0	0	0	0	0	0	0	0	0	0	0	0	0	0	0	0	2	0	0	0	1	0	0	0	0	0	0	0	0
rno-miR-3580-5p	0	0	0	0	0	0	0	0	0	0	0	0	0	0	0	0	0	0	0	0	0	0	0	0	0	0	0	0	0	0	1	0	0	0	0	0	0	0	0	2	0	0	0	0	0	0	0	1
rno-miR-3580-3p	0	0	0	0	0	0	0	0	0	0	0	0	1	0	0	0	0	0	0	0	0	0	1	0	0	0	0	0	0	0	1	0	0	0	0	1	1	0	0	1	0	0	0	0	0	1	0	0
rno-miR-465-5p	0	0	0	0	0	0	0	0	0	0	0	0	0	0	0	0	0	0	0	0	0	0	0	0	0	0	0	0	0	0	0	0	0	0	0	0	0	0	0	0	0	0	0	0	0	0	0	0
rno-miR-465-3p	0	0	0	0	0	0	0	0	0	0	0	0	0	0	0	0	0	0	0	0	0	0	0	0	0	0	0	0	0	0	0	0	0	0	0	0	0	0	0	0	0	0	0	0	0	0	0	0
rno-miR-224-5p	0	0	0	2	0	0	0	0	0	0	0	0	26	31	10	0	1	1	3	0	1	1	2	2	0	2	0	0	0	0	0	0	0	0	0	0	22	18	11	2	0	1	1	4	0	1	2	2
rno-miR-224-3p	0	0	0	0	0	0	0	0	0	0	0	0	3	0	2	0	0	1	0	0	0	0	0	0	0	0	0	0	0	0	0	0	0	0	0	0	0	2	1	1	0	0	0	0	0	0	0	0
rno-miR-105	0	0	0	0	0	0	0	0	0	0	0	0	0	0	0	0	0	0	0	0	0	0	0	0	0	0	0	0	0	0	0	0	0	0	0	0	0	0	0	0	0	0	0	0	0	0	0	0
rno-miR-509-5p	0	0	0	0	3	8	0	0	1	0	1	0	15	41	13	1	0	0	0	1	0	0	4	0	0	0	0	3	4	1	0	0	0	0	0	0	9	15	12	0	1	0	3	2	4	0	0	1
rno-miR-509-3p	0	0	0	3	3	4	1	0	0	0	0	0	4	15	6	0	0	0	0	1	1	1	1	0	0	0	0	3	2	0	0	0	2	0	0	0	7	4	1	1	1	1	2	1	0	1	0	0
rno-miR-547-5p	0	0	0	45	22	26	1	0	1	2	0	1	93	116	43	8	8	0	21	3	4	3	3	1	0	0	0	27	45	12	2	0	1	1	2	3	58	72	45	10	5	8	31	8	15	5	0	1
rno-miR-547-3p	0	0	0	19	19	20	2	1	1	3	1	0	91	171	71	2	2	3	30	9	14	2	4	0	1	1	0	34	33	15	0	0	4	0	1	2	106	101	70	10	12	5	32	8	16	1	3	2
rno-miR-201-5p	0	0	0	25	3	13	1	0	2	1	0	0	62	93	47	1	4	2	13	5	8	3	3	1	0	0	0	9	12	4	0	0	1	0	1	3	41	60	44	4	8	2	15	4	9	2	0	2
rno-miR-201-3p	0	0	0	5	0	3	0	2	1	0	0	0	11	12	5	0	0	1	2	0	0	0	0	1	0	1	0	4	2	1	0	0	0	0	0	0	4	11	10	1	5	1	0	4	1	0	0	1
rno-miR-3585-5p	0	0	0	8	1	4	0	0	0	0	0	0	37	40	15	1	0	0	10	4	3	0	0	2	0	0	0	5	3	2	0	0	0	0	0	0	10	13	10	2	2	2	11	2	5	1	0	0
rno-miR-3585-3p	0	0	0	4	4	3	1	0	0	1	0	0	35	49	18	6	2	0	5	3	4	2	1	0	0	0	0	8	8	0	1	0	0	0	0	0	27	31	21	3	2	0	10	4	7	1	1	0
rno-miR-5132-5p	2	0	0	0	1	0	1	1	0	2	1	0	0	0	0	1	0	0	0	1	0	0	0	0	1	1	0	0	4	1	0	0	0	1	0	0	0	0	0	0	0	0	0	1	0	0	3	1
rno-miR-5132-3p	3	0	0	0	3	2	2	3	3	2	7	8	0	1	1	2	0	0	7	3	9	0	0	0	2	1	0	2	8	10	2	5	1	2	2	1	2	2	2	0	3	1	2	7	6	2	4	1
rno-miR-322-5p	186	258	210	672	632	604	812	1230	928	314	534	282	12554	25480	18150	328	650	410	1274	810	1198	590	1076	636	204	296	206	924	938	804	684	848	1150	434	538	424	20566	26726	23984	472	1040	480	3482	1280	1902	762	1212	762
rno-miR-322-3p	6	10	12	58	78	44	54	50	32	22	12	6	474	652	374	16	22	2	20	8	10	22	36	12	8	10	4	122	80	64	32	44	32	10	32	10	406	598	434	22	16	20	42	22	18	36	42	22
rno-miR-503-5p	22	26	10	2	4	12	10	12	18	6	10	4	136	186	112	6	6	10	20	4	6	6	4	4	18	24	10	28	16	16	12	12	8	2	4	2	182	220	178	10	12	10	22	8	16	2	12	0
rno-miR-503-3p	10	22	6	86	92	56	36	42	22	14	16	4	382	436	284	22	26	10	60	32	36	20	18	16	10	10	10	104	128	80	30	54	18	24	30	18	318	502	346	12	48	24	42	60	56	24	38	20
rno-miR-351-5p	34	26	16	302	178	158	164	156	108	14	28	32	954	1198	814	14	24	14	64	18	38	88	104	60	32	14	18	348	264	258	90	108	144	30	50	34	796	1098	928	28	62	30	100	46	68	66	116	80
rno-miR-351-3p	4	0	0	10	2	0	16	6	16	4	2	2	48	54	28	0	2	0	6	0	2	0	2	2	0	4	0	24	14	6	4	4	4	0	2	6	18	54	48	0	4	0	6	0	2	0	4	2
rno-miR-542-5p	3	6	6	87	45	63	57	90	45	24	15	21	531	846	555	18	9	9	42	9	24	63	45	30	3	9	3	99	78	60	57	60	54	15	42	18	567	864	609	15	33	15	51	36	45	48	78	54
rno-miR-542-3p	12	24	15	78	54	42	135	147	87	27	51	15	531	1119	363	6	21	6	51	21	33	36	45	48	6	30	9	63	93	84	60	150	102	30	21	54	663	738	756	21	15	12	87	30	54	51	51	24
rno-miR-450b-5p	68	166	72	1006	942	884	574	782	620	382	658	302	4540	8674	5668	146	484	192	598	694	652	416	698	424	132	168	98	1734	1526	1456	488	792	794	652	744	572	6282	8532	6728	472	556	340	1776	808	1232	618	1058	574
rno-miR-450b-3p	26	24	28	224	228	164	160	170	138	66	94	52	1506	1600	760	40	12	20	142	40	76	132	102	76	46	44	30	378	254	260	134	170	224	102	108	102	1372	1736	1482	72	68	68	246	126	210	120	186	132
rno-miR-450a-5p	66	104	60	598	617	514	338	511	376	146	313	162	3026	6040	3772	76	254	141	408	450	436	240	412	258	64	129	70	1003	895	898	277	467	457	340	350	298	4382	5965	4859	197	340	192	1117	530	738	329	574	312
rno-miR-450a-3p	1	0	1	7	0	5	7	2	7	0	3	0	16	64	24	0	1	0	2	4	5	5	9	3	0	1	0	6	5	4	1	8	7	2	4	4	36	43	51	4	0	1	10	3	4	4	6	5
ENSRNOG00000061806	1	0	0	0	0	0	0	0	0	0	0	0	0	0	0	0	0	0	0	0	0	0	0	0	0	0	0	0	0	0	0	0	0	0	0	0	0	0	0	0	0	0	0	0	0	0	0	0
ENSRNOG00000070200	0	0	0	0	0	0	0	0	0	0	0	0	0	0	0	0	0	0	0	0	0	0	0	0	0	0	0	0	0	0	0	0	0	0	0	0	0	0	0	0	0	0	0	0	0	0	0	0
ENSRNOG00000064115	0	0	2	0	3	4	2	7	2	0	5	7	0	2	2	1	2	1	2	3	12	0	2	3	0	1	0	2	7	4	0	0	0	0	1	2	3	1	0	0	2	2	0	5	2	1	1	1
ENSRNOG00000052788	0	0	0	0	0	0	0	2	0	0	0	0	0	0	0	0	0	0	0	0	0	0	0	0	0	0	0	0	0	0	0	0	0	0	0	0	0	0	0	0	0	0	0	1	0	0	0	0
ENSRNOG00000061755	0	0	0	0	0	0	0	0	0	0	0	0	0	0	0	0	0	0	0	0	0	0	0	0	0	0	0	0	0	0	0	0	0	0	0	0	0	0	0	0	0	0	0	0	0	0	0	0
ENSRNOG00000057302	0	0	0	0	0	0	0	0	0	0	0	0	0	0	0	0	0	0	0	0	0	0	0	0	0	0	0	0	0	0	0	0	0	0	0	0	0	0	0	0	0	0	0	0	0	0	0	0
ENSRNOG00000052274	0	0	0	0	0	0	0	0	0	0	0	0	0	0	0	0	0	0	0	0	0	0	0	0	0	0	0	0	0	0	0	0	0	0	0	0	0	0	0	0	0	0	0	0	0	0	0	0
ENSRNOG00000054906	0	0	0	0	0	0	0	0	0	0	0	0	0	0	0	0	0	0	0	0	0	0	0	0	0	0	0	0	0	1	0	0	0	0	0	0	0	0	0	0	0	0	0	0	0	0	0	0
ENSRNOG00000058048	0	0	0	0	0	0	0	0	0	0	0	0	0	0	0	0	0	0	0	0	0	0	0	0	0	0	0	0	0	0	0	0	0	0	0	0	0	0	0	0	0	0	0	0	0	0	0	0
ENSRNOG00000068668	0	0	0	0	0	0	0	0	0	0	0	0	0	0	0	0	0	0	0	0	0	0	0	0	0	0	0	0	0	0	0	0	0	0	0	0	0	0	0	0	0	0	0	0	0	0	0	0
ENSRNOG00000059930	0	0	0	0	0	0	0	0	0	0	0	0	0	0	0	0	0	0	0	1	0	0	0	0	0	0	0	0	0	1	0	0	0	0	0	0	0	0	0	0	0	0	0	0	0	0	0	0
ENSRNOG00000054452	0	0	0	0	0	0	0	0	0	0	0	0	0	0	0	0	0	0	0	0	0	0	0	0	0	0	0	0	0	0	0	0	0	0	0	0	0	0	0	0	0	0	0	0	0	0	0	0
ENSRNOG00000058518	0	0	0	0	2	2	0	0	0	0	0	0	0	0	1	1	0	1	0	0	0	0	0	0	0	0	0	0	0	1	0	0	0	0	0	0	0	0	0	0	2	0	0	0	0	0	0	0
ENSRNOG00000054921	0	0	0	0	0	0	0	0	0	0	1	2	0	0	1	0	0	0	0	1	2	0	1	0	0	0	0	0	0	0	0	0	0	0	0	0	0	0	0	0	0	0	0	0	0	0	0	0
ENSRNOG00000057952	0	0	0	0	0	0	0	0	0	0	0	0	0	0	0	0	0	1	0	0	0	0	0	0	0	0	0	0	0	0	0	0	0	0	0	0	0	0	0	0	2	2	0	0	0	0	0	0
ENSRNOG00000061678	0	0	0	0	0	0	0	0	0	0	0	0	0	0	0	1	0	0	0	0	0	0	0	0	0	0	0	0	0	0	0	0	0	0	0	0	0	0	0	0	0	0	0	0	0	0	0	0
ENSRNOG00000054517	0	0	0	1	0	0	0	0	0	0	9	4	0	0	0	12	1	13	0	0	2	0	0	0	0	0	0	1	2	2	0	0	0	0	4	1	0	0	0	0	8	32	0	2	0	0	0	0
ENSRNOG00000070492	0	0	0	0	0	0	0	0	0	0	0	0	0	0	0	0	0	0	0	0	0	0	0	0	0	0	0	0	0	0	0	0	0	0	0	0	0	0	0	0	0	0	0	0	0	0	0	0
ENSRNOG00000052712	0	0	0	0	0	0	0	0	0	0	0	0	0	0	0	0	0	0	0	0	0	0	0	0	0	0	0	0	0	0	0	0	0	0	0	0	0	0	0	0	0	0	0	0	0	0	0	0
ENSRNOG00000060033	0	0	0	0	0	0	0	1	0	0	0	0	0	0	0	0	0	0	0	0	0	0	0	0	0	0	0	0	0	0	0	0	0	0	0	0	0	0	0	0	0	0	0	0	0	0	0	0
ENSRNOG00000054845	0	0	0	0	0	0	0	0	0	0	0	0	0	0	0	0	0	0	0	0	0	0	0	0	0	0	0	0	0	0	0	0	0	0	0	0	0	0	0	0	0	0	0	0	0	0	0	0
ENSRNOG00000051415	0	0	0	0	1	1	1	0	0	0	0	0	0	4	1	0	0	1	0	0	0	0	0	0	0	0	0	0	0	1	0	0	0	0	0	0	0	1	0	0	0	0	0	0	0	0	1	0
ENSRNOG00000052375	0	0	0	0	0	0	0	0	0	0	0	0	0	0	0	0	0	0	0	0	0	0	0	0	0	0	0	0	0	0	0	0	0	0	0	0	0	0	0	0	0	0	0	0	0	0	0	0
ENSRNOG00000052644	0	0	0	0	0	0	0	0	0	0	0	0	0	0	0	0	0	0	0	0	0	0	0	0	0	0	0	0	0	0	0	0	0	0	0	0	0	0	0	0	0	0	0	0	0	0	0	0
ENSRNOG00000055223	0	0	0	0	0	0	0	0	0	0	0	0	0	0	0	0	0	0	0	0	0	0	0	0	0	0	0	0	0	0	0	0	0	0	0	0	0	0	0	0	0	0	0	0	0	0	0	0
ENSRNOG00000059321	0	0	0	0	0	0	0	0	0	0	0	0	0	0	0	0	0	0	0	0	0	0	0	0	0	0	0	0	0	0	0	0	0	0	0	0	0	0	0	0	0	0	0	0	0	0	0	0
ENSRNOG00000055161	0	0	0	0	0	0	0	0	0	0	0	0	0	0	0	0	0	0	0	0	0	0	0	0	0	0	0	0	0	0	0	0	0	0	0	0	0	0	0	0	0	0	0	0	0	0	0	0
ENSRNOG00000063324	0	0	0	0	0	0	0	0	0	0	0	0	0	0	0	0	0	0	0	0	0	0	0	0	0	0	0	0	0	0	0	0	0	0	0	0	0	0	0	0	0	0	0	0	0	0	0	0
ENSRNOG00000051969	0	0	0	0	0	0	0	0	0	0	0	0	0	0	0	0	0	0	0	0	0	0	0	0	0	0	0	0	0	0	0	0	0	0	0	0	0	0	0	0	0	0	0	0	0	0	0	0
ENSRNOG00000051780	0	0	0	0	0	0	0	0	0	0	0	0	0	0	0	0	0	0	0	0	0	0	0	0	0	0	0	0	0	0	0	0	0	0	0	0	0	0	0	0	0	0	0	0	0	0	0	0
ENSRNOG00000059864	0	0	0	0	0	0	0	0	0	0	0	0	0	0	0	0	0	0	0	0	0	0	0	0	0	0	0	0	0	0	0	0	0	0	0	0	0	0	0	0	0	0	0	0	0	0	0	0
ENSRNOG00000061593	0	0	0	0	0	0	0	0	0	0	0	0	0	0	0	0	0	0	0	0	0	0	0	0	0	0	0	0	0	0	0	0	0	0	0	0	0	0	0	1	0	0	0	0	0	1	0	0
ENSRNOG00000065570	0	0	0	0	0	0	0	0	0	0	0	0	0	0	0	0	0	0	0	1	0	0	0	0	0	0	0	0	1	0	0	0	0	0	0	0	1	0	0	0	0	1	0	0	0	0	0	0
ENSRNOG00000056605	0	0	0	0	0	0	0	0	0	0	0	0	0	0	0	0	0	0	0	0	2	0	0	0	0	0	0	0	0	0	0	0	0	0	0	0	0	0	0	0	0	0	0	0	0	0	0	0
ENSRNOG00000059444	0	0	0	0	0	0	0	0	0	0	0	0	0	0	0	0	0	0	0	0	0	0	0	0	0	0	0	0	0	0	0	0	0	0	0	0	0	0	0	0	0	0	0	0	0	0	0	0
ENSRNOG00000055387	0	0	0	0	0	0	0	0	0	0	0	0	0	0	0	0	0	0	0	0	0	0	0	0	0	0	0	0	0	0	0	0	0	0	0	0	0	0	0	0	0	0	0	0	0	0	0	0
ENSRNOG00000070884	0	0	0	0	0	0	0	0	1	0	0	0	1	2	1	1	0	1	0	0	0	0	0	0	0	0	0	1	1	0	0	0	0	0	0	1	2	6	3	3	0	1	0	1	2	3	5	1
ENSRNOG00000061556	0	0	0	0	0	0	0	0	0	0	0	0	0	0	0	0	0	0	0	0	0	0	0	0	0	0	0	0	0	0	0	0	0	0	0	0	0	0	0	0	0	0	0	0	0	0	0	0
ENSRNOG00000069866	0	0	0	0	0	0	0	0	0	0	0	0	0	0	0	0	0	0	0	0	0	0	0	0	0	0	0	0	0	0	0	0	0	0	0	0	0	0	0	0	0	0	0	0	0	0	0	0
ENSRNOG00000056667	0	0	0	0	0	0	0	0	0	0	0	0	0	0	0	0	0	0	0	0	0	0	0	0	0	0	0	0	0	0	0	0	0	0	0	0	0	0	0	0	0	0	0	0	0	0	0	0
ENSRNOG00000057316	0	0	0	0	0	0	0	0	0	0	0	0	0	0	0	0	0	0	0	0	0	0	0	0	0	0	0	0	0	0	0	0	0	0	0	0	0	0	0	0	0	0	0	0	0	0	0	0
ENSRNOG00000065477	0	0	0	0	0	0	0	0	0	0	0	0	0	0	0	0	0	0	0	0	0	0	0	0	0	0	0	0	0	0	0	0	0	0	0	0	0	0	0	0	0	0	0	0	0	0	0	0
ENSRNOG00000066898	0	0	0	0	0	0	0	0	0	0	0	0	0	0	0	0	0	0	0	0	0	0	0	0	0	0	0	0	0	0	0	0	0	0	0	0	0	0	0	0	0	0	0	0	0	0	0	0
ENSRNOG00000054326	0	0	0	0	0	0	0	0	0	0	0	0	0	0	0	0	0	0	0	0	0	0	0	0	0	0	0	0	0	0	0	0	0	0	0	0	0	0	0	0	0	0	0	0	0	0	0	0
ENSRNOG00000052300	0	0	0	0	0	0	0	0	0	0	0	0	0	0	0	0	0	0	0	0	0	0	0	0	0	0	0	0	0	0	0	0	0	0	0	0	0	0	0	0	0	0	0	0	0	0	0	0
ENSRNOG00000060031	0	0	0	0	0	0	0	0	0	0	0	0	0	0	0	0	0	0	0	0	0	0	0	0	0	0	0	0	0	0	0	0	0	0	0	0	0	0	0	0	0	0	0	0	0	0	0	0
ENSRNOG00000060311	0	0	0	0	0	0	0	0	0	0	0	0	0	0	0	0	0	0	0	0	0	0	0	0	0	0	0	0	0	0	0	0	0	0	0	0	0	0	0	0	0	0	0	0	0	0	0	0
ENSRNOG00000053764	0	0	0	0	0	0	0	0	0	0	0	0	0	0	0	0	0	0	0	0	0	0	0	0	0	0	0	0	0	0	0	0	0	0	0	0	0	0	0	0	0	0	0	0	0	0	0	0
ENSRNOG00000055560	0	0	0	0	0	0	0	0	0	0	0	0	0	0	0	0	0	0	0	0	0	0	0	0	0	0	0	0	0	0	0	0	0	0	0	0	0	0	0	0	0	0	0	0	0	0	0	0
ENSRNOG00000065819	0	0	0	0	0	0	0	0	0	0	0	0	0	0	0	0	0	0	0	0	0	0	0	0	0	0	0	0	0	0	0	0	0	0	0	0	0	0	0	0	0	0	0	0	0	0	0	0
ENSRNOG00000055881	0	0	0	0	0	0	0	0	0	0	0	0	0	0	0	0	0	0	0	0	0	0	0	0	0	0	0	0	0	0	0	0	0	0	0	0	0	0	0	0	0	0	0	0	0	0	0	0
ENSRNOG00000068737	0	0	0	0	0	0	0	0	0	0	0	0	0	0	0	0	0	0	0	0	0	0	0	0	0	0	0	0	0	0	0	0	0	0	0	0	0	0	0	0	0	0	0	0	0	0	0	0
ENSRNOG00000061338	0	0	0	0	0	0	0	0	0	0	0	0	0	0	0	0	0	0	0	0	0	0	0	0	0	0	0	0	0	0	0	0	0	0	0	0	0	0	0	0	0	0	0	0	0	0	0	0
ENSRNOG00000058715	0	0	0	0	0	0	0	0	0	0	0	0	0	0	0	0	0	0	0	0	0	0	0	0	0	0	0	0	0	0	0	0	0	0	0	0	0	0	0	0	0	0	0	0	0	0	0	0
ENSRNOG00000057912	0	0	0	0	0	0	0	0	0	0	0	0	0	0	0	0	0	0	0	0	0	0	0	0	0	0	0	0	0	0	0	0	0	0	0	0	0	0	0	0	0	0	0	0	0	0	0	0
ENSRNOG00000061412	0	0	0	0	0	0	0	0	0	0	0	0	0	0	0	0	0	0	0	0	0	0	0	0	0	0	0	0	0	0	0	0	0	0	0	0	0	0	0	0	0	0	0	0	0	0	0	0
ENSRNOG00000067136	0	0	0	0	0	0	0	0	0	0	0	0	0	0	0	0	0	0	0	0	0	0	0	0	0	0	0	0	0	0	0	0	0	0	0	0	0	0	0	0	0	0	0	0	0	0	0	0
ENSRNOG00000053838	0	0	0	0	0	0	0	0	0	0	0	0	0	0	0	0	0	0	0	0	0	0	0	0	0	0	0	0	0	0	0	0	0	0	0	0	0	0	0	0	0	0	0	0	0	0	0	0
ENSRNOG00000062771	0	0	0	0	0	0	0	1	0	0	0	0	0	0	0	0	0	0	0	0	0	0	0	0	0	0	0	0	0	0	0	0	0	0	0	0	0	0	0	0	0	0	0	0	0	0	0	0
ENSRNOG00000068769	0	0	0	0	0	0	0	0	0	0	0	0	0	0	0	0	0	0	0	0	0	0	0	0	0	0	0	0	0	0	0	0	0	0	0	0	0	0	0	0	0	0	0	0	0	0	0	0
ENSRNOG00000063641	0	0	0	0	0	0	0	0	0	0	0	0	0	0	0	0	0	0	0	0	0	0	0	0	0	0	0	0	0	0	0	0	0	0	0	0	0	0	0	0	0	0	0	0	0	0	0	0
ENSRNOG00000070203	0	0	0	0	0	0	0	0	0	0	0	0	0	0	0	0	0	0	0	0	0	0	0	0	0	0	0	0	0	0	0	0	0	0	0	0	0	0	0	0	0	0	0	0	0	0	0	0
ENSRNOG00000069038	0	0	0	0	0	0	0	0	0	0	0	0	0	0	0	0	0	0	0	0	0	0	0	0	0	0	0	0	0	0	0	0	0	0	0	0	0	0	0	0	0	0	0	0	0	0	0	0
ENSRNOG00000069514	0	0	0	0	0	0	0	0	0	0	0	0	0	0	0	0	0	0	0	0	0	0	0	0	0	0	0	0	0	0	0	0	0	0	0	0	0	0	0	0	0	0	0	0	0	0	0	0
ENSRNOG00000068228	0	0	0	0	0	0	0	0	0	0	0	0	0	0	0	0	0	0	0	0	0	0	0	0	0	0	0	0	0	0	0	0	0	0	0	0	0	0	0	0	0	0	0	0	0	0	0	0
ENSRNOG00000062905	0	0	0	0	0	0	0	0	0	0	0	0	0	0	0	0	0	0	0	0	0	0	0	0	0	0	0	0	1	0	0	0	0	0	0	0	0	0	0	0	0	0	0	0	0	0	0	0
ENSRNOG00000059948	0	0	0	0	0	0	0	0	0	0	0	0	0	0	0	0	0	0	0	0	0	0	0	0	0	0	0	0	0	0	0	0	0	0	0	0	0	0	0	0	0	0	0	0	0	0	0	0
ENSRNOG00000065052	0	0	0	0	0	0	0	0	0	0	0	0	0	0	0	0	0	0	0	0	0	0	0	0	0	0	0	0	0	0	0	0	0	0	0	0	0	0	0	0	0	0	0	0	0	0	0	0
ENSRNOG00000063140	0	0	0	0	0	0	0	0	0	0	0	0	0	0	0	0	0	0	0	0	0	0	0	0	0	0	0	0	0	0	0	0	0	0	0	0	0	0	0	0	0	0	0	0	0	0	0	0
ENSRNOG00000065632	0	0	0	0	0	0	0	0	0	0	0	0	0	0	0	0	0	0	0	0	0	0	0	0	0	0	0	0	0	0	0	0	0	0	0	0	0	0	0	0	0	0	0	0	0	0	0	0
ENSRNOG00000060933	0	0	0	0	0	0	0	0	0	0	0	0	0	0	0	0	0	0	0	0	0	0	0	0	0	0	0	0	0	0	0	0	0	0	0	0	0	0	0	0	0	0	0	0	0	0	0	0
ENSRNOG00000066273	0	0	0	0	0	0	0	0	0	0	0	0	0	0	0	0	0	0	0	0	0	0	0	0	0	0	0	0	0	0	0	0	0	0	0	0	0	0	0	0	0	0	0	0	0	0	0	0
ENSRNOG00000067875	0	0	0	0	0	0	0	0	0	0	0	0	0	0	0	0	0	0	0	0	0	0	0	0	0	0	0	0	0	0	0	0	0	0	0	0	0	0	0	0	0	0	0	0	0	0	0	0
ENSRNOG00000064306	0	0	0	0	0	0	0	0	0	0	0	0	0	0	0	0	0	0	0	0	0	0	0	0	0	0	0	0	0	0	0	0	0	0	0	0	0	0	0	0	0	0	0	0	0	0	0	0
ENSRNOG00000062579	0	0	0	0	0	0	0	0	0	0	0	0	0	0	0	0	0	0	0	0	0	0	0	0	0	0	0	0	0	0	0	0	0	0	0	0	0	0	0	0	0	0	0	0	0	0	0	0
ENSRNOG00000067371	0	0	0	0	0	0	0	0	0	0	0	0	0	0	0	0	0	0	0	0	0	0	0	0	0	0	0	0	0	0	0	0	0	0	0	0	0	0	0	0	0	0	0	0	0	0	0	0
ENSRNOG00000062847	0	0	0	0	0	0	0	0	0	0	0	0	0	0	0	0	0	0	0	0	0	0	0	0	0	0	0	0	0	0	0	0	0	0	0	0	0	0	0	0	0	0	0	1	0	0	0	0
ENSRNOG00000065437	0	0	0	0	0	0	0	0	0	0	0	0	0	0	0	0	0	0	0	0	0	0	0	0	0	0	0	0	0	0	0	0	0	0	0	0	0	0	0	0	0	0	0	0	0	0	0	0
ENSRNOG00000069192	0	0	0	0	0	0	0	0	0	0	0	0	0	0	0	0	0	0	0	0	0	0	0	0	0	0	0	0	0	0	0	0	0	0	0	0	0	0	0	0	0	0	0	0	0	0	0	0
ENSRNOG00000064681	0	0	0	0	0	0	0	0	0	0	0	0	0	0	0	0	0	0	0	0	0	0	0	0	0	0	0	0	0	0	0	0	0	0	0	0	0	0	0	0	0	0	0	0	0	0	0	0
ENSRNOG00000069139	0	0	0	0	0	0	0	0	0	0	0	0	0	0	0	0	0	0	0	0	0	0	0	0	0	0	0	0	0	0	0	0	0	0	0	0	0	0	0	0	0	0	0	0	0	0	0	0
ENSRNOG00000064522	0	0	0	0	0	0	0	0	0	0	0	0	0	0	0	0	0	0	0	0	0	0	0	0	0	0	0	0	0	0	0	0	0	0	0	0	0	0	0	0	0	0	0	0	0	0	0	0
ENSRNOG00000070216	0	0	0	0	0	0	0	0	0	0	0	0	0	0	0	0	0	0	0	0	0	0	0	0	0	0	0	0	0	0	0	0	0	0	0	0	0	0	0	0	0	0	0	0	0	0	0	0
ENSRNOG00000063743	0	0	0	0	0	0	0	0	0	0	0	0	0	0	0	0	0	0	0	1	0	0	1	0	0	0	0	0	0	0	0	0	0	0	0	0	0	0	0	0	0	0	0	0	0	0	0	0
ENSRNOG00000064960	0	0	0	0	0	0	0	0	0	0	0	0	0	1	0	0	0	0	0	0	0	0	0	0	0	0	0	0	0	0	0	0	0	0	0	0	0	0	0	0	0	0	0	0	0	0	0	0
ENSRNOG00000064470	0	0	0	0	0	0	0	0	0	0	0	0	0	0	0	0	0	0	0	0	0	0	0	0	0	0	0	0	0	0	0	0	0	0	0	0	0	0	0	0	0	0	0	0	0	0	0	0
ENSRNOG00000069190	0	0	0	0	0	0	0	0	0	0	0	0	0	0	0	0	0	0	0	0	0	0	0	0	0	0	0	0	0	0	0	0	0	0	0	0	0	0	0	0	0	0	0	0	0	0	0	0
ENSRNOG00000071006	0	0	0	0	0	0	0	0	0	0	0	0	0	0	0	0	0	0	0	0	0	0	0	0	0	0	0	0	0	0	0	0	0	0	0	0	0	0	0	0	0	0	0	0	0	0	0	0
ENSRNOG00000064098	0	0	0	0	1	0	0	1	0	0	0	0	1	0	0	0	1	1	0	5	1	0	0	0	0	0	0	0	0	0	0	0	0	0	0	0	0	0	0	0	1	1	0	0	1	0	1	0
ENSRNOG00000071174	0	0	0	0	0	0	0	0	0	0	0	0	1	1	0	0	0	0	0	0	2	0	0	0	0	0	0	0	0	0	1	0	0	0	0	0	0	0	0	1	0	0	0	1	0	0	0	0
ENSRNOG00000065994	0	0	0	0	0	0	0	0	0	0	0	0	0	1	0	0	0	0	0	0	0	0	0	0	0	0	0	0	0	0	0	0	0	0	0	0	0	0	0	0	0	0	0	0	0	0	0	1
ENSRNOG00000064367	0	0	0	0	0	1	0	0	0	0	0	1	0	1	0	0	0	1	1	0	0	0	2	0	0	0	0	0	0	0	0	0	0	0	0	0	0	0	0	0	0	0	0	1	0	1	0	0
ENSRNOG00000068275	0	0	0	0	0	0	0	0	0	0	0	0	0	0	0	0	0	0	0	0	0	0	0	0	0	0	0	0	0	0	0	0	0	0	0	0	0	0	0	0	0	0	0	0	0	0	0	0
ENSRNOG00000063396	0	0	0	0	0	0	0	0	0	0	0	0	0	0	0	0	0	0	0	0	0	0	0	0	0	0	0	0	0	0	0	0	0	0	0	0	0	0	0	0	0	0	0	0	1	0	0	0
ENSRNOG00000069147	0	0	0	0	0	0	0	0	0	0	0	0	0	0	0	0	0	0	0	0	0	0	0	0	0	0	0	0	0	0	0	0	0	0	0	0	0	0	0	0	0	0	0	0	0	0	0	0
ENSRNOG00000067904	0	0	0	0	0	0	0	0	0	0	0	0	0	0	0	0	0	0	0	0	0	0	0	0	0	0	0	0	0	0	0	0	0	0	0	0	0	0	0	0	0	0	0	0	0	0	0	0
ENSRNOG00000068948	0	0	0	0	0	0	0	0	0	0	0	0	0	0	0	0	0	0	0	0	0	0	0	0	0	0	0	0	0	0	0	0	0	0	0	0	0	0	0	0	0	0	0	0	0	0	0	0
ENSRNOG00000068102	0	0	0	0	0	0	0	0	0	0	0	0	0	0	0	0	0	0	0	0	0	0	0	0	0	0	0	0	0	0	0	0	0	0	0	0	0	0	0	0	0	0	0	0	0	0	0	0
ENSRNOG00000063955	0	0	0	0	0	0	0	0	0	0	0	0	0	0	0	0	0	0	0	0	0	0	0	0	0	0	0	0	0	0	0	0	0	0	0	0	0	0	0	0	0	0	0	0	0	0	0	0
ENSRNOG00000068901	0	0	0	0	0	0	0	0	0	0	0	0	0	0	0	0	0	0	0	0	0	0	0	0	0	0	0	0	0	0	0	0	0	0	0	0	0	0	0	0	0	0	0	0	0	0	0	0
ENSRNOG00000065481	0	0	0	0	0	0	0	0	0	0	0	0	0	0	0	0	0	0	0	0	0	0	0	0	0	0	0	0	0	0	0	0	0	0	0	0	0	0	0	0	0	0	0	0	0	0	0	0
ENSRNOG00000064817	0	0	0	0	0	0	0	0	0	0	0	0	0	0	0	0	0	0	0	0	0	0	0	0	0	0	0	0	0	0	0	0	0	0	0	0	0	0	0	0	0	0	0	0	0	0	0	0
ENSRNOG00000068398	0	0	0	0	0	0	0	0	0	0	0	0	0	0	0	0	0	0	0	0	0	0	0	0	0	0	0	0	0	0	0	0	0	0	0	0	0	0	0	0	0	0	0	0	0	0	0	0
ENSRNOG00000062791	0	0	0	0	0	0	0	0	0	0	0	0	0	0	0	0	0	0	0	0	0	0	0	0	0	0	0	0	0	0	0	0	0	0	0	0	0	0	0	0	0	0	0	0	0	0	0	0
ENSRNOG00000067806	0	0	0	0	0	0	0	0	0	0	0	0	0	0	0	0	0	0	0	0	0	0	0	0	0	0	0	0	0	0	0	0	0	0	0	0	0	0	0	0	0	0	0	0	0	0	0	0
ENSRNOG00000070315	0	0	0	0	0	0	0	0	0	0	0	0	0	0	0	0	0	0	0	0	0	0	0	0	0	0	0	0	0	0	0	0	0	0	0	0	0	0	0	0	0	0	0	0	0	0	0	0
ENSRNOG00000066494	0	0	0	0	0	0	0	0	0	0	0	0	0	0	0	0	0	0	0	0	0	0	0	0	0	0	0	0	0	0	0	0	0	0	0	0	0	0	0	0	0	0	0	0	0	0	0	0
ENSRNOG00000066483	0	0	0	0	0	0	0	0	0	0	0	0	0	0	0	0	0	0	0	0	0	0	0	0	0	0	0	0	0	0	0	0	0	0	0	0	0	0	0	0	0	0	0	0	0	0	0	0
ENSRNOG00000064435	0	0	0	0	0	0	0	0	0	0	0	0	0	0	0	0	0	0	0	0	0	0	0	0	0	0	0	0	0	0	0	0	0	0	1	0	0	0	0	0	0	0	0	0	0	0	0	0
ENSRNOG00000065172	0	0	0	0	0	0	0	0	0	0	0	0	0	0	0	0	0	0	0	0	0	0	0	0	0	0	0	0	0	0	0	0	0	0	0	0	0	0	0	0	0	0	0	0	0	0	0	0
ENSRNOG00000062886	0	0	0	0	0	0	0	0	0	0	0	0	0	0	0	0	0	0	0	0	0	0	0	0	0	0	0	0	0	0	0	0	0	0	0	0	0	0	0	0	0	0	0	0	0	0	0	0
ENSRNOG00000068157	0	0	0	0	0	0	0	0	0	0	0	0	0	0	0	0	0	0	0	0	0	0	0	0	0	0	0	0	0	0	0	0	0	0	0	0	0	0	0	0	0	0	0	0	0	0	0	0
ENSRNOG00000069804	0	0	0	0	0	0	0	0	0	0	0	0	0	0	0	0	0	0	0	0	0	0	0	0	0	0	0	0	0	0	0	0	0	0	0	0	0	0	0	0	0	0	0	0	0	0	0	0
ENSRNOG00000062499	0	0	0	0	0	0	0	0	0	0	0	0	0	0	0	0	0	0	0	0	0	0	0	0	0	0	0	0	0	0	0	0	0	0	0	0	0	0	0	0	0	0	0	0	0	0	0	0
ENSRNOG00000069614	0	0	0	0	0	0	0	0	0	0	0	0	0	0	0	0	0	0	0	0	0	0	0	0	0	0	0	0	0	0	0	0	0	0	0	0	0	0	0	0	0	0	0	0	0	0	0	0
ENSRNOG00000065738	0	0	0	0	1	0	0	0	0	0	0	0	0	0	0	1	0	1	0	0	0	0	0	0	0	0	0	0	0	0	0	0	0	0	0	0	0	0	0	0	0	0	0	1	0	0	0	0
ENSRNOG00000063802	0	0	0	0	0	0	0	0	0	0	0	0	0	0	0	0	0	0	0	0	0	0	0	0	0	0	0	0	0	0	0	0	0	0	0	0	0	0	0	0	0	0	0	0	0	0	0	0
ENSRNOG00000063530	0	0	0	0	0	0	0	0	0	0	0	0	0	0	0	0	0	0	0	0	0	0	0	0	0	0	0	0	0	0	0	0	0	0	0	0	0	0	0	0	0	0	0	0	0	0	0	0
ENSRNOG00000066907	0	0	0	0	0	0	0	0	0	0	0	0	0	0	0	0	0	0	0	0	0	0	0	0	0	0	0	0	0	0	0	0	0	0	0	0	0	0	0	0	0	0	0	0	0	0	0	0
ENSRNOG00000070984	0	0	0	0	0	0	0	0	0	0	0	0	0	0	0	0	0	0	0	0	0	0	0	0	0	0	0	0	0	0	0	0	0	0	0	0	0	0	0	0	0	0	0	0	0	0	0	0
ENSRNOG00000065473	0	0	0	0	0	0	0	0	0	0	0	0	0	0	0	0	0	0	0	0	0	0	0	0	0	0	0	0	0	0	0	0	0	0	0	0	0	0	0	0	0	0	0	0	0	0	0	0
ENSRNOG00000070975	0	0	0	0	0	0	0	0	0	0	0	0	0	0	0	0	0	0	0	0	0	0	0	0	0	0	0	0	0	0	0	0	0	0	0	0	0	0	0	0	0	0	0	0	0	0	0	0
ENSRNOG00000062857	0	0	0	0	0	0	0	0	0	0	0	0	0	1	0	0	0	0	0	0	0	0	0	0	0	0	0	0	0	0	0	0	0	0	0	0	0	0	0	0	0	0	0	0	0	0	0	0
ENSRNOG00000064394	0	0	0	0	0	0	0	0	0	0	0	0	0	0	0	0	0	0	0	0	0	0	0	0	0	0	0	0	0	0	0	0	0	0	0	0	0	0	0	0	0	0	0	0	0	0	0	0
ENSRNOG00000062338	0	0	0	0	0	0	0	0	0	0	0	0	0	0	0	0	0	0	0	0	0	0	0	0	1	0	0	0	0	0	0	0	0	0	0	0	0	0	0	0	0	0	0	0	0	0	0	0
ENSRNOG00000066430	0	0	0	0	0	0	0	0	0	0	0	0	0	0	1	1	0	0	0	0	0	0	0	0	0	0	0	0	1	0	0	0	0	0	0	0	0	0	0	0	1	0	0	0	0	0	0	0
ENSRNOG00000065136	0	0	0	0	0	0	0	0	0	0	0	0	0	0	0	0	0	0	0	0	0	0	0	0	0	0	0	0	0	0	0	0	0	0	0	0	0	0	0	0	0	0	0	0	0	0	0	0
ENSRNOG00000066821	0	0	0	0	0	0	0	0	0	0	0	0	0	0	0	0	0	0	0	0	0	0	0	0	0	0	0	0	0	0	0	0	0	0	0	0	0	0	0	0	0	0	0	0	0	0	0	0
ENSRNOG00000064313	0	0	0	0	0	0	0	0	0	0	0	0	0	0	0	0	0	0	0	0	0	0	0	0	0	0	0	0	0	0	0	0	0	0	0	0	0	0	0	0	0	0	0	0	0	0	0	0
ENSRNOG00000064016	0	0	0	1	0	0	0	0	0	0	0	0	0	0	0	0	0	0	0	0	0	0	0	1	0	0	0	0	0	0	0	0	1	0	0	0	1	0	0	0	0	0	0	0	0	0	0	0
ENSRNOG00000065900	0	0	0	0	0	0	0	0	0	0	0	0	0	0	0	0	0	0	0	0	0	0	0	0	0	0	0	0	0	0	0	0	0	0	0	0	0	0	0	0	0	0	0	0	0	0	0	0
ENSRNOG00000066861	0	0	0	0	0	0	0	0	0	0	0	0	0	0	0	0	0	0	0	0	0	0	0	0	0	0	0	0	0	0	0	0	0	0	0	0	0	0	0	0	0	0	0	0	0	0	0	0
ENSRNOG00000068627	0	0	0	0	0	0	0	0	0	0	0	0	0	0	0	0	1	0	0	0	0	0	0	0	0	0	0	0	0	0	0	0	0	0	0	0	0	0	0	0	0	0	0	0	0	0	0	0
ENSRNOG00000068998	0	0	0	0	0	0	0	0	0	0	0	0	0	0	0	0	0	0	0	0	0	0	0	0	0	0	0	0	0	0	0	0	0	0	0	0	0	0	0	0	0	0	0	0	0	0	0	0
ENSRNOG00000069415	0	0	0	0	0	0	0	0	0	0	0	0	0	0	0	0	0	0	0	0	0	0	0	0	0	0	0	0	0	0	0	0	0	0	0	0	0	0	0	0	0	0	0	0	0	0	0	0
ENSRNOG00000069284	0	1	0	0	0	0	0	0	0	0	0	0	0	0	0	0	0	0	0	0	0	0	0	0	0	0	0	0	0	0	0	0	0	0	0	0	0	0	0	0	0	0	0	0	0	0	0	0
ENSRNOG00000053726	0	0	0	0	0	0	0	0	0	0	0	0	0	0	0	0	1	0	0	1	1	0	0	0	0	0	0	1	0	0	0	0	0	0	0	0	0	0	0	0	0	0	0	0	0	0	0	0
ENSRNOG00000070373	0	0	0	0	0	0	0	0	0	0	0	0	0	0	0	0	0	0	0	0	0	0	0	0	0	0	0	0	0	0	0	0	0	0	0	0	0	0	0	0	0	0	0	0	0	0	0	0
ENSRNOG00000069626	0	0	0	0	0	0	0	0	0	0	0	0	0	0	0	0	0	0	0	0	0	0	0	0	0	0	0	0	0	0	0	0	0	0	0	0	0	0	0	0	0	0	0	0	0	0	0	0
ENSRNOG00000069343	5	6	2	3	12	4	7	1	4	1	0	1	1	2	5	7	6	13	0	0	0	1	5	4	7	0	2	6	17	4	1	4	7	0	0	1	3	1	5	3	16	5	1	0	2	2	5	2
ENSRNOG00000064859	0	0	0	0	0	0	0	0	0	0	0	0	0	0	0	0	0	0	0	0	0	0	0	0	0	0	0	0	0	0	0	0	0	0	0	0	0	0	0	0	0	0	0	0	0	0	0	0
ENSRNOG00000063303	0	0	0	0	0	0	0	0	0	0	0	0	0	0	0	0	0	0	0	0	0	0	0	0	0	0	0	0	0	0	0	0	0	0	0	0	0	0	0	0	0	0	0	0	0	0	0	0
ENSRNOG00000059451	0	0	0	0	0	0	0	0	0	0	0	0	0	0	0	0	0	0	0	0	0	0	0	0	0	0	0	0	0	0	0	0	0	0	0	0	0	0	0	0	0	0	0	0	0	0	0	0
ENSRNOG00000054771	0	0	0	0	0	0	0	0	0	0	0	0	0	0	0	0	0	0	0	0	0	0	0	0	0	0	0	0	0	0	0	0	0	0	0	0	0	0	0	0	0	0	0	0	0	0	0	0
ENSRNOG00000053202	0	0	0	0	0	0	0	0	0	0	0	0	0	0	0	0	0	0	0	0	0	0	0	0	0	0	0	0	0	0	0	0	0	0	0	0	0	0	0	0	0	0	0	0	0	0	0	0
ENSRNOG00000064509	0	0	0	0	0	0	0	0	0	0	0	0	0	0	0	0	0	0	0	0	0	0	0	0	0	0	0	0	0	0	0	0	0	0	0	0	0	0	0	0	0	0	0	0	0	0	0	0
ENSRNOG00000058701	0	0	0	0	0	0	0	0	0	0	0	0	0	1	0	0	0	0	0	0	0	0	0	0	0	0	0	0	1	0	0	0	0	0	0	0	0	0	0	0	0	0	0	0	0	0	0	0
ENSRNOG00000067158	0	0	0	0	0	0	0	0	0	0	0	0	0	0	0	0	0	0	0	0	0	0	0	0	0	0	0	0	0	0	0	0	1	0	0	0	0	0	0	0	0	0	0	0	0	0	0	0
ENSRNOG00000066170	0	0	0	0	0	0	0	0	0	0	0	0	0	0	0	0	0	0	0	0	0	0	0	0	0	0	0	0	0	0	0	0	0	0	0	0	0	0	0	0	0	0	0	0	0	0	0	0
ENSRNOG00000068368	0	0	0	0	0	0	0	0	0	0	0	0	0	0	0	0	0	0	0	0	0	0	0	0	0	0	0	0	0	0	0	0	0	0	0	0	0	0	0	0	0	0	0	0	0	0	0	0
ENSRNOG00000053158	0	0	0	0	0	0	0	0	0	0	0	0	0	0	0	0	0	0	0	0	0	0	0	0	0	0	0	0	0	0	0	0	0	0	0	0	0	0	0	0	0	0	0	0	0	0	0	0
ENSRNOG00000063624	0	0	0	0	0	0	0	0	0	0	0	0	0	1	1	1	0	1	0	0	4	0	0	2	0	0	0	0	1	2	0	0	0	0	0	0	1	1	0	0	0	1	0	2	0	0	1	2
ENSRNOG00000070599	0	0	0	0	0	0	0	0	0	0	0	0	0	0	0	0	0	0	0	0	0	0	0	0	0	0	0	0	0	0	0	0	0	0	0	0	0	0	0	0	0	0	0	0	0	0	0	0
ENSRNOG00000067359	0	0	0	0	0	0	0	0	0	0	0	0	0	0	0	0	0	0	0	2	8	0	0	0	0	0	0	0	0	0	0	0	0	0	0	0	0	0	0	0	0	0	0	0	0	0	0	0
ENSRNOG00000051409	0	0	0	0	0	0	0	0	0	0	0	0	0	0	0	0	0	0	0	0	0	0	0	0	0	0	0	0	0	0	0	0	0	0	0	0	0	0	0	0	0	0	0	0	0	0	0	0
ENSRNOG00000054102	0	0	0	0	0	0	0	0	0	0	0	0	0	0	0	0	0	0	0	0	0	0	0	0	0	0	0	0	0	0	0	0	0	0	0	0	0	0	0	0	0	0	0	0	0	0	0	0
ENSRNOG00000059239	0	0	0	0	0	0	2	2	0	0	0	0	0	0	0	0	0	0	0	0	0	0	0	0	0	0	0	0	0	0	1	1	1	0	0	0	0	0	0	0	0	0	0	0	0	0	0	0
ENSRNOG00000058913	0	0	0	0	0	0	0	0	0	0	0	0	1	0	0	0	0	0	0	0	0	0	0	0	0	0	0	0	0	0	0	0	0	0	0	0	0	0	0	0	0	0	0	0	0	0	0	0
ENSRNOG00000057950	0	0	0	0	0	0	0	0	0	0	0	0	0	1	0	0	0	0	0	1	0	0	1	0	0	0	0	0	0	0	0	1	0	0	0	0	0	0	1	0	1	0	0	1	0	0	0	0
ENSRNOG00000056990	0	0	0	0	0	0	0	0	0	0	0	0	0	0	0	0	0	0	0	0	0	0	0	0	0	0	0	0	0	0	0	0	0	0	0	0	0	0	0	0	0	0	0	0	0	0	0	0
ENSRNOG00000060119	0	0	0	0	0	0	0	0	0	0	0	0	0	0	0	0	0	0	0	0	0	0	0	0	0	0	0	0	0	0	0	0	0	0	0	0	0	0	0	0	0	0	0	0	0	0	0	0
ENSRNOG00000053994	0	0	0	0	0	0	0	0	0	0	0	1	0	0	0	0	0	0	0	0	0	0	0	0	0	0	0	0	0	0	0	0	0	0	0	0	0	0	0	0	0	0	0	0	0	0	0	0
ENSRNOG00000058651	0	0	0	0	0	0	0	0	0	0	0	0	0	0	0	0	0	0	0	0	0	0	0	0	0	0	0	0	0	0	0	0	0	0	0	0	0	0	0	0	0	0	0	0	0	0	0	0
ENSRNOG00000055569	0	0	0	0	0	0	0	0	0	0	0	0	0	0	0	0	0	0	0	0	0	0	0	0	0	0	0	0	0	0	0	0	0	0	0	0	0	0	0	0	0	0	0	0	0	0	0	0
ENSRNOG00000052293	0	0	0	0	0	0	0	0	0	0	0	0	0	0	0	0	0	0	0	0	0	0	0	0	0	0	0	0	0	0	0	0	0	0	0	0	0	0	0	0	0	0	0	0	0	0	0	0
ENSRNOG00000066860	0	0	0	0	0	0	0	0	0	0	0	0	0	0	0	0	0	0	0	0	0	0	0	0	0	0	0	0	0	0	0	0	0	0	0	0	0	0	0	0	0	0	0	0	0	0	0	0
ENSRNOG00000059820	0	0	0	0	0	0	0	0	3	0	0	0	0	0	0	0	0	0	0	0	0	0	0	0	0	0	0	0	0	0	0	0	0	0	0	0	0	0	0	0	0	0	0	0	0	0	0	0
ENSRNOG00000052871	0	0	0	0	0	0	0	2	1	0	0	0	0	0	0	0	0	0	0	0	0	0	0	0	0	0	0	0	0	0	0	0	0	0	0	0	0	0	0	0	0	0	0	0	0	0	0	0
ENSRNOG00000065598	0	0	0	1	0	1	0	0	0	0	0	0	0	0	0	0	0	0	0	0	0	0	0	0	0	0	0	1	3	0	0	0	0	0	0	0	0	0	0	0	0	0	0	0	0	0	0	0
ENSRNOG00000067383	0	0	0	0	0	0	0	0	0	0	0	0	0	0	0	0	0	0	0	0	0	0	0	0	0	0	0	0	0	0	0	0	0	0	0	0	0	0	0	0	0	0	0	0	0	0	0	0
ENSRNOG00000055001	0	0	0	0	0	0	1	0	0	0	0	0	1	0	1	1	0	0	0	1	3	0	0	0	0	0	0	0	0	0	0	1	0	0	0	0	0	0	0	0	0	0	0	4	1	0	0	0
ENSRNOG00000053089	0	0	0	0	0	0	0	0	0	0	0	0	0	0	0	0	0	0	3	2	1	0	1	0	0	0	0	0	0	0	0	0	0	0	0	0	0	2	0	0	0	0	1	2	0	0	0	0
ENSRNOG00000057923	0	0	0	1	0	0	0	0	0	0	0	1	0	0	0	0	0	0	0	0	0	0	0	2	0	0	0	2	0	0	0	0	0	0	0	0	0	0	0	0	0	0	0	0	0	0	3	0
ENSRNOG00000069135	0	0	0	0	0	0	0	0	0	0	0	0	0	0	1	0	0	0	0	0	0	0	0	0	0	0	0	0	0	0	0	0	0	0	0	0	0	0	0	0	0	0	0	0	0	0	0	0
ENSRNOG00000055366	0	0	0	0	5	1	1	0	1	0	4	2	0	0	0	1	1	3	2	8	6	0	0	0	0	0	0	0	2	0	0	0	0	0	2	0	0	0	0	0	2	5	0	6	2	0	0	0
ENSRNOG00000057287	0	0	2	0	1	0	0	0	0	0	1	0	0	0	1	0	0	0	0	2	1	0	0	1	0	0	0	0	0	1	0	0	0	0	0	0	0	0	0	0	0	0	0	0	0	0	0	0
ENSRNOG00000057762	1	2	7	5	1	3	6	5	1	1	2	0	3	12	2	12	4	2	0	5	2	14	6	3	3	9	0	1	2	1	3	1	1	1	0	3	2	8	6	9	13	1	2	3	4	9	18	14
ENSRNOG00000059173	0	0	0	0	0	0	0	0	0	0	0	0	0	0	0	0	0	0	0	0	0	0	0	0	0	0	0	0	0	0	0	0	0	0	0	0	0	0	0	0	0	0	0	0	0	0	0	0
ENSRNOG00000055386	0	0	0	0	0	0	0	0	0	0	0	0	0	0	0	0	0	0	0	0	0	0	0	0	0	0	0	0	0	0	0	0	0	0	0	0	0	0	0	0	0	0	0	0	0	0	0	0
ENSRNOG00000059323	1	0	0	1	0	2	0	0	0	0	1	0	0	1	1	0	0	0	0	1	0	0	3	0	0	0	0	0	0	0	0	0	0	0	0	0	0	0	0	0	0	0	0	1	1	0	0	0
ENSRNOG00000060321	0	0	0	0	0	0	0	0	0	0	0	0	0	0	0	0	0	0	0	0	0	0	0	0	0	0	0	0	0	0	0	0	0	0	0	0	0	0	0	0	0	0	0	0	0	0	0	0
ENSRNOG00000066529	0	0	0	1	0	0	0	0	0	0	0	0	0	0	0	0	0	0	0	1	0	0	0	0	0	0	0	0	0	0	0	0	0	0	0	0	1	0	0	0	0	0	0	0	0	0	0	0
ENSRNOG00000058946	0	0	0	0	0	0	0	0	0	0	0	0	0	0	0	0	0	0	0	0	0	0	0	0	0	0	0	0	0	0	0	0	0	0	0	0	0	0	0	0	0	0	0	0	0	0	0	0
ENSRNOG00000052179	0	0	0	0	0	0	0	0	0	0	0	0	0	0	0	0	0	0	0	0	0	0	0	0	0	0	0	0	0	0	0	0	0	0	0	0	0	0	0	0	0	0	0	0	0	0	0	0
ENSRNOG00000060965	0	0	0	0	0	0	0	0	1	0	0	0	0	1	2	0	0	0	0	0	0	0	0	0	0	0	0	0	0	0	0	0	0	0	0	0	0	2	0	0	0	0	0	1	0	0	0	0
ENSRNOG00000068664	0	0	0	0	0	0	0	0	0	0	0	0	0	0	0	0	0	0	0	0	0	0	0	0	0	0	0	0	0	0	0	0	0	0	0	0	0	0	0	0	0	0	0	0	0	0	0	0
ENSRNOG00000064765	0	0	0	0	0	0	0	0	0	0	0	0	0	0	0	0	0	1	0	0	0	0	1	0	0	0	0	0	0	0	0	1	0	0	0	0	0	0	0	0	0	1	0	1	0	0	0	0
ENSRNOG00000051561	0	0	0	0	0	0	0	0	0	0	0	0	0	0	0	0	0	0	0	0	0	0	0	0	0	0	0	0	0	0	0	0	0	0	0	0	0	0	0	0	0	0	0	0	0	0	0	0
ENSRNOG00000053512	0	0	0	0	0	0	0	0	0	0	0	0	0	0	0	0	0	0	0	0	0	0	0	0	0	0	0	0	0	0	0	0	0	0	0	1	0	0	0	0	0	0	0	0	0	0	0	0
ENSRNOG00000056252	0	0	0	0	0	0	0	0	0	0	0	0	0	0	0	0	0	0	0	0	0	0	0	0	0	0	0	0	0	0	0	0	0	0	0	0	0	0	0	0	0	0	0	0	0	0	0	0
ENSRNOG00000053464	0	0	0	0	0	0	0	0	0	0	0	0	0	0	0	0	1	0	0	0	0	0	0	0	0	0	0	0	0	0	0	0	0	0	0	0	0	0	0	0	0	0	0	1	0	0	0	0
ENSRNOG00000064297	0	0	0	3	4	5	0	0	0	0	4	8	0	0	2	11	2	6	0	1	0	0	1	0	0	0	0	2	8	5	0	0	0	0	4	1	0	0	0	0	1	7	1	1	0	0	0	0
ENSRNOG00000055924	0	0	0	0	0	0	0	1	0	0	0	0	0	0	0	0	0	0	0	0	0	0	0	0	0	0	0	0	0	0	0	0	0	0	0	0	0	0	0	0	0	0	0	0	0	0	0	0
ENSRNOG00000065361	0	0	0	0	0	0	0	0	0	0	0	0	0	0	0	0	0	0	0	0	0	0	0	0	0	0	0	0	0	0	0	0	0	0	0	0	0	0	0	0	0	0	0	0	0	0	0	0
ENSRNOG00000052577	0	0	0	0	0	0	0	0	0	0	0	0	0	0	0	0	0	0	0	0	0	0	0	0	0	0	0	0	0	0	0	0	0	0	0	0	0	0	0	0	0	0	0	0	0	0	0	0
ENSRNOG00000060273	0	0	0	0	0	0	0	0	0	0	0	0	0	0	0	0	3	0	0	0	0	0	0	0	0	0	0	0	0	0	0	0	0	0	0	0	0	0	0	2	2	0	0	0	0	0	0	0
ENSRNOG00000069040	0	0	0	0	0	0	0	0	0	0	0	0	0	0	0	0	0	0	0	0	0	0	0	0	0	0	0	0	0	0	0	0	0	0	0	0	0	0	0	0	0	0	0	0	0	0	0	0
ENSRNOG00000060079	0	0	0	0	0	1	0	0	0	0	0	0	0	0	0	0	0	0	0	0	0	0	0	0	0	0	0	0	0	1	0	0	0	0	0	0	0	0	0	0	0	0	0	0	0	0	0	0
ENSRNOG00000054315	0	0	0	0	0	0	0	0	0	0	0	0	0	0	0	0	0	0	0	0	0	0	0	0	0	0	0	0	0	0	0	0	0	0	0	0	0	0	0	0	0	0	0	0	0	0	0	0
ENSRNOG00000060156	0	0	0	0	0	0	0	0	0	0	0	0	0	1	0	0	0	0	0	0	0	0	0	0	0	0	0	0	1	0	0	0	0	0	0	0	0	0	0	0	0	0	0	0	0	0	0	0
ENSRNOG00000058132	0	0	0	0	0	1	0	0	0	0	0	0	0	0	0	0	0	0	0	0	0	0	0	0	0	0	0	0	0	0	0	0	0	0	0	0	0	0	0	0	0	0	0	0	0	0	0	0
ENSRNOG00000061138	0	0	0	0	0	0	0	0	0	0	0	0	0	0	0	0	0	0	0	0	0	0	0	0	0	0	0	0	0	0	0	0	0	0	0	0	0	0	0	0	0	0	0	0	0	0	0	0
ENSRNOG00000056942	0	0	0	0	0	0	0	0	0	0	0	0	0	0	0	0	0	0	0	0	0	0	0	0	0	0	0	0	0	0	0	0	0	0	0	0	0	0	0	0	0	0	0	0	0	0	0	0
ENSRNOG00000056397	0	0	0	0	0	0	0	0	0	0	0	0	0	0	0	0	0	0	0	0	0	0	0	0	0	0	0	0	1	0	0	0	0	0	0	0	0	0	0	0	0	0	0	0	0	0	0	0
ENSRNOG00000054533	0	0	0	0	0	0	0	1	0	0	0	0	0	1	0	0	0	0	0	0	0	1	0	0	0	0	0	0	0	0	0	0	0	0	0	1	0	0	0	0	0	0	0	0	0	0	0	0
ENSRNOG00000058965	0	0	0	0	0	0	0	0	0	0	0	0	0	0	0	0	0	0	0	0	0	0	0	0	0	0	0	0	0	0	0	0	0	0	0	0	0	0	0	0	0	0	0	0	0	0	0	0
ENSRNOG00000056695	0	0	0	0	0	0	0	0	0	0	0	0	0	0	0	0	0	0	0	0	0	0	0	0	0	0	0	0	0	0	0	0	0	0	0	0	0	0	0	0	0	0	0	0	0	0	0	0
ENSRNOG00000067944	0	0	0	0	0	0	0	0	0	0	0	0	0	0	0	0	0	0	0	0	0	0	0	0	0	0	0	0	0	0	0	0	0	0	0	0	0	0	0	0	0	0	0	0	0	0	0	0
ENSRNOG00000062785	0	0	0	0	0	0	0	0	0	0	0	0	0	0	0	0	0	0	0	0	0	0	0	0	0	0	0	0	0	0	0	0	0	0	0	0	0	0	0	0	0	0	0	0	0	0	0	0
ENSRNOG00000063410	0	0	0	2	7	15	7	6	21	1	7	14	5	6	9	6	13	15	13	14	11	0	3	3	1	0	0	3	13	10	7	4	11	1	8	3	5	9	11	6	17	13	5	14	12	3	5	1
ENSRNOG00000069668	0	0	0	0	0	0	0	0	0	0	0	0	0	0	0	0	0	0	0	0	0	0	0	0	0	0	0	0	0	0	0	0	0	0	0	0	0	0	0	0	0	0	0	0	0	0	0	0
ENSRNOG00000053012	0	0	0	0	0	0	0	0	0	0	0	0	0	0	0	0	0	0	0	0	0	0	0	0	0	0	0	0	0	0	0	0	0	0	0	0	0	0	0	0	0	0	0	0	0	0	0	0
ENSRNOG00000059083	1	0	0	0	0	0	0	0	0	0	0	0	0	0	0	1	0	1	0	0	1	0	0	0	0	0	0	0	0	0	0	0	0	0	0	0	0	0	0	0	1	0	0	1	0	0	0	0
ENSRNOG00000058025	0	0	0	0	2	0	0	0	0	0	0	0	0	0	4	2	0	0	0	0	0	0	0	0	0	0	0	0	0	0	0	0	0	0	4	0	2	0	0	0	3	0	0	0	0	0	1	0
ENSRNOG00000066535	0	0	0	0	0	0	0	0	1	0	0	0	0	0	0	0	0	0	0	0	0	0	0	0	0	0	0	0	1	0	0	0	0	0	0	0	0	0	0	0	0	0	0	0	0	0	0	0
ENSRNOG00000068808	0	0	0	0	0	0	0	0	0	0	1	0	0	0	0	0	0	0	0	0	0	0	0	0	0	0	1	1	0	0	0	0	0	0	0	0	0	0	0	0	0	0	0	0	0	0	0	0
ENSRNOG00000066105	0	0	0	0	0	0	0	0	0	0	0	0	0	0	0	0	0	0	0	0	0	0	0	0	0	0	0	0	0	0	0	0	0	0	0	0	0	0	0	0	1	0	0	0	0	0	0	0
ENSRNOG00000052937	0	0	0	0	0	0	0	0	0	0	0	0	0	0	1	0	0	0	0	0	3	0	0	1	0	0	1	1	0	0	0	0	0	0	0	0	0	0	0	0	0	2	1	2	0	0	0	0
ENSRNOG00000053785	0	0	0	0	0	0	0	0	0	0	0	0	0	0	0	0	0	0	0	0	0	0	0	0	0	0	0	0	0	0	0	0	0	0	0	0	0	0	0	0	0	0	0	0	0	0	0	0
ENSRNOG00000052832	0	0	0	0	0	0	0	0	0	0	0	0	0	0	0	0	0	0	0	0	0	0	0	0	0	0	0	0	0	0	0	0	0	0	0	0	0	0	0	0	0	0	0	0	0	0	0	0
ENSRNOG00000056494	0	0	0	0	0	0	0	0	0	0	0	0	0	0	0	0	0	0	0	0	0	0	0	0	0	0	0	0	0	0	0	0	0	0	0	0	0	0	0	0	0	0	0	0	0	0	0	0
ENSRNOG00000067353	0	0	0	0	0	0	0	0	0	0	0	0	0	0	0	0	0	0	0	0	0	0	0	0	0	0	0	0	0	0	0	0	0	0	1	0	0	0	0	0	0	0	0	0	0	0	0	0
ENSRNOG00000053279	0	0	0	0	0	0	0	0	0	0	0	0	0	0	0	0	0	0	0	0	0	0	0	0	0	0	0	0	0	0	0	0	0	0	0	0	0	0	0	0	0	0	0	0	0	0	0	0
ENSRNOG00000053533	0	0	0	0	0	0	0	0	0	0	0	0	0	0	0	0	0	0	0	0	0	0	0	0	0	0	0	0	0	0	0	0	0	0	0	0	0	0	0	0	0	0	0	0	0	0	0	0
ENSRNOG00000063321	0	0	0	0	0	0	0	0	0	0	0	0	0	0	0	0	0	0	0	0	0	0	0	0	0	0	0	0	0	0	0	0	0	0	0	0	0	0	0	0	0	0	0	0	0	0	0	0
ENSRNOG00000055133	0	0	0	0	0	0	0	1	0	0	0	0	0	0	1	0	0	0	0	3	2	0	1	1	0	0	0	0	0	1	0	0	0	0	0	0	0	1	0	0	0	0	0	2	2	0	0	1
ENSRNOG00000058387	0	0	0	0	0	1	0	0	0	0	0	1	0	0	0	0	0	0	0	0	3	0	1	0	0	0	0	0	0	0	0	0	0	0	0	0	0	0	0	0	0	0	0	0	0	0	0	0
ENSRNOG00000065933	0	0	0	0	0	0	0	0	0	0	0	0	0	0	0	0	0	0	0	0	0	0	2	1	0	0	0	0	0	0	0	0	0	0	0	0	0	0	0	0	0	0	0	0	0	0	0	0
ENSRNOG00000053871	0	0	0	0	0	0	0	0	0	0	0	0	0	0	0	1	0	0	0	0	0	0	0	0	0	0	0	0	0	0	0	0	0	0	0	0	0	0	0	0	0	0	0	0	0	0	0	0
ENSRNOG00000052607	0	0	0	0	3	3	0	0	0	0	0	1	1	0	3	0	0	0	0	0	2	0	4	0	0	0	0	2	4	7	0	0	1	0	0	1	0	1	0	1	0	0	0	1	2	0	0	2
ENSRNOG00000059637	0	0	1	0	0	0	0	0	0	0	0	0	0	0	0	0	0	0	0	0	0	0	1	0	0	0	0	0	0	0	0	0	0	0	0	0	0	0	0	0	0	0	0	2	0	0	0	0
ENSRNOG00000058367	0	0	0	0	0	0	0	0	0	0	0	0	0	0	0	0	0	0	0	0	0	0	0	0	0	0	0	0	0	0	0	0	0	0	0	0	0	0	0	0	0	0	0	0	0	0	0	0
ENSRNOG00000070487	0	0	0	0	0	0	0	1	0	0	0	0	0	1	0	1	0	0	0	0	0	0	0	0	0	0	0	0	0	0	0	0	0	0	0	0	0	1	0	0	1	0	0	0	0	0	0	0
ENSRNOG00000060473	0	0	0	0	0	0	0	0	0	0	0	0	0	0	1	0	0	0	0	0	0	0	0	1	0	0	0	0	0	0	0	0	0	0	1	1	0	0	0	2	0	0	0	1	0	0	0	0
ENSRNOG00000055351	0	0	0	0	0	0	0	0	0	0	0	0	0	0	0	0	0	0	0	0	0	0	0	0	0	0	0	0	0	0	0	0	0	0	0	0	0	0	0	0	0	0	0	0	0	0	0	0
ENSRNOG00000060653	0	0	0	0	0	0	1	0	0	0	0	0	0	0	0	0	0	2	0	1	0	0	0	0	0	0	0	0	0	1	0	0	0	0	0	0	0	1	0	0	0	0	0	0	0	0	0	0
ENSRNOG00000070820	0	0	0	0	0	0	0	0	0	0	0	0	0	0	0	0	0	0	0	0	0	0	0	0	0	0	0	0	0	0	0	0	0	0	0	0	0	0	0	0	0	0	0	0	0	0	0	0
ENSRNOG00000061657	0	0	0	0	0	0	0	0	0	0	0	0	0	0	0	0	0	0	0	0	0	0	0	0	0	0	0	0	0	0	0	0	0	0	0	0	0	0	0	0	0	0	0	0	0	0	0	0
ENSRNOG00000059226	0	0	0	0	0	0	0	0	0	0	0	0	0	0	0	0	0	0	0	0	0	0	0	0	0	0	0	0	0	0	0	0	0	0	0	0	0	0	0	0	0	0	0	0	0	0	0	0
ENSRNOG00000069639	0	0	0	0	0	0	0	0	0	0	0	0	0	0	0	0	0	0	0	0	0	0	0	0	0	0	0	0	0	0	0	0	0	0	0	0	0	0	0	0	1	0	0	0	0	0	0	0
ENSRNOG00000071058	0	0	0	0	1	0	0	0	0	0	1	0	0	0	0	0	0	0	0	0	0	0	0	0	0	0	0	0	0	0	0	0	0	0	0	0	0	0	0	0	0	0	0	0	0	0	0	0
ENSRNOG00000069371	0	0	0	0	0	0	0	0	0	0	0	0	0	0	0	0	0	0	0	0	0	0	0	0	0	0	0	0	0	0	0	0	0	0	0	0	0	0	0	0	0	0	0	0	0	0	0	0
ENSRNOG00000053313	0	0	0	0	0	0	0	0	0	0	0	0	0	0	0	0	0	0	0	0	0	0	0	0	0	0	0	1	0	0	0	0	0	0	0	0	0	0	0	0	0	0	0	2	0	0	0	0
ENSRNOG00000054243	0	0	0	0	0	0	0	0	0	0	0	0	0	0	0	0	0	0	0	0	0	0	0	0	0	0	0	0	0	0	0	0	0	0	0	0	0	0	0	0	0	0	0	0	0	0	0	0
ENSRNOG00000057905	0	0	0	0	4	1	2	1	15	0	11	8	0	1	1	1	7	3	1	6	9	0	3	0	0	1	0	1	3	2	1	4	1	1	7	3	0	0	0	3	3	2	3	12	8	0	0	0
ENSRNOG00000053534	1	1	1	9	24	14	4	2	7	2	10	15	4	22	36	1	2	4	3	9	5	1	2	3	0	2	0	8	19	12	2	1	2	0	5	2	7	18	17	1	2	0	2	11	5	2	1	1
ENSRNOG00000059404	0	0	0	0	0	0	0	0	0	0	0	0	0	0	0	0	0	0	0	1	1	0	0	0	0	0	0	0	0	0	0	0	0	0	0	0	1	2	0	0	0	1	0	0	0	0	0	0
ENSRNOG00000053152	0	0	0	0	0	0	0	0	0	0	0	0	0	3	0	0	0	0	0	0	0	0	0	2	0	0	0	0	0	0	0	0	0	0	0	0	0	0	0	0	0	0	0	0	0	0	0	0
ENSRNOG00000054649	0	0	0	0	0	0	0	0	1	0	0	0	0	0	0	2	0	0	0	1	1	0	0	0	0	0	0	0	0	0	0	0	0	0	0	0	0	0	0	0	1	0	0	1	0	0	1	0
ENSRNOG00000070557	0	0	0	0	0	0	0	0	0	0	0	0	0	0	0	0	0	0	0	0	0	0	0	0	0	0	0	0	0	0	0	0	2	0	0	0	0	0	0	0	0	0	0	0	0	0	0	0
ENSRNOG00000057969	0	1	0	0	0	0	0	0	0	0	0	0	1	1	0	0	4	1	0	0	0	1	0	1	0	0	1	0	0	1	0	0	1	0	0	0	1	0	0	0	0	0	0	0	0	0	1	0
ENSRNOG00000059399	0	1	0	0	0	0	0	0	0	0	0	0	0	0	0	0	0	0	0	0	0	0	5	0	0	0	0	0	0	0	0	0	0	0	1	0	0	0	0	0	0	1	0	0	0	0	1	0
ENSRNOG00000052816	0	0	0	0	0	0	0	0	0	1	0	1	0	1	0	0	0	0	2	11	13	0	0	0	0	0	0	0	0	0	0	0	0	0	1	1	0	0	1	0	0	0	0	11	1	0	0	0
ENSRNOG00000058556	0	0	0	0	0	0	0	0	0	0	0	0	0	0	0	0	0	0	0	0	0	0	0	0	0	0	0	0	0	0	0	0	0	0	0	0	0	0	0	0	0	0	0	0	0	0	0	0
ENSRNOG00000055125	0	0	0	0	0	0	0	0	0	0	0	0	0	0	0	0	0	0	0	0	0	0	0	0	0	0	0	0	0	0	0	0	0	0	0	0	0	0	0	0	0	0	0	0	0	0	0	0
ENSRNOG00000060944	0	0	0	0	0	0	0	0	0	0	0	0	0	0	0	0	0	0	0	0	0	0	0	0	0	0	0	0	0	0	0	0	0	0	0	0	0	0	1	0	0	0	0	0	0	0	0	0
ENSRNOG00000061736	0	0	0	0	0	0	0	0	0	0	0	0	0	0	0	0	0	0	0	0	0	0	0	0	0	0	0	1	0	0	0	0	0	0	0	0	0	0	0	0	0	0	0	0	0	0	0	0
ENSRNOG00000054619	0	0	0	0	0	0	0	0	0	0	0	0	0	0	0	0	0	0	0	0	0	0	0	0	0	0	0	0	0	0	0	0	0	0	0	0	0	0	0	0	0	0	0	0	0	0	0	0
ENSRNOG00000052660	0	0	0	0	0	0	0	0	0	0	0	0	0	0	0	0	0	0	0	0	0	0	0	0	0	0	0	0	0	0	0	0	0	0	0	0	0	0	0	0	0	0	0	0	0	0	0	0
ENSRNOG00000060502	0	0	0	0	0	0	0	0	0	0	0	0	0	0	0	0	0	0	0	0	0	0	0	0	0	0	0	0	0	0	0	0	0	0	0	0	0	0	0	0	0	0	0	0	0	0	0	0
ENSRNOG00000057012	0	0	0	0	0	0	0	0	0	0	0	0	0	0	0	0	0	0	0	0	0	0	0	0	0	0	0	0	0	0	0	0	0	0	0	0	0	0	0	0	0	0	0	0	0	0	0	0
ENSRNOG00000053018	0	0	0	0	0	0	0	0	0	0	0	0	0	0	0	0	0	0	0	0	1	0	0	0	0	0	0	0	1	0	0	0	0	0	0	0	0	0	0	0	0	0	0	0	0	0	0	0
ENSRNOG00000058244	0	0	0	0	0	0	0	0	0	0	0	0	0	0	0	0	0	0	0	0	0	0	0	0	0	0	0	0	0	0	0	0	0	0	0	0	0	0	0	0	0	0	0	0	0	0	0	0
ENSRNOG00000060616	0	0	0	0	0	0	0	0	0	0	0	0	0	0	0	0	0	0	0	0	0	0	0	0	0	0	0	0	0	0	0	0	0	0	0	0	0	0	0	0	0	0	0	0	0	0	0	0
ENSRNOG00000051730	0	0	0	0	0	1	0	0	0	0	0	0	0	0	0	0	0	0	0	0	0	0	0	1	0	0	0	0	0	0	0	0	0	0	0	0	0	0	0	0	0	0	0	0	0	0	0	0
ENSRNOG00000060046	0	0	0	0	0	0	0	0	0	0	0	0	0	0	0	0	0	0	0	0	0	0	0	0	0	0	0	0	0	0	0	0	0	0	0	0	0	0	0	0	0	0	0	0	0	0	0	0
ENSRNOG00000070743	0	0	0	0	0	0	0	0	0	0	0	0	0	0	0	0	0	0	0	0	0	0	0	0	0	0	0	0	0	0	0	0	0	0	0	0	0	0	0	0	0	0	0	0	0	0	0	0
ENSRNOG00000059300	0	0	0	0	0	0	0	0	0	0	0	0	0	0	0	0	0	0	0	0	0	0	0	0	0	0	0	0	0	0	0	0	0	0	0	0	0	0	0	0	0	0	0	0	0	0	0	0
ENSRNOG00000059610	0	0	0	0	0	0	0	0	0	0	0	0	0	0	0	0	0	0	3	10	13	0	0	0	0	0	0	0	0	0	0	0	0	0	0	0	1	1	0	0	1	0	1	5	1	0	0	0
ENSRNOG00000067616	0	1	0	1	3	0	2	0	3	0	1	1	0	2	1	2	0	1	0	0	3	0	1	0	1	1	0	0	0	2	0	0	1	1	1	1	0	1	1	0	0	3	0	0	0	1	2	0
ENSRNOG00000056736	0	0	0	0	0	0	0	0	0	0	0	0	0	0	0	0	0	0	0	0	0	0	0	0	0	0	0	0	0	0	0	0	0	0	0	0	0	0	0	0	0	0	0	0	0	0	0	1
ENSRNOG00000053569	0	0	0	0	0	0	0	0	0	0	0	0	0	0	0	1	0	0	0	0	0	0	0	0	0	0	0	0	0	0	0	0	0	0	0	0	0	0	0	0	0	0	0	0	0	0	0	0
ENSRNOG00000053082	0	0	0	0	0	0	0	0	0	0	0	0	0	0	0	0	0	0	0	0	0	1	0	0	0	0	0	0	0	0	0	0	0	0	0	0	0	0	0	0	0	0	0	0	0	0	0	0
ENSRNOG00000057240	0	0	0	0	1	0	0	0	0	0	0	0	0	0	0	0	0	0	0	0	2	0	0	0	0	0	0	0	0	0	0	0	0	0	0	0	0	0	0	0	0	0	0	0	0	0	0	0
ENSRNOG00000058899	0	0	0	3	4	0	1	0	0	0	0	0	0	0	0	0	0	0	0	0	0	0	0	0	0	0	0	1	1	1	0	0	0	0	0	0	0	0	0	0	0	0	0	1	0	0	0	0
ENSRNOG00000055640	0	0	0	0	0	0	0	0	0	0	0	0	0	0	0	0	0	0	0	1	0	0	0	0	0	0	0	1	0	0	0	0	0	0	0	0	0	0	0	0	0	0	0	1	0	0	0	0
ENSRNOG00000060247	0	0	3	6	1	2	0	0	0	0	0	0	5	0	1	1	0	0	0	0	0	2	0	0	0	0	0	1	0	1	0	0	0	0	0	0	0	1	1	0	0	1	0	0	0	2	1	0
ENSRNOG00000068321	0	0	0	0	0	0	0	0	0	0	0	0	0	0	0	0	1	0	0	0	0	0	0	0	0	0	0	0	0	0	0	0	1	0	0	0	0	0	0	0	0	0	0	0	0	0	0	0
ENSRNOG00000057120	0	0	0	0	0	0	0	0	0	0	0	0	0	0	0	0	0	0	0	0	0	0	0	0	0	0	0	0	0	0	0	0	0	0	0	0	0	0	0	0	0	0	0	0	1	0	0	0
ENSRNOG00000056054	0	0	0	0	1	0	0	0	0	0	0	0	0	0	0	0	0	0	0	0	0	0	0	0	0	0	1	1	1	0	0	0	0	0	0	0	0	0	0	0	1	0	0	1	0	0	0	0
ENSRNOG00000052115	0	0	0	0	0	0	0	0	0	0	0	0	0	0	0	0	0	0	0	0	0	0	0	0	0	0	0	0	0	0	0	0	0	0	0	0	0	0	0	0	0	0	0	0	0	0	0	0
ENSRNOG00000055390	0	0	0	0	0	0	0	0	0	0	0	0	0	0	0	0	0	0	0	0	0	0	0	0	0	0	0	0	0	0	0	0	0	0	0	0	0	0	0	0	0	0	0	0	0	0	0	0
ENSRNOG00000060816	0	0	0	0	0	0	0	0	0	0	0	0	0	0	0	0	0	0	0	0	0	0	0	0	0	0	0	0	0	0	0	0	0	0	0	0	0	0	0	0	0	0	0	0	0	0	0	0
ENSRNOG00000070350	0	1	0	0	6	8	0	0	1	0	1	5	0	1	2	1	3	1	0	0	1	3	3	4	1	1	0	2	5	3	0	0	0	0	0	0	1	0	1	0	0	2	0	1	0	0	2	2
ENSRNOG00000053796	0	1	0	0	6	8	0	0	1	0	1	5	0	1	2	1	3	1	0	0	1	3	3	4	1	1	0	2	5	3	0	0	0	0	0	0	1	0	1	0	0	2	0	1	0	0	2	2
ENSRNOG00000062549	0	0	0	0	0	0	0	0	0	0	0	0	0	0	0	0	0	0	0	0	0	0	0	0	0	0	0	0	0	0	0	0	0	0	0	0	0	0	0	0	0	0	0	0	0	0	0	0
ENSRNOG00000067635	0	0	0	0	0	0	0	0	0	0	0	0	0	0	0	0	0	0	0	0	0	0	0	0	0	0	0	0	0	0	0	0	0	0	0	0	0	0	0	0	0	0	0	0	0	0	0	0
ENSRNOG00000070019	0	0	0	0	0	0	0	0	0	0	0	0	0	0	0	0	0	0	0	0	0	0	0	0	0	0	0	0	0	0	0	0	0	0	0	0	0	0	0	0	0	0	0	0	0	0	0	0
ENSRNOG00000057925	0	0	0	0	0	0	0	0	0	0	0	0	0	0	0	0	0	0	0	1	0	0	0	1	0	0	0	0	0	2	0	0	0	1	0	1	0	0	0	0	0	0	0	0	0	0	0	0
ENSRNOG00000056913	0	0	0	0	0	0	0	0	0	0	0	0	0	0	0	3	0	0	0	0	1	1	1	0	0	0	0	0	0	0	0	0	0	0	0	0	1	0	0	0	0	0	0	0	1	0	0	1
ENSRNOG00000057232	4	3	4	2	2	5	3	0	0	0	1	0	1	1	2	1	2	0	2	2	0	0	7	9	11	6	1	0	2	0	0	0	0	0	0	1	1	0	0	3	1	1	0	5	4	7	3	2
ENSRNOG00000056377	0	0	0	0	0	0	0	0	0	0	0	0	0	0	0	0	0	0	0	0	0	0	0	0	0	0	0	0	0	0	0	0	0	0	0	0	0	0	0	0	0	0	0	0	0	0	0	0
ENSRNOG00000055429	0	0	0	0	0	0	0	0	0	0	0	0	0	0	0	0	0	0	0	0	0	0	1	0	0	0	0	0	0	0	0	0	0	0	0	0	0	0	0	0	0	0	1	0	0	0	0	0
ENSRNOG00000055722	0	0	0	0	0	0	0	0	1	0	0	1	0	0	0	0	0	0	0	0	0	0	0	0	0	0	0	0	0	0	0	0	1	0	1	0	0	0	0	0	0	0	0	1	0	0	0	0
ENSRNOG00000060059	0	0	0	0	0	0	0	0	0	0	0	0	0	0	0	0	0	0	0	0	0	0	0	0	0	0	0	0	0	0	0	0	0	0	0	0	0	0	0	0	0	1	0	0	0	0	0	0
ENSRNOG00000056543	0	0	0	0	0	0	0	0	0	0	0	0	0	0	0	0	0	0	0	0	0	0	0	0	0	0	0	0	0	0	0	0	0	0	0	0	0	0	0	0	0	0	0	0	0	0	0	0
ENSRNOG00000061671	0	0	0	0	0	0	0	0	0	0	0	0	0	0	0	0	0	0	0	0	0	0	0	0	0	0	0	0	0	0	0	0	0	0	0	0	0	0	0	0	0	0	0	0	0	0	0	0
ENSRNOG00000053353	0	0	0	0	0	0	0	0	0	0	0	0	0	0	1	0	1	0	0	0	1	0	0	0	0	0	0	0	0	0	0	0	0	0	0	0	1	0	0	0	0	0	0	0	0	0	0	0
ENSRNOG00000057538	0	0	0	0	0	0	0	0	0	0	0	0	0	0	0	0	0	0	0	0	0	0	0	0	0	0	0	0	0	0	0	0	0	0	0	0	0	0	0	0	0	0	0	0	0	0	0	0
ENSRNOG00000057605	0	0	0	0	0	0	0	0	0	0	0	0	0	0	0	0	0	0	0	0	0	0	0	0	0	0	0	0	0	0	0	0	0	0	0	0	0	1	0	1	0	0	0	0	0	0	0	0
ENSRNOG00000063269	1	0	0	1	0	0	0	0	0	0	0	0	0	0	0	1	0	0	0	0	0	0	1	0	0	0	0	0	0	0	0	0	0	0	0	0	0	0	0	2	3	1	0	0	0	0	0	0
ENSRNOG00000055743	0	0	0	0	2	1	0	3	1	0	0	0	1	1	1	0	2	0	0	0	0	0	0	0	0	0	0	0	2	2	0	0	0	0	0	0	0	0	0	0	0	2	0	0	0	0	0	0
ENSRNOG00000068240	0	0	0	0	0	0	1	0	0	0	0	0	0	0	0	0	0	0	0	0	0	0	0	0	0	0	0	0	0	0	0	0	0	0	0	0	0	0	0	0	0	0	0	0	0	0	0	0
ENSRNOG00000052485	0	0	0	0	0	0	0	0	0	0	0	0	0	0	0	0	0	0	0	0	0	0	0	0	0	0	0	0	0	0	0	0	0	0	0	0	0	0	0	0	0	0	0	0	0	0	0	0
ENSRNOG00000068674	0	0	0	0	0	0	0	0	0	0	0	0	0	0	0	0	0	1	1	0	1	0	0	0	0	0	0	1	2	2	0	0	0	0	0	0	0	0	0	0	0	0	0	0	0	0	0	0
ENSRNOG00000059688	0	0	0	0	0	0	0	0	0	0	0	0	0	0	0	0	0	0	0	0	0	0	0	0	0	0	0	0	0	0	0	0	0	0	0	0	0	0	0	0	0	0	0	0	0	0	0	0
ENSRNOG00000052741	0	0	0	0	0	0	0	0	2	0	0	0	0	0	0	0	0	0	1	10	6	0	0	0	0	0	0	0	0	0	0	0	0	0	0	0	0	0	0	0	0	0	2	18	1	0	0	0
ENSRNOG00000055792	0	1	0	0	0	0	0	0	0	0	0	0	0	0	0	0	0	0	0	0	0	0	0	0	0	0	0	0	0	0	0	0	0	0	0	0	0	0	0	0	0	0	0	0	0	0	0	0
ENSRNOG00000060666	0	0	0	0	0	0	1	0	0	0	0	0	0	0	0	0	0	1	0	0	0	0	0	0	0	0	0	0	0	0	0	0	0	0	0	0	0	0	0	0	0	0	0	0	0	0	0	0
ENSRNOG00000064295	0	0	0	0	0	0	0	0	0	0	0	0	0	0	0	0	0	0	0	0	0	0	0	0	0	0	0	0	0	0	0	0	0	0	0	0	0	0	0	0	0	0	0	0	0	0	0	0
ENSRNOG00000055961	0	0	0	0	0	0	0	0	0	0	0	0	0	0	0	0	0	0	0	0	0	0	0	0	0	0	0	0	0	0	0	0	0	0	0	0	0	0	0	0	0	0	0	0	0	0	0	0
ENSRNOG00000053830	0	0	0	2	4	3	0	0	1	0	0	0	0	0	2	0	2	0	0	0	0	0	0	0	0	0	0	0	0	1	0	0	0	0	1	0	0	0	0	0	0	0	0	1	0	0	0	0
ENSRNOG00000056422	0	0	0	0	1	0	0	0	0	0	0	0	0	0	2	0	0	2	0	0	1	0	0	1	0	0	0	0	2	0	0	0	0	0	0	0	0	0	0	0	0	1	1	0	0	0	0	0
ENSRNOG00000052344	0	0	0	0	0	0	0	0	0	0	0	0	0	0	0	0	0	0	0	0	0	0	0	1	0	0	0	0	1	0	0	0	0	0	0	0	0	0	0	0	0	1	0	2	0	0	0	0
ENSRNOG00000055516	0	0	0	0	1	0	0	0	0	0	0	0	0	0	0	0	0	0	0	1	0	0	0	0	0	0	0	0	0	0	0	0	0	0	0	0	0	0	0	0	0	1	0	0	0	0	0	0
ENSRNOG00000053545	0	0	0	0	0	0	0	0	0	0	0	0	0	0	0	0	0	0	0	5	0	0	0	0	0	0	0	3	2	0	0	0	0	0	0	1	1	0	0	0	0	0	0	4	0	0	0	0
ENSRNOG00000061486	0	0	0	0	0	0	0	0	0	0	0	0	0	0	0	0	0	0	0	0	0	0	0	0	0	0	0	0	0	0	0	0	0	0	0	0	0	0	0	0	0	0	0	0	0	0	0	0
ENSRNOG00000056183	0	0	0	0	0	0	0	0	0	0	0	0	0	0	0	0	0	0	0	0	0	0	0	0	0	0	0	0	0	0	0	0	0	0	0	0	0	0	0	0	0	0	0	0	0	0	0	0
ENSRNOG00000057898	0	0	0	0	1	0	0	0	0	0	0	0	0	0	0	0	1	1	0	0	0	0	0	0	0	0	0	0	0	0	0	0	0	0	0	0	0	0	0	0	0	0	1	1	0	0	1	0
ENSRNOG00000065576	0	0	0	0	0	0	0	0	0	0	0	0	0	0	0	0	0	0	0	0	0	0	0	0	1	0	0	0	0	0	0	0	0	0	0	0	0	0	0	0	0	0	0	0	0	0	0	0
ENSRNOG00000069404	0	0	0	0	1	0	0	0	0	0	0	0	0	0	0	0	0	0	0	0	0	0	0	0	0	0	0	0	0	0	0	0	0	0	0	0	0	0	0	0	0	0	0	0	0	1	0	0
ENSRNOG00000056479	0	0	0	0	0	0	0	0	0	0	0	0	0	0	0	0	0	0	0	0	0	1	0	0	0	0	0	0	0	0	0	0	0	0	0	0	0	0	0	0	0	0	0	0	0	0	0	0
ENSRNOG00000054660	0	0	0	0	0	0	0	0	0	0	0	0	0	0	0	0	0	0	0	0	0	0	0	0	0	0	0	0	0	0	0	0	0	0	0	0	0	0	0	0	0	0	0	0	0	0	0	0
ENSRNOG00000058687	0	0	0	0	0	0	0	0	0	0	0	0	0	0	0	0	0	0	0	0	0	0	0	0	0	0	0	0	0	0	0	0	0	0	0	0	0	0	0	0	0	0	0	0	0	0	0	0
ENSRNOG00000060850	0	0	0	0	0	0	0	0	0	0	0	0	0	0	0	0	0	0	0	0	0	0	0	0	0	0	0	0	0	0	0	0	0	0	0	0	0	0	0	0	0	0	0	0	0	0	0	0
ENSRNOG00000052872	0	0	0	0	0	0	0	0	0	0	0	0	0	0	0	0	0	0	0	0	0	0	0	0	0	0	0	0	0	0	0	0	0	0	0	0	0	0	0	0	0	0	0	0	0	0	0	0
ENSRNOG00000062757	0	0	0	0	0	0	0	0	0	0	0	0	0	0	0	0	0	0	0	0	0	0	0	0	0	0	0	0	0	0	0	0	0	0	0	0	0	0	0	0	0	0	0	0	0	0	0	0
ENSRNOG00000062566	0	0	0	0	0	0	0	1	0	0	0	0	0	0	0	1	0	0	0	0	1	0	2	0	0	0	0	0	0	0	0	0	0	0	0	0	0	1	0	0	0	0	0	0	0	0	1	0
ENSRNOG00000060760	0	0	0	0	0	0	0	0	0	0	0	0	0	0	0	0	0	0	0	0	0	0	0	0	0	0	0	0	0	0	0	0	0	0	0	0	0	0	0	0	0	0	0	0	0	0	0	0
ENSRNOG00000058239	0	0	0	0	0	1	0	0	0	0	0	0	0	0	0	0	0	0	0	0	0	2	0	0	0	0	0	0	0	0	0	0	0	0	0	0	0	0	0	0	0	0	0	0	0	0	0	0
ENSRNOG00000067550	0	0	0	0	0	0	0	0	0	0	0	0	0	0	0	0	0	0	0	0	0	0	0	0	0	0	0	0	0	0	0	0	0	0	0	0	0	0	0	0	0	0	0	0	0	0	0	0
ENSRNOG00000052098	0	0	0	0	0	0	0	0	0	0	0	0	0	0	1	0	2	0	0	0	1	0	0	0	0	0	0	0	0	0	0	0	0	0	0	0	0	0	0	0	0	0	0	0	0	0	0	0
ENSRNOG00000056995	0	0	0	0	0	1	0	0	0	0	0	0	0	0	0	0	0	0	0	0	0	0	0	0	0	0	0	0	1	0	0	0	0	0	0	0	0	0	0	0	0	0	0	0	0	0	0	0
ENSRNOG00000060397	0	0	0	0	0	0	0	0	0	0	0	0	0	0	1	2	0	0	0	0	0	0	0	0	0	0	0	0	0	0	0	0	0	0	0	0	0	0	0	0	0	0	0	0	0	0	3	0
ENSRNOG00000058294	0	0	0	0	0	0	0	0	0	0	0	0	0	0	0	0	0	0	0	0	0	0	0	1	0	0	0	0	0	0	0	0	0	0	0	0	0	0	0	0	0	0	0	0	0	0	0	0
ENSRNOG00000068891	0	0	0	0	0	0	0	0	0	0	0	0	0	0	0	0	0	0	0	0	0	0	0	0	0	0	0	0	0	0	0	0	0	0	0	0	0	0	0	0	0	0	0	0	0	0	0	0
ENSRNOG00000053246	0	0	0	0	0	0	0	0	0	0	0	0	0	0	0	0	0	0	0	0	0	0	0	0	0	0	0	0	0	0	0	0	0	0	0	0	0	0	0	0	0	0	0	0	0	0	0	0
ENSRNOG00000056286	0	0	0	0	0	0	0	0	0	0	0	0	0	0	0	0	0	0	0	0	0	0	0	0	0	0	0	0	0	0	0	0	0	0	0	0	0	0	0	0	0	0	0	0	0	0	0	0
ENSRNOG00000056085	0	0	0	0	0	0	0	0	0	0	1	0	0	0	0	0	0	0	0	0	0	0	2	1	0	1	0	0	0	0	0	0	1	0	0	0	0	0	0	0	1	0	0	0	0	0	1	0
ENSRNOG00000052338	0	1	0	0	0	0	0	1	0	0	0	1	1	1	3	0	2	0	0	0	0	0	2	1	0	0	0	0	3	2	0	0	0	0	0	0	1	1	1	0	1	0	1	0	0	0	0	1
ENSRNOG00000064725	0	0	0	0	0	0	0	0	0	0	0	0	0	0	0	0	0	0	0	0	0	0	0	0	0	0	0	0	0	0	0	0	0	0	0	0	0	0	0	0	0	0	0	0	0	0	0	0
ENSRNOG00000058468	0	2	0	0	0	0	0	0	0	0	0	0	0	0	0	0	0	0	0	0	0	0	0	0	0	0	0	0	0	0	0	0	0	0	0	0	0	0	0	0	0	0	0	0	0	0	0	0
ENSRNOG00000058167	0	0	0	0	0	0	0	0	0	0	0	0	0	0	0	0	0	0	0	0	0	0	0	0	0	0	0	0	0	0	0	0	0	0	0	0	0	0	0	0	0	0	0	0	0	0	0	0
ENSRNOG00000051434	0	0	0	0	0	0	0	0	0	0	0	0	0	0	0	0	0	0	0	0	0	0	0	0	0	0	0	0	0	0	0	0	0	0	0	0	0	0	0	0	0	0	0	0	0	0	0	0
ENSRNOG00000056215	0	0	0	0	0	0	0	0	0	0	0	0	0	0	0	0	0	0	0	0	0	0	0	0	0	0	0	0	0	0	0	0	0	0	0	0	0	0	0	0	0	0	0	0	0	0	0	0
ENSRNOG00000058009	0	0	0	0	0	0	0	0	0	0	0	0	1	0	0	0	0	0	0	0	0	0	0	0	0	0	0	0	0	0	0	0	0	0	0	0	0	0	0	0	0	0	0	0	0	0	0	0
ENSRNOG00000057748	0	0	0	0	0	0	0	0	0	0	0	0	1	0	0	0	0	0	0	0	0	0	0	0	0	0	0	0	0	0	0	0	0	0	0	0	0	0	0	0	0	0	0	0	0	0	0	0
ENSRNOG00000057324	0	0	0	0	0	0	0	0	0	0	0	0	0	0	0	0	0	0	0	0	0	0	0	0	0	0	0	0	0	0	0	0	0	0	0	0	0	0	0	0	0	0	0	0	0	0	0	0
ENSRNOG00000055491	0	0	0	0	0	0	0	0	0	0	0	0	0	0	0	0	0	0	0	0	0	1	0	1	0	0	0	0	0	0	0	0	0	0	0	0	0	0	0	0	0	0	0	0	0	0	0	0
ENSRNOG00000058396	0	0	0	0	0	0	0	0	0	0	0	0	0	0	0	0	0	0	0	0	0	0	0	0	0	0	0	0	0	0	0	0	0	0	0	0	0	0	0	0	0	0	0	0	0	0	0	0
ENSRNOG00000060476	0	0	0	0	0	0	0	0	0	0	0	0	0	0	0	0	0	0	0	0	0	0	0	0	0	0	0	0	0	0	0	0	0	0	0	0	0	0	0	0	0	0	0	0	0	0	0	0
ENSRNOG00000051898	0	0	0	0	0	0	0	0	0	0	0	0	0	0	0	0	0	0	0	0	0	0	0	0	0	0	0	0	0	0	0	0	0	0	0	0	0	0	0	0	0	0	0	0	0	0	0	0
ENSRNOG00000057066	0	0	0	0	0	0	0	0	0	0	0	0	0	0	0	0	0	0	0	0	0	0	0	0	0	0	0	0	0	0	0	0	0	0	0	0	0	0	0	0	0	0	0	0	0	0	0	0
ENSRNOG00000062950	0	0	0	0	0	0	0	0	0	0	0	0	0	0	0	0	0	0	0	0	0	0	0	0	0	0	0	0	0	0	0	0	0	0	0	0	0	0	0	0	0	0	0	0	0	0	0	0
ENSRNOG00000057568	0	0	0	0	0	0	0	0	0	0	0	0	0	0	0	0	0	0	0	0	0	0	0	0	0	0	0	0	0	0	0	0	0	0	0	0	0	1	0	0	0	0	0	0	0	0	0	0
ENSRNOG00000060082	0	0	0	0	0	0	0	0	0	0	1	1	0	1	2	0	0	0	0	0	0	0	0	0	0	0	0	0	0	0	0	0	0	0	1	0	0	1	0	0	0	1	0	1	0	0	0	0
ENSRNOG00000052562	0	0	0	0	0	0	0	2	1	0	0	0	0	0	0	0	0	0	0	0	0	0	0	0	0	0	0	0	0	0	0	0	0	0	0	0	0	0	0	0	0	0	0	0	0	0	0	0
ENSRNOG00000056025	0	0	0	0	1	0	0	0	0	0	0	0	0	0	0	0	0	0	0	0	0	0	0	0	0	0	0	0	0	0	0	0	0	0	0	0	0	0	0	0	0	0	0	0	0	0	0	0
ENSRNOG00000056381	0	0	0	0	1	0	0	0	0	0	0	0	0	0	0	0	0	0	0	0	0	0	0	0	0	0	0	0	0	0	0	0	0	0	0	0	0	0	0	0	0	0	0	0	0	0	0	0
ENSRNOG00000067813	0	0	0	0	0	0	0	0	0	0	0	0	0	0	0	0	0	0	0	0	0	0	0	0	0	0	0	0	0	0	0	0	0	0	0	0	0	0	0	0	0	0	0	0	0	0	0	0
ENSRNOG00000058660	0	0	0	0	2	0	0	0	0	0	0	2	0	5	3	0	1	0	0	0	0	0	0	2	0	0	0	0	0	0	0	0	0	0	0	0	0	0	1	0	1	0	0	0	0	0	4	1
ENSRNOG00000053629	0	0	0	0	0	0	1	0	0	0	0	0	0	0	0	0	1	0	0	8	4	0	0	0	0	0	0	0	0	0	0	0	0	0	0	0	0	0	0	0	1	0	2	2	0	0	0	0
ENSRNOG00000058702	0	0	0	0	1	0	0	0	1	0	0	0	0	0	0	0	0	0	0	0	0	0	0	0	0	0	0	0	0	0	0	0	0	0	0	0	0	0	0	0	0	0	0	0	0	0	0	0
ENSRNOG00000059060	0	0	0	0	0	0	0	0	0	0	0	0	0	0	0	0	0	0	0	0	1	0	0	0	0	0	0	0	0	0	0	0	0	0	0	0	0	0	0	0	0	0	0	0	0	0	0	0
ENSRNOG00000056026	0	0	0	0	0	0	0	0	0	0	0	0	0	0	0	0	0	0	0	0	0	0	0	0	0	0	0	0	0	0	0	0	0	0	0	0	0	0	0	0	0	0	0	0	0	0	0	0
ENSRNOG00000056834	0	0	0	0	0	0	0	0	0	0	0	0	0	0	0	0	0	0	0	0	0	0	0	0	0	0	0	0	0	0	0	0	0	0	0	0	0	0	0	0	0	0	0	0	0	0	0	0
ENSRNOG00000060539	0	0	0	0	0	0	0	0	0	0	0	0	0	0	0	0	0	0	0	0	0	0	0	0	0	0	0	0	0	0	0	0	0	0	0	0	0	0	0	0	0	0	0	1	0	0	0	0
ENSRNOG00000052714	0	0	0	0	0	0	0	0	0	0	0	0	0	0	0	0	0	0	0	0	0	0	0	0	0	0	0	0	0	0	0	0	0	0	0	0	0	0	0	0	0	0	0	0	0	0	0	0
ENSRNOG00000053621	0	0	0	0	0	0	0	0	0	0	0	0	0	0	0	0	0	0	0	0	0	0	0	0	0	0	0	0	0	0	0	0	0	0	0	0	0	0	0	0	0	0	0	0	0	0	0	0
ENSRNOG00000056119	0	0	0	0	0	0	0	0	0	0	0	0	0	0	0	0	1	0	0	0	1	0	0	0	0	0	0	0	0	1	0	0	0	0	0	0	0	0	0	0	0	0	1	0	0	0	1	0
ENSRNOG00000061393	0	0	0	0	0	0	0	0	0	0	0	0	0	0	0	0	0	0	0	0	0	0	0	0	0	0	0	0	0	0	0	0	0	0	0	0	0	0	0	0	0	0	0	0	0	0	0	0
ENSRNOG00000051751	0	0	0	0	0	0	0	0	0	0	0	0	0	0	0	0	0	0	0	0	0	0	0	0	0	0	0	0	0	0	0	0	0	0	0	0	0	0	0	0	0	0	0	0	0	0	0	0
ENSRNOG00000068242	0	0	0	0	0	0	0	0	0	0	0	0	0	0	0	0	0	0	0	0	0	0	0	0	0	0	0	0	0	1	0	0	0	0	0	0	0	0	0	0	0	0	0	0	0	0	0	0
ENSRNOG00000052026	0	0	0	0	2	0	0	0	0	0	0	0	0	0	0	0	2	1	0	0	0	0	0	0	0	0	0	0	1	2	0	0	0	0	0	0	1	0	0	0	0	2	0	0	0	0	0	0
ENSRNOG00000060035	0	0	0	0	0	0	0	0	0	0	0	0	0	0	0	0	0	0	0	0	0	0	0	0	0	0	0	0	0	0	0	0	0	0	0	0	0	0	0	0	0	0	0	0	0	0	0	0
ENSRNOG00000058838	0	0	0	0	0	0	0	0	0	0	0	0	0	0	0	0	0	0	0	0	0	0	0	0	0	0	0	0	0	0	0	0	0	0	0	0	0	0	0	0	0	0	0	0	0	0	0	0
ENSRNOG00000051807	0	0	0	0	0	0	0	0	0	0	0	0	0	0	0	0	0	0	0	0	0	0	0	0	0	0	0	0	0	0	0	0	0	0	0	0	0	0	0	0	0	0	0	0	0	0	0	0
ENSRNOG00000063770	0	0	0	0	0	0	0	0	0	0	0	0	0	0	0	0	0	0	0	0	0	0	0	0	0	0	0	0	0	0	0	0	0	0	0	0	0	0	0	0	0	0	0	0	0	0	0	0
ENSRNOG00000057377	0	0	0	0	0	0	0	0	0	0	0	1	0	1	0	0	0	0	0	2	1	0	0	0	0	0	0	0	0	0	0	0	0	0	0	0	0	1	0	0	0	0	0	1	0	0	0	0
ENSRNOG00000053421	0	0	0	2	2	0	0	0	2	0	0	1	0	0	1	1	0	0	0	3	1	0	1	2	0	0	0	0	0	1	0	0	0	0	0	0	0	0	1	0	2	0	0	1	0	0	2	0
ENSRNOG00000058033	0	0	0	0	0	0	0	0	0	0	0	0	0	0	0	0	0	0	0	1	0	0	0	0	0	0	0	0	0	0	0	0	0	0	0	0	0	0	0	0	0	0	0	0	0	0	0	0
ENSRNOG00000059804	0	0	0	0	0	0	0	0	0	0	0	0	0	0	0	0	0	0	0	0	0	0	0	0	0	0	0	0	0	0	0	0	0	0	0	0	0	0	0	0	0	0	0	0	0	0	0	0
ENSRNOG00000056072	0	0	0	0	0	0	0	0	0	0	0	0	0	0	0	0	0	0	0	0	0	0	0	0	0	0	0	0	0	0	0	0	0	0	0	0	0	0	0	0	0	0	0	0	0	0	0	0
ENSRNOG00000066251	0	0	0	0	0	0	0	0	0	0	0	0	0	0	0	0	0	0	0	0	0	0	0	0	0	0	0	0	0	0	0	0	0	0	0	0	0	0	0	0	0	0	0	0	0	0	0	0
ENSRNOG00000053637	0	0	0	0	0	0	0	0	0	0	0	0	0	0	0	0	0	0	0	0	0	0	0	0	0	0	0	0	0	0	0	0	0	0	0	0	0	0	0	0	0	0	0	0	0	0	0	0
ENSRNOG00000052482	0	0	0	0	0	0	0	0	0	0	1	0	0	0	0	0	0	0	0	0	0	0	0	0	0	0	0	0	0	0	0	0	0	0	0	0	0	0	0	0	0	0	0	0	0	0	0	0
ENSRNOG00000051870	0	0	0	0	0	0	0	0	0	0	0	0	0	0	0	0	0	0	0	0	0	0	0	0	0	0	0	0	0	0	0	0	0	0	0	0	0	0	0	0	0	0	0	0	0	0	0	0
ENSRNOG00000054687	0	0	0	0	0	0	0	0	0	0	0	0	0	0	0	0	0	0	0	0	0	0	0	0	0	0	0	0	0	0	0	0	0	0	0	0	0	0	0	0	0	0	0	0	0	0	0	0
ENSRNOG00000053770	0	0	0	0	0	0	0	0	0	0	0	0	0	0	0	0	0	0	0	0	0	0	0	0	0	0	0	0	0	0	0	0	0	0	0	0	0	0	0	0	0	0	0	0	0	0	0	0
ENSRNOG00000051585	0	0	0	0	0	0	0	2	0	0	0	0	0	0	0	0	0	0	0	0	0	0	0	0	0	0	0	0	0	0	0	0	0	0	0	0	0	0	0	0	0	0	0	0	0	0	0	0
ENSRNOG00000056264	0	0	0	0	0	0	0	0	0	0	0	0	0	0	0	0	0	0	0	0	0	0	0	0	0	0	1	0	0	0	0	0	0	0	0	0	0	0	0	0	0	0	0	0	0	0	0	0
ENSRNOG00000062773	0	0	0	0	0	0	0	0	0	0	0	0	0	0	0	0	0	0	0	0	0	0	0	0	0	0	0	0	0	0	0	0	0	0	0	0	0	0	0	0	0	0	0	0	0	0	0	0
ENSRNOG00000056978	0	0	0	0	0	0	0	0	0	0	0	0	0	0	0	0	0	0	0	0	0	0	0	0	0	0	0	0	0	0	0	0	0	0	0	0	0	0	0	0	0	0	0	0	0	0	0	0
ENSRNOG00000055283	0	0	0	0	2	0	0	0	1	0	0	0	0	0	0	0	1	1	0	0	5	0	1	1	0	0	0	0	0	0	0	0	0	0	0	0	0	0	0	0	0	0	0	1	1	0	0	1
ENSRNOG00000055445	0	0	0	0	0	0	1	0	0	0	1	0	0	0	0	1	0	0	0	0	7	0	0	0	0	0	1	0	0	2	0	0	0	0	0	0	0	0	0	0	0	0	0	0	0	0	0	0
ENSRNOG00000056104	0	0	0	0	0	0	0	0	0	0	0	0	0	0	0	0	0	0	0	0	0	0	0	0	0	0	0	0	0	0	0	0	0	0	0	0	0	0	0	0	0	0	0	0	0	0	0	0
ENSRNOG00000054746	0	0	0	0	0	0	0	0	0	0	0	0	0	0	0	0	0	0	0	0	0	0	0	0	0	0	0	1	0	0	0	0	0	0	0	0	0	0	0	0	0	0	0	0	0	0	0	0
ENSRNOG00000056379	0	1	1	0	0	3	1	10	8	0	0	0	0	0	0	0	0	0	0	0	0	0	0	3	0	3	0	1	1	0	3	0	2	0	0	0	0	0	0	1	0	0	0	0	0	0	0	0
ENSRNOG00000060375	0	0	0	0	0	0	0	0	0	0	0	0	0	0	0	0	0	0	0	1	0	0	0	0	0	0	0	0	0	0	0	0	0	0	0	0	0	0	0	0	0	0	0	0	0	0	0	0
ENSRNOG00000053352	0	0	0	0	0	0	0	0	0	0	0	0	0	0	0	0	0	0	1	0	0	0	0	0	0	0	0	1	0	0	0	0	0	0	0	0	0	0	0	0	0	0	0	0	0	0	0	0
ENSRNOG00000057029	0	0	0	0	0	0	0	0	0	0	0	0	0	0	0	0	0	0	0	0	0	0	0	0	0	0	0	0	0	0	0	0	0	0	0	0	0	0	0	0	0	0	0	0	0	0	0	0
ENSRNOG00000052250	0	0	0	0	0	0	0	1	0	0	0	0	0	0	0	0	1	0	0	0	0	0	1	0	0	0	0	0	0	0	0	0	0	0	0	0	0	0	0	0	0	0	0	0	0	0	1	0
ENSRNOG00000059242	0	0	0	0	0	1	0	0	0	0	0	0	0	0	0	0	0	0	0	0	0	0	0	0	0	0	0	0	0	0	0	0	0	0	0	0	0	0	0	0	0	0	0	0	0	0	0	0
ENSRNOG00000054606	0	0	0	0	0	0	0	0	0	0	0	0	0	0	0	0	0	0	0	0	0	0	0	0	0	0	0	0	0	0	0	0	0	0	0	0	0	0	0	0	0	0	0	0	0	0	0	0
ENSRNOG00000059684	0	0	0	0	0	0	0	0	0	0	0	0	0	0	0	0	0	0	0	0	0	0	0	0	0	0	0	0	0	0	0	0	0	0	0	0	0	0	0	0	0	0	0	0	0	0	0	0
ENSRNOG00000060734	0	0	0	0	0	0	0	0	0	0	0	0	0	0	0	0	0	0	0	0	0	0	0	0	0	0	0	0	0	0	0	0	0	0	0	0	0	0	0	0	0	0	0	0	0	0	0	0
ENSRNOG00000054449	0	0	0	0	0	0	0	0	0	0	0	0	0	0	0	0	0	0	0	0	0	0	0	0	0	0	0	0	0	0	0	0	0	0	0	0	0	0	0	0	0	0	0	0	0	0	0	0
ENSRNOG00000053016	0	0	0	0	0	0	0	0	0	0	0	0	0	0	0	0	0	0	0	0	0	0	0	0	0	0	0	0	0	0	0	0	0	0	0	0	0	0	0	0	0	0	0	0	0	0	0	0
ENSRNOG00000051373	0	0	0	0	4	0	1	0	0	0	0	0	0	2	1	2	0	1	0	0	1	0	1	2	0	0	0	2	2	1	0	0	1	0	0	0	1	1	0	0	0	0	0	1	0	0	1	0
ENSRNOG00000060253	0	0	0	0	0	0	0	0	0	0	0	0	0	0	0	0	0	0	0	0	0	0	0	0	0	0	0	0	0	0	0	0	0	0	0	0	0	0	0	0	0	0	0	0	0	0	0	1
ENSRNOG00000058901	0	0	0	1	0	0	0	0	0	0	0	0	1	0	1	1	0	1	0	1	1	0	0	0	0	0	0	1	0	3	0	0	1	0	0	0	0	1	0	0	1	0	0	0	0	0	1	0
ENSRNOG00000053218	0	0	0	0	0	0	0	0	0	0	0	0	0	0	0	0	0	0	0	0	0	0	0	0	0	0	0	0	0	0	0	0	0	0	0	0	0	0	0	0	0	0	0	1	0	0	0	0
ENSRNOG00000054237	0	0	0	0	0	0	0	0	0	0	0	0	0	0	1	0	0	0	0	0	1	0	0	0	0	0	0	0	0	0	0	0	0	0	0	0	0	0	0	0	0	0	0	0	0	0	0	0
ENSRNOG00000052517	0	0	0	0	0	0	0	0	0	0	0	0	0	0	0	0	0	0	0	0	0	0	0	0	0	0	0	0	0	0	0	0	0	0	0	0	0	0	0	0	0	0	0	0	0	0	0	0
ENSRNOG00000052543	2	1	0	1	4	0	0	2	0	0	0	0	0	1	0	1	0	0	0	2	0	0	1	1	0	1	0	2	1	2	0	0	1	0	1	1	2	1	0	0	4	0	1	0	0	0	1	2
ENSRNOG00000054095	0	0	0	0	0	0	0	0	0	0	0	0	0	0	1	0	0	0	0	0	0	0	0	0	0	0	0	0	0	0	0	0	0	0	0	0	0	0	0	0	0	0	0	0	0	0	0	0
ENSRNOG00000056434	0	0	0	0	0	0	0	0	0	0	0	1	0	1	0	0	0	0	0	0	0	0	0	2	0	0	0	0	0	0	0	0	0	0	0	0	0	1	0	0	0	0	0	0	0	1	1	0
ENSRNOG00000060279	0	0	0	0	0	0	0	0	0	0	0	0	0	0	0	0	0	0	0	1	1	0	0	0	0	0	0	0	0	0	0	0	0	0	0	0	0	0	0	0	0	0	0	0	0	0	0	0
ENSRNOG00000052146	0	0	0	0	0	0	0	0	0	0	0	0	0	0	0	0	0	0	0	0	0	0	0	0	0	0	0	0	0	0	0	0	0	0	0	0	0	0	0	0	0	0	0	0	0	0	0	0
ENSRNOG00000063090	0	0	0	0	0	0	0	0	0	0	0	0	0	0	0	0	0	0	0	0	0	0	0	0	0	0	0	0	0	0	0	0	0	0	0	0	0	0	0	0	0	0	0	1	0	0	0	0
ENSRNOG00000053385	0	0	0	0	0	0	0	0	0	0	0	0	0	0	0	0	0	0	0	0	0	0	0	0	0	0	0	0	1	1	0	0	0	0	0	0	0	0	0	0	0	0	0	0	0	0	0	0
ENSRNOG00000069199	0	0	0	0	0	0	0	0	0	0	0	0	0	0	0	0	0	0	0	0	0	0	0	0	0	0	0	0	0	0	0	0	0	0	0	0	0	0	0	0	0	0	0	0	0	0	0	0
ENSRNOG00000052403	0	0	0	0	0	0	0	0	0	0	0	0	0	0	0	0	0	0	0	0	0	0	0	0	0	0	0	0	0	0	0	0	0	0	0	0	0	0	0	0	0	0	0	0	0	0	0	0
ENSRNOG00000062601	0	0	0	0	0	0	0	1	0	0	0	0	0	0	0	0	0	0	0	0	0	0	0	0	0	0	0	0	0	1	0	0	0	0	0	0	0	0	0	0	2	0	0	0	1	0	0	0
ENSRNOG00000058929	0	0	0	0	0	0	0	0	0	0	0	0	0	0	0	0	0	0	0	0	0	0	0	0	0	0	0	0	0	0	0	0	0	0	1	0	0	0	0	0	0	0	0	0	0	0	0	0
ENSRNOG00000057985	0	0	0	0	0	0	0	0	0	0	0	0	0	0	0	0	0	0	0	0	0	0	0	0	0	0	0	0	0	2	0	0	0	0	0	0	0	0	0	0	0	0	0	0	0	0	0	0
ENSRNOG00000054347	0	0	0	0	0	0	0	0	1	0	0	0	0	0	2	0	0	0	0	0	0	0	0	1	0	0	0	1	0	0	1	0	0	0	0	0	0	0	0	0	0	0	0	0	0	0	0	0
ENSRNOG00000055952	0	0	0	0	0	0	0	0	0	0	0	0	0	0	0	0	0	0	0	0	0	0	2	0	0	0	0	0	0	0	0	0	0	0	1	0	0	0	0	0	0	0	1	0	0	0	1	1
ENSRNOG00000060649	0	0	0	0	0	0	0	0	0	0	0	0	0	0	0	0	0	0	0	0	1	0	0	2	0	0	0	0	0	0	0	0	0	0	0	0	0	0	0	0	0	0	0	1	0	0	0	0
ENSRNOG00000055652	0	0	0	0	0	0	0	0	0	0	0	0	0	0	0	0	0	0	0	0	3	0	1	0	0	0	0	0	0	0	0	0	0	0	0	0	0	0	0	0	0	0	0	0	0	0	0	0
ENSRNOG00000055990	0	0	0	0	0	0	0	0	0	0	0	0	0	0	0	0	0	0	0	2	0	0	0	1	0	0	0	0	0	0	0	0	1	0	0	0	0	0	0	0	0	0	0	0	0	0	0	0
ENSRNOG00000040595	0	0	0	0	0	0	0	0	2	0	1	0	0	0	1	0	0	0	0	0	2	0	0	0	0	0	0	0	0	0	0	0	0	0	0	0	0	0	1	0	0	0	0	0	0	0	0	0
ENSRNOG00000059509	0	0	0	0	1	0	1	0	0	0	0	0	0	0	0	0	0	0	0	1	0	0	0	0	0	0	0	0	0	0	0	0	0	0	2	0	0	0	0	0	0	1	0	0	0	0	1	0
ENSRNOG00000057278	0	0	0	0	0	0	1	0	0	0	0	0	0	0	0	0	0	0	1	0	0	0	0	0	0	0	0	0	0	0	0	0	0	0	0	0	0	0	0	0	0	0	0	0	0	0	0	0
ENSRNOG00000052013	0	0	0	0	0	0	0	0	0	0	0	0	0	0	0	0	0	0	0	1	1	0	0	0	0	0	0	0	0	0	0	0	0	0	0	0	0	0	0	0	0	0	0	0	0	0	0	0
ENSRNOG00000061551	1	0	0	0	0	0	0	0	0	0	0	0	0	0	0	0	1	0	0	0	0	0	1	0	0	0	0	1	0	0	0	0	0	0	0	0	0	1	1	0	0	0	0	0	0	0	0	0
ENSRNOG00000052252	2	0	0	0	0	0	0	0	0	0	0	0	0	0	0	1	0	0	0	0	0	0	1	5	1	1	0	0	0	0	0	0	0	0	0	0	0	1	0	0	0	0	0	0	0	0	3	2
ENSRNOG00000059797	0	0	0	0	0	0	0	0	0	0	0	0	0	0	0	0	0	0	0	0	0	0	0	0	0	0	0	0	0	0	0	0	0	0	0	0	0	0	0	0	0	0	0	0	0	0	0	0
ENSRNOG00000062770	0	0	0	0	0	0	0	0	0	0	0	0	0	0	1	0	0	0	0	0	0	0	0	0	0	0	0	0	0	0	0	0	0	0	0	0	0	0	0	0	0	0	0	0	0	0	0	0
ENSRNOG00000052065	0	0	0	0	1	0	0	0	0	0	0	0	0	0	0	0	0	0	1	0	0	0	1	0	0	0	0	0	0	0	0	0	0	0	0	0	0	0	0	0	0	1	0	0	0	0	0	0
ENSRNOG00000061817	0	0	0	0	0	0	0	0	0	0	0	0	0	0	0	0	0	0	0	2	1	0	0	0	0	0	0	0	0	0	0	0	0	0	0	0	0	0	0	0	0	0	0	2	0	0	0	0
ENSRNOG00000052815	0	0	0	0	0	0	0	0	0	0	0	0	0	0	0	0	0	0	0	0	0	0	0	0	0	0	0	0	0	0	0	0	0	0	0	0	0	0	0	0	0	0	0	0	0	0	0	0
ENSRNOG00000059556	0	0	0	0	0	0	1	1	0	0	0	0	1	0	1	0	0	0	0	0	0	0	0	0	0	0	0	0	0	0	0	1	0	0	0	0	0	1	0	1	0	0	1	1	0	0	0	0
ENSRNOG00000058078	0	0	0	0	0	0	0	0	0	0	0	0	1	0	0	0	0	0	0	0	0	0	1	0	0	0	0	0	0	0	0	1	0	0	0	0	0	0	0	0	0	0	0	0	0	0	0	0
ENSRNOG00000060068	0	0	0	0	0	0	0	0	0	0	0	0	0	0	0	0	0	0	0	0	0	0	0	0	0	0	0	0	0	0	0	0	0	0	0	0	0	0	0	0	0	0	0	0	0	0	0	0
ENSRNOG00000066388	0	0	0	0	0	0	0	0	0	0	0	0	0	0	0	0	0	0	0	0	0	0	0	0	0	0	0	0	0	0	0	0	0	0	0	0	0	0	0	0	0	0	0	0	0	0	0	0
ENSRNOG00000058390	0	0	0	0	1	1	0	0	0	0	0	0	0	0	0	0	0	0	0	0	0	0	0	0	0	0	0	0	0	1	0	0	0	0	0	0	0	0	0	0	0	0	0	0	0	0	0	0
ENSRNOG00000055163	0	0	0	0	0	0	0	0	0	0	0	0	0	0	0	0	0	0	0	0	0	0	0	0	0	0	0	0	0	0	0	0	0	0	0	0	0	0	0	0	0	0	0	0	0	0	0	0
ENSRNOG00000068435	0	0	0	0	0	0	0	0	0	0	0	0	0	0	0	0	0	0	0	0	0	0	0	0	0	0	0	0	0	0	0	0	0	0	0	0	0	0	0	0	0	0	0	0	0	0	0	0
ENSRNOG00000068214	0	0	0	0	0	0	0	0	0	0	0	0	0	0	0	0	0	0	0	0	0	0	0	0	0	0	0	0	0	0	0	0	0	0	0	0	0	0	0	0	0	0	0	0	0	0	0	0
ENSRNOG00000058679	0	0	0	0	0	0	0	0	0	0	0	0	0	0	0	0	0	0	0	0	0	0	0	0	0	0	0	0	0	0	0	0	0	0	0	0	0	0	0	0	0	0	0	0	0	0	0	0
ENSRNOG00000052544	0	0	0	0	0	0	0	0	0	0	0	0	0	0	0	0	0	0	0	0	0	0	0	0	0	0	0	0	0	0	0	0	0	0	0	0	0	0	0	0	0	0	0	0	0	0	0	0
ENSRNOG00000067871	0	0	0	0	0	0	0	0	0	0	0	0	0	0	0	0	0	0	0	0	0	0	0	0	0	0	0	0	0	0	0	0	0	0	0	0	0	0	0	0	0	0	0	0	0	0	0	0
ENSRNOG00000055752	0	0	0	0	0	0	0	0	0	0	0	0	0	0	0	0	0	0	0	0	0	0	0	0	0	0	0	0	0	0	0	0	0	0	0	0	0	0	0	0	0	0	0	0	0	0	0	0
ENSRNOG00000054518	0	0	0	0	0	0	0	0	0	0	0	0	0	0	0	0	0	0	0	0	0	0	0	0	0	0	0	0	0	0	0	0	0	0	0	0	0	0	0	0	0	0	0	0	0	0	0	0
ENSRNOG00000055902	0	0	0	0	0	0	0	0	0	0	0	0	0	0	0	0	0	0	0	0	0	0	0	0	0	0	0	0	0	0	0	0	0	0	0	0	0	0	0	0	0	0	0	0	0	0	0	0
ENSRNOG00000065069	0	0	0	0	0	0	0	0	0	0	0	0	0	0	0	0	0	0	0	0	0	0	0	0	0	0	0	0	0	0	0	0	0	0	0	0	0	0	0	0	0	0	0	0	0	0	0	0
ENSRNOG00000067453	0	0	0	0	0	0	0	0	0	0	0	0	0	2	0	0	0	0	1	1	1	0	0	0	0	0	0	0	1	0	0	0	0	0	0	0	0	0	0	0	0	0	0	1	0	0	0	0
ENSRNOG00000066081	0	0	0	0	0	0	0	0	0	0	0	0	0	0	0	0	0	0	0	0	0	0	0	0	0	0	0	0	0	0	0	0	0	0	0	0	0	0	0	0	0	0	0	0	0	0	0	0
ENSRNOG00000066690	0	0	0	0	0	0	0	0	0	0	0	0	0	0	0	0	1	0	0	0	0	0	0	0	0	0	0	0	0	0	0	0	0	0	0	0	0	0	0	0	0	0	0	0	0	0	0	0
ENSRNOG00000059646	0	0	0	0	0	0	0	0	0	0	0	0	0	0	0	0	0	0	0	0	0	0	0	0	0	0	0	0	0	0	0	0	0	0	0	0	0	0	0	0	0	0	0	0	0	0	0	0
ENSRNOG00000051736	0	0	0	0	0	0	0	0	0	0	0	0	0	0	0	0	0	0	0	0	0	0	0	0	0	0	0	0	0	0	0	0	0	0	0	0	0	0	0	0	0	0	0	0	0	0	0	0
ENSRNOG00000061566	0	0	0	0	1	0	0	0	0	0	0	0	0	0	0	0	0	0	0	0	0	0	0	0	0	0	0	0	0	0	0	0	0	0	0	0	0	0	0	0	0	0	0	0	0	0	0	0
ENSRNOG00000068746	0	0	0	0	0	0	0	0	0	0	0	0	0	0	0	0	0	0	0	0	0	0	0	0	0	0	0	0	0	0	0	0	0	0	0	0	0	0	0	0	0	0	0	0	0	0	0	0
ENSRNOG00000055559	0	0	0	0	0	0	0	0	0	0	0	0	0	0	0	0	0	0	0	0	0	0	0	0	0	0	0	0	0	0	0	0	0	0	0	0	0	0	0	0	0	0	0	0	0	0	0	0
ENSRNOG00000059213	0	0	0	0	0	0	0	0	0	0	0	0	0	0	0	0	0	0	0	0	0	0	0	0	0	0	0	0	0	0	0	0	0	0	0	0	0	0	0	0	0	0	0	0	0	0	0	0
ENSRNOG00000057962	0	0	0	0	0	0	1	0	0	0	0	0	0	0	0	0	0	0	0	0	0	0	0	0	0	0	0	0	0	0	0	0	0	0	0	0	0	0	0	0	0	0	0	0	0	0	0	0
ENSRNOG00000060186	0	0	0	0	0	0	0	0	0	0	0	0	0	0	0	0	0	0	0	0	0	0	0	0	0	0	0	0	0	0	0	0	0	0	0	0	0	0	0	0	0	0	0	0	0	0	0	0
ENSRNOG00000056287	0	0	0	0	0	0	0	0	0	0	0	0	0	0	0	0	0	0	0	0	0	0	0	0	0	0	0	0	0	0	0	0	0	0	0	0	2	0	0	1	1	0	0	1	0	0	0	0
ENSRNOG00000051998	0	0	0	0	1	0	0	0	0	0	0	0	0	0	0	0	1	0	0	0	0	0	0	1	0	0	0	0	0	0	0	0	0	0	0	0	0	0	0	0	0	0	0	0	0	0	0	0
ENSRNOG00000053119	1	0	1	1	0	3	0	6	1	0	2	2	0	2	1	1	1	2	9	15	12	0	3	2	1	5	2	2	4	4	1	5	5	2	0	1	4	3	2	0	3	0	12	9	12	2	5	0
ENSRNOG00000052658	0	0	0	0	0	0	0	0	0	0	0	0	0	0	0	0	0	0	0	0	0	0	0	0	0	0	0	0	0	0	0	0	0	0	0	0	0	0	0	0	0	0	0	0	0	0	0	0
ENSRNOG00000064599	0	0	0	0	0	0	0	0	0	0	0	0	0	0	0	0	0	0	0	0	0	0	0	0	0	0	0	0	0	0	0	0	0	0	0	0	0	0	0	0	0	0	0	0	0	0	0	0
ENSRNOG00000061477	0	0	0	0	4	0	0	0	2	0	0	0	0	0	1	0	0	0	2	0	4	0	0	0	0	0	0	0	0	2	0	0	0	2	0	0	1	0	0	0	0	0	0	0	1	0	0	0
ENSRNOG00000060890	0	0	0	0	1	0	0	0	0	0	0	0	0	0	2	0	0	0	0	1	0	0	0	0	0	0	0	0	1	0	0	0	0	0	0	0	0	0	0	0	0	0	0	0	0	0	0	0
ENSRNOG00000058302	0	0	0	0	1	0	0	1	0	0	0	0	0	0	0	0	2	0	0	4	1	0	2	2	0	0	0	0	0	0	0	1	0	0	0	1	0	0	0	0	3	2	0	5	1	0	2	1
ENSRNOG00000059932	0	0	0	0	0	0	0	0	0	0	0	0	0	0	0	0	0	0	0	0	0	0	0	0	0	0	0	0	0	0	0	0	0	0	0	0	0	0	0	0	0	0	0	0	0	0	0	0
ENSRNOG00000055710	0	0	0	0	0	0	0	0	0	0	0	0	0	0	0	0	0	0	0	0	0	0	0	0	0	0	0	0	0	0	0	0	0	0	0	0	0	0	0	0	0	0	0	0	0	0	0	0
ENSRNOG00000051642	0	0	0	0	0	0	0	0	0	0	0	0	0	0	0	0	0	0	0	0	0	0	0	0	0	0	0	0	0	0	0	0	0	0	0	0	0	0	0	0	0	0	0	0	0	0	0	0
ENSRNOG00000056117	0	0	0	0	0	0	0	0	0	0	0	0	0	0	0	0	0	0	0	0	0	0	0	0	0	0	0	0	0	0	0	0	0	0	0	0	0	0	0	0	0	0	0	2	0	0	0	0
ENSRNOG00000055511	0	0	0	0	0	0	0	0	0	0	0	0	0	0	0	0	0	0	0	0	0	0	0	0	0	0	0	0	0	0	0	0	0	0	0	0	0	0	0	0	0	0	0	0	0	0	0	0
ENSRNOG00000065384	0	0	0	0	0	0	0	0	0	0	0	0	0	0	0	0	0	0	0	0	0	0	0	0	0	0	0	0	0	0	0	0	0	0	0	0	0	0	0	0	0	0	0	0	0	0	0	0
ENSRNOG00000055664	0	0	0	0	0	0	0	0	0	0	0	0	0	0	0	0	0	0	0	0	0	0	0	0	0	0	0	0	2	1	0	0	0	0	0	0	0	0	0	0	0	0	0	0	0	0	0	0
ENSRNOG00000070240	0	0	0	0	0	0	0	0	0	0	0	0	0	0	0	0	0	0	0	0	0	0	0	0	0	0	0	0	0	0	0	0	0	0	0	0	0	0	0	0	0	0	0	0	0	0	0	0
ENSRNOG00000055442	0	0	0	0	0	0	0	0	0	0	0	0	0	0	0	0	0	0	0	0	0	0	0	0	0	0	0	0	0	0	0	0	0	0	0	0	0	0	0	0	0	0	0	0	0	0	0	0
ENSRNOG00000064802	0	0	0	0	0	0	0	0	0	0	0	0	0	0	0	0	0	0	0	0	0	0	0	0	0	0	0	0	0	0	0	0	0	0	0	0	0	0	0	0	0	0	0	0	0	0	0	0
ENSRNOG00000058492	0	0	0	0	0	0	0	0	0	0	0	0	0	0	0	0	0	0	0	0	0	0	0	0	0	0	0	0	0	0	0	0	0	0	0	0	0	0	0	0	0	0	0	0	0	0	0	0
ENSRNOG00000062913	0	0	0	0	0	0	0	0	0	0	0	0	0	0	0	0	0	0	0	0	0	0	0	0	0	0	0	0	0	0	0	0	0	0	0	0	0	0	0	0	0	0	0	0	0	0	0	0
ENSRNOG00000060757	0	0	0	0	0	0	0	0	0	0	0	0	0	0	0	0	0	0	0	0	0	0	0	0	0	0	0	0	0	0	0	0	0	0	0	0	0	0	0	0	0	0	0	0	0	0	0	0
ENSRNOG00000051515	0	0	0	0	0	0	1	0	1	0	0	0	0	0	0	0	0	0	1	0	0	0	0	1	0	0	0	0	0	0	0	0	0	0	0	0	1	1	0	0	0	0	0	0	1	0	0	0
ENSRNOG00000059747	0	0	0	0	0	0	0	0	0	0	0	0	0	0	0	0	0	0	0	0	0	0	0	0	0	0	0	0	0	0	0	1	0	0	0	0	2	0	0	0	1	0	0	0	0	0	0	0
ENSRNOG00000052548	0	5	0	0	0	0	0	0	0	0	0	0	0	0	0	0	0	0	2	3	0	0	1	0	1	0	0	0	0	0	0	0	0	0	0	0	0	0	0	0	0	0	0	1	0	0	0	0
ENSRNOG00000056382	0	0	0	0	1	1	0	0	1	0	0	0	0	0	3	0	0	0	0	1	0	2	0	4	0	2	0	0	0	1	0	0	0	0	0	0	0	0	2	1	1	0	0	1	0	1	0	0
ENSRNOG00000057816	0	0	0	0	0	1	1	0	0	0	0	0	0	0	3	0	2	2	0	1	0	0	1	1	0	1	0	0	3	1	1	1	0	0	0	0	0	0	0	0	3	0	0	1	0	0	0	0
ENSRNOG00000057537	0	0	0	0	0	0	0	0	0	0	0	0	0	0	0	0	0	0	0	0	0	0	0	0	0	1	0	0	0	0	0	0	0	0	0	0	0	0	0	0	0	0	0	0	0	0	0	0
ENSRNOG00000068590	0	0	0	0	0	0	0	1	0	0	0	0	0	0	1	0	0	0	0	0	0	0	0	0	0	1	0	0	0	0	0	0	1	0	0	0	0	0	0	0	0	0	0	0	0	0	0	0
ENSRNOG00000060641	0	1	0	2	3	0	5	23	18	0	0	0	0	1	0	0	1	3	2	10	6	1	0	0	0	0	0	0	4	1	6	5	18	0	0	0	0	0	0	0	0	0	2	8	4	0	0	0
ENSRNOG00000071149	0	0	0	1	0	0	0	0	0	0	0	0	0	0	0	0	0	0	0	0	0	0	0	0	0	0	0	0	0	0	0	0	0	0	0	0	0	0	0	0	0	0	0	0	0	0	0	0
ENSRNOG00000057361	0	0	0	0	0	0	0	0	0	0	0	0	0	0	0	0	0	0	0	0	0	0	0	0	0	0	0	0	0	0	0	0	0	0	0	0	0	0	0	0	0	0	0	0	0	0	0	0
ENSRNOG00000060673	0	0	0	0	0	0	0	0	0	0	0	0	0	0	0	0	0	0	0	0	0	0	0	0	0	0	0	0	0	0	0	0	0	0	0	0	0	0	0	0	0	0	0	0	0	0	0	0
ENSRNOG00000061119	0	0	0	0	0	0	0	0	0	0	0	0	0	0	0	0	0	0	0	0	0	0	0	0	0	0	0	0	0	0	0	0	0	0	0	0	0	0	0	0	0	0	0	0	0	0	0	0
ENSRNOG00000056048	0	0	0	0	0	0	0	0	0	0	0	0	0	0	0	0	0	0	0	0	0	0	0	0	0	0	0	0	0	0	0	0	0	0	0	0	0	0	0	0	0	0	0	0	0	0	0	0
ENSRNOG00000058433	0	0	0	0	0	0	0	0	0	0	0	0	0	0	0	0	0	0	0	0	1	0	0	0	0	0	0	0	0	0	0	0	0	0	0	0	0	0	0	0	0	0	0	0	0	0	0	0
ENSRNOG00000052432	0	0	0	0	0	0	0	0	0	0	0	0	0	0	0	0	0	0	0	0	0	0	0	0	0	0	0	0	0	0	0	0	0	0	0	0	0	0	0	0	0	0	0	0	0	0	0	0
ENSRNOG00000064029	0	0	0	0	0	0	0	0	0	0	0	0	0	0	0	0	0	0	0	0	0	0	0	0	0	0	0	0	0	0	0	0	0	0	0	0	0	0	0	0	0	0	0	1	0	0	0	0
ENSRNOG00000055932	0	0	0	0	0	0	0	0	0	0	0	0	0	0	0	0	0	0	0	0	0	0	0	0	0	0	0	0	0	0	0	0	0	0	0	0	0	0	0	0	0	0	0	0	0	0	0	0
ENSRNOG00000052692	0	0	0	0	0	0	0	0	0	0	0	0	0	0	0	0	0	0	0	0	0	0	0	0	0	0	0	0	0	0	0	0	0	0	0	0	0	0	0	0	0	0	0	0	0	0	0	0
ENSRNOG00000054041	0	0	2	0	0	2	0	0	0	0	0	0	0	0	0	0	0	0	0	0	0	0	0	0	0	0	0	0	0	0	0	0	0	0	0	0	0	0	1	0	0	0	0	0	0	0	0	0
ENSRNOG00000053065	1	1	2	3	4	6	57	15	20	4	0	1	2	3	5	5	4	1	1	1	0	1	4	3	1	11	2	6	10	3	15	29	23	0	0	1	5	3	4	17	4	5	0	2	1	0	3	0
ENSRNOG00000063774	0	0	0	0	0	0	0	0	0	0	0	0	0	0	0	0	0	0	0	0	1	0	0	0	0	0	0	0	0	0	0	0	0	0	0	0	0	0	0	0	0	0	0	0	0	0	0	0
ENSRNOG00000057251	0	0	0	0	0	0	0	0	0	0	0	0	0	0	0	0	0	0	0	0	0	0	0	0	0	0	0	0	0	0	0	0	0	0	0	0	0	0	0	0	0	0	0	0	0	0	0	0
ENSRNOG00000057947	0	0	0	0	0	0	0	0	0	0	0	0	0	0	0	0	0	0	0	0	0	0	0	0	0	0	0	0	0	0	0	0	0	0	0	0	0	0	0	0	0	0	0	0	0	0	0	0
ENSRNOG00000053976	0	0	0	0	0	0	0	0	0	0	0	0	0	0	0	0	0	0	0	0	0	0	0	0	0	0	0	0	0	0	0	0	0	0	0	0	0	0	0	0	0	0	0	0	0	0	0	0
ENSRNOG00000068304	0	0	0	0	0	0	0	0	0	0	0	0	0	0	0	0	0	0	0	0	0	0	0	0	0	0	0	0	0	0	0	0	0	0	0	0	0	0	0	0	0	0	0	0	0	0	0	0
ENSRNOG00000053941	0	0	0	0	0	0	0	0	0	0	0	0	0	0	0	0	0	0	0	0	0	0	0	0	0	0	0	0	0	0	0	0	0	0	0	0	0	0	0	0	0	0	0	0	0	0	0	0
ENSRNOG00000061838	0	0	0	0	0	0	0	0	0	0	0	0	0	0	0	0	0	0	0	0	0	0	0	0	0	0	0	0	0	0	0	0	0	0	0	0	0	0	0	0	0	0	0	0	0	0	0	0
ENSRNOG00000070464	0	0	0	0	0	0	0	0	0	0	0	0	0	0	0	0	0	0	0	0	0	0	0	0	0	0	0	0	0	0	0	0	0	0	0	0	0	0	0	0	0	0	0	0	0	0	0	0
ENSRNOG00000059034	0	0	0	0	0	0	0	0	0	0	0	0	0	0	1	0	0	0	0	0	0	0	0	0	0	0	0	0	0	0	0	0	0	0	0	0	0	0	0	0	0	0	0	0	0	0	0	0
ENSRNOG00000062908	0	0	0	0	0	0	0	0	0	0	0	0	0	0	0	0	0	0	0	0	0	0	0	0	0	0	0	0	0	0	0	0	0	0	0	0	0	0	0	0	0	0	0	0	0	0	0	0
ENSRNOG00000057168	0	0	0	0	0	2	0	0	0	0	0	1	0	0	0	1	0	0	0	0	0	0	1	0	0	0	0	0	1	0	0	0	2	0	1	0	0	3	0	0	0	1	0	2	0	0	1	1
ENSRNOG00000058479	0	0	0	0	0	0	0	0	0	0	0	0	0	0	0	0	0	0	0	0	0	0	0	0	0	0	0	0	0	0	0	0	0	0	0	0	0	2	0	0	0	0	0	0	0	0	0	0
ENSRNOG00000055787	0	0	0	0	0	0	0	0	0	0	0	0	0	0	0	0	0	0	0	0	0	0	0	0	0	0	0	0	0	0	0	0	0	0	0	0	0	0	0	0	0	0	0	0	0	0	0	0
ENSRNOG00000057709	0	0	0	0	0	0	0	0	0	0	0	0	0	0	0	0	0	0	0	0	0	0	0	0	0	0	0	0	0	0	0	0	0	0	0	0	0	0	0	0	0	0	0	0	0	0	0	0
ENSRNOG00000057812	0	0	0	0	1	0	0	0	0	0	0	0	0	0	0	0	0	0	0	0	2	0	0	0	0	0	0	1	0	0	0	0	0	0	0	0	0	0	0	0	2	0	0	0	0	0	0	0
ENSRNOG00000070214	0	0	0	0	1	0	0	0	0	0	0	0	0	0	0	0	0	0	0	0	0	0	0	0	0	0	0	0	0	0	0	0	0	0	0	0	0	0	0	0	0	0	0	0	0	0	0	0
ENSRNOG00000063561	0	0	0	0	0	0	0	0	0	0	0	0	0	0	0	0	0	0	0	0	0	0	0	0	0	0	0	0	0	0	0	0	0	0	0	0	0	0	0	0	0	0	0	0	0	0	0	0
ENSRNOG00000071126	0	0	0	0	0	0	0	0	0	0	0	0	1	0	0	0	0	1	0	0	0	0	0	1	0	0	0	0	0	0	0	0	0	0	0	0	0	0	0	0	0	0	0	0	0	0	0	1
ENSRNOG00000063652	0	0	0	0	0	0	0	0	0	0	0	0	0	0	0	0	0	0	0	0	0	0	0	0	0	0	0	0	0	0	0	0	0	0	0	0	0	0	0	0	0	0	0	0	0	0	0	0
ENSRNOG00000067698	0	0	0	0	0	0	0	0	0	0	0	0	0	0	0	0	0	0	0	0	0	0	0	0	0	0	0	0	0	0	0	0	0	0	0	0	0	0	0	0	0	0	0	0	0	0	0	0
ENSRNOG00000062774	0	0	0	0	0	0	0	0	0	0	0	0	0	0	0	0	0	0	0	0	0	0	0	0	0	0	0	0	0	0	0	0	0	0	0	0	0	0	0	0	0	0	0	0	0	0	0	0
ENSRNOG00000051403	0	0	0	0	0	0	0	0	0	0	0	0	0	0	0	0	0	0	0	0	0	0	0	0	0	0	0	0	0	0	0	0	0	0	0	0	0	0	0	0	0	0	0	0	0	0	0	0
ENSRNOG00000054874	0	0	0	0	0	0	0	0	0	0	1	0	0	0	0	0	0	0	0	0	1	0	0	0	0	0	0	0	0	0	0	0	0	0	0	0	0	0	0	0	0	1	0	1	0	0	0	0
ENSRNOG00000065715	0	0	0	0	0	0	0	0	0	0	0	0	0	1	0	0	0	1	0	0	0	0	0	2	2	0	1	0	0	0	0	0	0	0	0	0	0	0	1	0	0	0	0	0	0	0	1	0
ENSRNOG00000057970	0	0	0	0	0	0	0	0	0	0	0	0	0	0	0	0	0	0	0	0	0	0	0	0	0	0	0	0	0	0	0	0	0	0	0	0	0	0	0	0	0	0	0	0	0	0	0	0
ENSRNOG00000061759	0	0	0	0	0	0	0	0	0	0	0	1	0	0	0	0	1	0	0	0	0	0	0	1	0	0	1	0	0	0	0	0	0	0	0	0	0	0	0	0	0	0	0	1	0	0	0	0
ENSRNOG00000061145	0	0	0	0	0	0	0	0	0	0	0	0	0	0	0	0	0	0	0	0	0	0	0	0	0	0	0	0	0	0	0	0	0	0	0	0	0	0	0	0	0	0	0	0	0	0	0	0
ENSRNOG00000064305	0	0	0	0	2	0	0	0	0	0	1	0	0	0	0	0	0	0	0	0	0	0	0	0	1	0	0	0	1	0	0	0	0	0	1	0	0	0	0	0	0	0	0	0	0	0	0	0
ENSRNOG00000062832	0	0	0	1	0	1	0	0	0	0	0	1	0	0	0	0	1	0	0	1	0	0	1	0	0	0	0	0	4	0	0	0	0	0	0	0	0	1	0	0	0	0	0	2	0	0	0	1
ENSRNOG00000055553	0	0	0	0	2	0	0	0	0	0	1	2	0	1	2	0	0	0	0	3	0	0	1	4	0	0	0	0	0	0	0	0	0	0	0	0	0	0	0	0	0	0	0	4	0	0	0	0
ENSRNOG00000056759	0	0	0	0	0	0	0	0	0	0	0	0	0	0	0	1	0	1	0	1	0	0	0	0	0	0	0	0	0	0	0	0	0	0	0	0	0	0	0	0	0	0	0	0	0	0	0	0
ENSRNOG00000055101	0	0	0	0	1	0	0	0	0	0	0	0	0	0	0	0	0	0	0	0	0	0	0	0	0	0	0	0	0	2	0	0	0	0	0	0	0	0	0	0	0	0	0	0	0	0	0	0
ENSRNOG00000060835	0	0	0	0	0	0	0	0	0	0	0	0	0	0	0	0	0	0	0	0	3	0	0	0	0	0	0	0	0	0	0	0	0	0	0	0	0	0	0	0	0	0	0	0	0	0	0	0
ENSRNOG00000068573	0	0	0	0	0	0	0	0	0	0	0	0	0	0	0	0	0	0	0	0	0	0	0	0	0	0	0	0	0	0	0	0	0	0	0	0	0	0	0	0	0	0	0	0	0	0	0	0
ENSRNOG00000064476	0	0	0	0	0	0	0	0	0	0	0	0	0	0	0	0	0	0	0	0	0	0	0	0	0	0	0	0	0	0	0	0	0	0	0	0	0	0	0	0	1	0	0	0	0	0	0	0
ENSRNOG00000065498	0	0	0	0	0	0	0	0	0	0	0	0	0	0	0	0	0	0	0	0	0	0	0	0	0	0	0	0	0	0	0	0	0	0	0	0	0	0	0	0	0	0	0	0	0	0	0	0
ENSRNOG00000069641	0	0	0	0	0	0	0	0	0	0	0	0	0	0	0	0	0	0	0	0	0	0	0	0	0	0	0	0	0	0	3	0	0	0	0	0	0	0	0	0	0	0	0	0	0	0	0	0
ENSRNOG00000054735	0	0	0	0	0	0	0	0	0	0	0	0	0	0	0	0	0	0	0	0	0	0	0	0	0	0	0	0	0	0	0	0	0	0	0	0	0	0	0	0	0	0	0	0	0	0	0	0
ENSRNOG00000056306	0	0	0	0	0	0	0	0	0	0	0	0	0	0	0	0	0	0	0	0	0	0	0	0	0	0	0	0	0	0	0	0	0	0	0	0	0	0	0	0	0	0	0	0	0	0	0	0
ENSRNOG00000054766	0	0	0	0	0	0	0	0	0	0	0	0	0	0	0	0	0	0	0	0	0	0	0	0	0	0	0	0	0	0	0	0	0	0	0	0	0	0	0	0	0	0	0	0	0	0	0	0
ENSRNOG00000065894	0	1	0	0	0	2	0	0	0	0	0	0	0	3	1	0	0	0	0	3	4	0	0	0	0	0	0	0	0	0	0	0	0	0	0	0	0	0	0	0	0	0	1	2	1	0	0	0
ENSRNOG00000063420	1	0	0	0	0	0	0	0	0	0	0	0	0	1	0	0	0	0	1	1	0	0	0	0	0	0	0	0	1	0	0	0	1	0	0	0	0	0	0	0	0	0	0	2	0	0	1	0
ENSRNOG00000065233	0	0	0	0	0	0	0	0	0	0	0	0	0	0	0	0	0	0	0	0	0	0	0	0	0	0	0	0	0	0	0	0	0	0	0	0	0	0	0	0	0	0	0	0	0	0	0	0
ENSRNOG00000057109	0	0	0	0	0	0	0	0	0	0	0	0	0	1	0	0	0	0	0	0	0	0	0	0	0	0	0	0	0	2	0	0	0	0	0	0	0	0	0	1	0	0	0	1	0	0	0	1
ENSRNOG00000058865	0	0	0	0	0	0	0	0	0	0	0	0	0	0	0	0	0	0	0	0	0	0	0	0	0	0	0	0	0	0	0	0	0	0	0	0	0	0	0	0	0	0	0	0	0	0	0	0
ENSRNOG00000058181	0	0	0	0	0	0	0	0	1	0	0	0	0	0	0	0	0	0	0	0	0	0	0	0	0	0	0	0	0	0	0	0	0	0	0	0	0	0	0	0	0	0	0	0	0	0	0	0
ENSRNOG00000060935	0	0	0	0	0	0	0	0	0	0	0	0	0	0	0	0	0	0	0	0	0	0	0	0	0	0	0	0	0	0	0	0	0	0	0	0	0	0	0	0	0	0	0	0	0	0	0	0
ENSRNOG00000052202	0	0	0	0	0	0	0	0	0	0	0	0	0	0	0	0	0	0	0	0	0	0	0	0	0	0	0	0	0	0	0	0	0	0	0	0	0	0	0	0	0	0	0	0	0	0	0	0
ENSRNOG00000061287	0	0	0	0	0	0	0	0	0	0	0	0	0	0	0	0	0	0	0	0	0	0	0	0	0	0	0	0	0	0	0	0	0	0	0	0	0	0	0	0	0	0	0	0	0	0	0	0
ENSRNOG00000057576	0	0	0	0	0	0	0	0	0	0	0	0	0	0	0	0	0	0	0	0	0	0	0	0	0	0	0	0	0	0	0	0	0	0	0	0	0	0	0	0	0	0	0	0	0	0	0	0
ENSRNOG00000056111	0	0	0	0	0	0	0	0	0	0	0	0	0	0	0	0	0	0	0	0	0	0	0	0	0	0	0	0	0	0	0	0	0	0	0	0	0	0	0	0	0	0	0	1	0	0	0	0
ENSRNOG00000056766	0	0	0	0	0	0	0	0	0	0	0	0	0	0	0	0	0	0	0	0	0	0	0	0	0	0	0	0	0	0	0	0	0	0	0	0	0	0	0	0	0	0	0	0	0	0	0	0
ENSRNOG00000061641	0	0	0	0	0	0	0	0	0	0	0	0	0	0	0	0	0	0	0	0	0	0	0	0	0	0	0	0	0	0	0	0	0	0	0	0	0	0	0	0	0	0	0	0	0	0	0	0
ENSRNOG00000058525	0	0	0	0	0	0	0	0	0	0	0	0	0	0	0	0	0	0	0	0	0	0	0	0	0	0	0	0	0	0	0	0	0	0	0	0	0	0	0	0	0	0	0	0	0	0	0	0
ENSRNOG00000057363	0	0	0	0	0	0	0	0	0	0	0	0	0	0	0	0	0	0	0	0	0	0	0	0	0	0	0	0	0	0	0	0	0	0	0	0	0	0	0	0	0	0	0	0	0	0	0	0
ENSRNOG00000053495	0	0	0	0	0	0	0	0	0	0	0	0	0	0	0	0	0	0	0	0	0	0	0	0	0	0	0	0	0	0	0	0	0	0	0	0	0	0	0	0	0	0	0	0	0	0	0	0
ENSRNOG00000059627	0	0	0	0	0	0	0	0	0	0	0	0	0	0	0	0	0	0	0	0	0	0	0	0	0	0	0	0	0	0	0	0	0	0	0	0	0	0	0	0	0	0	0	0	0	0	0	0
ENSRNOG00000060263	0	1	1	0	1	0	1	0	1	0	0	1	0	0	1	0	1	1	1	1	3	0	1	2	0	0	0	1	2	2	1	0	0	0	0	0	1	1	0	0	1	0	0	1	1	0	0	0
ENSRNOG00000064740	0	0	0	0	0	0	2	0	0	0	0	0	0	0	0	0	0	0	0	0	0	0	0	0	0	0	0	1	0	1	0	0	0	0	0	0	0	0	0	0	0	1	0	0	0	0	0	1
ENSRNOG00000060595	0	0	0	0	0	0	0	0	0	0	0	0	0	0	0	0	0	0	0	0	0	0	0	0	0	0	0	0	0	0	0	0	0	0	0	0	0	0	0	0	0	0	0	0	0	0	0	0
ENSRNOG00000060940	0	0	0	0	0	0	0	0	0	0	0	0	0	0	0	0	0	0	0	0	0	0	0	0	0	0	0	0	0	0	0	0	0	0	0	0	0	0	0	0	0	0	0	0	0	0	0	0
ENSRNOG00000055658	0	0	0	0	0	0	0	0	0	0	0	1	0	0	0	0	0	0	0	0	0	0	0	0	0	0	0	0	0	1	0	0	0	0	0	0	0	0	1	0	0	0	0	0	0	0	0	0
ENSRNOG00000070525	0	0	0	0	0	0	0	0	0	0	0	0	0	0	0	0	0	0	0	0	0	0	0	0	0	0	0	0	0	0	0	0	0	0	0	0	0	0	0	0	0	0	0	0	0	0	0	0
ENSRNOG00000057398	0	0	0	0	0	0	0	0	0	0	0	0	0	0	0	0	0	0	0	0	0	0	0	0	0	0	0	0	0	0	0	0	0	0	0	0	0	0	0	0	0	0	0	0	0	0	0	0
ENSRNOG00000053586	0	0	0	0	0	0	0	0	0	0	0	0	0	0	0	0	0	0	0	0	0	0	0	0	0	0	0	0	0	0	0	0	0	0	0	0	0	0	0	0	0	0	0	1	0	0	0	0
ENSRNOG00000066997	0	0	0	0	0	0	0	0	0	0	2	1	0	0	0	0	1	0	0	0	0	0	0	0	0	0	1	0	0	1	2	2	0	0	1	0	0	0	0	0	0	0	0	0	0	0	1	0
ENSRNOG00000057346	0	0	0	0	0	0	0	0	0	0	0	1	0	0	1	0	0	0	1	1	3	0	0	1	0	2	0	0	0	0	0	0	0	0	0	0	0	1	1	0	1	1	0	3	0	0	1	0
ENSRNOG00000061440	0	0	0	0	0	0	0	0	0	0	0	0	0	0	0	0	0	0	0	0	0	0	0	1	0	0	0	0	0	0	0	0	0	0	0	0	0	0	0	0	0	0	0	0	0	0	1	0
ENSRNOG00000057503	0	0	0	0	0	0	0	1	1	0	0	0	0	0	0	0	0	0	0	0	0	0	0	0	0	0	0	0	0	0	0	0	0	0	0	0	0	0	0	0	0	0	0	0	0	0	0	0
ENSRNOG00000051587	0	0	0	0	0	0	0	0	0	0	0	0	0	0	0	0	0	0	0	0	0	0	3	1	0	0	0	0	0	0	0	0	0	0	0	0	0	0	0	0	0	0	0	0	0	0	0	2
ENSRNOG00000067751	0	0	0	0	1	0	0	0	0	1	0	0	0	0	0	0	0	0	0	0	0	0	1	2	0	0	0	0	0	0	0	0	0	0	0	0	0	0	0	0	0	0	0	2	0	0	0	0
ENSRNOG00000058759	0	0	0	0	0	0	0	0	0	0	0	0	0	0	0	0	0	0	0	0	0	0	0	0	0	0	0	0	0	0	0	0	0	0	0	0	0	0	0	0	0	0	0	0	0	0	0	0
ENSRNOG00000063369	0	0	0	0	0	0	0	0	0	0	0	0	0	0	0	0	0	0	0	0	0	0	0	0	0	0	0	0	0	0	0	0	0	0	0	0	0	0	0	0	0	0	0	0	0	0	0	0
ENSRNOG00000059707	0	0	0	0	0	0	0	0	0	0	0	0	0	0	0	0	0	0	0	0	0	0	0	0	0	0	0	0	0	0	0	0	0	0	0	0	0	0	0	0	0	0	0	0	0	0	0	0
ENSRNOG00000060537	0	0	0	0	0	1	0	1	0	0	0	0	0	0	0	0	0	0	0	1	0	0	1	0	0	0	0	0	0	0	0	0	0	0	0	0	0	0	0	0	1	1	0	2	0	0	0	0
ENSRNOG00000051532	0	0	0	0	0	0	0	0	0	0	0	0	0	0	0	0	0	0	0	0	0	0	0	0	0	0	0	0	0	0	0	0	0	0	0	0	0	0	0	0	0	0	0	0	0	0	0	0
ENSRNOG00000057479	1	0	3	2	1	0	0	3	7	0	0	0	0	1	0	0	2	0	0	2	3	1	5	1	0	9	0	0	1	1	0	0	1	0	1	3	0	3	3	0	0	0	1	3	4	0	4	2
ENSRNOG00000056455	0	0	0	0	0	0	0	0	0	0	0	0	0	0	0	0	0	0	0	0	0	0	0	0	0	0	0	0	0	0	0	0	0	0	0	0	0	0	0	0	0	0	0	0	0	1	0	1
ENSRNOG00000059895	0	0	0	0	0	0	0	0	0	0	0	0	0	0	0	1	0	0	0	0	1	0	0	0	0	0	0	0	0	0	0	0	0	0	0	0	0	0	0	0	0	0	0	1	0	0	2	0
ENSRNOG00000054717	0	0	0	0	0	0	0	0	0	0	0	0	0	0	0	0	0	0	0	0	0	0	0	2	0	0	0	0	0	0	0	0	0	0	0	0	0	0	0	0	0	0	0	0	0	0	0	0
ENSRNOG00000052855	0	0	0	0	0	0	0	0	0	0	0	0	0	0	0	0	0	0	0	0	0	0	0	0	0	0	0	0	0	0	0	0	0	0	0	0	0	0	0	0	0	0	0	0	0	0	0	0
ENSRNOG00000057492	0	0	0	0	0	0	0	0	0	0	0	0	0	0	0	0	0	0	0	0	0	0	0	0	0	0	0	0	0	0	0	0	0	0	0	0	0	0	0	0	0	0	0	0	0	0	0	0
ENSRNOG00000064560	0	0	0	0	0	0	0	0	0	0	0	0	0	0	0	0	0	0	0	0	0	0	0	0	0	0	0	0	0	0	0	0	0	0	0	0	0	0	0	0	0	0	0	0	0	0	0	0
ENSRNOG00000060710	0	0	0	0	0	0	0	0	0	0	0	0	0	0	0	0	0	0	0	0	0	0	0	0	0	0	0	0	0	0	0	0	0	0	0	0	0	0	0	0	0	0	0	0	0	0	0	0
ENSRNOG00000061907	0	0	0	0	0	0	0	0	0	0	0	0	0	0	0	0	0	0	0	0	0	0	0	0	0	0	0	0	0	0	0	0	0	0	0	0	0	0	0	0	0	0	0	0	0	0	0	0
ENSRNOG00000060942	0	0	0	0	0	0	0	0	0	0	0	0	0	0	0	0	0	0	0	0	0	0	0	0	0	0	0	0	0	0	0	0	0	0	0	0	0	0	0	0	0	0	0	0	0	0	0	0
ENSRNOG00000066947	0	0	0	0	0	0	0	0	0	0	0	0	0	0	0	0	0	0	0	0	0	0	0	0	0	0	0	0	0	0	0	0	0	0	0	0	0	0	0	0	0	0	0	0	0	0	0	0
ENSRNOG00000066656	0	0	0	0	0	0	0	0	0	0	0	0	0	0	0	0	0	0	0	0	0	0	0	0	0	0	0	0	0	0	0	0	0	0	0	0	0	0	0	0	0	0	0	0	0	0	0	0
ENSRNOG00000060692	0	0	0	0	0	0	0	0	0	0	0	0	0	0	0	0	0	0	0	0	0	0	0	0	0	0	0	0	0	0	0	0	0	0	0	0	0	0	0	0	0	0	0	0	0	0	0	0
ENSRNOG00000052262	0	0	0	0	0	0	0	0	0	0	0	0	0	0	0	0	0	0	0	0	0	0	0	0	0	0	0	0	0	0	0	0	0	0	0	0	0	0	0	0	0	0	0	1	0	0	0	0
ENSRNOG00000063240	0	0	0	0	0	0	0	0	0	0	0	0	0	0	0	0	0	0	0	0	0	0	0	0	0	0	0	0	0	0	0	0	0	0	0	0	0	0	0	0	0	0	0	0	0	0	0	0
ENSRNOG00000056004	0	0	0	0	0	0	0	0	0	0	0	0	0	0	0	0	0	0	0	0	0	0	0	0	0	0	0	0	0	0	0	0	0	0	0	0	0	0	0	0	0	0	0	0	0	0	0	0
ENSRNOG00000059902	0	0	0	0	0	0	0	0	0	0	0	0	0	0	0	0	0	0	0	0	0	0	0	0	0	0	0	0	0	0	0	0	0	0	0	0	0	0	0	0	0	0	0	0	0	0	0	0
ENSRNOG00000054601	0	0	0	0	0	0	0	0	0	0	0	0	0	0	0	0	0	0	0	0	0	0	0	0	0	0	0	0	0	0	0	0	0	0	0	0	0	0	0	0	0	0	0	0	0	0	0	0
ENSRNOG00000057559	0	0	0	0	0	0	0	0	0	0	0	0	0	0	0	0	0	0	0	0	0	0	0	0	0	0	0	0	0	0	0	0	0	0	0	0	0	0	0	0	0	0	0	0	0	0	0	0
ENSRNOG00000067533	0	0	0	0	0	0	0	0	0	0	0	0	0	0	0	0	0	0	0	0	0	0	0	0	0	0	0	0	0	0	0	0	0	0	0	0	0	0	0	0	0	0	0	0	0	0	0	0
ENSRNOG00000070344	0	0	0	0	0	0	0	0	0	0	0	0	0	0	0	0	0	0	0	0	0	0	0	0	0	0	0	0	0	0	0	0	0	0	0	0	0	0	0	0	0	0	0	0	0	0	0	0
ENSRNOG00000070981	0	0	0	0	1	0	0	0	0	0	0	0	0	0	0	0	0	0	0	1	0	0	0	0	0	0	0	0	1	1	0	0	0	0	0	0	0	0	0	0	0	0	0	1	0	0	0	0
ENSRNOG00000058395	0	0	0	0	0	0	0	0	0	0	0	0	0	0	0	0	0	0	0	0	0	0	0	0	0	0	0	0	0	0	0	0	0	0	0	0	0	0	0	0	0	0	0	0	0	0	0	0
ENSRNOG00000058810	0	0	0	0	0	0	0	0	0	0	0	0	0	0	0	0	0	0	0	0	0	0	0	0	0	0	0	0	0	0	0	0	0	0	0	0	0	0	0	0	0	0	0	0	0	0	0	0
ENSRNOG00000059879	0	0	0	0	0	0	0	0	0	0	0	0	0	0	0	0	0	0	0	0	0	0	0	0	0	0	0	0	0	0	0	0	0	0	0	0	0	0	0	0	0	0	0	0	0	0	0	0
ENSRNOG00000061090	0	0	0	0	0	0	0	0	0	0	0	0	0	0	0	0	0	0	0	0	0	0	0	0	0	0	0	0	0	0	0	0	0	0	0	0	0	0	0	0	0	0	0	0	0	0	0	0
ENSRNOG00000059650	0	0	0	0	0	0	0	0	0	0	0	0	0	0	2	0	0	1	0	0	0	0	0	0	0	0	0	0	0	0	0	0	0	0	0	0	0	0	0	0	1	0	0	0	0	0	1	0
ENSRNOG00000061634	0	0	0	0	0	0	0	0	0	0	0	0	0	0	0	0	0	0	0	0	0	0	0	0	0	0	0	0	0	0	0	0	0	0	0	0	0	0	0	0	0	0	0	2	0	0	0	0
ENSRNOG00000051475	2	1	2	7	3	5	2	4	2	0	0	0	2	5	3	5	2	3	3	1	0	1	1	4	1	1	0	4	5	6	4	3	3	0	0	1	0	2	4	1	2	0	0	2	1	2	3	2
ENSRNOG00000051550	0	0	0	0	0	0	0	0	0	0	0	0	0	0	0	0	0	0	0	0	0	0	0	0	0	0	0	0	0	0	0	0	0	0	0	0	0	0	0	0	0	0	0	0	0	0	0	0
ENSRNOG00000054043	0	0	0	0	0	0	0	0	1	0	0	0	0	0	1	0	0	0	0	0	0	0	0	0	0	0	0	0	0	0	0	0	0	0	0	0	1	0	0	0	0	0	0	0	0	0	0	0
ENSRNOG00000052900	0	0	0	0	0	1	0	7	6	0	0	0	0	1	1	0	2	2	0	1	1	0	0	0	0	1	0	1	1	0	3	1	0	0	0	0	0	0	0	0	0	0	0	3	0	0	0	0
ENSRNOG00000059042	0	0	0	0	0	0	0	0	1	0	0	0	0	0	0	0	0	0	0	1	0	0	1	0	0	0	0	0	0	1	0	0	0	0	0	0	0	0	1	0	0	1	0	0	0	0	0	0
ENSRNOG00000053214	0	0	3	1	0	1	0	0	2	0	0	0	0	0	0	1	1	0	0	3	0	2	0	0	0	1	1	0	0	0	0	0	1	0	0	0	0	0	1	0	0	0	1	5	3	2	0	0
ENSRNOG00000065466	0	0	0	0	0	0	0	0	0	0	0	0	0	0	0	0	0	0	0	0	0	0	0	0	0	0	0	0	0	0	1	0	0	0	0	0	0	0	0	0	0	0	0	0	0	0	0	0
ENSRNOG00000058085	0	0	0	0	0	0	0	0	0	0	0	0	0	0	0	0	0	0	0	0	0	0	0	0	0	0	0	0	0	0	0	0	0	0	0	0	0	0	0	0	0	0	0	0	0	0	0	0
ENSRNOG00000056514	0	0	0	2	1	0	0	0	0	0	0	1	0	0	0	0	1	0	0	3	3	0	0	0	0	0	0	0	0	1	0	0	0	0	0	0	0	0	0	0	0	2	2	4	0	0	0	0
ENSRNOG00000060985	0	0	0	0	0	0	0	0	0	0	0	0	0	0	0	0	0	0	0	0	0	0	0	0	0	0	0	0	0	0	0	0	0	0	0	0	0	0	0	0	0	0	0	0	0	0	0	0
ENSRNOG00000058895	0	0	0	0	0	0	0	0	0	0	0	0	0	0	0	0	0	0	0	0	0	0	0	0	0	0	0	0	0	0	0	0	0	0	0	0	0	0	0	0	0	0	0	0	0	0	0	0
ENSRNOG00000062940	0	0	0	0	0	1	0	0	0	0	0	0	0	0	0	0	0	0	0	0	0	0	0	0	0	0	0	0	1	0	0	0	0	0	0	0	0	1	0	0	1	0	0	0	0	0	0	0
ENSRNOG00000056058	0	0	0	0	0	0	0	0	0	0	0	0	0	0	0	0	0	0	0	0	0	0	0	0	0	0	0	0	0	0	0	0	0	0	0	0	0	0	0	0	0	0	0	0	0	0	0	0
ENSRNOG00000067485	0	0	0	0	0	0	0	0	0	0	0	0	0	0	0	0	0	0	0	0	0	0	0	0	0	0	0	0	0	0	0	0	0	0	0	0	0	0	0	0	0	0	0	0	0	0	0	0
ENSRNOG00000055463	0	0	0	0	0	0	0	0	0	0	0	0	0	0	0	0	0	0	0	0	0	0	0	0	0	0	0	0	0	0	0	0	0	0	0	0	0	0	0	0	0	0	0	0	0	0	0	0
ENSRNOG00000067009	0	0	0	0	0	0	0	0	0	0	0	0	0	0	0	0	0	0	0	0	0	0	0	0	0	0	0	0	0	0	0	0	0	0	0	0	0	0	0	0	0	0	0	0	0	0	0	0
ENSRNOG00000062570	0	0	0	0	0	0	0	0	0	0	0	0	0	0	0	0	0	0	0	0	0	0	0	0	0	0	0	0	0	0	0	0	0	0	0	0	0	0	0	0	0	0	0	0	0	0	0	0
ENSRNOG00000057046	0	0	0	0	0	0	0	0	0	0	0	0	0	0	0	0	0	0	0	0	0	0	0	0	0	0	0	0	0	0	0	0	0	0	0	0	0	0	0	0	0	0	0	0	0	0	0	0
ENSRNOG00000061790	0	0	0	0	0	0	0	0	0	0	0	0	0	0	0	0	0	0	0	0	0	0	0	0	0	0	0	0	0	0	0	0	0	0	1	0	0	0	0	0	0	0	0	0	0	0	0	0
ENSRNOG00000061758	0	0	0	0	0	0	0	0	0	0	0	0	0	0	0	0	0	0	0	0	0	0	0	0	0	0	0	0	0	0	0	0	0	0	0	0	0	0	0	0	0	0	0	0	0	0	0	0
ENSRNOG00000054406	0	0	0	0	0	0	0	0	0	0	0	0	0	1	0	0	0	0	0	0	0	0	0	0	0	0	0	0	0	0	0	0	0	0	0	0	0	0	0	0	0	0	0	0	0	0	0	0
ENSRNOG00000057268	0	0	0	0	0	0	0	0	0	0	0	0	0	0	0	0	0	0	0	0	0	0	0	0	0	0	0	0	0	0	0	0	0	0	0	0	0	0	0	0	0	0	0	0	0	0	0	0
ENSRNOG00000053627	0	0	0	0	1	0	0	2	0	0	0	0	0	0	2	0	2	2	0	0	1	0	1	0	0	1	0	1	0	3	0	0	0	0	0	0	0	0	0	0	1	0	0	0	0	0	0	1
ENSRNOG00000063078	0	0	0	0	0	0	0	0	0	0	0	0	0	0	0	0	0	0	0	0	0	0	0	0	0	0	0	0	0	0	0	0	0	0	0	0	0	0	0	0	0	0	0	0	0	0	0	0
ENSRNOG00000071061	0	1	0	0	0	0	0	0	0	0	0	0	0	0	0	0	0	0	0	0	2	0	1	0	0	0	0	0	0	0	0	0	0	0	0	1	0	1	0	0	0	0	0	0	0	0	0	0
ENSRNOG00000070253	0	0	0	0	0	0	0	0	0	0	0	0	0	0	0	0	0	0	0	0	0	0	0	0	0	0	0	0	0	0	0	0	0	0	0	0	0	0	0	0	0	0	0	0	0	0	0	0
ENSRNOG00000053933	0	0	0	0	0	0	0	0	0	0	0	0	0	0	0	0	0	0	0	0	0	0	0	0	0	0	0	0	0	0	0	0	0	0	0	0	0	0	0	0	0	0	0	0	0	0	0	0
ENSRNOG00000051427	0	0	0	0	0	0	0	0	0	0	0	0	0	0	0	0	0	0	0	0	0	0	0	0	1	0	0	0	0	0	0	0	0	0	0	0	0	0	0	0	0	0	0	0	0	0	0	0
ENSRNOG00000051833	0	0	0	0	0	0	0	0	0	0	0	0	0	0	0	0	0	0	0	0	0	0	0	0	0	0	0	0	0	0	0	0	0	0	0	0	0	0	0	0	0	0	0	0	0	0	0	0
ENSRNOG00000069360	0	0	0	0	1	0	0	0	0	0	0	0	0	0	0	0	0	0	0	1	0	0	0	1	0	0	0	0	0	0	0	0	0	0	0	0	0	0	0	0	0	0	0	0	0	0	0	0
ENSRNOG00000058961	0	0	0	0	0	0	0	0	0	0	0	0	0	0	0	0	0	0	0	0	0	0	0	0	0	0	0	0	0	0	0	0	0	0	0	0	0	0	0	0	0	0	0	0	0	0	0	0
ENSRNOG00000066756	0	0	0	0	0	0	0	0	0	0	0	0	0	0	0	0	0	0	0	0	0	0	0	0	0	0	0	0	0	0	0	0	0	0	0	0	0	0	0	0	0	0	0	0	0	0	0	0
ENSRNOG00000053558	0	0	0	0	0	0	0	1	1	0	0	0	0	0	0	0	0	0	0	0	1	0	0	0	0	0	0	0	0	1	0	0	0	0	0	0	0	0	0	0	0	0	0	0	0	0	0	0
ENSRNOG00000067621	0	0	0	0	0	0	0	0	0	0	0	0	0	0	0	0	0	0	0	0	0	0	0	0	0	0	0	0	0	0	0	0	0	0	0	0	0	0	0	0	0	0	0	0	0	0	0	0
ENSRNOG00000051428	0	0	0	0	0	0	0	0	0	0	0	0	0	0	0	0	0	0	0	0	0	0	0	0	0	0	0	0	0	0	0	0	0	0	0	0	0	0	0	0	0	0	0	0	0	0	0	0
ENSRNOG00000059477	0	0	0	0	0	0	0	0	0	0	0	0	0	0	0	0	0	0	0	0	0	0	0	0	0	0	0	0	0	0	0	0	0	0	0	0	0	0	0	0	0	0	0	1	0	0	0	0
ENSRNOG00000059156	0	0	0	0	0	0	0	0	0	0	2	3	0	0	0	0	0	0	0	0	0	0	0	0	0	0	0	0	0	0	0	0	0	1	2	1	0	0	0	0	0	0	0	0	0	0	0	0
ENSRNOG00000059985	0	0	0	0	0	0	0	0	0	0	0	0	0	0	0	1	0	0	0	0	0	0	0	0	0	0	0	0	0	0	0	0	0	0	0	0	0	0	0	0	0	0	0	0	0	0	0	0
ENSRNOG00000066957	0	0	0	0	0	0	0	0	0	0	0	0	0	0	0	0	0	0	0	0	0	0	0	0	0	0	0	0	0	0	0	0	0	0	0	0	0	0	0	0	0	0	0	0	0	0	0	0
ENSRNOG00000065074	0	0	0	0	0	0	0	1	0	0	0	0	0	0	0	1	0	0	0	0	0	0	0	0	0	0	0	1	0	0	0	0	0	0	0	0	0	0	0	0	0	0	0	1	0	0	0	0
ENSRNOG00000059499	0	0	0	0	0	0	0	0	0	0	0	0	0	0	0	0	0	0	0	2	0	0	0	0	0	0	0	0	0	0	0	0	0	0	0	0	0	0	0	0	0	0	0	2	0	0	0	0
ENSRNOG00000052723	0	0	0	0	0	0	0	0	0	0	0	0	0	0	0	0	0	0	0	0	0	0	0	0	0	0	0	0	0	0	0	0	0	0	0	0	0	0	0	0	0	0	0	0	0	0	0	0
ENSRNOG00000052312	2	10	0	3	2	0	0	1	3	3	2	0	1	3	2	1	0	2	0	3	1	1	6	3	0	5	0	2	6	3	2	0	3	0	2	2	3	3	2	2	0	2	4	4	2	2	3	6
ENSRNOG00000056510	0	0	0	0	0	0	0	0	0	0	0	0	0	0	0	0	0	0	0	0	0	0	0	0	0	0	0	0	0	0	0	0	0	0	0	0	0	0	0	0	0	0	0	0	0	0	0	0
ENSRNOG00000055349	0	0	0	0	0	0	0	0	0	0	0	0	0	0	0	0	0	0	0	0	0	0	0	0	0	0	0	0	0	0	0	0	0	0	0	0	0	0	0	0	0	0	0	0	0	0	0	0
ENSRNOG00000064736	0	0	0	0	0	0	0	0	0	0	0	0	0	0	0	0	0	0	0	0	0	0	0	0	0	0	0	0	0	0	0	0	0	0	0	0	1	0	0	0	0	0	0	0	0	0	0	0
ENSRNOG00000053926	0	0	0	0	0	0	1	3	1	0	2	3	0	0	0	1	0	2	5	15	18	0	0	0	0	0	0	0	0	0	0	0	0	0	0	0	0	0	0	0	0	0	1	7	3	0	0	0
ENSRNOG00000064758	0	0	0	0	0	0	0	0	0	0	0	0	0	0	0	0	0	0	0	0	0	0	0	0	0	0	0	0	0	0	0	0	0	0	0	0	0	0	0	0	0	0	0	0	0	0	0	0
ENSRNOG00000070610	0	0	0	0	0	0	1	0	0	0	0	0	0	0	0	0	0	0	0	0	0	0	0	0	0	0	0	0	0	0	0	0	0	0	0	0	0	0	0	0	0	0	0	0	0	0	0	0
ENSRNOG00000058384	0	0	0	0	0	0	0	0	0	0	0	0	0	0	0	0	0	0	0	0	0	0	0	0	0	0	0	0	0	0	0	0	0	0	0	0	0	0	0	0	0	0	0	0	0	0	0	0
ENSRNOG00000061627	0	0	0	0	0	0	0	0	0	0	0	0	0	0	0	0	0	0	0	0	0	0	0	0	0	0	0	0	0	0	0	0	0	0	0	0	0	0	0	0	0	0	0	0	0	0	0	0
ENSRNOG00000058823	0	0	0	0	0	0	0	0	0	0	0	0	0	0	0	0	0	0	0	0	0	0	0	0	0	0	0	0	0	0	0	0	0	0	0	0	0	0	0	0	0	0	0	0	0	0	0	0
ENSRNOG00000058459	0	0	0	0	0	0	0	0	0	0	0	0	0	0	0	0	0	0	0	0	0	0	0	0	0	0	0	0	0	0	0	0	0	0	0	0	0	0	0	0	0	0	0	0	0	0	0	0
ENSRNOG00000052888	0	0	0	0	0	0	0	0	0	0	0	0	0	0	0	0	0	0	0	0	0	0	0	0	0	0	0	0	0	0	0	0	0	0	0	0	0	0	0	0	0	0	0	0	0	0	0	0
ENSRNOG00000056958	0	0	0	0	0	0	0	0	0	0	0	0	0	0	0	0	0	0	0	0	0	0	0	0	0	0	0	0	0	0	0	0	0	0	0	0	0	0	0	0	0	0	0	0	0	0	0	0
ENSRNOG00000054451	0	0	0	0	0	0	0	0	0	0	0	0	0	0	0	0	0	0	0	0	0	0	0	0	0	2	0	0	0	0	0	0	0	0	0	0	0	0	0	0	0	0	0	0	0	0	0	0
ENSRNOG00000057432	0	0	0	0	0	0	0	0	0	0	0	0	0	0	0	0	0	0	0	0	0	0	0	0	0	0	0	0	0	0	0	0	0	0	0	0	0	0	0	0	0	0	0	0	0	0	0	0
ENSRNOG00000057533	0	0	0	0	0	0	0	0	0	0	0	1	0	0	0	0	1	0	1	3	1	0	0	1	0	0	0	0	0	0	0	0	0	0	2	0	1	0	0	0	0	1	0	0	1	0	0	0
ENSRNOG00000058981	0	0	0	0	0	0	0	0	0	0	0	0	0	0	0	0	0	0	0	0	0	0	0	0	0	0	0	0	0	0	0	0	0	0	0	0	0	0	0	0	0	0	0	0	0	0	0	0
ENSRNOG00000061115	0	0	0	0	0	0	0	0	0	0	0	0	0	0	0	0	0	0	0	0	0	0	0	0	0	0	0	0	0	0	0	0	0	0	0	0	0	0	0	0	0	0	0	0	0	0	0	0
ENSRNOG00000053670	0	0	0	0	0	0	0	0	0	0	0	0	0	0	0	0	0	0	0	2	1	0	0	0	0	0	0	0	0	0	0	0	0	0	0	0	0	0	0	0	0	0	0	2	0	0	0	0
ENSRNOG00000065859	0	0	0	0	0	0	0	0	0	0	0	0	0	0	0	0	0	0	0	0	0	0	0	0	0	0	0	0	0	0	0	0	0	0	0	0	0	0	0	0	0	0	0	0	0	0	0	0
ENSRNOG00000069327	0	0	0	0	0	0	0	0	0	0	0	0	0	0	0	0	0	0	0	0	0	0	0	0	0	0	0	0	0	0	0	0	0	0	0	0	0	0	0	0	0	0	0	0	0	0	0	0
ENSRNOG00000067928	0	0	0	0	0	0	0	0	0	0	0	0	0	0	0	0	0	0	0	0	0	0	0	0	0	0	0	0	0	0	0	0	0	0	0	0	0	0	0	0	1	0	0	0	0	0	0	0
ENSRNOG00000051492	0	0	0	0	0	0	0	0	0	0	0	0	0	1	4	0	0	0	0	1	0	0	0	0	0	0	0	0	0	0	0	0	0	0	2	0	0	0	0	0	1	0	0	0	1	0	0	0
ENSRNOG00000063267	0	0	0	0	1	0	0	0	1	0	0	0	0	1	0	0	1	0	0	0	0	0	0	0	0	2	0	0	1	0	0	0	0	0	0	0	0	1	0	0	0	2	0	1	0	0	0	0
ENSRNOG00000060362	0	0	0	1	2	3	0	0	0	0	0	0	0	1	0	0	1	1	0	0	1	0	0	0	0	0	0	0	0	0	0	0	0	0	0	0	0	1	0	0	1	0	0	0	0	0	1	0
ENSRNOG00000069602	0	0	0	0	0	0	0	0	0	0	0	0	0	0	0	0	0	0	0	0	0	0	0	0	0	0	0	0	0	0	0	0	0	0	0	0	0	0	0	0	0	0	0	0	0	0	0	0
ENSRNOG00000059289	0	0	0	0	0	0	0	0	0	0	0	0	0	0	0	0	0	0	0	0	0	0	0	0	0	0	0	0	0	0	0	0	0	0	0	0	0	0	0	0	0	0	0	0	0	0	0	0
ENSRNOG00000061296	0	0	0	0	0	0	0	0	0	0	0	0	0	0	0	0	0	0	0	0	0	0	0	0	0	0	0	0	0	0	0	0	0	0	0	0	0	0	0	0	0	0	0	0	0	0	0	0
ENSRNOG00000060083	0	0	0	1	0	0	0	0	0	0	0	0	0	0	0	1	0	0	0	0	0	0	0	0	0	0	0	0	0	0	0	0	0	0	1	0	0	0	0	0	0	0	0	0	0	0	0	0
ENSRNOG00000068742	0	0	0	0	0	0	0	0	0	0	0	0	0	0	0	0	0	0	0	0	4	0	0	0	0	0	0	0	0	0	0	0	0	0	0	0	0	0	0	0	0	0	0	0	0	0	0	0
ENSRNOG00000061017	0	0	0	0	0	0	0	0	0	0	0	0	0	0	1	0	0	0	0	0	1	0	0	0	0	0	0	0	0	0	0	0	0	0	0	0	0	0	0	0	1	0	0	1	0	0	1	0
ENSRNOG00000070403	0	0	0	0	0	0	0	0	0	0	0	0	0	0	0	0	0	0	0	0	0	0	0	0	0	0	0	0	0	0	0	0	0	0	0	0	0	0	0	0	0	0	0	0	0	0	0	0
ENSRNOG00000057114	0	0	0	0	0	0	0	0	0	0	0	0	0	0	0	0	0	0	0	0	0	0	0	0	0	0	0	0	0	0	0	0	0	0	0	0	0	0	0	0	0	0	0	0	0	0	0	0
ENSRNOG00000054381	0	0	0	0	0	0	0	0	0	0	0	1	0	0	0	0	0	0	0	0	0	0	0	0	0	0	0	0	0	0	0	0	0	0	0	0	0	0	0	0	0	0	0	0	0	0	0	0
ENSRNOG00000059035	0	0	0	0	0	0	0	0	0	0	0	0	0	0	0	0	0	0	0	0	0	0	0	0	0	0	0	0	0	1	0	0	0	0	0	0	0	0	0	0	0	0	0	0	0	0	0	0
ENSRNOG00000053295	0	0	0	0	0	0	0	0	0	0	0	0	0	2	0	0	0	0	0	0	0	0	0	2	0	0	0	0	1	0	0	0	0	0	0	0	0	0	0	0	0	0	0	1	0	0	1	1
ENSRNOG00000054092	0	0	0	0	0	0	0	0	0	0	0	0	0	0	0	0	0	0	0	0	0	0	0	0	0	0	0	0	0	0	0	0	0	0	0	0	0	0	0	0	0	0	0	0	0	0	0	0
ENSRNOG00000065966	0	0	0	0	0	0	0	0	0	0	0	0	0	0	0	0	0	0	0	0	0	0	0	0	0	0	0	0	0	0	0	0	0	0	0	0	0	0	0	0	0	0	0	0	0	0	0	0
ENSRNOG00000061030	0	0	0	0	0	0	0	0	0	0	0	0	0	0	0	0	0	0	0	0	0	0	0	0	0	0	0	0	0	0	0	0	0	0	0	0	0	0	0	0	0	0	0	0	0	0	0	0
ENSRNOG00000068178	0	0	0	0	0	0	0	0	0	0	0	0	0	0	0	0	0	0	0	0	0	0	0	0	0	0	0	0	0	0	0	0	0	0	0	0	0	0	0	0	0	0	0	0	0	0	0	0
ENSRNOG00000064928	0	0	0	0	0	0	0	0	0	0	0	0	0	0	0	0	0	0	0	0	0	0	0	0	0	0	0	0	0	0	0	0	0	0	0	0	0	0	0	0	0	0	0	0	0	0	0	0
ENSRNOG00000054858	0	0	0	0	0	0	0	0	0	0	0	0	0	0	0	0	0	0	0	0	0	0	0	0	0	0	0	0	0	0	0	0	0	0	0	0	0	0	0	0	1	0	0	0	0	0	0	0
ENSRNOG00000066944	0	0	0	0	0	0	0	0	0	0	0	0	0	0	3	0	0	3	0	0	0	0	0	1	0	0	0	0	0	1	0	0	0	0	0	0	0	0	1	0	0	0	0	0	0	0	0	0
ENSRNOG00000064768	0	0	0	0	0	0	0	0	0	0	0	0	0	0	1	0	0	1	0	0	1	0	0	1	0	0	0	0	1	0	0	1	0	0	0	0	0	0	0	0	0	0	0	0	0	0	0	1
ENSRNOG00000051715	0	0	0	0	0	0	0	0	0	0	0	0	0	0	0	0	0	0	0	0	0	0	0	0	0	0	0	0	0	0	0	0	0	0	0	0	0	0	0	0	0	0	0	0	0	0	0	0
ENSRNOG00000060097	0	0	0	0	0	0	0	0	0	0	0	0	0	0	0	0	0	0	0	0	0	0	0	0	0	0	0	0	0	0	0	0	0	0	0	0	0	0	0	0	0	0	0	0	0	0	0	0
ENSRNOG00000058148	0	0	0	0	0	0	0	0	0	0	0	0	0	0	0	0	0	0	0	0	0	0	0	0	0	0	0	0	0	0	0	0	0	0	0	0	0	0	0	0	0	0	0	0	0	0	0	0
ENSRNOG00000059171	0	0	0	0	0	0	0	0	0	0	0	0	0	0	0	0	0	0	0	0	0	0	0	0	0	0	0	0	0	0	1	0	0	0	0	0	0	0	0	0	0	0	0	0	0	0	0	0
ENSRNOG00000055561	0	0	0	0	0	0	0	0	0	0	0	0	0	0	0	0	0	0	0	0	0	0	0	0	0	0	0	0	0	0	0	0	0	0	0	0	0	0	0	0	0	0	0	0	0	0	0	0
ENSRNOG00000056815	0	1	0	0	1	1	0	0	0	0	0	0	0	2	0	0	0	0	0	0	0	0	0	0	0	0	0	0	1	1	0	0	0	0	1	0	0	0	0	0	0	0	0	0	0	0	1	0
ENSRNOG00000057621	0	0	0	0	0	0	0	0	0	0	0	0	0	0	0	0	0	0	0	0	0	0	0	0	0	0	0	0	0	0	0	0	0	0	0	0	0	0	0	0	0	0	0	0	0	0	0	0
ENSRNOG00000055927	0	0	0	0	0	0	0	0	0	0	0	0	0	0	0	0	0	0	0	0	0	0	0	0	0	0	0	0	0	0	0	0	1	0	0	0	0	0	0	0	0	0	0	0	0	0	0	0
ENSRNOG00000056053	0	0	0	0	0	0	0	0	0	0	0	0	0	0	0	0	0	0	0	0	0	0	0	0	0	0	0	0	1	0	0	0	0	0	0	0	0	0	0	0	0	0	0	0	0	0	0	0
ENSRNOG00000056317	0	0	0	0	0	0	0	0	0	0	0	0	0	0	0	0	0	0	0	0	0	0	0	0	0	0	0	0	0	0	0	0	0	0	0	0	0	0	0	0	0	0	0	0	0	0	0	0
ENSRNOG00000058366	0	0	0	0	0	0	0	0	0	0	0	0	0	0	0	0	0	0	0	0	0	0	0	0	0	0	0	0	0	0	0	0	0	0	0	0	0	0	0	0	0	0	0	0	0	0	0	0
ENSRNOG00000054933	0	0	0	0	0	0	0	0	0	0	0	0	0	0	0	0	0	0	0	0	0	0	0	0	0	0	0	0	0	0	0	0	0	0	0	0	0	0	0	0	0	0	0	0	0	0	0	0
ENSRNOG00000060593	0	0	0	0	0	0	0	0	0	0	0	0	0	0	0	0	0	0	0	0	0	0	0	0	0	0	0	0	0	0	0	0	0	0	0	0	0	0	0	0	0	0	0	0	0	0	0	0
ENSRNOG00000059462	0	0	0	0	0	0	0	0	0	0	0	0	0	0	1	0	0	0	0	0	0	0	0	0	0	1	0	0	0	1	0	0	0	0	0	0	0	0	0	0	0	0	0	0	0	0	0	0
ENSRNOG00000070143	0	0	0	0	0	0	0	0	0	0	0	0	0	0	0	0	0	0	0	0	0	0	0	0	0	0	0	0	0	0	0	0	0	0	0	0	0	0	0	0	0	0	0	0	0	0	0	0
ENSRNOG00000057075	0	0	0	0	0	0	0	0	0	0	0	0	0	0	0	0	0	0	0	0	0	0	0	0	0	0	0	0	0	0	0	0	0	0	0	0	0	0	0	0	0	0	0	0	0	0	0	0
ENSRNOG00000056003	0	0	0	0	0	0	0	0	0	0	0	0	0	0	0	0	0	0	0	0	0	0	0	0	0	0	0	0	0	1	0	0	0	0	0	0	0	0	0	0	0	0	0	0	0	0	0	0
ENSRNOG00000052072	0	0	0	0	0	0	0	0	0	0	0	0	0	0	0	0	0	0	0	0	0	0	0	0	0	0	0	0	0	0	0	0	0	0	0	0	0	0	0	0	0	0	0	0	0	0	0	0
ENSRNOG00000062322	0	0	0	0	0	0	0	0	0	0	1	0	0	0	1	0	0	0	0	0	0	0	0	0	0	2	0	0	0	0	0	0	0	0	0	0	0	0	0	0	0	0	0	0	0	0	0	0
ENSRNOG00000053426	0	0	0	0	0	0	0	0	0	0	0	0	0	0	0	0	0	0	0	0	0	0	0	0	0	0	0	0	0	0	0	0	0	0	0	0	0	0	0	0	0	0	0	0	0	0	0	0
ENSRNOG00000056909	0	0	0	1	0	0	0	0	0	0	0	1	0	0	1	1	1	0	0	1	0	0	0	0	0	0	0	0	0	0	0	0	0	0	0	0	0	0	0	0	0	0	0	0	0	1	0	0
ENSRNOG00000058155	1	1	0	0	1	0	0	0	0	0	0	0	0	0	0	0	1	0	0	0	0	0	0	0	0	0	0	0	1	0	0	0	0	0	0	0	0	0	0	0	0	0	0	0	0	0	0	0
ENSRNOG00000055195	0	0	0	0	0	0	0	0	0	0	0	0	0	0	0	0	0	0	0	0	0	0	0	0	0	0	0	0	0	0	0	0	0	0	0	0	0	0	0	0	0	0	0	0	0	0	0	0
ENSRNOG00000065309	0	0	0	0	0	0	0	1	0	0	0	0	0	0	1	0	0	0	0	0	0	0	1	1	0	1	0	0	0	0	0	0	0	0	0	0	0	0	1	0	0	0	0	0	0	0	2	1
ENSRNOG00000062850	0	0	0	0	2	0	0	0	0	0	0	0	0	0	0	0	2	0	0	0	2	0	0	0	0	0	0	0	0	0	0	0	0	0	0	0	0	1	0	0	0	0	0	0	0	0	1	0
ENSRNOG00000068693	0	0	0	0	0	0	0	0	0	0	0	0	0	0	0	0	0	0	0	0	0	0	0	0	0	0	0	0	0	0	0	0	0	0	0	0	0	0	0	0	0	0	0	0	0	0	0	0
ENSRNOG00000056475	0	0	0	0	0	0	0	0	0	0	0	0	0	0	0	0	0	0	0	0	0	0	0	0	0	0	0	0	0	0	0	0	0	0	0	0	0	0	0	0	0	0	0	0	0	0	0	0
ENSRNOG00000071063	0	0	0	1	0	0	1	3	1	0	0	0	0	0	1	0	0	1	0	1	0	4	10	5	0	0	0	0	0	0	1	2	2	0	0	0	1	2	0	0	0	0	0	0	0	12	7	3
ENSRNOG00000054720	0	0	0	0	0	0	0	0	0	0	0	0	0	2	0	0	0	0	0	2	1	0	0	0	0	0	0	1	1	0	0	0	0	0	0	0	0	0	0	0	1	0	0	9	0	0	0	0
ENSRNOG00000054981	0	0	1	0	1	0	0	2	1	2	1	0	2	2	3	1	0	0	0	2	0	0	1	2	1	0	0	1	0	0	4	5	3	0	1	1	0	2	2	0	0	0	0	0	0	0	0	1
ENSRNOG00000062355	1	0	1	0	3	2	0	0	2	0	0	0	0	2	0	1	2	0	1	8	7	0	2	4	0	0	0	0	3	0	0	2	0	0	0	1	0	0	0	0	2	0	1	2	2	0	0	1
ENSRNOG00000067133	0	0	0	0	0	0	0	0	0	0	0	0	0	1	0	0	2	0	0	1	0	0	0	0	0	0	0	0	0	1	0	0	0	0	0	0	0	0	0	0	0	0	0	0	0	0	0	0
ENSRNOG00000062382	0	0	1	0	0	0	0	0	1	0	1	0	0	0	0	0	1	0	0	1	0	0	0	1	0	0	0	0	2	0	0	0	1	0	0	0	0	1	1	0	1	0	0	1	0	0	1	1
ENSRNOG00000059926	0	0	0	0	0	0	0	0	0	0	0	0	0	0	0	0	0	0	0	0	0	0	0	0	0	0	0	0	0	0	0	0	0	0	0	0	0	0	0	0	0	0	0	0	0	0	0	0
ENSRNOG00000060637	0	0	0	0	0	0	0	0	0	0	0	0	0	0	0	0	0	0	0	0	0	0	0	0	0	0	0	0	0	0	0	0	0	0	0	0	0	0	0	0	0	0	0	0	0	0	0	0
ENSRNOG00000060911	0	0	0	0	0	0	0	0	0	0	0	0	0	0	0	1	2	0	0	0	0	0	1	0	0	0	0	1	1	0	0	0	0	0	0	0	0	1	0	0	0	0	0	0	0	0	1	0
ENSRNOG00000057770	0	0	0	0	0	0	0	0	0	0	1	0	0	0	0	1	0	0	0	0	0	0	0	0	0	0	0	0	0	0	0	0	0	0	1	0	0	0	0	0	0	0	0	0	0	0	0	0
ENSRNOG00000061325	0	1	0	0	0	1	0	0	0	0	0	1	0	0	2	0	0	1	0	4	3	0	0	1	0	0	0	1	3	0	0	1	0	0	0	0	0	0	0	0	0	0	0	6	0	0	0	0
ENSRNOG00000067808	0	0	0	0	0	0	0	0	0	0	0	0	0	0	0	0	0	0	0	0	0	0	0	0	0	0	0	0	0	0	0	0	0	0	0	0	0	0	0	0	0	0	0	0	0	0	0	0
ENSRNOG00000052933	0	0	0	0	0	0	0	0	0	4	1	1	0	0	0	0	0	0	0	0	0	0	0	0	0	0	0	0	0	0	0	0	0	1	0	0	0	0	2	0	0	0	0	0	0	0	0	0
ENSRNOG00000055087	0	0	0	0	0	0	0	0	0	0	0	0	0	0	0	0	0	0	0	0	0	0	0	0	0	0	0	0	0	0	0	0	0	0	0	0	0	0	0	0	0	0	0	0	0	0	0	0
ENSRNOG00000056152	0	0	0	1	0	0	0	0	0	0	0	0	0	0	0	1	0	0	0	0	0	0	0	0	0	0	0	0	0	0	0	0	0	0	0	0	0	0	0	0	0	0	0	0	0	0	0	0
ENSRNOG00000054434	0	0	0	0	0	0	0	0	0	0	0	0	0	0	0	0	0	0	0	0	0	0	0	0	0	0	0	0	0	0	0	0	0	0	0	0	0	0	0	0	0	0	0	0	0	0	0	0
ENSRNOG00000058104	0	0	0	0	0	0	0	0	0	0	0	0	0	0	0	0	1	0	0	1	0	0	0	0	0	0	0	0	0	0	0	0	1	0	0	0	0	0	0	0	0	0	0	0	0	0	0	0
ENSRNOG00000054676	0	0	0	0	0	0	0	0	0	0	0	0	0	0	0	0	0	0	0	0	0	0	0	0	0	0	0	0	0	0	0	0	0	0	0	0	0	0	0	0	0	0	0	3	0	0	0	0
ENSRNOG00000054310	0	0	0	0	0	0	0	0	0	0	0	0	0	0	0	0	0	0	0	2	0	0	0	0	0	0	0	0	0	0	0	0	0	0	0	0	0	0	0	0	0	0	0	1	0	0	0	0
ENSRNOG00000052172	0	0	0	0	0	0	0	0	0	0	0	0	0	0	0	0	0	0	0	0	0	0	0	0	0	0	0	0	0	0	0	0	0	0	0	0	0	0	0	0	0	0	0	0	0	0	0	0
ENSRNOG00000063424	0	0	0	0	0	0	0	0	0	0	0	0	0	0	0	0	0	0	0	0	0	0	0	0	0	0	0	0	0	2	0	0	0	0	0	0	0	0	0	0	0	0	0	0	0	0	0	0
ENSRNOG00000053462	0	0	0	0	0	0	0	0	0	0	0	0	0	0	0	0	0	0	0	0	0	0	0	0	0	0	0	0	0	0	0	0	0	0	0	0	0	0	0	0	0	0	0	0	0	0	0	0
ENSRNOG00000052853	0	0	0	0	2	0	0	0	0	0	0	0	0	0	0	0	0	0	0	0	0	0	0	0	0	0	0	0	1	0	0	0	0	0	0	0	0	0	0	0	0	0	0	0	0	0	0	0
ENSRNOG00000057394	0	0	0	0	0	0	0	0	0	0	0	0	0	0	0	0	0	0	0	2	0	0	1	0	0	1	1	0	1	0	0	0	0	0	0	0	0	0	0	0	0	0	0	0	1	0	0	0
ENSRNOG00000053243	0	0	0	0	0	0	0	0	0	0	0	0	0	0	0	0	0	0	0	0	0	0	0	0	0	0	0	0	0	0	0	0	0	0	0	0	0	0	0	0	0	0	0	0	0	0	0	0
ENSRNOG00000062341	0	0	0	0	2	0	0	1	1	0	0	0	0	0	1	0	1	1	0	1	4	0	2	0	0	0	0	1	1	0	0	1	0	0	0	0	0	0	1	0	0	2	0	0	0	0	1	0
ENSRNOG00000052874	0	0	0	0	0	0	0	0	0	0	0	0	0	0	0	0	0	0	0	0	0	0	0	0	0	0	1	0	0	0	0	0	0	0	0	0	0	0	0	0	1	1	0	0	0	0	0	0
ENSRNOG00000070358	0	0	0	0	0	0	0	0	0	0	0	0	0	0	0	0	0	0	0	0	0	0	0	0	0	0	0	0	0	0	0	0	0	0	0	0	0	0	0	0	0	0	0	0	0	0	0	0
ENSRNOG00000059275	0	0	0	0	0	0	0	0	0	0	0	0	0	0	0	0	0	0	0	0	0	0	0	0	0	0	0	0	0	0	0	0	0	0	0	0	0	0	0	0	0	0	0	0	0	0	0	0
ENSRNOG00000054767	0	0	0	0	0	0	0	0	0	0	0	0	0	0	0	0	0	0	0	0	0	0	0	0	0	0	0	0	0	0	0	0	0	0	0	0	0	0	0	0	0	0	0	0	0	0	0	0
ENSRNOG00000066664	0	0	0	0	0	0	0	0	0	0	0	0	0	0	3	0	0	0	0	0	0	1	0	0	0	0	1	0	0	0	0	0	0	0	0	0	0	0	0	0	1	1	0	2	0	1	0	0
ENSRNOG00000061788	0	0	0	0	0	0	0	0	0	0	0	0	0	0	0	0	0	0	0	0	0	0	0	0	0	0	0	0	0	0	0	0	0	0	0	0	0	0	0	0	0	0	0	0	0	0	0	0
ENSRNOG00000056123	0	0	0	0	0	0	1	0	0	0	0	0	0	0	0	0	0	0	0	1	0	0	0	0	0	0	0	0	0	0	1	0	2	0	0	0	0	0	0	0	0	0	0	0	0	0	0	0
ENSRNOG00000070016	0	0	0	0	0	0	0	0	0	0	0	0	0	0	0	0	0	0	0	0	0	0	0	0	0	0	0	1	0	0	0	0	0	0	0	0	0	0	0	0	0	0	0	0	0	0	0	1
ENSRNOG00000055813	0	0	0	0	0	0	0	0	0	0	0	0	0	0	0	0	0	0	0	0	0	0	0	0	0	0	0	0	0	0	0	0	0	0	0	0	0	0	0	0	0	0	0	0	0	0	0	0
ENSRNOG00000044194	0	0	0	0	0	0	0	0	0	0	0	0	0	0	0	0	0	0	0	0	0	0	1	0	0	0	0	0	0	0	0	0	0	0	0	0	0	0	0	0	0	0	0	0	0	0	0	0
ENSRNOG00000054864	0	0	0	0	0	0	0	0	0	0	0	0	0	0	0	0	0	0	0	0	0	0	0	0	0	0	0	1	0	0	0	0	0	0	0	0	0	0	0	0	0	0	0	0	1	0	0	0
ENSRNOG00000061565	0	0	0	0	0	1	0	0	0	0	0	0	0	0	0	0	0	0	0	0	0	0	0	0	0	0	0	0	0	0	0	0	0	0	0	0	1	0	0	0	0	0	0	0	0	0	0	0
ENSRNOG00000071043	0	0	0	0	0	0	2	0	2	0	0	0	0	0	0	0	0	0	0	0	1	0	0	0	0	0	0	0	0	0	0	0	0	0	0	0	0	1	0	0	0	0	0	0	0	0	0	0
ENSRNOG00000054044	0	0	0	0	0	0	0	0	0	0	0	0	0	0	0	0	0	0	0	0	0	0	0	0	0	0	0	0	0	0	0	0	0	0	0	0	0	0	0	0	0	0	0	0	0	0	0	0
ENSRNOG00000067398	0	0	0	2	0	0	0	1	1	0	0	0	0	0	0	0	0	0	0	0	0	0	0	0	0	0	0	0	0	0	0	0	0	0	0	0	0	0	0	0	0	0	0	1	0	0	0	0
ENSRNOG00000060780	1	1	0	7	2	5	1	1	0	0	1	0	2	2	7	1	4	6	0	0	0	1	1	2	0	1	2	5	8	4	0	0	1	0	0	0	0	1	0	1	6	0	0	1	1	1	2	3
ENSRNOG00000058150	0	0	0	1	0	0	0	0	0	0	0	0	0	0	0	0	0	0	0	0	0	0	0	0	0	0	0	0	0	0	0	0	0	0	0	0	0	0	0	0	0	1	0	0	0	0	0	0
ENSRNOG00000060124	0	0	0	0	0	0	0	0	0	0	0	0	0	0	0	0	0	0	0	0	0	0	0	0	0	0	0	0	0	0	0	0	0	0	0	0	0	0	0	0	0	0	0	0	0	0	0	0
ENSRNOG00000066990	0	0	0	0	0	0	0	0	0	0	0	0	0	0	0	0	0	0	0	0	0	0	0	0	0	0	0	0	0	0	0	0	0	0	0	0	0	0	0	0	0	0	0	0	0	0	0	0
ENSRNOG00000053499	0	0	0	0	0	0	0	0	0	0	0	0	0	0	0	0	0	0	0	0	0	0	0	0	0	0	0	0	0	0	0	0	0	0	0	0	0	0	0	0	0	0	0	0	0	0	0	0
ENSRNOG00000065558	0	0	0	0	0	0	0	0	0	0	0	0	1	0	0	0	0	0	0	0	0	0	0	0	0	0	0	0	0	0	0	0	0	0	0	0	0	0	0	0	0	0	0	0	0	0	0	0
ENSRNOG00000058232	0	0	0	0	0	0	0	0	0	0	0	0	0	0	0	0	0	0	0	0	0	0	0	0	0	0	0	0	0	0	0	0	0	0	0	0	0	0	0	0	0	0	0	0	0	0	0	0
ENSRNOG00000055772	0	0	0	0	0	0	0	0	0	0	0	0	0	0	0	0	0	0	0	0	0	0	0	0	0	0	0	0	0	0	0	0	0	0	0	0	0	0	0	0	0	0	0	0	0	0	0	0
ENSRNOG00000060403	0	0	0	0	0	0	0	0	0	0	0	0	0	0	0	0	0	0	0	0	0	0	0	0	0	0	0	0	0	0	0	0	0	0	0	0	0	0	0	0	0	0	0	0	0	0	0	0
ENSRNOG00000060919	0	0	0	0	0	0	0	0	0	0	0	0	0	0	0	0	1	0	0	0	0	0	0	1	0	0	1	0	0	2	0	0	0	0	0	0	0	0	0	0	0	0	0	1	0	0	0	0
ENSRNOG00000056120	0	1	1	0	0	0	0	0	0	0	0	0	1	0	0	1	0	0	0	0	0	0	1	0	0	0	0	0	0	0	0	0	1	0	0	0	0	0	0	1	0	0	0	0	0	0	0	0
ENSRNOG00000068223	0	0	0	0	0	0	0	0	0	0	0	0	0	0	0	0	0	0	0	0	0	0	0	0	0	0	0	0	0	0	0	0	0	0	0	0	0	0	0	0	0	0	0	0	0	0	0	0
ENSRNOG00000069675	0	0	0	0	0	0	0	0	0	0	0	0	0	0	0	0	0	0	0	0	0	0	0	0	0	0	0	0	0	0	0	0	0	0	0	0	0	0	0	0	0	0	0	0	0	0	0	0
ENSRNOG00000068641	0	0	0	0	0	0	0	0	0	0	0	0	0	0	0	0	0	0	0	0	0	0	0	0	0	0	0	0	0	0	0	0	0	0	0	0	0	0	0	0	0	0	0	0	0	0	0	0
ENSRNOG00000068328	0	0	0	0	0	0	0	0	0	0	0	0	0	0	1	0	0	0	0	1	0	0	0	0	0	0	0	0	0	0	0	0	0	1	0	0	1	0	0	0	0	0	0	0	0	0	0	0
ENSRNOG00000053777	0	0	0	0	0	0	0	0	0	0	0	0	0	0	0	0	0	0	0	0	0	0	0	0	0	0	0	0	0	0	0	0	0	0	0	0	0	0	0	0	0	0	0	0	0	0	0	0
ENSRNOG00000066610	0	0	0	0	0	0	0	0	0	0	0	0	0	0	0	0	0	0	0	0	0	0	0	0	0	0	0	0	0	0	0	0	0	0	0	0	0	0	0	0	0	0	0	0	0	0	0	0
ENSRNOG00000057918	0	0	0	0	0	0	0	0	0	0	0	0	0	0	0	0	0	0	0	0	0	0	0	0	0	0	0	0	0	0	0	0	0	0	0	0	0	0	0	0	0	0	0	0	0	0	0	0
ENSRNOG00000070969	0	0	0	0	0	0	0	0	0	0	0	0	0	0	0	0	0	0	0	0	0	0	0	0	0	0	0	0	0	0	0	0	0	0	0	0	0	0	0	0	0	0	0	0	0	0	0	0
ENSRNOG00000070213	0	0	0	0	0	0	0	0	0	0	0	0	0	0	0	0	0	0	0	0	0	0	0	0	0	0	0	0	0	0	0	0	0	0	0	0	0	0	0	0	0	0	0	0	1	0	0	0
ENSRNOG00000053707	0	0	0	0	0	0	0	0	0	0	0	0	0	0	0	0	0	0	0	0	0	0	0	0	0	0	0	0	0	0	0	0	0	0	0	0	0	0	0	0	0	0	0	0	0	0	0	0
ENSRNOG00000061349	0	0	0	0	0	0	0	0	0	0	0	0	0	0	0	0	0	0	0	0	0	0	0	0	0	0	0	0	0	0	0	0	0	0	0	0	0	0	0	0	0	0	0	0	0	0	0	0
ENSRNOG00000059078	0	0	0	0	0	0	0	0	0	0	0	0	0	0	0	0	0	0	0	0	0	0	0	0	0	0	0	0	0	0	0	0	0	0	0	0	0	0	0	0	0	0	0	0	0	0	0	0
ENSRNOG00000061186	0	0	0	0	0	0	0	0	0	0	0	0	0	0	0	0	0	0	0	0	0	0	0	0	0	0	0	0	0	0	0	0	0	0	0	0	0	0	0	0	0	0	0	0	0	0	0	0
ENSRNOG00000065337	0	0	0	0	0	0	0	0	0	0	0	0	0	0	0	0	1	0	0	1	0	0	0	0	0	0	0	0	0	1	0	0	0	0	0	0	0	0	0	0	0	0	0	0	0	0	0	0
ENSRNOG00000052763	0	0	0	0	0	0	0	0	0	0	0	0	0	0	0	0	0	0	0	0	0	0	0	0	0	0	0	0	0	0	0	0	0	0	0	0	0	0	0	0	0	0	0	0	0	0	0	0
ENSRNOG00000054541	0	0	0	0	0	0	0	0	0	0	0	0	0	0	0	0	0	0	0	0	0	0	0	0	0	0	0	0	0	0	0	0	0	0	0	0	0	0	0	0	0	0	0	0	0	0	0	0
ENSRNOG00000059609	0	0	0	0	0	0	0	0	0	0	0	0	0	0	0	0	0	0	0	0	0	0	0	0	0	0	0	0	0	0	0	0	0	0	0	0	0	0	0	0	0	0	0	0	0	0	0	0
ENSRNOG00000059636	0	0	0	0	1	0	0	0	0	0	0	0	0	0	0	1	0	1	0	0	0	0	0	0	0	0	0	0	0	0	0	0	0	0	0	0	0	0	1	0	0	0	0	0	0	0	1	0
ENSRNOG00000056549	0	0	0	0	0	0	0	0	0	0	0	0	0	0	0	0	0	0	0	0	0	0	0	0	0	0	0	0	0	0	0	0	0	0	0	0	0	0	0	0	0	0	0	0	0	0	0	0
ENSRNOG00000058851	0	0	0	0	0	0	0	0	0	0	0	0	0	0	0	0	0	0	0	0	0	0	0	0	0	0	0	0	0	0	0	0	0	0	0	0	0	0	0	0	0	0	0	0	0	0	0	0
ENSRNOG00000058175	0	0	0	0	0	0	1	0	0	0	0	0	0	1	0	0	0	0	0	0	0	0	0	1	0	0	0	0	0	0	0	0	0	0	0	0	0	0	1	0	0	0	0	0	0	0	0	0
ENSRNOG00000069042	0	0	0	0	0	0	0	0	0	0	0	0	0	0	0	0	0	0	0	0	0	0	0	0	0	0	0	0	0	0	0	0	0	0	0	0	0	0	0	0	0	0	0	0	0	0	0	0
ENSRNOG00000069141	0	0	0	0	0	0	0	0	0	0	0	0	0	0	0	0	0	0	0	0	0	0	0	0	0	0	0	0	0	0	0	0	0	0	0	0	0	0	0	0	0	0	0	0	0	0	0	0
ENSRNOG00000058502	0	0	0	0	0	0	0	0	0	0	0	0	0	0	0	0	0	0	0	0	0	0	0	0	0	0	0	0	0	0	0	0	0	0	0	0	0	0	0	0	0	0	0	0	0	0	0	0
ENSRNOG00000068791	0	0	0	0	0	0	0	0	0	0	0	0	0	0	0	0	0	0	0	0	0	0	0	0	0	0	0	0	0	0	0	0	0	0	0	0	0	0	0	0	0	0	0	0	0	0	0	0
ENSRNOG00000066699	0	0	0	0	0	0	0	0	0	0	0	0	0	0	0	0	0	0	0	0	0	0	0	0	0	0	0	0	0	0	0	0	0	0	0	0	0	0	0	0	0	0	0	0	0	0	0	0
ENSRNOG00000067019	0	0	0	0	0	0	0	0	0	0	0	0	0	0	0	0	0	0	0	0	0	0	0	0	0	0	0	0	0	0	0	0	1	0	0	0	0	0	0	0	0	0	0	0	0	0	0	0
ENSRNOG00000051871	0	0	0	0	0	1	0	0	0	0	0	0	0	0	0	0	0	0	0	0	0	0	0	0	0	0	0	1	0	0	0	0	0	0	0	0	0	0	0	0	0	0	0	0	0	0	0	0
ENSRNOG00000056416	0	0	0	0	0	0	0	0	0	0	0	0	0	0	0	0	0	0	0	0	0	0	0	0	0	0	0	0	0	0	0	0	0	0	0	0	0	0	0	0	1	0	0	0	0	0	0	0
ENSRNOG00000055857	0	0	0	0	0	0	0	0	0	0	0	0	0	0	0	0	0	0	0	0	0	0	0	0	0	0	0	0	1	0	0	0	0	0	0	0	0	0	0	0	0	0	0	0	0	0	0	0
ENSRNOG00000066350	0	0	0	0	0	0	0	0	0	0	0	0	0	0	0	0	0	0	0	0	0	0	0	0	0	0	0	0	0	0	0	0	0	0	0	0	0	0	0	0	0	0	0	0	0	0	0	0
ENSRNOG00000054115	0	0	0	0	0	0	0	0	0	0	0	0	0	1	0	0	0	0	0	0	0	0	0	0	0	0	0	0	0	0	0	0	0	0	0	0	0	0	0	0	0	0	0	0	0	0	0	0
ENSRNOG00000066403	0	0	0	0	0	0	0	0	0	0	0	0	0	0	0	0	0	0	0	0	0	0	0	0	0	0	0	0	0	0	0	0	0	0	0	0	0	0	0	0	0	0	0	0	0	0	0	0
ENSRNOG00000067566	0	0	0	0	0	0	0	0	1	0	0	0	0	0	0	0	0	0	0	0	0	0	0	0	0	0	0	0	0	0	0	0	0	0	0	0	0	0	0	0	0	0	0	0	0	0	0	0
ENSRNOG00000052672	0	0	0	0	0	0	0	0	0	0	0	0	0	0	0	0	0	0	0	0	0	0	0	0	0	0	0	0	0	0	0	0	0	0	0	0	0	0	0	0	0	0	0	0	0	0	0	0
ENSRNOG00000056100	0	0	0	0	0	1	0	0	0	0	0	0	0	0	0	0	0	0	0	0	0	0	0	0	0	0	0	0	0	0	0	0	0	0	0	0	0	0	0	0	0	0	0	0	0	0	0	0
ENSRNOG00000057342	0	0	0	0	0	0	0	0	2	0	0	0	0	0	0	0	0	0	0	0	0	0	0	0	0	0	0	0	0	0	0	0	0	0	0	0	0	0	0	0	0	0	0	0	0	0	0	0
ENSRNOG00000059800	0	0	0	0	0	0	0	0	0	0	0	0	0	0	0	0	0	0	0	0	0	0	0	0	0	0	0	0	0	0	0	0	0	0	0	0	0	0	0	0	0	0	0	0	0	0	0	0
ENSRNOG00000054258	0	0	0	0	0	0	0	0	0	0	0	0	0	0	0	0	0	0	0	0	0	0	0	0	0	0	0	0	0	0	1	0	0	0	0	0	0	0	0	0	0	0	0	0	0	0	0	0
ENSRNOG00000070873	0	0	0	0	0	0	0	0	0	0	0	0	0	0	0	0	0	0	0	0	0	0	0	0	0	0	0	0	0	0	0	0	0	0	0	0	0	0	0	0	0	0	0	0	0	0	0	0
ENSRNOG00000055905	0	0	0	0	0	0	0	0	0	0	0	0	0	0	0	0	0	0	0	0	0	0	0	0	0	0	0	0	0	0	0	0	0	0	0	0	0	0	0	0	0	0	0	0	0	0	0	0
ENSRNOG00000069742	0	0	0	1	0	0	0	0	0	0	0	0	0	0	1	0	1	0	0	2	0	0	1	0	0	1	0	0	0	0	0	0	0	0	0	0	0	0	0	0	0	0	0	0	0	0	0	0
ENSRNOG00000054369	0	0	0	0	0	0	0	0	0	0	0	0	0	0	0	0	0	0	0	0	0	0	0	0	0	0	0	0	0	0	0	0	0	0	0	0	0	0	0	0	0	0	0	0	0	0	0	0
ENSRNOG00000055556	0	0	0	0	0	0	0	0	0	0	0	0	0	0	0	0	0	0	0	0	0	0	0	0	0	0	0	0	0	0	0	0	0	0	0	0	0	0	0	0	0	0	0	0	0	0	0	0
ENSRNOG00000066259	0	0	3	1	0	3	0	2	1	0	8	3	1	3	6	1	1	0	4	16	24	1	6	10	0	4	0	2	0	0	1	0	0	0	2	0	1	3	0	1	1	5	1	21	7	1	6	4
ENSRNOG00000059307	0	0	0	0	0	0	0	0	0	0	0	0	2	0	0	0	0	0	3	0	0	0	2	0	0	0	0	0	0	0	0	0	1	0	0	0	0	0	0	0	0	0	0	0	0	0	0	0
ENSRNOG00000066468	0	0	0	0	0	0	0	0	0	0	0	0	0	0	0	0	0	0	0	0	0	0	0	0	0	0	0	0	0	0	0	0	0	0	0	0	0	0	0	0	0	0	0	0	0	0	0	0
ENSRNOG00000053220	0	0	0	1	3	1	0	0	0	0	0	1	0	0	2	0	1	0	0	3	5	0	0	0	0	0	0	0	1	0	0	0	0	0	0	1	1	1	0	0	0	0	0	1	0	0	0	0
ENSRNOG00000070258	0	0	0	0	0	0	0	0	0	0	0	0	0	0	0	0	0	0	0	0	0	0	0	0	0	0	0	0	0	0	0	0	0	0	0	0	0	0	0	0	0	0	0	0	0	0	0	0
ENSRNOG00000063809	0	0	0	0	0	0	0	0	0	0	0	0	0	0	0	0	0	0	0	0	0	0	0	0	0	0	0	0	0	0	0	0	0	0	0	0	0	0	0	0	0	0	0	0	0	0	0	0
ENSRNOG00000057368	0	0	0	0	0	0	0	0	0	0	0	0	0	0	2	0	0	0	0	0	0	0	0	0	0	0	0	0	0	0	0	0	0	0	0	0	0	0	0	0	0	0	0	0	0	0	0	0
ENSRNOG00000054583	0	0	0	0	0	0	0	0	0	0	0	0	0	0	0	0	0	0	0	0	0	0	0	0	0	0	0	0	0	0	0	0	0	0	0	0	0	0	0	0	0	0	0	0	0	0	0	0
ENSRNOG00000070224	0	0	0	0	0	0	0	0	0	0	0	0	0	0	0	0	0	0	0	0	0	0	0	0	0	0	0	0	0	0	0	0	0	0	0	0	0	0	0	0	0	0	0	0	0	0	0	0
ENSRNOG00000059951	0	0	0	0	0	0	0	0	0	0	0	0	0	0	0	0	0	0	0	0	0	0	0	0	0	0	0	0	0	0	0	0	0	0	0	0	0	0	0	0	0	0	0	0	0	0	0	0
ENSRNOG00000053892	0	0	0	0	0	0	0	0	0	0	0	0	0	0	0	0	0	0	0	0	0	0	0	0	0	0	0	0	0	0	0	0	0	0	0	0	0	0	0	0	0	0	0	0	0	0	0	0
ENSRNOG00000054350	0	0	0	0	0	0	0	0	0	0	0	0	0	0	0	0	0	0	0	0	0	0	0	0	0	0	0	0	0	0	0	0	0	0	0	0	0	0	0	0	0	0	0	0	0	0	0	0
ENSRNOG00000059221	0	0	1	1	1	1	0	0	0	1	0	1	0	0	0	3	0	2	1	1	1	0	2	1	0	0	0	0	0	0	0	0	0	0	0	0	0	4	0	0	2	0	0	2	1	0	0	1
ENSRNOG00000058131	0	0	0	0	0	1	0	0	0	0	0	0	0	0	0	0	0	0	0	0	0	0	0	0	0	0	0	0	0	0	0	0	0	0	0	0	0	0	0	0	0	0	0	0	0	0	0	0
ENSRNOG00000059573	0	0	0	0	0	0	0	0	0	0	0	0	0	0	0	0	0	0	0	0	0	0	0	0	0	0	0	0	0	0	0	0	0	0	0	0	0	0	0	0	0	0	0	0	0	0	0	0
ENSRNOG00000057916	0	0	0	0	0	0	0	0	0	0	0	0	0	0	0	0	0	0	0	0	0	0	0	0	0	0	0	0	0	0	0	0	0	0	0	0	0	0	0	0	0	0	0	0	0	0	0	0
ENSRNOG00000058807	0	0	0	0	0	0	0	0	0	0	0	0	0	0	0	0	0	0	0	0	0	0	0	0	0	0	0	0	0	0	0	0	0	0	0	0	0	0	0	0	0	0	0	0	0	0	0	0
ENSRNOG00000069997	0	0	0	0	0	0	0	0	0	0	0	0	0	0	0	0	0	0	0	0	0	0	0	0	0	0	0	0	0	0	0	0	0	0	0	0	0	0	0	0	0	0	0	0	0	0	0	0
ENSRNOG00000060028	0	0	0	0	0	0	0	0	0	0	0	0	0	0	0	0	0	0	0	0	0	0	0	0	0	0	0	0	0	0	0	0	0	0	0	0	0	0	0	0	0	0	0	0	0	0	0	0
ENSRNOG00000052314	0	0	0	2	0	1	0	0	0	0	0	1	0	0	0	0	1	1	0	5	3	0	3	4	0	0	0	0	3	0	0	0	0	0	0	0	1	0	0	1	0	0	0	2	1	0	2	0
ENSRNOG00000069691	0	0	0	0	0	0	0	0	0	0	0	0	0	0	0	0	0	0	0	0	0	0	0	0	0	0	0	0	0	0	0	0	0	0	0	0	0	0	0	0	0	0	0	0	0	0	0	0
ENSRNOG00000061427	0	0	0	0	0	0	0	0	0	0	0	0	0	0	0	0	0	0	0	0	0	0	0	0	0	0	0	0	0	0	0	0	0	0	0	0	0	0	0	0	0	0	0	0	0	0	0	0
ENSRNOG00000058816	0	0	0	0	0	0	0	0	0	0	0	0	0	0	0	0	0	0	0	0	0	0	0	0	0	0	0	0	0	0	0	0	0	0	0	0	0	0	0	0	0	0	0	0	0	0	0	0
ENSRNOG00000052487	0	0	0	0	0	0	0	0	0	0	0	0	0	0	0	0	0	0	0	0	0	0	0	0	0	0	0	0	0	0	0	0	0	0	0	0	0	0	0	0	0	0	0	0	0	0	0	0
ENSRNOG00000057752	0	0	0	0	0	0	0	0	0	0	0	0	0	0	0	0	0	0	0	0	0	0	0	0	0	0	0	0	0	0	0	0	0	0	0	0	0	0	0	0	0	0	0	0	0	0	0	0
ENSRNOG00000057431	0	0	0	0	0	0	0	0	0	0	0	0	0	0	0	0	0	0	0	0	0	0	0	0	0	0	0	0	0	0	0	0	0	0	0	0	0	0	0	0	0	0	0	0	0	0	0	0
ENSRNOG00000052892	0	0	0	0	0	0	0	0	0	0	0	0	0	0	0	0	0	0	0	0	0	0	0	0	0	0	0	0	0	0	0	0	0	0	0	0	0	0	0	0	0	0	0	0	0	0	0	0
ENSRNOG00000059290	0	0	0	0	0	0	0	0	0	0	0	0	0	0	0	0	0	0	0	0	0	0	0	0	0	0	0	0	0	0	0	0	0	0	0	0	0	0	0	0	0	0	0	0	0	0	0	0
ENSRNOG00000053651	0	0	0	0	0	0	0	0	0	0	0	0	0	0	0	0	0	0	0	0	0	0	0	0	0	0	0	0	0	0	0	0	0	0	0	0	0	0	0	0	0	0	0	0	0	0	0	0
ENSRNOG00000065134	0	0	0	0	0	0	0	0	0	0	0	0	0	0	0	0	0	0	0	0	0	0	0	0	0	0	0	0	0	0	0	0	0	0	0	0	0	0	0	0	0	0	0	0	0	0	0	0
ENSRNOG00000051930	0	0	0	0	0	0	0	0	0	0	0	0	0	0	0	0	0	0	0	0	0	0	0	0	0	0	0	0	0	0	0	0	0	0	0	0	0	0	0	0	0	0	0	0	0	0	0	0
ENSRNOG00000068384	0	0	0	0	0	0	0	0	0	0	0	0	0	0	0	0	0	0	0	0	0	0	0	0	0	0	0	0	0	0	0	0	0	0	0	0	0	0	0	0	0	0	0	0	0	0	0	0
ENSRNOG00000058027	0	0	0	0	1	0	0	0	1	0	0	0	2	0	0	2	0	1	0	2	1	0	0	1	0	0	0	0	0	0	0	2	0	0	1	0	0	0	0	0	0	0	0	0	0	0	1	0
ENSRNOG00000061362	0	0	0	0	0	0	0	0	0	0	0	0	2	0	0	0	0	0	0	0	0	0	0	0	0	0	0	1	0	0	0	0	0	0	0	0	0	0	0	0	0	0	0	0	0	0	0	0
ENSRNOG00000058255	0	0	0	0	0	1	0	3	0	1	0	1	1	1	0	3	1	0	0	1	0	2	1	1	0	0	0	0	0	1	0	2	2	1	0	0	0	0	0	0	0	0	0	0	0	1	0	0
ENSRNOG00000061190	0	0	0	0	0	0	0	0	0	0	0	0	0	0	0	0	0	0	0	0	0	0	0	0	0	0	0	0	0	0	0	0	0	0	0	0	0	0	0	0	0	0	0	0	0	0	0	1
ENSRNOG00000061123	0	0	0	0	0	0	0	0	0	0	0	0	0	0	0	0	0	0	0	0	0	0	0	0	0	0	0	0	0	0	0	0	0	0	0	0	0	0	0	0	0	0	0	0	0	0	0	0
ENSRNOG00000064458	0	0	0	0	0	0	0	0	4	0	0	0	0	0	0	0	0	0	0	0	0	0	0	0	0	0	0	0	0	0	0	0	0	0	0	0	0	0	0	0	0	0	0	0	0	0	0	0
ENSRNOG00000051873	0	0	0	0	0	0	0	0	0	0	0	0	0	0	0	0	0	0	0	0	0	0	0	0	0	0	0	0	0	0	0	0	0	0	0	0	0	0	0	0	0	0	0	0	0	0	0	0
ENSRNOG00000058113	0	0	0	0	0	0	0	0	0	0	0	0	0	0	1	0	0	0	0	0	0	0	0	0	0	0	0	0	0	0	0	0	0	0	0	0	0	0	0	0	0	0	0	0	0	0	0	1
ENSRNOG00000054318	8	15	23	27	13	17	18	9	23	7	14	14	34	61	76	172	91	51	35	37	32	40	68	38	16	24	6	23	18	19	8	6	9	2	12	11	33	61	48	134	207	147	17	56	34	33	66	51
ENSRNOG00000058966	0	0	0	0	0	0	0	0	0	0	0	0	0	0	0	0	0	0	0	0	0	0	0	0	0	0	0	0	0	0	0	0	0	0	0	0	0	0	0	0	0	0	0	0	0	0	0	0
ENSRNOG00000069951	0	0	0	0	0	0	0	0	0	0	0	0	0	0	0	0	0	0	0	0	0	0	0	0	0	0	0	0	0	0	0	0	0	0	0	0	0	0	0	0	0	0	0	0	0	0	0	0
ENSRNOG00000068553	0	0	0	0	0	0	0	0	0	0	0	0	0	0	0	0	0	0	0	0	0	0	0	0	0	0	0	0	0	0	0	0	0	0	0	0	0	0	0	0	0	0	0	0	0	0	0	0
ENSRNOG00000052881	0	0	0	0	0	0	0	0	0	0	0	0	0	0	0	0	0	0	0	0	0	0	0	0	0	0	0	0	0	0	0	0	0	0	0	0	0	0	0	0	0	0	0	0	0	0	0	0
ENSRNOG00000059407	0	0	0	0	0	0	0	0	0	0	0	0	0	0	0	0	0	0	0	0	0	0	0	0	0	0	0	0	0	0	0	0	0	0	0	0	0	0	0	0	0	0	0	0	0	0	0	0
ENSRNOG00000061534	0	0	0	1	0	0	0	0	0	0	0	0	0	0	0	0	0	0	0	0	0	0	0	0	0	0	0	0	0	0	0	0	0	0	0	0	0	0	0	0	0	0	0	0	0	0	0	0
ENSRNOG00000058770	0	0	0	0	0	0	0	0	0	0	0	0	0	0	0	0	0	0	0	0	0	0	0	0	0	0	0	0	0	0	0	0	0	0	0	0	0	0	0	0	0	0	0	0	0	0	0	0
ENSRNOG00000051673	0	0	0	0	0	0	0	0	0	0	0	0	0	0	0	0	0	0	0	0	0	0	0	0	0	0	0	0	0	0	0	0	0	0	0	0	0	0	0	0	0	0	0	0	0	0	0	0
ENSRNOG00000053898	0	0	0	0	0	0	0	0	0	0	0	0	0	0	0	0	0	0	0	6	1	0	0	0	0	0	0	0	0	0	0	0	0	0	0	0	0	0	0	0	0	0	0	5	0	0	0	0
ENSRNOG00000060127	0	0	0	0	0	0	0	0	0	0	0	0	0	0	0	0	0	0	0	0	0	0	0	0	0	0	0	0	0	0	0	0	0	0	0	0	0	0	0	0	0	0	0	0	0	0	0	0
ENSRNOG00000052744	0	0	0	0	0	0	0	0	0	0	0	0	0	0	0	0	0	0	0	0	0	0	0	0	0	0	0	0	0	0	0	0	0	0	0	0	0	0	0	0	0	0	0	0	0	0	0	0
ENSRNOG00000051388	0	0	0	0	0	0	0	0	0	0	0	0	0	0	0	0	0	0	0	0	0	0	0	0	0	0	0	0	0	0	0	0	0	0	0	0	0	0	0	0	0	0	0	0	0	0	0	0
ENSRNOG00000058729	0	0	0	0	0	0	0	0	0	0	0	0	0	0	0	0	0	0	0	0	0	0	0	0	0	0	0	0	0	0	0	0	0	0	0	0	0	0	0	0	0	0	0	0	0	0	0	0
ENSRNOG00000055084	0	0	0	0	0	0	0	0	0	0	0	2	0	0	0	0	0	2	0	0	0	0	0	0	0	0	0	0	0	0	0	0	0	0	0	0	0	0	0	0	0	0	0	0	0	0	0	0
ENSRNOG00000055177	0	0	0	0	0	0	0	0	0	0	0	0	0	0	0	0	0	0	0	0	0	0	0	0	0	0	0	0	0	0	0	0	0	0	0	0	0	0	0	0	0	0	0	0	0	0	0	0
ENSRNOG00000055839	0	0	0	0	0	0	0	0	0	0	0	0	0	0	0	0	0	0	0	0	0	0	0	0	0	0	0	0	0	0	0	0	0	0	0	0	0	0	0	0	0	0	0	0	0	0	0	0
ENSRNOG00000062488	11	12	25	16	17	47	42	48	68	18	18	28	43	15	15	23	3	6	17	24	31	35	18	32	14	32	6	21	21	15	43	32	41	11	24	14	25	33	27	28	10	14	7	15	15	17	19	25
ENSRNOG00000070756	0	0	0	0	0	1	0	0	0	0	0	0	0	0	0	0	0	0	0	0	0	0	0	0	0	0	0	2	0	0	0	0	0	0	0	0	0	0	0	0	0	0	0	0	0	0	0	0
ENSRNOG00000055668	0	0	0	0	0	0	0	0	0	0	0	0	0	0	0	0	0	0	0	0	0	0	0	0	0	0	0	0	0	0	0	0	0	0	0	0	0	0	0	0	0	0	0	0	0	0	0	0
ENSRNOG00000058700	0	0	0	0	0	0	0	0	0	0	0	0	0	0	0	0	0	0	0	0	0	0	0	0	0	0	0	0	0	0	0	0	0	0	0	0	0	0	0	0	0	0	0	0	0	0	0	0
ENSRNOG00000053556	0	0	0	0	0	0	0	0	0	0	0	0	0	0	0	0	0	0	0	0	0	0	0	0	0	0	0	0	0	0	0	0	0	0	0	0	0	0	0	0	0	0	0	0	0	0	0	0
ENSRNOG00000061866	0	0	0	0	0	0	0	0	0	0	0	0	0	0	0	0	0	0	0	0	0	0	0	0	0	0	0	0	0	0	0	0	0	0	0	0	0	0	0	0	0	0	0	0	0	0	0	0
ENSRNOG00000060388	0	0	0	0	0	0	0	0	0	0	0	0	0	0	0	0	0	0	0	0	0	0	0	0	0	0	0	0	0	0	0	0	0	0	0	0	0	0	0	0	0	0	0	0	0	0	0	0
ENSRNOG00000053795	0	0	0	0	0	0	0	0	0	0	0	0	0	0	0	0	0	0	0	0	0	0	0	0	0	0	0	0	0	0	0	0	0	0	0	0	0	0	0	0	0	0	0	0	0	0	0	0
ENSRNOG00000056420	0	0	0	0	0	0	0	0	0	0	0	0	0	0	0	0	0	0	0	0	0	0	0	0	0	0	0	0	0	0	0	0	0	0	0	0	0	0	0	0	0	0	0	0	0	0	0	0
ENSRNOG00000056880	0	0	0	0	0	0	0	0	0	0	0	0	0	0	0	0	0	0	0	0	0	0	0	0	0	0	0	0	0	0	0	0	0	0	0	0	0	0	0	0	0	0	0	0	0	0	0	0
ENSRNOG00000056607	0	0	0	0	0	0	0	0	0	0	0	0	0	0	0	0	0	0	0	0	0	0	0	0	0	0	0	0	0	0	0	0	0	0	0	0	0	0	0	0	0	0	0	0	0	0	0	0
ENSRNOG00000064924	0	0	0	0	0	0	0	0	0	0	0	0	0	0	0	0	0	0	0	0	0	0	0	0	0	0	0	0	0	0	0	0	0	0	0	0	0	0	0	0	0	0	0	0	0	0	0	0
ENSRNOG00000064261	0	0	0	0	0	0	0	0	0	0	0	0	0	0	0	0	0	0	0	0	0	0	0	0	0	0	0	0	0	0	0	0	0	0	0	0	0	0	0	0	0	0	0	0	0	0	0	0
ENSRNOG00000052698	0	0	0	0	0	0	0	0	0	0	0	0	0	0	0	0	0	0	0	0	0	0	0	0	0	0	0	0	0	0	0	0	0	0	0	0	0	0	0	0	0	0	0	0	0	0	0	0
ENSRNOG00000059119	0	0	0	0	0	0	0	0	0	0	0	0	0	0	0	0	0	0	0	0	0	0	0	0	0	0	0	0	0	1	0	0	0	0	0	0	0	0	0	0	0	0	0	0	0	0	0	0
ENSRNOG00000055027	0	0	0	0	0	0	0	0	0	0	0	0	0	0	0	0	0	0	0	0	0	0	0	0	0	0	0	0	0	0	0	0	0	0	0	0	0	0	0	0	0	0	1	0	0	0	0	0
ENSRNOG00000061767	0	0	0	0	0	0	0	0	0	0	0	0	0	0	0	0	0	0	0	0	0	0	2	0	0	0	0	0	0	0	0	0	0	0	0	0	0	0	0	0	0	0	0	0	0	0	0	0
ENSRNOG00000054091	0	0	0	0	0	0	0	0	0	0	0	0	0	0	0	0	0	0	0	0	0	0	0	0	0	0	0	0	0	0	0	0	0	0	0	0	0	0	0	0	0	0	0	0	0	0	0	0
ENSRNOG00000061471	0	0	0	0	0	0	0	0	0	0	0	0	0	0	0	0	0	0	0	0	0	0	0	0	0	0	0	0	0	0	0	0	0	0	0	0	0	0	0	0	0	0	0	0	0	0	0	0
ENSRNOG00000053988	0	0	0	0	1	1	0	0	0	0	0	0	0	2	1	0	0	0	0	0	0	1	0	0	0	1	1	0	0	0	0	0	0	0	0	0	0	0	0	0	0	0	0	0	0	0	0	0
ENSRNOG00000058535	0	0	0	0	0	0	0	0	0	0	0	1	0	0	1	0	0	0	0	0	0	0	0	0	0	0	0	0	0	0	0	0	0	0	0	0	0	0	0	0	0	0	0	0	0	0	0	0
ENSRNOG00000069465	0	0	0	0	0	0	0	0	0	0	0	3	0	0	0	0	1	2	0	0	2	0	0	0	0	0	0	0	0	0	0	0	0	0	0	0	0	0	1	0	0	0	0	0	0	0	0	0
ENSRNOG00000061642	0	0	0	0	0	0	0	0	0	0	0	0	0	0	0	0	0	0	0	0	0	0	0	0	2	0	0	0	0	1	0	0	0	0	0	0	0	0	0	0	0	0	0	1	2	0	0	0
ENSRNOG00000053555	0	0	0	0	0	0	0	0	0	0	0	0	0	1	0	0	0	0	0	0	0	0	0	0	0	0	0	0	0	0	0	0	0	0	0	0	0	4	0	0	0	0	0	0	0	0	0	0
ENSRNOG00000057911	0	0	0	0	0	0	0	0	0	0	0	0	0	0	0	0	0	0	0	0	0	0	0	0	0	0	0	0	0	0	0	0	0	0	0	0	0	0	0	0	0	0	0	0	0	0	0	0
ENSRNOG00000057485	0	0	0	0	0	0	0	0	0	0	0	0	0	0	0	0	0	0	0	0	0	0	0	0	0	0	0	0	0	0	0	0	0	0	0	0	1	0	0	0	0	0	0	0	0	0	0	0
ENSRNOG00000056879	0	3	0	0	2	0	0	0	0	0	0	1	0	0	0	0	1	0	0	1	0	1	2	1	0	0	0	0	0	0	0	0	0	0	0	0	0	0	1	0	2	0	0	0	0	0	1	0
ENSRNOG00000053958	0	0	0	0	0	1	0	0	0	0	0	0	0	0	0	0	0	0	0	0	0	0	0	0	0	0	0	0	0	0	0	0	0	0	0	0	0	0	0	0	0	0	0	0	0	0	0	0
ENSRNOG00000056074	0	0	0	0	0	0	0	0	0	0	0	0	0	0	0	0	0	0	0	0	0	0	0	0	0	0	0	0	0	0	0	0	0	0	0	0	0	0	0	0	0	0	0	0	0	0	0	0
ENSRNOG00000061849	0	0	0	1	0	0	0	0	0	0	0	0	0	0	0	0	0	0	2	0	0	0	0	0	0	0	0	1	1	0	0	0	0	0	0	0	0	0	0	0	0	0	0	0	0	1	0	1
ENSRNOG00000055815	0	0	0	0	0	0	0	0	0	0	0	0	0	0	2	0	0	0	0	0	0	0	0	0	0	0	0	0	0	0	0	0	0	0	0	0	0	0	0	0	0	0	0	0	0	0	0	0
ENSRNOG00000059658	0	0	0	0	0	0	0	0	0	0	0	0	0	0	0	0	0	0	0	0	0	0	0	0	0	0	0	0	0	0	0	0	0	0	0	0	1	0	0	0	0	0	0	0	0	0	0	0
ENSRNOG00000067649	0	0	0	0	0	0	0	0	0	0	0	0	0	0	0	0	0	0	0	0	0	0	0	0	0	0	0	0	0	0	0	0	0	0	0	0	0	0	0	0	0	0	0	0	0	0	0	0
ENSRNOG00000058631	0	0	0	0	0	0	0	0	0	0	0	0	0	0	0	0	0	0	0	0	0	0	0	0	0	0	0	0	1	0	0	0	0	0	0	0	0	0	0	0	0	0	0	0	0	0	0	0
ENSRNOG00000061550	0	0	0	0	0	0	0	0	0	0	0	1	0	0	0	0	0	0	0	2	0	0	0	1	0	0	0	0	0	0	0	0	0	0	1	0	0	0	0	0	0	0	0	0	0	0	0	0
ENSRNOG00000061396	0	0	0	0	0	1	0	0	0	0	0	0	0	0	1	0	0	0	0	0	0	0	0	0	0	0	0	0	0	0	0	0	0	0	0	0	0	0	0	0	0	1	0	0	0	0	0	0
ENSRNOG00000051927	3	5	2	0	1	0	0	1	2	1	4	4	0	4	5	13	5	18	4	6	5	0	14	3	1	4	1	4	6	1	0	0	2	0	7	1	0	3	3	2	8	14	4	4	5	2	4	4
ENSRNOG00000054004	0	0	0	0	0	0	0	0	0	0	0	0	0	0	0	0	0	0	0	0	0	0	0	0	0	0	0	0	0	0	0	0	0	0	0	0	0	0	0	0	0	0	0	0	0	0	0	0
ENSRNOG00000060741	0	0	0	0	0	0	0	0	0	0	0	0	0	0	0	0	0	0	0	0	0	0	0	0	0	0	0	0	0	0	0	0	0	0	0	0	0	0	0	0	0	0	0	0	0	0	0	0
ENSRNOG00000054443	0	0	0	0	0	0	0	0	0	0	0	0	0	0	0	0	0	0	0	0	0	0	0	0	0	0	0	0	0	0	0	0	0	0	0	0	0	0	0	0	0	0	0	0	0	0	0	0
ENSRNOG00000068798	0	0	0	0	0	0	0	0	0	0	0	0	0	0	0	0	0	0	0	0	0	0	0	0	0	0	0	0	0	0	0	0	0	0	0	0	0	0	0	0	0	0	0	0	0	0	0	0
ENSRNOG00000052780	0	0	0	0	2	0	0	0	0	0	0	0	0	0	0	0	0	0	0	0	0	0	0	0	0	0	0	0	0	0	0	0	0	0	0	0	0	0	0	0	0	0	0	0	0	0	0	0
ENSRNOG00000052404	0	0	0	0	1	0	1	0	0	0	0	0	2	3	0	0	0	0	0	2	0	0	4	0	0	0	0	0	0	0	0	0	1	0	0	0	0	1	0	0	0	1	1	2	0	0	0	0
ENSRNOG00000052210	0	0	0	0	0	0	0	0	0	0	0	0	0	0	0	0	0	0	0	0	0	0	0	0	0	0	0	0	0	0	0	0	0	0	0	0	0	0	0	0	0	0	0	0	0	0	0	0
ENSRNOG00000056626	0	0	0	0	0	0	0	0	0	0	0	0	0	0	0	0	0	0	0	0	0	0	0	0	0	0	0	0	0	0	0	0	0	0	0	0	0	0	0	0	0	0	0	0	0	0	0	0
ENSRNOG00000056426	0	0	0	0	0	0	0	0	0	0	0	0	0	0	0	0	1	0	0	0	0	0	0	0	0	0	0	1	0	0	0	0	0	0	0	0	0	0	0	0	0	0	0	0	0	0	1	0
ENSRNOG00000054099	0	0	0	0	0	0	0	0	0	0	0	0	0	0	0	0	0	0	0	0	0	0	0	0	0	0	0	0	0	0	0	0	0	0	0	0	0	0	0	0	0	0	0	0	0	0	0	0
ENSRNOG00000061360	0	0	0	0	0	0	0	0	0	0	0	0	0	0	0	0	0	0	0	0	0	0	0	0	0	0	0	0	0	0	0	0	0	0	0	1	0	0	0	0	0	0	0	0	0	0	0	0
ENSRNOG00000058368	0	0	0	0	1	0	0	0	0	0	0	0	0	0	0	0	0	0	0	0	0	0	1	0	0	0	0	0	0	0	0	0	0	0	0	0	0	0	0	1	0	0	0	0	0	0	2	0
ENSRNOG00000053612	0	0	0	0	1	1	0	1	0	0	0	0	0	0	0	0	0	0	0	1	0	0	0	0	0	0	0	0	0	0	0	0	0	0	0	0	0	0	0	0	1	0	0	1	0	0	0	0
ENSRNOG00000051864	0	0	0	0	0	0	0	0	1	0	0	1	0	0	0	0	0	0	0	0	0	0	0	0	0	0	0	0	1	0	0	0	0	0	0	0	0	0	0	0	0	0	0	0	0	0	0	0
ENSRNOG00000068671	0	0	0	0	0	0	0	0	0	0	0	0	0	0	0	0	0	0	0	0	0	0	0	0	0	0	0	0	0	0	0	0	0	0	0	0	0	0	0	0	0	0	0	0	0	0	0	0
ENSRNOG00000051473	0	0	0	0	0	0	0	0	0	0	3	2	0	0	0	0	0	0	0	0	0	0	0	0	0	0	0	0	0	0	0	0	0	0	1	0	0	0	0	0	0	0	0	0	0	0	0	0
ENSRNOG00000063343	0	0	0	0	0	0	0	0	0	0	0	0	0	0	0	0	0	0	0	0	0	0	0	0	0	0	0	0	0	0	0	0	0	0	0	0	0	0	0	0	0	0	0	0	0	0	0	0
ENSRNOG00000066419	2	0	1	1	0	3	2	2	0	1	1	0	4	6	5	0	1	2	2	2	1	1	4	1	1	0	0	0	4	3	3	1	1	0	0	0	5	6	3	1	0	1	0	2	1	3	1	5
ENSRNOG00000053480	0	0	1	0	0	1	0	0	0	0	0	0	0	0	0	1	0	0	0	0	3	0	0	0	0	0	0	0	1	0	1	0	0	0	0	0	0	0	0	0	0	0	0	0	0	0	0	1
ENSRNOG00000058689	0	0	1	0	0	1	0	0	0	0	0	0	0	0	0	1	0	0	0	0	2	0	0	0	0	0	0	0	1	0	1	0	0	0	0	0	0	0	0	0	0	0	0	0	0	0	0	1
ENSRNOG00000056973	0	0	0	0	4	0	0	0	0	0	1	1	0	0	0	0	0	0	0	1	0	1	2	1	0	0	0	0	0	0	0	0	0	0	0	0	0	0	1	0	0	0	0	0	0	0	1	0
ENSRNOG00000070841	0	1	1	0	0	0	0	0	0	0	0	0	1	0	0	0	1	0	0	0	0	0	2	1	2	0	5	0	0	0	0	1	0	0	0	0	1	0	1	0	0	1	0	0	0	0	1	0
ENSRNOG00000063782	0	0	0	0	0	0	0	0	0	0	1	0	0	0	1	0	1	0	0	0	2	0	1	0	0	0	0	0	0	0	0	0	0	0	0	0	1	0	0	0	0	0	1	1	0	0	0	0
ENSRNOG00000067405	0	0	0	0	0	0	0	1	0	0	0	0	0	0	0	0	0	0	0	0	5	0	0	0	0	0	0	0	0	0	0	0	0	0	0	0	0	0	0	0	0	0	0	0	0	0	0	0
ENSRNOG00000069917	0	0	0	0	1	0	0	0	2	0	0	0	0	0	0	0	0	0	0	0	1	0	1	0	0	0	0	0	1	1	0	0	0	0	0	0	0	0	0	0	0	0	0	0	0	0	0	0
ENSRNOG00000067981	0	0	0	0	0	0	0	0	0	0	0	0	0	0	0	0	0	0	0	0	0	1	0	0	0	0	0	0	0	0	0	0	0	0	0	0	0	0	0	0	0	0	0	0	0	0	0	0
ENSRNOG00000058802	0	0	0	0	0	0	0	0	0	0	0	0	0	0	0	0	0	0	0	0	0	0	0	0	0	0	0	0	0	0	0	0	0	0	0	0	0	0	0	0	0	0	0	0	0	0	0	0
ENSRNOG00000062330	0	0	0	1	0	0	0	0	0	0	0	0	0	0	2	0	0	3	0	0	0	0	1	1	0	0	0	0	0	0	0	0	0	0	0	0	0	0	0	0	1	0	0	0	1	0	0	1
ENSRNOG00000067376	0	0	0	0	0	0	0	0	0	0	0	0	0	1	2	0	0	2	0	1	0	0	2	0	0	0	0	0	0	0	0	0	0	0	0	0	0	0	0	0	0	0	0	0	0	0	0	0
ENSRNOG00000054973	0	0	0	0	0	0	0	0	0	0	0	0	0	0	0	0	0	0	0	0	0	0	0	0	0	0	0	0	0	0	0	0	0	0	0	0	0	0	0	0	0	0	0	0	0	0	0	0
ENSRNOG00000054789	0	0	0	0	0	0	0	0	0	0	0	0	0	0	0	0	0	0	0	0	0	0	0	0	0	0	0	0	0	0	0	0	0	0	0	0	0	0	0	0	0	0	0	0	0	0	0	0
ENSRNOG00000058017	0	0	0	0	0	0	0	0	0	0	0	0	0	0	0	0	0	1	0	0	0	0	0	0	0	0	0	0	0	0	0	0	0	0	0	0	0	0	0	0	0	0	0	0	0	0	0	0
ENSRNOG00000055168	0	0	0	0	0	0	0	0	0	0	0	0	0	0	0	0	0	0	0	0	0	0	0	0	0	0	0	0	0	0	0	0	0	0	0	0	0	0	0	0	0	0	0	0	0	0	0	0
ENSRNOG00000069943	0	0	0	0	0	0	0	0	0	0	0	0	0	0	0	0	0	0	0	0	0	0	0	0	0	0	0	0	0	0	0	0	0	0	0	0	0	0	0	0	0	0	0	0	0	0	0	0
ENSRNOG00000064386	0	0	0	0	0	0	0	0	0	0	0	0	0	0	0	0	0	0	0	0	0	0	0	0	0	0	0	0	0	0	0	0	0	0	0	0	0	0	0	0	0	0	0	0	0	0	0	0
ENSRNOG00000058641	0	0	0	0	0	0	0	0	0	0	0	0	0	0	1	0	0	0	0	0	0	0	0	0	0	0	0	0	0	1	0	0	0	0	0	0	0	0	0	0	0	0	0	0	0	0	0	0
ENSRNOG00000054556	0	0	0	0	0	0	0	0	0	0	0	0	0	0	0	0	0	0	0	0	0	0	0	0	0	0	0	0	0	0	0	0	0	0	0	0	0	0	0	0	0	0	0	0	0	0	0	0
ENSRNOG00000062921	0	0	0	0	0	0	0	0	0	0	0	0	0	0	0	0	0	0	0	0	0	0	0	0	0	0	0	0	0	0	0	0	0	0	0	0	0	0	0	0	0	0	0	0	0	0	0	0
ENSRNOG00000055571	0	0	0	0	0	0	0	0	0	0	0	0	0	0	0	0	0	0	0	0	0	0	0	0	0	0	0	0	0	0	0	0	0	0	0	0	0	0	0	0	0	0	0	0	0	0	0	0
ENSRNOG00000057475	0	0	0	0	0	0	0	0	0	0	0	0	0	0	0	0	0	0	0	0	0	0	0	0	0	0	0	0	0	0	0	0	0	0	0	0	0	0	0	0	0	0	0	0	0	0	0	0
ENSRNOG00000056181	0	0	0	0	0	0	0	0	0	0	0	0	0	0	0	0	0	0	0	0	0	0	0	0	0	0	0	0	0	0	0	0	0	0	0	0	0	0	0	0	0	0	0	0	0	0	0	0
ENSRNOG00000058161	0	0	0	0	0	0	0	0	0	0	0	0	0	0	0	0	0	0	0	0	0	0	0	0	0	0	0	0	0	0	0	0	0	0	0	0	0	0	0	0	0	0	0	0	0	0	0	0
ENSRNOG00000052295	0	0	0	0	0	0	0	0	0	0	0	0	0	0	0	0	0	0	0	0	0	0	0	0	0	0	0	0	0	0	0	0	0	0	0	0	0	0	0	0	0	0	0	0	0	0	0	0
ENSRNOG00000058310	0	0	0	0	1	0	0	0	1	0	0	0	0	0	0	0	0	0	0	0	0	0	0	0	0	0	0	0	1	2	0	0	0	0	0	0	0	0	0	0	0	0	0	0	0	0	0	0
ENSRNOG00000058919	0	0	0	0	0	0	0	0	0	0	0	0	0	0	0	0	0	0	0	0	0	0	0	0	0	0	0	0	0	0	0	0	0	0	0	0	0	0	0	0	0	0	0	0	0	0	0	0
ENSRNOG00000053212	0	0	0	0	0	0	0	0	0	0	0	0	0	0	0	0	0	0	0	0	0	0	0	0	0	0	0	0	0	0	0	0	0	0	0	0	0	0	0	0	0	0	0	0	0	0	0	0
ENSRNOG00000060327	0	0	0	0	0	0	0	0	0	0	0	0	0	0	1	0	0	1	0	0	0	0	0	0	0	0	0	0	0	0	0	0	0	0	0	0	0	0	0	0	0	0	0	0	0	0	0	0
ENSRNOG00000052454	0	0	0	0	0	0	0	0	0	0	0	0	0	0	0	0	0	0	0	0	1	0	2	0	0	0	0	0	0	0	0	0	0	0	0	0	0	0	0	0	1	0	0	0	0	0	3	1
ENSRNOG00000059732	0	0	0	0	0	0	0	0	0	0	0	0	0	0	0	0	0	0	0	1	1	0	0	0	0	0	0	0	0	0	0	0	0	0	0	0	0	0	0	0	0	0	0	0	0	0	0	0
ENSRNOG00000070663	0	0	0	0	0	0	0	0	0	0	2	0	0	1	1	0	0	0	0	6	3	0	0	0	0	0	0	0	0	0	0	0	0	0	0	0	0	0	0	0	0	0	0	0	0	1	0	0
ENSRNOG00000051665	0	0	0	0	0	0	0	0	0	0	0	0	0	0	0	0	0	0	0	0	0	0	0	0	0	0	0	0	0	0	0	0	0	0	0	0	0	0	0	0	0	0	0	0	0	0	0	0
ENSRNOG00000058806	0	0	0	0	0	0	0	0	1	0	0	0	0	0	0	0	0	0	0	0	0	0	0	0	0	0	0	0	0	0	0	0	0	0	0	0	0	0	0	0	0	0	0	0	0	0	0	0
ENSRNOG00000064600	0	0	0	0	8	0	1	1	0	0	0	0	0	0	0	0	0	0	1	2	1	0	1	0	1	0	0	0	5	0	0	0	0	0	0	0	0	0	0	0	2	0	1	4	3	0	0	1
ENSRNOG00000053318	0	0	0	0	0	0	0	0	0	0	0	0	0	0	0	0	1	0	0	0	0	0	0	0	0	0	0	1	0	0	0	0	0	0	0	0	0	0	0	0	0	0	0	0	0	0	0	0
ENSRNOG00000057896	0	2	0	0	0	2	0	0	0	0	0	0	1	3	0	0	2	1	0	6	1	1	0	0	0	0	0	0	3	1	0	0	0	0	1	0	2	1	3	1	1	0	0	3	2	0	0	0
ENSRNOG00000064326	0	4	1	38	56	36	5	16	8	0	5	5	0	5	4	9	11	22	16	52	39	0	4	8	1	2	0	16	75	45	5	5	4	3	4	3	2	5	0	4	21	23	6	60	25	1	4	0
ENSRNOG00000068593	0	0	0	0	0	0	0	0	0	0	0	0	0	0	0	0	0	0	0	0	0	0	0	0	0	0	0	0	0	0	0	0	0	0	0	0	0	0	0	0	0	0	0	0	0	0	0	0
ENSRNOG00000063853	0	0	0	0	0	0	0	0	0	0	0	0	0	0	0	0	0	0	0	0	0	0	0	1	0	0	0	0	0	0	0	0	0	0	0	0	0	0	0	0	0	0	0	0	0	0	0	0
ENSRNOG00000055165	0	0	0	0	0	0	0	0	0	0	0	0	0	0	0	0	0	0	2	0	1	0	0	0	0	0	0	0	0	0	0	0	0	0	0	0	0	0	0	0	0	0	0	0	0	0	0	0
ENSRNOG00000054178	0	0	0	0	0	0	0	0	0	0	0	0	0	0	0	0	0	0	0	0	0	0	0	0	0	0	0	0	0	0	0	0	0	0	0	0	0	0	0	0	0	0	0	0	0	0	0	0
ENSRNOG00000067839	0	0	0	0	0	0	0	0	0	0	0	0	0	0	0	2	0	0	0	0	0	0	0	0	0	0	0	0	0	0	1	0	0	0	0	0	0	0	0	0	0	0	0	0	0	0	0	0
ENSRNOG00000060569	0	0	0	0	0	0	0	0	0	0	0	0	0	0	0	0	0	0	0	0	0	0	0	0	0	0	0	0	0	0	0	0	0	0	0	0	0	0	0	0	0	0	0	0	0	0	0	0
ENSRNOG00000052197	0	0	0	0	0	0	0	0	0	0	0	0	0	0	0	0	0	0	0	0	0	0	0	0	0	0	0	0	0	0	0	0	0	0	0	0	0	0	0	0	0	0	0	0	0	0	0	0
ENSRNOG00000052617	0	0	0	0	0	1	0	0	0	0	0	0	0	0	0	0	0	0	0	0	0	0	0	0	0	0	0	0	0	0	0	0	0	0	0	0	0	0	0	0	0	0	0	0	0	0	0	0
ENSRNOG00000053436	0	0	0	0	0	0	0	0	0	0	0	0	0	0	0	0	0	0	0	0	0	0	0	0	0	0	0	0	0	0	0	0	0	0	0	0	0	0	0	0	0	0	0	0	0	0	0	0
ENSRNOG00000068176	0	0	0	1	0	2	0	2	0	1	0	1	0	0	1	0	0	0	0	3	1	0	1	1	0	0	0	2	2	1	1	0	0	0	1	1	0	0	0	0	2	2	1	5	2	0	0	1
ENSRNOG00000060026	0	0	0	0	0	0	0	1	0	0	0	0	0	0	0	0	1	1	0	1	2	0	0	1	0	0	0	0	0	0	3	0	0	0	0	0	0	0	0	0	0	0	0	1	0	0	1	0
ENSRNOG00000061517	0	0	0	0	0	0	0	0	0	0	0	0	0	0	0	0	0	0	0	0	0	0	0	0	0	0	0	0	0	0	0	0	0	0	0	0	0	0	0	0	0	0	0	0	0	0	0	0
ENSRNOG00000061689	0	0	0	0	0	0	0	0	0	0	0	0	1	3	2	0	0	0	0	0	1	0	1	0	0	0	0	0	0	0	0	0	0	0	0	0	0	1	0	0	0	0	0	0	0	0	0	0
ENSRNOG00000051919	0	0	0	0	0	0	0	1	0	0	0	0	0	0	0	0	0	0	0	0	0	0	0	0	0	0	0	0	0	0	0	0	0	0	0	0	0	0	0	0	0	0	0	0	0	0	0	0
ENSRNOG00000056775	0	0	0	0	0	0	0	0	0	0	0	0	0	0	0	0	0	0	0	0	0	0	0	0	0	0	0	0	0	0	0	0	0	0	0	0	0	0	0	0	0	0	0	0	0	0	0	0
ENSRNOG00000063274	0	1	0	0	1	1	0	0	0	0	0	0	0	0	0	0	1	0	0	2	1	0	0	0	0	0	0	0	0	1	0	0	0	0	0	0	0	1	0	0	0	0	0	1	0	0	0	0
ENSRNOG00000058605	0	0	0	0	0	0	0	0	0	0	0	0	0	0	0	0	0	0	0	0	2	0	0	0	0	0	0	0	0	0	0	0	0	0	0	0	0	0	0	0	0	0	0	0	0	0	0	0
ENSRNOG00000055303	0	0	0	0	0	0	0	0	0	0	0	0	0	0	0	0	0	0	0	0	0	0	0	0	0	0	0	0	0	0	0	0	0	0	0	0	0	0	0	0	0	0	0	0	0	0	0	0
ENSRNOG00000052201	0	0	0	0	0	0	0	2	0	0	0	0	0	0	0	0	0	0	0	0	0	0	0	0	0	0	0	0	0	0	0	0	0	0	0	0	0	0	0	0	0	0	0	0	0	0	0	0
ENSRNOG00000068952	0	0	0	0	0	0	0	0	0	0	0	0	0	0	0	0	0	0	0	0	0	0	0	0	0	0	0	0	0	0	0	0	0	0	0	0	0	0	0	0	0	0	0	0	0	0	0	0
ENSRNOG00000058974	0	0	0	0	0	0	0	0	0	0	0	0	0	0	0	0	0	0	0	0	0	0	0	0	0	0	0	0	0	0	0	0	0	0	0	0	0	0	0	0	0	0	0	0	0	0	0	0
ENSRNOG00000069316	0	0	0	0	0	0	0	0	0	0	0	0	0	0	0	0	0	0	0	0	0	0	0	0	0	0	0	0	0	0	0	0	0	0	0	0	0	0	0	0	0	0	0	0	0	0	0	0
ENSRNOG00000065344	0	0	1	0	0	0	0	0	0	0	0	0	0	0	0	0	0	0	0	0	2	0	3	2	0	0	0	1	0	0	0	0	0	0	0	0	0	0	0	0	1	2	0	4	0	0	1	2
ENSRNOG00000065708	0	0	0	1	1	0	0	0	0	0	0	0	0	0	0	0	0	0	0	0	0	0	0	0	0	0	0	0	0	0	0	0	0	0	0	0	0	0	0	0	0	0	0	0	0	0	0	0
ENSRNOG00000057181	0	0	0	0	0	0	0	0	0	0	0	0	0	0	0	0	0	0	0	0	0	0	0	0	0	0	0	0	0	0	0	0	0	0	0	0	0	0	0	0	0	0	0	0	0	0	0	0
ENSRNOG00000052528	0	0	0	0	0	0	0	0	0	0	0	0	0	0	0	0	0	0	0	0	0	0	0	0	0	0	0	0	0	0	0	0	0	0	0	0	0	0	0	0	0	0	0	0	0	0	0	0
ENSRNOG00000063143	0	0	1	0	0	0	0	0	0	0	0	0	0	0	0	0	0	0	0	0	0	0	0	0	0	0	0	0	0	0	0	0	0	0	0	0	0	0	0	0	0	0	0	0	0	0	0	0
ENSRNOG00000068128	0	0	0	0	0	0	0	0	0	0	0	0	0	0	0	0	1	1	0	0	1	0	0	2	0	1	0	0	1	1	0	0	0	0	0	1	0	0	0	0	0	0	0	0	0	0	0	0
ENSRNOG00000055576	0	0	0	0	0	0	0	0	0	0	0	0	0	0	0	0	0	0	0	0	0	0	0	0	0	0	0	0	0	0	0	0	0	0	0	0	0	0	0	0	0	0	0	0	0	0	0	0
ENSRNOG00000059024	0	0	0	0	0	0	0	0	0	0	0	0	0	0	0	0	0	0	0	0	0	0	0	0	0	0	0	0	0	0	0	0	0	0	0	0	0	0	0	0	0	0	0	0	0	0	0	0
ENSRNOG00000068208	0	0	0	0	0	0	0	0	0	0	0	0	0	0	0	0	0	0	0	0	0	0	0	0	0	0	0	0	0	0	0	0	0	0	0	0	0	0	0	0	0	0	0	0	0	0	0	0
ENSRNOG00000054739	0	0	0	0	9	0	0	0	0	0	0	0	0	0	0	0	0	0	0	0	0	0	0	0	0	0	0	0	4	1	0	0	0	0	0	0	0	0	0	0	0	0	0	0	0	0	0	0
ENSRNOG00000053757	0	0	0	2	0	1	0	0	0	0	0	0	0	0	0	0	0	0	0	0	0	0	0	0	0	0	0	0	3	0	0	0	0	0	0	0	0	0	0	0	0	0	0	0	0	0	0	0
ENSRNOG00000051605	0	0	0	0	3	5	0	0	0	0	0	0	0	0	0	0	0	0	1	0	0	0	1	0	0	0	0	0	3	1	0	0	0	0	0	0	0	0	0	0	0	0	0	0	0	0	0	0
ENSRNOG00000054607	0	0	0	0	9	2	0	0	0	0	0	0	0	0	0	0	0	0	0	0	0	0	0	0	0	0	0	1	5	3	0	0	0	0	0	0	0	0	0	0	0	0	0	0	0	0	0	0
ENSRNOG00000056237	0	0	0	0	7	5	0	0	0	0	0	0	0	0	0	0	0	0	0	0	0	0	0	0	0	0	0	0	6	0	0	0	0	0	0	0	0	0	0	0	0	0	0	0	0	0	0	0
ENSRNOG00000056813	0	0	0	0	0	0	0	0	0	0	0	0	0	0	0	0	0	0	0	0	0	0	0	0	0	0	0	0	0	0	0	0	0	0	0	0	0	0	0	0	0	0	0	0	0	0	0	0
ENSRNOG00000063896	0	0	0	0	0	0	0	0	0	0	0	0	0	0	0	0	0	0	0	0	0	0	0	0	0	0	0	0	0	0	0	0	0	0	0	0	0	0	0	0	0	0	0	0	0	0	0	0
ENSRNOG00000052573	0	0	0	0	0	0	0	0	0	0	0	0	0	0	0	0	0	0	0	0	0	0	0	0	0	0	0	0	0	0	0	0	1	0	0	0	0	0	0	0	0	0	0	0	0	0	0	0
ENSRNOG00000063473	0	0	0	0	0	0	0	0	0	0	0	0	0	0	0	0	0	0	0	0	0	0	0	0	0	0	0	0	0	0	0	0	0	0	0	0	0	0	0	0	0	0	0	0	0	0	0	0
ENSRNOG00000059132	0	0	0	0	0	0	0	0	0	0	0	0	0	1	1	0	0	0	0	0	0	0	0	0	0	0	0	0	0	0	0	0	0	0	0	0	0	0	2	0	0	0	0	0	0	0	0	0
ENSRNOG00000058773	0	0	0	0	0	0	0	0	0	0	0	0	0	0	0	0	0	0	0	0	0	0	0	0	0	0	0	0	0	0	0	0	0	0	0	0	0	0	0	0	0	0	0	0	0	0	0	0
ENSRNOG00000055104	0	0	0	0	0	0	0	0	0	0	0	0	0	0	0	0	0	0	0	0	0	0	0	0	0	0	0	0	0	0	0	0	0	0	0	0	0	0	0	0	0	0	0	0	0	0	0	0
ENSRNOG00000064468	0	0	0	0	0	0	0	0	0	0	0	0	0	0	0	0	0	0	0	0	0	0	0	0	0	0	0	0	0	0	0	0	0	0	0	0	0	0	0	0	0	0	0	0	0	0	0	0
ENSRNOG00000051908	0	0	0	0	0	0	0	0	0	0	0	0	0	0	0	0	0	0	0	0	0	0	0	0	0	0	0	0	1	0	0	0	0	0	0	0	0	0	0	0	0	0	0	0	0	0	0	0
ENSRNOG00000051455	0	0	0	0	0	1	0	0	0	0	0	0	0	0	0	0	0	1	1	0	2	0	1	0	0	0	0	0	2	0	0	0	0	0	0	0	1	0	0	0	0	0	0	0	0	0	0	2
ENSRNOG00000065702	0	0	0	0	0	0	0	0	0	0	0	0	0	0	0	0	0	0	0	0	0	0	0	0	0	0	0	0	0	0	0	0	0	0	0	0	1	0	0	0	0	0	0	0	0	0	0	0
ENSRNOG00000056164	0	0	0	0	0	1	0	0	0	0	0	0	0	0	0	0	0	0	0	0	0	0	0	0	0	0	0	0	0	0	0	0	0	0	0	0	0	0	0	0	0	0	0	0	0	0	0	0
ENSRNOG00000058734	0	0	0	0	0	0	0	0	0	0	0	0	0	0	0	0	0	0	0	0	0	0	0	0	0	0	0	0	0	0	0	0	0	0	0	0	0	0	0	0	0	0	0	0	0	0	0	0
ENSRNOG00000055243	0	0	0	0	0	0	0	0	0	0	0	0	0	0	0	0	0	0	0	0	0	0	0	0	0	0	0	0	0	0	0	0	0	0	0	0	0	0	0	0	0	0	0	0	0	0	0	0
ENSRNOG00000056385	0	0	0	0	0	0	0	0	0	0	0	0	0	0	0	0	0	0	0	1	0	0	0	0	0	0	0	0	0	0	0	0	0	0	0	0	0	3	0	0	0	0	0	0	0	0	0	0
ENSRNOG00000059422	0	0	0	0	0	0	0	0	0	0	0	0	0	0	0	0	0	0	0	2	1	0	0	0	0	0	0	0	0	0	0	0	0	0	0	0	0	0	0	0	0	0	0	2	0	0	0	0
ENSRNOG00000058944	0	0	1	0	0	0	0	0	0	0	0	0	0	1	2	0	0	0	0	1	0	0	2	0	0	0	0	0	0	0	0	0	0	0	0	0	0	0	0	0	0	0	0	2	1	0	0	0
ENSRNOG00000069717	0	0	0	0	0	0	0	0	0	0	0	0	0	0	0	0	0	0	0	0	0	0	0	0	0	0	0	0	0	0	0	0	0	0	0	0	0	0	0	0	0	0	0	0	0	0	0	0
ENSRNOG00000056518	0	0	0	0	0	0	0	0	0	0	0	0	0	0	0	0	0	0	0	0	0	0	1	0	0	0	0	0	0	0	0	0	0	0	0	0	0	1	3	0	0	0	0	0	0	0	0	0
ENSRNOG00000059287	0	0	0	0	0	0	0	0	0	0	0	0	0	0	0	0	0	0	0	0	0	0	0	0	0	0	1	0	0	0	0	0	0	0	0	0	0	0	0	0	0	0	0	0	0	0	0	0
ENSRNOG00000054116	0	0	0	0	0	0	0	0	0	0	0	0	0	0	0	0	0	0	0	0	0	0	0	0	0	0	0	0	0	0	0	0	0	0	0	0	0	0	0	0	0	0	0	0	0	0	0	0
ENSRNOG00000055988	0	0	0	0	0	0	0	0	0	0	0	1	0	0	0	0	0	0	0	1	4	0	0	0	0	0	0	0	0	0	0	0	0	0	0	0	1	0	0	0	1	0	0	1	0	1	0	0
ENSRNOG00000051794	0	0	0	0	0	0	1	0	0	0	0	0	0	0	1	0	0	0	0	0	0	0	0	0	0	0	0	0	2	0	1	0	0	0	0	0	0	0	0	0	0	0	0	0	0	0	0	0
ENSRNOG00000051556	0	0	0	0	0	0	0	0	0	0	0	0	0	0	0	0	0	0	0	0	0	0	0	0	0	0	0	0	0	0	0	0	1	0	0	0	0	0	0	0	0	0	0	0	0	0	0	0
ENSRNOG00000056200	0	0	0	0	0	0	0	0	0	0	0	0	0	0	0	0	0	0	0	0	0	0	0	0	0	0	0	0	0	0	0	0	0	0	0	0	0	0	0	0	0	0	0	0	0	0	0	0
ENSRNOG00000060842	0	0	0	0	0	0	0	0	0	0	0	0	0	0	0	0	0	0	0	0	0	0	0	0	0	0	0	0	0	0	0	0	0	0	0	0	0	0	0	0	0	0	0	0	0	0	0	0
ENSRNOG00000054081	0	0	0	0	0	0	0	0	0	0	0	0	0	0	0	0	0	0	0	0	0	0	0	0	0	0	0	0	0	0	0	0	0	0	0	0	0	0	0	0	0	0	0	0	0	0	0	0
ENSRNOG00000057313	0	0	0	0	0	0	0	0	0	0	0	0	0	0	0	0	0	0	0	0	0	0	0	0	0	0	0	0	0	0	0	0	0	0	0	0	0	0	0	0	0	0	0	0	0	0	0	0
ENSRNOG00000058635	0	0	0	0	0	0	0	1	0	0	0	1	0	0	0	0	0	0	0	1	0	0	0	0	0	0	0	0	0	0	0	0	0	0	1	0	0	0	0	0	0	0	0	0	0	0	0	0
ENSRNOG00000066801	0	0	0	0	0	0	0	0	0	0	0	0	0	0	0	0	0	0	0	0	0	0	0	0	0	0	0	0	0	0	0	0	0	0	0	0	0	0	0	0	0	0	0	0	0	0	0	0
ENSRNOG00000066121	0	0	0	0	0	0	0	0	0	0	0	0	0	0	0	0	0	0	0	0	0	0	0	0	0	0	0	0	0	0	0	0	0	0	0	0	0	0	0	0	0	0	0	0	0	0	0	0
ENSRNOG00000070879	0	0	0	0	0	0	0	0	0	0	0	0	0	0	0	0	0	0	0	0	0	0	0	0	0	0	0	0	0	0	0	0	0	0	0	0	0	0	0	0	1	0	0	0	0	0	0	0
ENSRNOG00000051718	0	0	0	0	0	0	0	0	0	0	0	0	0	0	0	0	0	0	0	0	0	0	0	0	0	0	0	0	0	0	0	0	0	0	0	0	0	0	0	0	0	0	0	0	0	0	0	0
ENSRNOG00000054659	0	0	0	0	0	0	0	0	0	0	0	0	0	0	0	0	0	0	0	0	0	0	0	0	0	0	0	0	0	0	0	0	0	0	0	0	0	0	0	0	0	0	0	0	0	0	0	0
ENSRNOG00000061330	0	0	0	0	0	0	0	0	0	0	0	0	0	0	0	0	0	0	0	0	0	0	0	0	0	0	0	0	0	0	0	0	0	0	0	0	0	0	0	0	0	0	0	0	0	0	0	0
ENSRNOG00000061010	0	0	0	0	0	0	0	0	0	0	0	0	0	0	0	0	0	0	0	0	0	0	0	0	0	0	0	0	0	0	0	0	0	0	0	0	0	0	0	0	0	0	0	0	0	0	0	0
ENSRNOG00000065973	0	0	0	0	0	0	0	0	0	0	0	0	0	0	0	0	0	0	0	0	0	0	0	0	0	0	0	0	0	0	0	0	0	0	0	0	0	0	0	0	0	0	0	0	0	0	0	0
ENSRNOG00000053390	0	0	0	0	0	0	0	0	0	0	0	0	0	0	0	0	0	0	0	0	0	0	0	0	0	0	0	0	0	0	0	0	0	0	0	0	0	0	0	0	0	0	0	0	0	0	0	0
ENSRNOG00000052417	0	0	0	0	0	0	0	0	0	0	0	0	0	0	0	0	0	0	0	0	0	0	0	0	0	0	0	0	0	0	0	0	0	0	0	0	0	0	0	0	0	0	0	0	0	0	0	0
ENSRNOG00000055703	0	0	0	0	0	0	0	0	0	0	0	0	0	0	0	0	0	0	0	0	0	0	0	0	0	0	0	0	0	0	0	0	0	0	0	0	0	0	0	0	0	0	0	0	0	0	0	0
ENSRNOG00000069028	0	0	0	0	0	0	0	0	0	0	0	0	0	0	0	0	0	0	0	0	0	0	0	1	0	0	0	1	0	0	0	0	0	0	0	0	0	0	0	0	0	0	0	0	0	0	0	0
ENSRNOG00000056402	0	0	0	0	0	0	0	3	1	0	1	0	0	0	1	0	0	0	0	1	0	0	0	0	0	0	0	0	0	0	0	0	0	0	0	0	0	0	0	0	0	0	0	1	0	0	0	0
ENSRNOG00000051445	0	0	0	0	0	0	0	0	0	0	0	0	0	0	0	0	0	0	0	0	0	0	0	0	0	0	0	0	0	0	0	0	0	0	0	0	0	0	0	0	0	0	0	0	0	0	0	0
ENSRNOG00000062515	0	0	0	0	1	0	0	0	0	0	0	0	0	0	0	0	0	0	0	0	0	0	0	0	0	0	0	0	0	0	0	0	0	0	0	0	0	0	0	0	0	0	0	1	0	0	0	1
ENSRNOG00000055593	0	0	0	0	0	0	0	0	0	0	0	0	0	0	0	0	0	0	0	0	0	0	0	0	0	0	0	0	0	0	0	0	0	0	0	0	0	0	0	0	0	0	0	0	0	0	0	0
ENSRNOG00000056499	0	0	0	0	0	0	0	0	0	0	0	0	0	0	0	0	0	0	0	0	0	0	0	0	0	0	0	0	0	0	0	0	0	0	0	0	0	0	0	0	0	0	0	0	0	0	0	0
ENSRNOG00000059639	0	0	0	0	0	0	0	0	1	0	0	0	0	0	0	0	0	0	0	1	0	0	0	0	0	0	0	0	0	0	0	0	0	0	0	0	0	0	0	0	0	0	0	0	1	0	0	0
ENSRNOG00000056090	0	0	1	0	0	0	0	0	0	0	0	0	0	0	0	0	0	0	0	0	1	0	1	0	0	0	0	0	0	0	0	0	0	0	0	1	0	1	0	0	0	1	0	0	0	0	0	0
ENSRNOG00000071211	0	0	0	0	0	0	0	0	0	0	0	0	0	0	0	0	0	0	0	0	0	0	0	0	0	0	0	0	0	0	0	0	0	0	0	0	0	0	0	0	0	0	0	0	0	0	0	0
ENSRNOG00000052408	0	0	0	0	0	0	0	0	0	0	0	0	0	0	0	0	0	0	0	0	0	0	0	0	0	0	0	0	0	0	0	0	0	0	1	0	0	0	0	0	0	0	0	0	0	0	0	0
ENSRNOG00000067498	0	0	0	0	0	0	0	0	0	0	0	0	0	0	0	0	0	0	0	0	0	0	0	0	0	0	0	0	0	0	0	0	0	0	0	0	0	0	0	0	0	0	0	0	0	0	0	0
ENSRNOG00000060151	0	0	0	0	0	0	0	0	0	0	0	0	0	0	0	0	0	0	0	0	0	0	0	0	0	0	0	0	0	0	0	0	0	0	0	0	0	0	0	0	0	0	0	0	0	0	0	0
ENSRNOG00000069474	0	0	0	0	0	0	0	0	0	0	0	0	0	0	0	0	0	0	0	0	0	0	0	0	0	0	0	0	0	0	0	0	0	0	0	0	0	0	0	0	0	0	0	0	0	0	0	0
ENSRNOG00000052033	0	0	0	0	0	1	0	0	0	0	0	0	0	0	0	0	0	0	0	0	0	2	1	0	0	0	0	1	0	0	0	0	0	0	0	0	0	0	0	0	0	0	0	0	0	0	0	0
ENSRNOG00000060084	0	0	0	0	0	0	0	0	0	0	0	0	0	0	0	0	0	0	0	0	0	0	0	0	0	0	0	0	0	0	0	0	0	0	0	0	0	0	0	0	0	0	0	0	1	0	0	0
ENSRNOG00000055602	0	0	0	0	0	0	0	0	0	0	0	0	0	0	0	0	0	0	0	0	0	0	0	0	0	0	0	0	0	0	0	0	0	0	0	0	0	0	0	0	0	0	0	0	0	0	0	0
ENSRNOG00000054211	0	0	0	0	0	0	0	0	0	0	0	0	0	0	0	0	0	0	0	0	0	0	0	0	0	0	0	0	0	0	1	0	0	0	0	0	0	0	0	0	0	0	0	0	0	0	0	0
ENSRNOG00000060861	0	0	0	0	0	0	0	0	0	0	0	0	0	0	0	0	0	0	0	1	0	0	0	0	0	0	0	0	0	0	0	0	0	0	0	0	0	0	0	0	0	0	0	0	0	0	0	0
ENSRNOG00000053698	0	0	0	0	0	0	0	0	0	0	0	0	0	0	0	0	0	0	0	0	0	0	0	0	0	0	0	0	0	0	0	0	0	0	0	0	0	0	0	0	0	0	0	0	0	0	0	0
ENSRNOG00000057997	0	0	0	0	0	0	0	0	0	0	0	0	0	0	1	0	0	0	0	0	0	0	0	0	0	0	0	0	0	0	0	0	0	0	0	0	0	0	0	0	0	0	0	0	0	0	0	0
ENSRNOG00000063886	0	0	0	0	0	1	0	0	0	0	3	2	0	2	0	4	0	0	0	0	0	0	0	0	0	0	0	0	0	1	0	1	0	0	3	1	0	2	0	0	0	1	0	0	0	0	2	0
ENSRNOG00000060897	0	0	0	0	0	0	0	0	0	0	0	0	0	0	0	0	0	0	0	0	0	0	0	1	0	0	0	0	0	0	0	0	0	0	0	0	0	0	0	0	0	0	0	0	0	0	1	0
ENSRNOG00000053912	0	0	0	0	0	0	0	0	0	0	0	0	0	0	0	0	0	0	0	0	0	0	0	0	0	0	0	0	0	0	2	0	0	0	0	0	0	0	0	0	0	0	0	0	0	0	0	0
ENSRNOG00000053177	0	0	0	0	0	0	0	0	0	0	0	0	0	0	0	0	0	0	0	0	0	0	0	0	0	0	0	0	0	0	0	0	0	0	1	0	0	0	0	0	0	0	0	0	0	0	0	0
ENSRNOG00000061585	0	0	0	0	0	0	0	0	0	0	0	0	0	0	0	0	0	0	0	0	0	0	0	0	0	0	0	0	0	0	0	0	0	0	0	0	0	0	0	0	0	0	0	0	0	0	0	0
ENSRNOG00000069513	0	0	0	0	0	0	0	0	0	0	0	0	0	0	0	0	0	0	0	0	0	0	0	0	0	0	0	0	0	0	0	0	0	0	0	0	0	0	0	0	0	0	0	0	0	0	0	0
ENSRNOG00000064761	0	0	0	0	0	0	1	0	0	0	0	0	0	0	0	0	0	0	0	0	0	0	0	0	0	0	0	0	0	0	0	0	0	0	0	0	0	0	0	0	0	0	0	0	0	0	0	0
ENSRNOG00000058279	0	0	0	0	0	0	0	0	0	0	0	0	0	0	0	0	0	0	0	0	0	0	0	0	0	0	0	0	0	0	0	0	0	0	0	0	0	0	0	0	0	0	0	0	0	0	0	0
ENSRNOG00000061617	0	0	0	0	0	0	0	0	0	0	0	0	0	0	0	0	0	0	0	0	0	0	0	0	0	0	0	0	0	0	0	0	0	0	0	0	0	0	0	0	0	0	0	0	0	0	0	0
ENSRNOG00000057142	0	0	0	0	0	0	0	0	0	0	0	0	0	0	0	0	0	0	0	0	0	0	0	0	0	0	0	0	0	0	0	0	0	0	0	0	0	0	0	0	0	0	0	0	0	0	0	0
ENSRNOG00000056505	0	0	0	0	0	0	0	0	0	0	0	0	0	0	0	0	0	0	0	0	0	0	0	0	0	0	0	1	0	0	0	0	0	0	0	0	0	0	0	0	0	0	0	0	0	0	0	0
ENSRNOG00000070439	0	0	0	0	0	0	0	1	0	0	0	0	0	0	0	0	0	0	0	0	0	0	0	0	0	0	0	0	0	0	0	0	0	0	0	0	0	0	0	0	0	0	0	0	0	0	0	0
ENSRNOG00000052715	0	0	0	0	0	0	0	0	0	0	0	0	0	0	0	0	0	0	0	0	0	0	0	0	0	0	0	0	0	0	0	0	0	0	0	0	0	0	0	0	0	0	0	0	0	0	0	0
ENSRNOG00000064686	0	0	0	0	0	0	0	0	0	0	0	0	0	0	2	0	0	0	0	1	1	0	2	1	0	0	0	0	0	1	0	0	0	0	0	0	0	0	0	0	0	0	0	1	0	0	0	0
ENSRNOG00000069597	0	0	0	0	0	0	0	0	0	0	0	0	0	0	0	0	0	0	0	0	0	0	0	0	0	0	0	0	0	0	0	0	0	0	0	0	0	0	0	0	0	0	0	0	0	0	0	0
ENSRNOG00000064566	0	0	0	0	0	0	0	0	0	0	0	0	0	0	0	0	0	0	0	0	0	0	0	0	0	0	0	0	0	0	0	0	0	0	0	0	0	0	0	0	0	0	0	0	0	0	0	0
ENSRNOG00000067641	0	0	0	0	0	0	0	0	0	0	0	0	0	0	0	0	0	0	0	0	0	0	0	0	0	0	0	0	0	0	0	0	0	0	0	0	0	0	0	0	0	0	0	0	0	0	0	0
ENSRNOG00000062417	0	0	0	0	0	0	0	0	0	0	0	0	0	0	0	0	0	0	0	0	0	0	0	0	0	0	0	0	0	0	0	0	0	0	0	0	0	0	0	0	0	0	0	0	0	0	0	0
ENSRNOG00000067918	0	0	0	0	0	0	0	0	0	0	0	0	0	0	0	0	0	0	0	0	0	0	0	0	0	0	0	0	0	0	0	0	0	0	0	0	0	0	0	0	1	0	0	0	0	0	0	0
ENSRNOG00000065349	0	0	0	0	0	0	0	0	0	0	0	0	0	0	0	0	0	0	0	0	0	0	0	0	0	0	0	0	0	0	0	0	0	0	0	0	0	0	0	0	0	0	0	0	0	0	0	0
ENSRNOG00000070798	0	0	0	0	0	0	0	0	0	0	0	0	0	0	0	0	0	0	0	0	0	0	0	0	0	0	0	0	0	0	0	0	0	0	0	0	0	0	0	0	0	0	0	0	0	0	0	0
ENSRNOG00000058403	0	0	0	0	0	0	0	0	0	0	0	0	0	0	0	0	0	0	0	0	0	0	0	0	0	0	0	0	0	0	0	0	0	0	0	0	0	0	0	0	0	0	0	0	0	0	0	0
ENSRNOG00000054341	0	0	0	0	0	0	0	0	0	0	0	0	0	0	0	0	0	0	0	0	0	0	0	0	0	0	0	0	0	0	0	0	0	0	0	0	0	0	0	0	0	0	0	0	0	0	0	0
ENSRNOG00000051717	0	0	0	0	0	0	0	0	0	0	0	0	0	0	0	0	0	0	0	0	0	0	0	0	0	0	0	0	0	0	0	0	0	0	0	0	0	0	0	0	0	0	0	0	0	0	0	0
ENSRNOG00000061234	0	1	0	0	0	1	0	0	0	0	0	0	0	0	0	0	0	0	0	1	0	0	0	0	0	0	0	0	0	0	0	0	0	0	0	0	0	0	1	0	0	0	0	1	1	0	0	0
ENSRNOG00000054741	0	0	0	0	0	0	0	0	0	0	0	0	0	0	0	0	0	0	0	0	0	0	0	0	0	0	0	0	0	0	0	0	0	0	0	0	0	0	0	0	0	0	0	0	0	0	0	0
ENSRNOG00000066792	0	0	0	0	0	0	0	0	0	0	0	0	0	0	0	0	0	0	0	0	0	0	0	0	0	0	0	0	0	0	0	0	0	0	0	0	0	0	0	0	0	0	0	0	0	0	0	0
ENSRNOG00000068562	0	0	0	0	0	0	1	0	0	0	0	0	1	0	0	0	0	0	0	0	0	0	1	1	0	0	0	0	1	0	0	0	0	0	0	0	0	0	0	0	0	0	0	0	0	0	0	0
ENSRNOG00000065008	0	0	0	0	1	0	0	0	0	0	0	0	0	0	0	0	0	0	0	1	0	0	0	0	0	0	0	0	0	0	0	0	0	0	0	0	0	0	0	0	1	0	0	0	0	0	0	0
ENSRNOG00000064270	0	0	0	0	0	0	0	0	0	0	0	0	0	0	0	0	0	0	0	0	0	0	0	0	0	0	0	0	0	0	0	0	0	0	0	0	0	0	0	0	0	0	0	0	0	0	0	0
ENSRNOG00000065660	0	0	0	0	0	0	0	0	0	0	0	0	0	0	0	0	0	0	0	0	0	0	0	0	0	0	0	0	0	0	0	0	0	0	0	0	0	0	0	0	0	1	0	0	0	0	1	0
ENSRNOG00000066533	0	0	0	0	0	0	0	0	0	0	0	0	0	0	0	0	0	0	0	0	0	0	0	0	0	0	0	0	0	0	0	0	0	0	0	0	0	0	0	0	0	0	0	0	0	0	0	0
ENSRNOG00000052849	2	0	5	3	4	6	11	3	9	1	1	2	5	3	4	7	2	1	0	0	1	8	14	17	3	3	0	6	6	2	6	2	2	0	1	0	3	3	3	5	3	3	4	0	0	5	8	6
ENSRNOG00000068196	0	0	0	0	0	0	0	0	0	0	0	0	0	0	0	0	0	0	0	0	0	0	0	0	0	0	0	0	0	0	0	0	0	0	0	0	0	0	0	0	0	0	0	0	0	0	0	0
ENSRNOG00000066825	0	0	0	0	0	0	0	0	0	0	0	0	0	0	0	0	0	0	0	0	0	0	0	3	0	0	0	0	0	0	0	0	0	0	0	0	0	0	0	0	0	0	0	0	0	0	0	0
ENSRNOG00000067627	0	0	0	0	0	0	0	0	0	0	0	0	0	0	0	0	0	0	0	0	0	0	0	0	0	0	0	0	0	0	0	0	0	0	0	0	0	0	0	0	0	0	0	0	0	0	0	0
ENSRNOG00000055675	0	0	0	0	0	0	0	0	0	0	0	0	0	0	0	0	0	0	0	0	0	0	0	0	0	0	0	0	0	0	0	0	0	0	0	0	0	0	0	0	0	0	0	0	0	0	0	0
ENSRNOG00000058052	0	0	0	0	0	0	0	0	0	0	0	0	0	0	0	0	0	0	0	0	0	0	0	0	0	0	0	0	0	0	0	0	0	0	0	0	0	0	0	0	0	0	0	0	0	0	0	0
ENSRNOG00000064632	0	0	0	0	0	0	0	0	0	0	0	0	0	0	0	0	0	0	0	0	0	0	0	0	0	0	0	0	0	0	0	0	0	0	0	0	0	0	0	0	0	0	0	0	0	0	0	0
ENSRNOG00000052747	0	0	0	0	0	0	0	1	0	0	0	0	0	0	0	0	0	0	0	0	0	0	0	0	0	0	0	0	0	0	0	0	0	0	0	0	0	0	0	0	0	0	0	0	0	0	0	0
ENSRNOG00000055249	0	0	0	0	0	0	0	0	0	0	0	0	0	0	0	0	0	0	0	0	0	0	0	0	0	0	0	0	0	0	0	0	0	0	0	0	0	0	0	0	0	0	0	0	0	0	0	0
ENSRNOG00000061103	0	0	0	0	0	0	0	0	0	0	0	0	0	0	0	0	0	0	0	0	0	0	0	0	0	0	0	0	0	0	0	0	0	0	0	0	0	0	0	0	0	0	0	0	0	0	0	0
ENSRNOG00000059631	0	0	0	0	0	0	0	0	0	0	0	0	0	0	0	0	0	0	0	0	0	0	0	0	0	0	0	0	0	0	0	0	0	0	0	0	0	0	0	0	0	0	0	0	0	0	0	0
ENSRNOG00000060457	0	0	0	0	0	0	0	0	0	0	0	0	0	0	0	0	0	0	0	0	1	0	0	0	0	0	0	0	0	0	0	0	0	0	0	0	0	0	0	0	0	0	0	0	0	0	0	0
ENSRNOG00000065999	0	0	0	0	0	0	0	0	0	0	0	0	0	0	0	1	0	0	0	1	1	0	0	0	0	0	0	0	0	0	0	0	0	1	0	0	0	0	0	0	0	0	0	0	0	0	0	0
ENSRNOG00000057170	0	0	0	0	0	2	0	0	0	0	0	0	0	0	0	0	0	0	0	0	0	0	0	0	0	0	0	0	2	0	0	0	0	0	0	0	0	0	0	0	0	0	0	0	0	0	0	0
ENSRNOG00000058095	3	1	1	0	1	0	0	0	0	0	0	0	0	0	0	0	0	0	0	0	0	0	0	0	1	1	0	0	1	0	0	0	0	0	0	0	0	1	0	0	0	0	1	1	2	0	0	0
ENSRNOG00000060772	0	0	0	0	0	0	0	0	0	0	0	0	0	0	0	0	0	0	0	0	0	0	0	0	0	0	0	0	0	0	0	0	0	0	0	0	0	0	0	0	0	0	0	0	0	0	0	0
ENSRNOG00000059486	0	0	0	0	2	0	0	0	0	0	0	0	0	0	1	0	1	0	0	3	3	0	1	2	0	0	0	0	1	0	0	0	0	0	0	0	0	0	0	0	0	0	0	1	0	0	0	1
ENSRNOG00000054530	0	0	0	0	0	0	0	0	0	0	0	1	0	0	0	0	0	0	0	0	0	0	0	1	0	0	0	0	0	0	0	0	0	0	0	0	0	0	0	0	2	0	0	0	0	0	0	0
ENSRNOG00000060660	0	0	0	3	5	3	0	0	0	0	0	1	0	1	1	0	0	0	1	0	0	0	0	2	0	0	0	1	3	0	0	1	0	0	0	0	0	0	2	0	0	0	0	0	0	1	0	0
ENSRNOG00000065548	3	0	0	2	2	1	9	7	8	1	0	1	0	4	2	0	0	4	1	3	2	1	1	1	1	2	0	0	1	1	7	3	5	3	0	3	0	0	1	1	3	2	0	1	0	0	1	3
ENSRNOG00000061864	0	1	0	0	0	0	0	2	0	0	0	0	0	0	0	0	0	0	0	1	0	0	0	3	0	0	0	0	0	0	0	0	0	0	0	0	0	1	0	0	0	0	0	0	0	0	1	0
ENSRNOG00000058757	0	0	0	2	3	2	0	0	0	0	0	1	0	2	1	2	0	0	1	3	0	0	0	1	0	0	0	0	0	0	0	0	0	0	0	0	0	0	0	0	0	0	1	2	0	0	0	0
ENSRNOG00000060795	0	0	0	0	0	0	0	0	0	0	0	0	0	0	0	0	1	0	0	0	0	0	0	0	0	0	0	0	0	0	0	0	0	0	0	0	0	0	0	0	0	1	0	1	0	0	1	0
ENSRNOG00000060744	0	0	0	0	1	0	0	0	0	0	0	0	0	0	1	0	0	0	0	0	0	0	0	0	0	0	0	0	1	0	0	0	0	0	0	0	0	0	0	0	0	0	0	1	0	0	0	0
ENSRNOG00000054884	0	0	0	0	0	1	0	0	0	0	0	0	0	0	2	0	0	0	0	0	0	0	0	0	0	0	0	0	1	0	0	0	0	0	0	0	0	0	0	0	0	0	0	0	0	0	0	0
ENSRNOG00000058065	0	0	0	0	0	0	0	0	0	0	0	0	0	0	0	0	0	0	0	1	1	0	0	0	0	0	0	0	0	0	0	0	0	0	0	0	0	0	0	0	0	0	0	0	0	0	0	0
ENSRNOG00000062380	0	0	0	0	0	0	0	0	0	0	0	0	0	0	0	0	0	2	0	1	0	0	3	0	0	0	0	0	0	0	0	0	0	0	0	0	0	0	0	0	0	0	0	1	0	0	0	1
ENSRNOG00000069842	0	0	0	0	0	0	0	0	0	0	0	0	0	0	0	0	0	0	0	0	0	0	0	0	0	0	0	0	0	0	0	0	0	0	0	0	0	0	0	0	0	0	0	0	0	0	0	0
ENSRNOG00000051914	0	0	0	0	0	0	0	0	0	0	0	0	0	0	0	0	0	0	0	0	0	0	0	0	0	0	0	0	0	0	0	0	0	0	0	0	0	0	0	0	0	0	0	0	0	0	0	0
ENSRNOG00000053149	0	0	0	0	0	0	0	0	0	0	0	0	0	0	0	0	0	0	0	0	0	0	0	0	0	0	0	0	0	0	0	0	0	0	0	0	0	0	0	0	0	0	0	0	0	0	0	0
ENSRNOG00000068295	1	5	5	2	7	2	2	1	3	1	0	0	0	0	2	6	1	4	1	0	0	5	1	4	2	1	2	5	7	2	6	2	1	0	0	0	0	4	0	4	7	1	1	0	0	3	1	1
ENSRNOG00000053111	0	0	0	1	0	0	0	0	0	0	0	0	0	0	0	0	0	0	0	0	0	0	0	0	0	0	0	0	0	0	0	0	0	0	0	0	0	0	0	0	0	1	0	1	1	0	0	0
ENSRNOG00000055065	0	0	0	0	0	0	0	0	0	0	1	0	1	0	0	0	0	0	0	0	0	0	0	0	0	0	0	0	0	0	0	0	0	0	0	0	0	0	1	0	0	0	0	0	0	0	0	0
ENSRNOG00000053438	0	0	0	0	0	0	0	0	0	0	0	0	0	0	0	0	0	0	0	0	0	0	0	0	0	0	0	0	0	0	0	0	0	0	0	0	0	0	0	0	0	0	0	0	0	0	0	0
ENSRNOG00000053237	0	0	0	0	0	0	0	0	0	0	0	0	0	0	0	0	0	1	0	0	0	0	0	0	0	0	0	0	0	0	0	0	0	0	0	0	0	0	0	0	0	0	0	0	0	0	0	0
ENSRNOG00000067876	0	0	0	0	0	0	0	0	0	0	0	0	0	0	0	0	0	0	0	0	0	0	0	0	0	0	0	0	1	0	0	0	0	0	0	0	0	0	0	0	0	0	0	0	0	0	0	0
ENSRNOG00000052131	0	0	0	0	0	0	0	0	0	0	0	0	0	0	0	0	1	0	1	0	0	0	2	0	0	0	0	0	0	0	0	0	0	0	0	0	1	0	0	0	0	1	0	0	0	0	0	1
ENSRNOG00000052213	0	0	0	0	0	0	0	0	0	0	0	0	0	0	0	0	0	0	0	0	1	0	4	0	0	0	0	0	0	0	0	0	0	0	1	0	0	1	0	0	0	0	0	0	0	0	0	0
ENSRNOG00000057743	0	0	0	0	0	0	0	0	0	0	0	0	0	0	0	0	0	0	0	0	0	0	0	0	0	0	0	0	0	0	0	0	0	0	0	0	0	0	0	0	0	0	0	0	0	0	0	0
ENSRNOG00000061810	0	0	0	0	0	0	0	0	0	0	0	0	0	0	0	0	0	0	0	0	0	0	0	0	0	0	0	0	0	0	0	0	0	0	0	0	0	0	0	0	0	0	0	0	0	0	0	0
ENSRNOG00000052563	0	0	0	0	1	0	0	0	0	0	0	0	0	0	0	0	1	1	0	0	1	1	3	1	0	0	0	0	2	0	0	0	0	0	1	0	0	0	0	0	0	0	0	1	0	0	0	1
ENSRNOG00000060559	0	0	0	0	0	0	0	0	0	0	0	0	1	0	3	0	0	0	0	0	1	0	0	1	0	3	0	0	0	0	0	0	0	0	0	0	0	0	0	0	0	0	0	0	0	0	0	0
ENSRNOG00000059598	0	0	0	0	0	0	0	0	0	0	0	0	0	0	0	0	0	0	0	0	0	0	0	0	0	0	0	0	0	0	0	0	0	0	0	0	0	0	0	0	0	0	0	0	0	0	0	0
ENSRNOG00000063666	0	0	0	0	0	0	0	0	0	0	0	0	0	0	0	0	0	0	0	0	0	0	0	0	0	0	1	0	0	0	0	0	0	0	0	0	0	0	0	0	0	0	0	0	0	0	0	0
ENSRNOG00000051714	0	0	0	0	0	0	0	0	0	0	0	0	0	0	0	0	0	0	0	0	0	0	0	0	0	0	0	0	0	0	0	0	0	0	0	0	0	0	0	0	0	0	0	0	0	0	0	0
ENSRNOG00000060592	0	0	0	0	0	0	0	0	0	0	0	0	0	0	0	0	0	0	0	0	0	0	0	0	0	0	0	0	0	0	0	0	0	0	0	0	0	0	0	0	0	0	0	0	0	0	0	0
ENSRNOG00000053414	0	0	1	0	0	1	0	0	0	0	0	0	0	0	0	0	0	0	0	0	0	0	0	2	0	0	0	0	0	0	0	0	0	0	0	0	0	1	0	0	1	1	0	0	0	0	0	2
ENSRNOG00000056544	0	0	0	0	0	0	0	0	0	0	0	0	0	0	0	0	0	0	0	0	0	0	0	0	0	0	0	0	0	0	0	0	0	0	0	0	0	0	0	0	0	0	0	0	1	0	2	0
ENSRNOG00000059571	0	0	0	0	0	0	0	0	0	0	0	0	0	0	0	0	0	0	1	0	0	0	0	0	0	0	0	0	0	0	0	1	0	0	0	0	0	0	0	0	0	0	0	0	0	0	0	0
ENSRNOG00000060415	0	0	0	0	0	0	0	0	0	0	0	0	0	0	0	0	0	0	0	0	0	0	1	0	0	0	0	0	0	0	0	0	0	0	0	0	0	0	0	0	0	0	0	0	0	0	0	0
ENSRNOG00000058905	0	0	0	0	8	3	0	0	2	0	0	0	0	0	0	0	1	0	0	2	0	0	1	2	0	0	0	1	4	5	0	0	0	0	0	0	0	3	2	0	0	0	0	3	0	1	0	0
ENSRNOG00000059511	0	0	0	0	0	0	0	0	0	0	0	0	0	0	0	0	0	0	0	0	0	0	0	0	0	0	0	0	0	0	0	0	0	0	0	0	0	0	0	0	0	0	0	0	0	0	0	0
ENSRNOG00000059471	0	0	0	0	1	0	0	0	0	0	2	1	0	0	0	0	0	0	0	0	0	0	0	0	0	0	0	0	1	0	0	0	0	0	0	0	0	0	0	0	0	0	0	1	0	0	1	0
ENSRNOG00000053310	0	0	0	0	0	0	0	0	0	0	0	0	0	1	2	0	0	0	0	0	1	0	0	1	0	1	0	0	2	0	0	0	0	0	0	0	0	2	0	0	1	0	0	1	0	0	0	0
ENSRNOG00000052679	0	0	0	0	0	0	0	1	1	0	0	0	0	0	0	0	0	0	0	1	1	0	0	0	0	0	0	0	0	0	1	0	0	0	0	0	0	0	0	0	0	0	1	0	0	0	0	0
ENSRNOG00000059991	0	0	0	0	0	0	0	0	0	0	0	0	0	0	0	0	0	0	0	0	0	0	0	0	0	0	0	0	0	0	0	0	0	0	0	0	0	0	0	0	0	0	0	0	0	0	0	0
ENSRNOG00000058595	0	0	0	0	0	0	0	0	0	0	0	0	0	0	0	0	0	0	0	0	0	0	0	0	0	0	0	1	0	0	0	0	0	0	0	0	0	0	0	0	0	0	0	0	0	0	0	0
ENSRNOG00000053278	0	0	0	0	0	0	0	0	0	0	0	0	0	0	0	0	0	0	0	0	0	0	0	0	0	0	0	0	0	0	0	0	0	0	0	0	0	0	0	0	0	0	0	0	0	0	0	0
ENSRNOG00000064250	0	0	0	0	0	0	0	0	0	0	0	0	0	0	0	0	0	0	0	0	0	0	0	0	0	0	0	0	0	0	0	0	0	0	0	0	0	0	0	0	0	0	0	0	0	0	0	0
ENSRNOG00000060290	0	0	0	0	0	0	0	0	0	0	0	0	0	0	0	0	0	0	0	0	0	0	0	0	0	0	0	0	0	0	0	0	0	0	0	0	0	0	0	0	0	0	0	0	0	0	0	0
ENSRNOG00000053500	0	0	0	0	0	0	0	0	0	0	0	0	0	0	0	0	0	0	0	0	0	0	0	0	0	0	0	0	0	0	0	0	0	0	0	0	0	0	0	0	0	0	0	0	0	0	0	0
ENSRNOG00000059478	0	0	0	0	0	0	0	1	0	0	0	0	0	0	0	0	0	0	0	0	0	0	0	0	0	0	0	0	0	0	0	0	0	0	0	0	0	0	0	0	0	0	0	1	0	0	0	0
ENSRNOG00000055704	0	0	0	1	0	0	0	0	0	0	1	0	3	0	2	2	0	1	0	3	4	1	1	0	0	0	0	1	0	1	0	0	0	0	0	0	0	0	1	2	0	1	0	0	2	2	0	1
ENSRNOG00000053611	0	0	0	0	0	0	0	0	0	0	0	2	0	0	0	0	0	0	0	0	0	0	0	0	0	0	0	0	0	1	0	0	0	0	0	0	0	0	0	0	1	0	0	0	0	0	1	0
ENSRNOG00000069810	0	0	0	0	0	0	0	0	0	0	0	0	0	0	0	0	0	0	0	0	0	0	0	0	0	0	0	0	0	0	0	0	0	0	0	0	0	0	0	0	0	0	0	0	0	0	0	0
ENSRNOG00000055086	0	0	0	0	0	0	0	0	0	0	0	0	0	0	0	0	0	0	0	0	0	0	0	0	0	0	0	0	0	0	0	0	0	0	0	0	0	0	0	0	0	0	0	0	0	0	0	0
ENSRNOG00000064967	0	0	0	0	0	0	0	0	0	0	0	0	0	0	0	0	0	0	0	0	0	0	0	0	0	0	0	0	0	0	0	0	0	0	0	0	0	0	0	0	0	0	0	0	0	0	0	0
ENSRNOG00000060316	0	0	0	0	0	0	0	0	0	0	0	0	0	0	0	0	0	0	0	0	0	0	0	0	0	0	0	0	0	0	0	0	0	0	0	0	0	0	0	0	0	0	0	0	0	0	0	0
ENSRNOG00000068470	0	0	0	0	0	0	0	0	0	0	0	0	0	0	0	1	1	1	0	0	0	0	0	2	0	0	0	0	0	0	0	0	0	0	0	0	0	0	0	0	1	0	0	0	0	0	0	0
ENSRNOG00000054161	0	0	0	0	0	0	0	0	0	0	0	0	0	0	0	0	0	0	0	0	0	0	0	0	0	0	0	0	0	0	0	0	0	0	0	0	0	0	0	0	0	0	0	0	0	0	0	0
ENSRNOG00000060957	0	0	0	0	0	0	0	0	0	0	0	0	0	0	0	0	0	0	0	0	0	0	0	0	0	0	0	0	0	0	0	0	0	0	0	0	0	0	0	0	0	0	0	0	0	0	0	0
ENSRNOG00000057229	0	0	0	0	0	0	0	0	0	0	0	0	0	0	0	0	0	0	0	0	0	0	0	0	0	0	0	0	0	0	0	0	0	0	0	0	0	0	0	0	0	0	0	0	0	0	0	0
ENSRNOG00000051643	0	0	0	0	0	0	0	0	0	0	0	0	0	0	0	0	0	0	0	0	0	0	0	0	0	0	0	0	0	0	0	0	0	0	0	0	0	0	0	0	0	0	0	0	0	0	0	0
ENSRNOG00000053189	0	0	0	0	0	0	0	0	0	0	0	0	0	0	0	0	0	0	0	0	0	0	0	0	0	0	0	0	0	0	0	0	0	0	0	0	0	0	0	0	0	0	0	0	0	0	0	0
ENSRNOG00000067166	0	0	0	0	0	0	0	0	0	0	0	0	0	0	0	0	0	0	0	0	0	0	0	0	0	0	0	0	0	0	0	0	0	0	0	0	0	0	0	0	0	0	0	0	0	0	0	0
ENSRNOG00000054117	0	0	0	1	1	0	0	0	0	0	0	0	0	0	1	0	0	0	0	0	0	0	3	0	0	0	0	0	1	0	0	0	0	0	0	0	0	0	0	0	0	0	1	0	0	0	0	0
ENSRNOG00000055018	0	0	0	0	0	0	0	0	0	0	0	0	0	0	0	0	0	0	0	0	0	0	0	0	0	0	0	0	0	0	0	0	0	0	0	0	0	0	0	0	0	0	0	0	0	0	0	0
ENSRNOG00000052786	0	1	0	0	0	0	0	0	0	0	0	0	0	0	0	0	0	0	0	0	0	0	0	0	0	0	0	0	0	0	0	0	0	0	0	0	0	0	0	0	0	0	0	0	0	0	0	0
ENSRNOG00000070680	0	0	0	0	0	0	0	0	0	0	0	0	0	0	0	0	0	0	0	0	0	0	0	0	0	0	0	0	0	0	0	0	0	0	0	0	0	0	0	0	0	0	0	0	0	0	0	0
ENSRNOG00000057956	0	0	0	0	0	0	0	0	1	0	0	0	0	0	0	0	0	0	0	0	0	0	0	0	0	0	0	0	0	0	0	0	0	0	0	0	0	0	0	0	0	0	0	0	0	0	0	0
ENSRNOG00000067518	0	0	0	0	1	0	0	0	0	0	0	0	1	0	0	0	0	0	0	0	0	0	0	0	0	0	0	0	0	0	0	0	0	0	0	0	0	0	0	0	0	0	0	0	0	0	0	0
ENSRNOG00000061044	0	0	0	0	0	0	0	1	0	0	0	0	0	1	0	0	0	0	0	0	0	0	0	0	0	0	0	0	0	0	1	0	1	0	0	0	0	0	0	0	0	0	0	0	0	0	0	0
ENSRNOG00000066014	0	0	0	0	0	0	0	0	0	0	0	0	0	0	0	0	0	0	0	0	0	0	0	0	0	0	0	0	0	0	0	0	0	0	0	0	0	0	0	0	0	0	0	0	0	0	0	0
ENSRNOG00000061024	0	0	0	0	0	0	0	0	0	0	0	0	0	0	0	0	0	0	0	0	0	0	0	0	0	0	0	0	0	0	0	0	0	0	0	0	0	0	0	0	0	0	0	0	0	0	0	0
ENSRNOG00000053973	0	0	0	0	0	0	0	0	0	0	0	0	0	0	0	0	0	0	0	0	0	0	0	0	0	0	0	0	0	0	0	0	0	0	0	0	0	0	0	0	0	0	0	0	0	0	0	0
ENSRNOG00000055005	0	0	0	0	0	0	0	0	0	0	0	0	0	0	0	0	0	0	0	0	0	0	0	0	0	0	0	0	0	0	0	0	0	0	0	0	0	0	0	0	0	0	0	0	0	0	0	0
ENSRNOG00000051987	0	0	0	0	0	0	0	0	0	0	0	0	0	0	0	0	1	0	0	0	0	0	0	0	0	0	0	0	0	0	0	0	0	0	0	0	0	0	0	0	0	0	0	0	0	0	0	0
ENSRNOG00000059526	0	0	0	0	0	0	0	0	0	0	0	0	0	2	1	0	0	0	0	0	0	0	0	0	0	0	0	0	0	0	0	0	0	0	0	0	0	0	0	0	0	0	0	0	0	0	0	0
ENSRNOG00000056039	0	0	0	0	0	0	0	0	0	0	0	0	0	0	0	0	0	0	0	0	0	0	0	0	0	0	0	0	0	0	0	0	0	0	0	0	0	0	0	0	0	0	0	0	0	0	0	0
ENSRNOG00000059557	0	0	0	0	0	0	0	0	0	0	0	1	0	0	0	0	0	0	0	0	0	0	0	0	0	0	0	0	0	0	0	0	0	0	0	0	0	0	0	0	0	0	0	0	0	0	0	0
ENSRNOG00000058657	0	0	0	0	0	0	0	0	1	0	0	0	0	0	0	0	0	0	0	1	1	0	0	0	0	0	0	0	0	0	0	0	0	0	0	0	0	0	0	0	0	0	0	0	0	0	0	0
ENSRNOG00000059716	0	0	0	0	0	0	0	0	0	0	0	0	0	0	0	0	0	0	0	0	0	0	0	0	0	0	0	0	0	0	0	0	0	0	0	0	0	0	0	0	0	0	0	0	0	0	0	0
ENSRNOG00000056974	0	0	0	0	0	0	0	0	0	0	0	0	0	0	0	0	0	0	0	0	0	0	0	0	0	0	0	0	0	0	0	0	0	0	0	0	0	0	0	0	0	0	0	0	0	0	0	0
ENSRNOG00000060748	0	0	0	0	0	0	0	0	0	0	0	0	0	0	0	0	0	0	0	0	0	0	0	0	0	0	0	0	0	0	0	0	0	0	0	0	0	0	0	0	0	0	0	0	0	0	0	0
ENSRNOG00000053492	0	0	0	0	0	0	0	0	0	0	0	0	0	0	0	0	0	0	0	0	0	0	0	0	0	0	0	0	0	0	0	0	0	0	0	0	0	0	0	0	0	0	0	0	0	0	0	0
ENSRNOG00000052060	0	0	0	0	0	0	0	0	0	0	0	0	0	0	0	0	0	0	0	0	0	0	0	0	0	0	0	0	0	0	0	0	0	0	0	0	0	0	0	0	0	0	0	0	0	0	0	0
ENSRNOG00000057202	0	0	0	0	0	0	0	0	0	0	0	0	0	0	0	0	0	0	0	0	0	0	0	0	0	0	0	0	0	0	0	0	0	0	0	0	0	0	0	0	0	0	0	0	0	0	0	0
ENSRNOG00000064403	0	0	0	0	0	0	0	0	0	0	0	0	0	0	0	0	0	0	0	0	0	0	0	0	0	0	0	0	0	0	0	0	0	0	0	0	0	0	0	0	0	0	0	0	0	0	0	0
ENSRNOG00000052410	0	0	0	0	0	0	0	0	0	0	0	0	0	0	1	0	0	0	0	0	0	0	0	0	0	0	0	0	0	0	0	1	0	0	0	0	0	0	0	0	2	4	0	0	0	0	0	1
ENSRNOG00000070528	0	0	0	0	0	0	0	0	0	0	0	0	0	0	0	0	0	0	0	0	0	0	0	0	0	0	0	0	0	0	0	0	0	0	0	0	0	0	0	0	0	0	0	0	0	0	0	0
ENSRNOG00000054422	0	0	0	0	0	1	0	0	0	0	0	0	0	0	0	0	0	0	0	0	0	0	0	0	0	0	0	0	0	0	0	0	0	0	0	0	0	0	0	0	0	0	0	0	0	0	0	0
ENSRNOG00000061149	0	0	0	0	0	0	0	0	0	0	0	0	0	0	0	0	0	0	0	0	0	0	0	0	0	0	0	0	0	0	0	0	0	0	0	0	0	0	0	0	0	0	0	0	0	0	0	0
ENSRNOG00000051981	0	0	0	0	0	0	0	0	0	0	0	0	0	0	0	0	0	0	0	0	0	0	0	0	0	0	0	0	0	0	0	0	0	0	0	0	0	0	0	0	0	0	0	0	0	0	0	0
ENSRNOG00000059204	0	0	0	0	0	0	0	0	0	0	0	0	0	0	0	0	0	0	0	0	0	0	0	0	0	0	0	0	0	0	0	0	0	0	0	0	0	0	0	0	0	0	0	0	0	0	0	0
ENSRNOG00000070708	0	0	0	0	0	0	0	1	0	0	0	0	0	0	0	0	0	0	0	0	0	0	0	0	0	0	0	0	1	0	0	0	0	0	0	0	0	0	0	0	0	0	0	0	0	0	0	0
ENSRNOG00000053139	0	0	0	0	0	0	0	0	0	0	0	0	0	0	0	0	0	0	0	0	0	0	0	0	0	0	0	0	0	0	0	0	0	0	0	0	0	0	0	0	0	0	0	0	0	0	0	0
ENSRNOG00000060400	0	0	0	0	0	0	0	0	0	0	0	0	0	0	0	0	0	0	0	0	0	0	0	0	0	0	0	0	0	0	0	0	0	0	0	0	0	0	0	0	0	0	0	0	0	0	0	0
ENSRNOG00000058797	0	0	0	1	0	0	0	0	0	0	0	0	0	0	0	0	0	0	0	0	1	0	0	0	0	0	0	0	0	0	0	0	0	0	0	0	0	0	0	0	0	0	0	0	0	0	0	0
ENSRNOG00000055618	0	0	0	0	0	0	0	0	0	0	0	0	0	0	0	0	0	0	0	0	0	0	0	0	0	0	0	0	0	0	0	0	0	0	0	0	0	0	0	0	0	0	0	0	0	0	0	0
ENSRNOG00000056677	0	0	0	0	0	0	0	0	0	0	0	0	0	0	0	0	0	0	0	0	0	0	0	0	0	0	0	0	0	0	0	0	0	0	0	0	0	0	0	0	0	0	0	0	0	0	0	0
ENSRNOG00000054684	0	0	0	0	0	0	0	0	0	0	0	0	0	0	2	0	1	0	0	0	0	0	0	0	0	0	0	0	0	0	0	0	0	0	1	0	0	0	0	0	1	0	0	0	0	0	0	0
ENSRNOG00000064979	0	0	0	0	0	0	0	0	0	0	0	0	0	0	0	0	0	0	0	0	0	0	0	0	0	0	0	0	0	0	0	0	0	0	0	0	0	0	0	0	0	0	0	0	0	0	0	0
ENSRNOG00000052476	0	0	0	0	0	0	0	0	0	0	0	0	0	0	0	0	0	0	0	0	0	0	0	0	0	0	0	0	0	0	0	0	0	0	0	0	0	0	0	0	0	0	0	0	0	0	0	0
ENSRNOG00000058768	0	0	0	0	0	0	0	0	0	0	0	0	0	0	0	0	0	0	0	0	0	0	0	0	0	0	0	0	0	0	0	0	0	0	0	0	0	0	0	0	0	0	0	0	0	0	0	0
ENSRNOG00000058607	0	0	0	0	0	0	0	0	0	0	0	0	0	0	1	0	0	0	0	0	0	0	0	0	0	0	0	2	2	1	0	0	0	0	0	0	0	2	0	0	1	0	0	0	0	0	0	0
ENSRNOG00000059446	0	0	0	0	0	0	0	0	0	0	0	0	0	0	0	0	0	0	0	0	0	0	0	0	0	0	0	0	0	0	0	0	0	0	0	0	0	0	0	0	0	0	0	0	0	0	0	0
ENSRNOG00000061589	0	0	0	0	0	0	0	0	0	0	0	0	0	0	0	0	0	0	0	0	0	0	0	0	0	0	0	0	0	0	0	0	0	0	0	0	0	0	0	0	0	0	0	0	0	0	0	0
ENSRNOG00000059502	0	0	0	0	0	0	0	0	0	0	0	0	0	0	0	0	0	0	0	1	0	0	0	0	0	0	0	0	0	1	0	0	0	0	0	0	0	0	0	0	0	0	0	0	0	0	0	0
ENSRNOG00000064056	0	0	0	0	0	0	0	0	0	0	0	0	0	0	0	0	0	0	0	0	0	0	0	0	0	0	0	0	0	0	0	0	0	0	0	0	0	0	0	0	0	0	0	0	0	0	0	0
ENSRNOG00000052446	0	0	0	0	0	0	0	0	0	0	0	0	0	0	0	0	0	0	0	0	0	0	0	0	0	0	0	0	0	0	0	0	0	0	0	0	0	0	0	0	0	0	0	0	0	0	0	0
ENSRNOG00000053071	0	0	0	0	0	0	0	0	0	0	0	0	0	0	0	0	0	0	0	0	0	0	0	0	0	0	0	0	0	0	0	0	0	0	0	0	0	0	0	0	0	0	0	0	0	0	0	0
ENSRNOG00000070327	0	0	0	0	0	0	0	0	0	0	0	0	0	0	0	0	0	0	0	0	0	0	0	0	0	0	0	0	0	0	0	0	1	0	0	0	0	0	0	0	0	0	0	0	0	0	0	0
ENSRNOG00000066112	0	0	0	0	0	0	0	0	0	0	0	0	0	0	0	0	0	0	0	0	0	0	0	0	0	0	0	0	0	0	0	0	0	0	0	0	0	0	0	0	0	0	0	0	0	0	0	0
ENSRNOG00000062891	0	0	0	0	0	0	0	0	0	0	0	0	0	0	0	0	0	0	0	0	0	0	0	0	0	0	0	0	0	1	0	0	0	0	0	0	0	0	0	0	0	0	0	0	0	0	0	0
ENSRNOG00000060664	0	0	0	0	0	0	2	0	0	0	0	0	0	0	0	0	0	0	0	0	0	0	0	0	0	0	0	0	0	0	0	0	0	0	0	0	0	0	0	0	0	0	0	0	0	0	0	0
ENSRNOG00000060425	0	0	0	0	1	0	0	0	0	0	29	30	0	0	0	0	0	0	0	0	0	0	0	0	0	0	0	0	1	1	0	0	0	2	19	15	0	0	0	0	0	0	0	0	0	0	0	0
ENSRNOG00000057993	0	0	0	0	0	0	0	0	0	0	0	0	0	0	0	0	0	0	0	0	0	0	0	0	0	0	0	0	0	0	0	0	0	0	0	0	0	0	0	0	0	0	0	0	0	0	0	0
ENSRNOG00000055378	0	0	0	0	0	0	0	0	0	0	0	0	0	0	0	0	0	0	0	0	0	0	0	0	0	0	0	0	0	0	0	0	0	0	0	0	0	0	0	0	0	0	0	0	0	0	0	0
ENSRNOG00000061361	0	0	0	0	0	0	0	0	0	0	0	0	0	0	0	0	0	0	0	0	0	0	0	0	0	0	0	0	0	0	0	0	0	0	0	0	0	0	0	0	0	0	0	0	0	0	0	0
ENSRNOG00000054324	0	0	0	0	0	0	0	0	0	0	0	0	0	0	0	0	0	0	0	0	0	0	0	0	0	0	0	0	0	0	0	0	0	0	0	0	0	0	0	0	0	0	0	0	0	0	0	0
ENSRNOG00000054036	0	0	0	0	0	0	0	0	0	0	0	0	0	0	0	0	0	0	0	0	0	0	0	0	0	0	0	0	0	0	0	0	0	0	0	0	0	0	0	0	0	0	0	0	0	0	0	0
ENSRNOG00000060810	0	0	0	0	0	0	0	0	0	0	0	0	0	0	0	0	0	0	0	0	0	0	0	0	0	0	0	0	0	0	0	0	0	0	0	0	0	0	0	0	0	0	0	0	0	0	0	0
ENSRNOG00000058533	0	0	1	0	0	0	0	0	0	0	0	0	1	0	0	0	0	0	0	0	0	0	0	0	0	0	0	0	0	0	0	0	1	0	0	0	0	0	0	0	0	0	0	0	0	0	0	0
ENSRNOG00000053219	0	0	0	0	0	0	0	0	0	0	0	0	0	0	0	0	0	0	0	0	0	0	0	0	0	0	0	0	0	0	0	0	0	0	0	0	0	0	0	0	0	1	0	0	0	0	0	0
ENSRNOG00000058210	0	0	0	0	0	0	0	0	0	0	0	0	0	0	0	0	0	0	0	0	0	0	0	0	0	0	0	0	0	0	0	0	0	0	0	0	0	0	0	0	0	0	0	0	0	0	0	0
[truncated: 110,075 more rows]
