# Supplementary material for: Comprehensive characterization of small noncoding RNA profiles in hypoxia-induced pulmonary hypertension (HPH) rat tissues
Source: iScience. 2024 Jan 13;27(2):108815. doi: 10.1016/j.isci.2024.108815 (PMC10844824; doi:10.1016/j.isci.2024.108815)
Supplement: Table S2. Number of small noncoding RNAs (sncRNAs) with unique expression, related to Figure 2 [file mmc3.xlsx]

## Sheet: Table S2
Table S2: Number of small noncoding RNAs (sncRNAs) with unique expression; related to Figure 2
tissue	rna	n
brain	lnc	164
brain	mir	8
brain	pir	10
brain	rny	31
brain	rs	48
brain	trf	116
heart	lnc	327
heart	mir	33
heart	pir	8
heart	rny	32
heart	rs	29
heart	trf	62
intestines	lnc	84
intestines	mir	17
intestines	pir	45
intestines	rny	45
intestines	rs	116
intestines	trf	102
kidney	lnc	43
kidney	mir	24
kidney	pir	1
kidney	rny	31
kidney	rs	14
kidney	trf	36
liver	lnc	26
liver	mir	13
liver	pir	5
liver	rny	6
liver	rs	17
liver	trf	24
lung	lnc	127
lung	mir	48
lung	pir	33
lung	rny	61
lung	rs	36
lung	trf	102
spleen	lnc	55
spleen	mir	19
spleen	pir	19
spleen	rny	39
spleen	rs	30
spleen	trf	69
thymus	lnc	59
thymus	pir	6
thymus	rny	10
thymus	rs	34
thymus	trf	46
