# Supplementary material for: Comprehensive characterization of small noncoding RNA profiles in hypoxia-induced pulmonary hypertension (HPH) rat tissues
Source: iScience. 2024 Jan 13;27(2):108815. doi: 10.1016/j.isci.2024.108815 (PMC10844824; doi:10.1016/j.isci.2024.108815)
Supplement: Table S3. Tissue specificity of small noncoding RNAs (sncRNAs): normalized counts and tissue specificity index (TSI), related to Figure 2 [file mmc4.xlsx]

## Sheet: Table S3
Table S3: Tissue specificity of small noncoding RNAs (sncRNAs): normalized counts and tissue specificity index (TSI); related to Figure 2
	brain	heart	intestines	kidney	liver	lung	spleen	thymus	TSI	class	specific_in
A2bp1.cSep08	12.0555	43.5416	0.366238	0.401197	0.336033	0.521727	0.616924	0.471026	0.958946	lnc	heart
A2m.fSep08	0	0.0276952	0.0159611	0.00700356	84.9976	0	0.0209236	0.0136814	0.999857	lnc	liver
Abcb7.dSep08-unspliced	0.649127	10.1073	1.1091	1.19223	0.848614	0.77682	0.89489	0.602325	0.972092	lnc	heart
Abcc9.bSep08-unspliced	0.238991	23.9188	0.472826	1.03878	0.899855	1.0979	0.377343	0.193094	0.982134	lnc	heart
Abcf1.cSep08-unspliced	0.387804	4.00161	0.343978	0.622346	0.444858	0.287296	0.260304	0.39855	0.964756	lnc	heart
Abhd14a.aSep08	0.417859	0.636726	0.20317	2.78128	0.378629	0.392062	0.241957	0.277177	0.93764	lnc	kidney
Abhd6.cSep08	0.545951	0.549636	2.61719	0.797762	0.305233	0.330619	1.3015	0.570785	0.860054	lnc	intestines
Acaa2.dSep08	0.00570946	6.06706	0.325605	0.350472	1.06838	0.142958	0.157135	0.355151	0.94425	lnc	heart
Acads.bSep08	0.0492624	6.6852	0.0962264	0.41817	0.533991	0.0808123	0.0986591	0.242888	0.974701	lnc	heart
Acat1.bSep08	1.49869	66.7208	2.09442	8.39423	3.30549	1.91973	2.16889	2.7176	0.974574	lnc	heart
Acsf2.cSep08	0.146592	3.10379	0.977712	0.304853	0.215588	0.383904	0.783971	0.252815	0.901485	lnc	heart
Acss1.cSep08	0.469859	10.139	0.307418	2.50833	0.0637738	0.618026	1.11874	1.46205	0.913483	lnc	heart
Acta1.bSep08	0.0791758	15.45	0.0726713	0.0354876	0.0259907	0.0156843	0.022051	0	0.997679	lnc	heart
Actr1a.cSep08	4.82548	14.6682	3.07912	3.16567	1.8447	3.82883	3.57926	2.92783	0.884832	lnc	heart
Actr1b.fSep08-unspliced	0.542292	2.66232	0.386638	0.788738	0.295731	0.151096	0.15939	0.0900836	0.900954	lnc	heart
Acy1.eSep08	0.0798936	0.501818	0.540745	5.7213	0.33111	0.11714	0.069233	0.0977644	0.968328	lnc	kidney
Ada.bSep08	0.0546646	0.184085	6.53879	0.468857	0.070757	0.354729	0.650967	4.21562	0.876247	lnc	intestines
Adam23.cSep08	4.79662	1.21446	0.319671	0.121518	1.01233	0.267973	2.31285	0.214205	0.859059	lnc	brain
Adh1.dSep08	0	0.175957	0.0151881	0.0862133	6.16578	0.0715777	0.00903912	0	0.991706	lnc	liver
Adipor1.cSep08	3.24519	15.16	3.83997	6.6509	3.16536	4.81629	8.45817	3.463	0.863255	lnc	heart
Aes.cSep08	0.716127	13.8859	1.27277	0.839331	0.761884	1.19813	0.938402	0.785744	0.983734	lnc	heart
Ager.bSep08	0.0129218	0.0636577	0.0310866	0.0154044	0.0182614	9.70082	0.134493	0.193094	0.994419	lnc	lung
Ager.eSep08	0.112642	0.203101	0.11648	0.0704884	0.0164869	44.6466	0.119583	0.70273	0.996075	lnc	lung
Agl.cSep08	0.174656	8.06362	0.234465	0.491483	0.417093	0.413585	0.410332	0.218023	0.97941	lnc	heart
Ahsg.cSep08	0	0	0	0	34.5851	0	0	0	1	lnc	liver
Ahsg.dSep08-unspliced	0	0	0	0	8.42345	0	0.00903912	0	0.999847	lnc	liver
Aifm1.bSep08	0.186388	2.44339	0.346841	0.872247	0.443084	0.207889	0.453038	0.234138	0.908924	lnc	heart
Ak3.bSep08-unspliced	2.69922	39.2435	10.0558	12.6994	11.6557	8.6915	4.42206	2.9996	0.865804	lnc	heart
Akap1.eSep08	0.157977	4.02459	0.963933	1.53301	0.589923	0.581751	0.469164	0.277995	0.871873	lnc	heart
Akap9.bSep08	3.3702	20.5661	5.33888	4.70926	2.73429	6.29776	7.45332	4.70884	0.876044	lnc	heart
Akr1b1.bSep08	1.00305	16.7848	0.954304	0.996688	0.258064	3.12266	2.43088	1.08177	0.930494	lnc	heart
Akr1b8.bSep08	0	0.0643461	2.83503	0.728272	0.0200358	0.216027	0.0780038	0.137551	0.937303	lnc	intestines
Akr1c14.cSep08	0.0378435	1.25222	4.13687	0.0235018	29.5799	0.692526	0	0.0629722	0.970028	lnc	liver
Akr1cl1.dSep08	0.337219	24.5667	0.297913	0.129798	0.311188	9.61713	0.254344	2.15521	0.928713	lnc	heart
Alb.bSep08-unspliced	0.0316899	0.0373416	0	0.0189894	283.64	0.0395064	0	0.01343	0.999929	lnc	liver
Alcam.dSep08	6.92434	3.58952	8.9858	5.35674	8.3071	38.6084	8.40153	2.03582	0.885355	lnc	lung
Aldh3a2.bSep08	0.233692	1.69314	2.21885	0.763718	8.60668	0.522167	0.673749	0.263999	0.919239	lnc	liver
Aldoc.bSep08	34.822	0.13765	0.0872743	0.18628	0.0819192	0.140785	0.0768764	0.0432902	0.998147	lnc	brain
Alg10b.aSep08-unspliced	0.52325	4.80397	0.64704	1.24475	1.2491	0.965846	1.08725	0.508378	0.911306	lnc	heart
Ambp.cSep08	0.0123072	0.00895578	0	0.0628779	8.84441	0	0	0.0268599	0.998207	lnc	liver
Ambp.dSep08	0.0064609	0.0179116	0	0.0308088	49.9034	0	0	0.0136814	0.999803	lnc	liver
Amz2.cSep08	0.646736	3.08244	0.116418	0.371013	0.33111	0.28949	0.322215	0.505315	0.914875	lnc	heart
Anapc5.dSep08-unspliced	0.742704	3.58163	0.385396	1.07293	0.36483	0.441794	0.462467	0.572105	0.9339	lnc	heart
Ank.10.cSep08	1.30226	58.6358	2.88703	2.34726	3.55595	10.4942	4.51233	0.477341	0.945383	lnc	heart
Ank.cSep08	2.97593	40.5517	4.75841	1.32563	5.32467	3.40304	5.7397	0.905248	0.934796	lnc	heart
Ank1.fSep08	0.0980807	6.8844	0.00765669	0	0.00887364	0.0479527	0.177556	0	0.992942	lnc	heart
Ank2.cSep08-unspliced	5.92039	12.5432	0.261113	0.292897	0.0247304	1.44034	0.113067	0.131442	0.908583	lnc	heart
Ank3.kSep08	7.67566	2.04517	0.951899	2.01962	0.0465407	0.99485	0.0200646	0.0602234	0.888076	lnc	brain
Ankmy2.dSep08	0.284326	4.78371	0.258459	0.36697	0.0948558	0.398118	0.702048	0.555612	0.939175	lnc	heart
Ankmy2.fSep08	0.419636	3.4546	0.177755	0.565573	0.0447662	0.368614	0.738204	0.190597	0.908174	lnc	heart
Ankrd1.cSep08	0.0175725	238.49	0.0760031	0.0403035	0.253369	0.450432	0.144714	0.0542227	0.999453	lnc	heart
Ankrd50.aSep08-unspliced	0.606359	3.08727	0.387537	0.587614	0.495577	1.53745	0.767376	0.274428	0.861079	lnc	heart
Ankrd52.aSep08-unspliced	1.40897	7.66968	1.35816	2.18255	1.34282	0.932855	1.92376	0.945601	0.924409	lnc	heart
Anks1.dSep08	0.233083	8.61293	0.875824	0.743148	0.271002	2.21339	0.921149	0.353014	0.932167	lnc	heart
Anp32e.dSep08	1.72705	20.5145	2.01948	1.96061	0.962132	2.34082	3.90756	3.55601	0.928845	lnc	heart
Anpep.bSep08	0	0.0639322	4.29524	1.21904	0.2781	0.503415	0.115321	0	0.927501	lnc	intestines
Anxa11.cSep08-unspliced	1.33713	14.7397	1.9012	3.23623	1.29096	2.08061	1.88266	0.796174	0.928777	lnc	heart
Ap1gbp1.dSep08	0.371603	1.99958	0.391423	0.596399	0.748833	0.459758	0.668649	0.322399	0.889077	lnc	heart
Ap3d1.eSep08	0.610121	1.81906	0.529756	0.641788	0.371183	0.593784	0.776938	0.485633	0.860788	lnc	heart
Ap3m1.cSep08	0.347267	1.53012	0.408774	0.652193	0.431806	0.462169	0.42227	0.302106	0.893924	lnc	heart
Apbb2.cSep08	1.86153	13.8193	0.887157	3.03671	0.855481	2.81864	1.75412	1.88245	0.921675	lnc	heart
Apool.aSep08	0.316876	5.56495	1.5057	1.60605	0.726741	1.0566	0.922154	0.780561	0.872156	lnc	heart
Arf.0.aSep08	1.24353	3.56236	0.324769	0.365406	0.412399	0.644528	0.510508	0.211456	0.904827	lnc	heart
Arf1.fSep08-unspliced	2.36296	15.0307	4.5425	4.4875	3.20863	3.50637	3.14686	1.245	0.857152	lnc	heart
Arhgap10.cSep08	2.08654	16.987	2.80021	8.98174	5.68228	4.18065	2.94856	2.30384	0.862152	lnc	heart
Arhgef7.dSep08-unspliced	0.664133	2.53102	0.180785	0.378807	0.233965	0.39601	0.262022	0.111194	0.914483	lnc	heart
Arih2.dSep08	0.272156	2.02107	0.328164	0.613974	0.242093	0.460461	0.88159	0.553429	0.866921	lnc	heart
Arnt.bSep08	0.276083	3.7455	0.520157	0.952293	1.23949	0.885034	0.99171	0.394687	0.863012	lnc	heart
Arpp21.aSep08	716.186	1.41607	1.4734	2.20841	1.00211	4.90309	10.2294	152.073	0.966784	lnc	brain
Asah1.cSep08	0.294544	6.99301	0.352554	0.689599	0.283939	1.11801	1.4337	0.135871	0.93006	lnc	heart
Asb2.eSep08-unspliced	0.0381508	5.48091	0.621605	0.0140071	0.00824347	0.0874591	0.237662	0.0268599	0.974515	lnc	heart
Asb2.fSep08	0.0241703	17.6149	0.13031	0.0235018	0.0182614	0.122315	0.108826	0.0271114	0.997348	lnc	heart
Asph.cSep08-unspliced	0.147924	18.0344	0.0609403	0.142712	0.0531258	0.117731	0.257727	0.0462905	0.99601	lnc	heart
Asph.dSep08	0.818551	5.51767	0.981398	0.887549	0.245874	1.07375	1.4591	0.455773	0.886163	lnc	heart
Ass1.bSep08	0.025229	0.0183255	0.0158985	2.87012	7.81667	0.0238221	0.00903912	0.0657211	0.945751	lnc	liver
Ass1.cSep08	0.179204	0.120292	0.0561251	9.4097	42.8049	0.286922	0.0732058	0.713348	0.965092	lnc	liver
Atf5.bSep08	0.558499	2.75465	0.522892	0.488825	8.83143	1.15287	0.618085	0.91458	0.938549	lnc	liver
Atg9a.cSep08	0.735306	5.8338	0.345608	0.718553	1.15843	0.359268	0.391717	0.225955	0.940055	lnc	heart
Atp1a1.cSep08	16.4326	21.069	41.9438	88.2395	8.60215	5.39109	4.02605	3.96661	0.875125	lnc	kidney
Atp2a2.iSep08	0.472697	61.1029	0.286516	0.599301	0.306497	0.0804182	0.157403	0.0402899	0.996114	lnc	heart
Atp2b2.cSep08	6.23476	2.22966	0.221199	0.382849	0.202767	0.0810094	0.145284	0.0268599	0.928625	lnc	brain
Atp5c1.cSep08	0.209527	6.96225	0.333626	0.810343	0.288118	0.349922	0.489463	0.479272	0.968403	lnc	heart
Atp5d.cSep08-unspliced	4.47221	21.3695	3.60008	8.11382	3.4003	2.71752	2.42083	3.10296	0.91796	lnc	heart
Atp5g1.dSep08	0.915992	11.6229	1.55081	1.65914	1.30094	0.226884	0.499791	0.500743	0.936493	lnc	heart
Atp5g3.dSep08	2.22955	77.6693	3.07353	9.136	2.88548	1.08517	1.12095	1.15124	0.97559	lnc	heart
Atp5h.dSep08	0.629122	12.6862	0.946624	1.66223	0.876264	0.614762	0.93194	0.900173	0.973281	lnc	heart
Atp5j2.bSep08-unspliced	1.3284	19.3785	0.569491	2.14238	2.14821	0.448638	0.580499	0.953927	0.962032	lnc	heart
Atp5l.bSep08	0.859496	24.5462	1.46502	2.98475	1.46389	0.866362	1.11888	1.0104	0.977369	lnc	heart
Atp6v1d.cSep08	0.955534	3.13674	0.620592	0.946355	0.285198	0.467502	0.703444	0.429982	0.879152	lnc	heart
Atpaf1.cSep08-unspliced	0.510641	4.27252	0.355333	0.709951	0.458941	0.333364	0.321323	0.143552	0.936745	lnc	heart
Aurkaip1.bSep08	0.224089	2.74294	0.373916	0.990879	0.634571	0.539539	0.656262	0.382434	0.873351	lnc	heart
Auts2l.aSep08	3.41164	13.1912	2.06352	1.54039	0.35418	2.4253	1.65337	0.710914	0.892276	lnc	heart
Azin1.dSep08-unspliced	0.840155	2.96963	0.751509	1.36894	0.669318	1.07046	0.707168	1.59811	0.855893	lnc	heart
B3gat1.cSep08	3.61792	0.531441	0.0380955	0.223605	0	0	0	0	0.968682	lnc	brain
Bai2.bSep08	9.23368	0.0274207	0.0388685	0.0189894	0.00824347	0.108319	0.0310901	0.329154	0.99219	lnc	brain
bargler.aSep08-unspliced	0.106659	11.1191	0.101815	0.0375089	0.0277652	0.172245	0.0491684	0.130876	0.99444	lnc	heart
barklo.aSep08-unspliced	0	0	0.547169	1.25453	5.98762	0	0	0	0.957014	lnc	liver
barmer.aSep08	1.06408	2.49521	0.178465	0.480436	0.500271	0.298527	0.415774	0.45959	0.867555	lnc	heart
barsee.aSep08-unspliced	0.418024	0.266759	0.0769014	2.47667	1.0646	0.220809	0.28069	0.0328606	0.875451	lnc	kidney
bashor.aSep08-unspliced	1.75731	17.3049	2.26694	2.12051	3.78827	6.14897	3.72246	1.84241	0.914128	lnc	heart
Bat3.gSep08	0.305041	2.85191	0.194615	0.403082	0.428257	0.300721	0.366049	0.573031	0.935031	lnc	heart
Bat5.eSep08	0.583803	3.04872	1.37578	0.936573	0.376509	0.554961	0.888233	0.630568	0.855077	lnc	heart
bawgler.aSep08-unspliced	0.0190754	7.4531	0.0151881	0	0.0300537	0.0569902	0.0291038	0.01343	0.99686	lnc	heart
bawra.aSep08-unspliced	1.20842	8.81719	0.818466	1.68904	1.223	1.53366	1.21815	0.988011	0.947322	lnc	heart
Bcat1.dSep08	4.91617	0.10086	0.0846834	0.0733	0.00887364	0.129862	0.169556	0.211456	0.979143	lnc	brain
Bcat2.cSep08-unspliced	0.177257	8.20296	0.158525	1.74618	0.0931974	0.759579	0.499435	0.784441	0.937179	lnc	heart
Bcl11a.cSep08	3.10288	5.31828	2.65113	0.170892	0.113747	1.94713	20.7096	0.832412	0.907469	lnc	spleen
beebo.aSep08-unspliced	0.136572	0.506229	0.783526	3.02682	0.511548	0.224645	0.356117	0.170412	0.91434	lnc	kidney
beefoy.aSep08-unspliced	0.111447	18.0632	0.140035	0.00700356	0.00824347	0.085771	0	0	0.997212	lnc	heart
berklo.aSep08-unspliced	0.264773	1.68501	6.45628	0.381601	0.068351	0.0573844	0.0853249	0.0136814	0.945444	lnc	intestines
berto.aSep08	44.0346	0.138759	0.501939	1.90309	0.0366388	0.18299	0.396891	0.209462	0.989891	lnc	brain
beychy.aSep08	3.75352	0.255873	0.258522	0.571282	0.174486	0.564504	0.305231	0.731207	0.934551	lnc	brain
beyfer.aSep08	0.0606814	0.471097	0.560393	0.34581	0.342386	1.38833	5.79393	1.03374	0.905871	lnc	spleen
beyla.aSep08-unspliced	3.59398	8.23265	3.56464	48.6966	24.0455	7.64631	6.94597	5.11111	0.891785	lnc	kidney
beyvar.aSep08	0.201114	3.62918	0.243355	0.839813	0.760511	0.652817	0.928127	0.295853	0.895243	lnc	heart
Bhmt.bSep08-unspliced	0.0180167	0	0.0158985	1.26079	42.8495	0.0234279	0.0189373	0.0136814	0.995497	lnc	liver
blabor.aSep08	0.539591	0.431967	0.542823	0.401077	0.26047	0.719239	2.42141	0.441337	0.899963	lnc	spleen
blaklu.aSep08-unspliced	1.61886	0.137374	0.118236	3.65729	0	0.470812	0.022051	0	0.90753	lnc	kidney
blamey.aSep08-unspliced	0.031553	123.377	0.0304388	0.0624081	0.0712711	0	0.0110255	0	0.999761	lnc	heart
blana.aSep08-unspliced	0.830657	5.59739	0.299333	0.392797	0.357332	0.602736	0.515829	0.478878	0.962729	lnc	heart
blarbor.aSep08	0	3.58592	0.492006	0.580491	0.00824347	0.116765	0.0491684	1.46947	0.891794	lnc	heart
blavo.aSep08	0.738976	3.97006	0.79513	0.903239	0.404898	1.14397	1.24695	0.633334	0.878499	lnc	heart
blawchy.aSep08	0.289426	4.8758	0.125432	0.135084	0.157485	0.226864	0.149545	0.116692	0.988483	lnc	heart
blawgler.aSep08-unspliced	0.154248	0.540397	0.477987	0.32059	88.5823	0.332858	0.423042	0.196095	0.997794	lnc	liver
blawgoy.aSep08-unspliced	0.0190754	6.25695	0	0	0.0200358	0.00903755	0.00903912	0	0.998694	lnc	heart
bleecher.aSep08-unspliced	6.56204	0.286875	0.100582	0.0554045	0.0453964	0.110296	0.0808492	0.0537198	0.990895	lnc	brain
bleefly.aSep08	1.18103	6.94736	0.411886	0.525556	0.260983	1.4505	0.849875	0.546028	0.927379	lnc	heart
bleegoy.aSep08-unspliced	0.0309385	5.24685	0	0	0	0.0238221	0	0.0136814	0.998137	lnc	heart
bleelu.aSep08-unspliced	0.381041	0	0.86562	0	3.67783	0	0.103759	0.0942611	0.943885	lnc	liver
blerdor.aSep08-unspliced	0.597786	3.92516	0.481048	0.734547	0.141514	0.574481	0.680695	0.844333	0.884322	lnc	heart
bleyjar.aSep08-unspliced	1.98139	7.05334	0.535282	1.19243	0.867275	0.979751	1.3473	0.339898	0.896497	lnc	heart
bleypy.aSep08-unspliced	15.3993	116.119	24.7187	39.7678	26.9444	34.8987	31.3287	20.5762	0.87825	lnc	heart
bleywer.aSep08	1.39271	6.46331	1.62755	1.15712	0.477666	1.39053	1.20834	0.418483	0.887908	lnc	heart
blochoy.aSep08-unspliced	0.216092	19.8091	0.0151881	0	0	0.0404062	0.0330765	0.0569716	0.997391	lnc	heart
blomee.aSep08	0.11131	16.8345	0.332122	1.03972	1.31557	0.218812	0.223288	0.442549	0.975191	lnc	heart
blorbey.aSep08-unspliced	4.95769	0.0643461	0	0.00700356	0	0.0468558	0	0	0.996594	lnc	brain
blorda.aSep08-unspliced	0.928475	0.210401	0.421801	2.31929	0.438507	0.416036	0.349977	0.157736	0.879797	lnc	kidney
bloree.aSep08-unspliced	0.123891	9.13615	0.0849552	1.45425	1.01222	0.0645368	0.11108	0.177733	0.95942	lnc	heart
blorpar.aSep08-unspliced	4.58393	9.15685	0.426217	1.63067	0.840137	0.790422	0.963244	0.266748	0.877325	lnc	heart
blorva.aSep08-unspliced	1.35222	5.82129	0.925869	1.69915	1.63374	1.3347	1.6811	0.554669	0.856271	lnc	heart
bluro.aSep08-unspliced	3.71066	0.0093697	0.0229701	0	0	0.0313686	0.0460546	0	0.995774	lnc	brain
bluwey.aSep08	0.760261	7.58728	0.638475	1.34805	0.0783689	2.8841	1.72945	0.208204	0.864954	lnc	heart
blyga.aSep08-unspliced	1.47937	4.31206	0.245089	0.377512	1.33406	0.168974	0.0771448	0.128442	0.889673	lnc	heart
blywer.aSep08	0.0377067	3.95492	0.0630088	0.127004	0.367632	0.0859681	0.214517	0.0895807	0.973689	lnc	heart
Bmp4.bSep08	0.0848181	0.258215	0.852372	1.49594	0.0277652	3.48133	0.607986	0.0136814	0.866315	lnc	lung
bofloy.aSep08-unspliced	0.650098	2.3213	0.618786	0.740427	0.540578	0.358631	0.511353	0.468277	0.899719	lnc	heart
boraw.aSep08-unspliced	0.481683	0	0.121725	11.3107	0.0300537	0	0.022051	0.0164303	0.991513	lnc	kidney
borklu.aSep08-unspliced	0.484588	3.22026	0.439829	0.815504	0.395399	0.99816	0.563582	0.454659	0.930013	lnc	heart
borvar.bSep08	0.29574	4.80231	0.214931	1.20336	0.918509	0.403562	0.736989	0.310855	0.919673	lnc	heart
boyshaw.aSep08-unspliced	1.66019	12.912	1.95069	2.32442	1.18603	3.02057	2.27522	0.950407	0.919807	lnc	heart
boyvar.aSep08	0.279505	0.20158	0.261853	0.772061	8.3287	0.0865593	0.0892977	0.0731504	0.978336	lnc	liver
Bscl2.eSep08	1.23488	0.533238	0.601624	3.12413	0.73447	0.912384	0.942092	0.528249	0.901537	lnc	kidney
Bscl2.hSep08	7.34996	0.320356	0.133089	0.340811	0.0830635	0.0562876	0.0791312	0.0537198	0.986482	lnc	brain
bufoy.aSep08-unspliced	2.35128	8.38094	0.292418	0.0248991	0.00824347	0.273391	0.0200646	0.0136814	0.950071	lnc	heart
buraw.aSep08-unspliced	0.298444	0	0.0789699	7.8135	0.0200358	0	0.00989813	0.0271114	0.992057	lnc	kidney
busa.aSep08	3.72865	0.357003	0.124659	0.0413974	0	0.262489	0.851271	1.15777	0.89293	lnc	brain
byfor.aSep08-unspliced	0.0247849	0	0.0153134	7.30285	0	0	0	0.0136814	0.998948	lnc	kidney
byfoy.aSep08-unspliced	1.01793	3.03284	0.225952	0.135388	0.0442521	0.130453	0.0777354	0.158491	0.929234	lnc	heart
bysaw.aSep08-unspliced	2.24278	73.8668	1.91072	9.34827	1.76799	1.96769	2.50931	1.27637	0.97621	lnc	heart
byshor.aSep08-unspliced	1.5329	26.1809	1.45656	2.00233	3.84864	3.82285	2.76163	0.909677	0.943658	lnc	heart
bywey.aSep08	7.83277	0.347223	0.327181	0.505644	0.325904	0.586723	0.466607	0.0930839	0.96307	lnc	brain
Bzw2.bSep08	0.31103	6.01406	0.576554	0.193907	0.0796306	0.445782	1.03784	0.493314	0.937877	lnc	heart
C1-set.7.bSep08	0	0.0549764	0.00759405	0.0164983	0.00824347	0.7578	6.58874	0.0435416	0.980732	lnc	spleen
C1ql3.bSep08-unspliced	2.77156	0.184501	0.101752	0.532846	0.0259907	0.231514	0.123468	0.0136814	0.942089	lnc	brain
C7.aSep08	0.158181	27.585	2.76303	5.67907	0.222802	6.84455	9.20868	1.51288	0.868315	lnc	heart
Cabp2.aSep08	0	0	0.274076	0.0424912	5.91037	0.0079407	0.0279764	0	0.99148	lnc	liver
Calcrl.dSep08	0	0.415569	0.110244	0.104275	0.165611	4.23124	0.232327	0.0435416	0.963821	lnc	lung
Calcrl.eSep08-unspliced	0.223815	1.76589	0.182205	0.352172	0.446236	10.9253	1.1134	0.187597	0.960162	lnc	lung
Calu.cSep08	0.342446	6.48798	0.847087	0.895475	0.582939	1.43686	1.45043	0.532992	0.914198	lnc	heart
Camk2d.eSep08-unspliced	1.26588	24.3532	2.27424	0.733786	0.122621	3.51121	5.78616	0.812667	0.919534	lnc	heart
Camkk1.bSep08	3.26375	0.146053	0.0781969	0.10069	0.0365228	0.361199	0.382376	0.121624	0.957017	lnc	brain
Cand2.bSep08	0.196332	13.9661	0.225638	0.492273	0.0547842	0.275782	0.180313	0.198278	0.987267	lnc	heart
Car14.fSep08	0.198279	5.6329	0.242958	0.632751	0.55975	0.161625	0.21792	0.209273	0.971509	lnc	heart
Casq1.cSep08	0.0747987	3.869	0.140558	0.486637	0.0371529	0.219495	0.421646	0.308106	0.94675	lnc	heart
Casq2.bSep08-unspliced	0	11.9776	0	0	0.027135	0.00774361	0	0	0.999584	lnc	heart
Ccbl1.bSep08	0.837733	5.1607	2.31268	15.5287	2.72468	1.3379	2.09113	1.88977	0.897989	lnc	kidney
Ccdc117.aSep08	0.506063	4.57965	0.576062	1.01906	0.889316	0.866236	1.00144	0.38944	0.914033	lnc	heart
Ccdc28a.aSep08	0.308052	3.30564	0.459936	0.474331	0.121991	0.58359	0.576003	0.332217	0.910158	lnc	heart
Ccdc44.eSep08-unspliced	0.0919271	2.71415	0.554544	0.821734	0.64396	0.0950056	0.22669	0.286996	0.886826	lnc	heart
Ccdc85a.aSep08	2.79362	24.8073	0.954803	1.49898	0.396377	6.98223	1.82006	1.16301	0.924891	lnc	heart
Ccl9.bSep08	0.066835	0.0551159	0.0782595	0.108318	14.2444	0.222871	0.0621803	0.0537198	0.997269	lnc	liver
Ccnd2.cSep08	2.95212	51.278	5.3116	1.50419	0.759597	4.56626	5.85941	2.26625	0.949376	lnc	heart
Cct4.cSep08	0.165223	2.33233	0.281576	0.430758	0.481265	0.364075	0.494919	0.539496	0.894477	lnc	heart
Cd163.cSep08	0.112369	0.742672	0.202115	0	0.79887	0.219712	5.95201	0.424232	0.939997	lnc	spleen
Cd19.dSep08	0	0	0.0151881	0.00949469	0	0.397763	5.14661	0.188414	0.983044	lnc	spleen
Cd24.dSep08	2.54266	0.0917668	62.1342	20.255	0.0601089	7.21105	3.72664	0.530495	0.92176	lnc	intestines
Cd37.cSep08	0.212949	0.229559	0.285566	0.196381	0.282396	1.68617	9.11893	3.82147	0.914505	lnc	spleen
Cd74.dSep08	0	1.72511	3.60513	1.9198	0.332999	4.72827	15.0156	1.2761	0.87073	lnc	spleen
Cdc34.cSep08	0.235508	3.03311	0.353975	0.402932	0.268083	0.181171	0.302385	0.329891	0.959639	lnc	heart
Cdc37.dSep08	5.00016	19.4691	2.84247	4.87055	3.35334	4.22733	4.71751	3.45072	0.926411	lnc	heart
Cdc37l1.cSep08	0.339742	2.62927	0.49938	0.416935	0.506342	0.692632	0.765322	0.448092	0.919494	lnc	heart
Cdc37l1.dSep08-unspliced	1.26208	14.6922	0.636971	1.50867	1.63981	0.943212	0.856996	0.434411	0.957504	lnc	heart
Cdk5.dSep08	1.54386	0.412539	0.163403	0.428255	0.30547	0.296682	0.345736	0.342584	0.880904	lnc	brain
Cenpb.aSep08-unspliced	5.65269	22.8627	1.5946	4.10088	2.85182	5.5102	3.4242	3.71318	0.894642	lnc	heart
Centb1.fSep08-unspliced	0	0.0552553	0.326127	0.0855893	0.0259907	0.613882	2.73441	4.39495	0.875141	lnc	thymus
Centd3.cSep08	0.229935	0.911889	0.295781	0.465456	0.300144	4.22348	0.547724	0.144055	0.933933	lnc	lung
Cfl2.cSep08	0.182966	7.49496	0.216227	0.443826	0.325901	0.361659	0.176072	0.122441	0.981166	lnc	heart
Cfp.cSep08	0.127209	0.129246	0.530623	0.114211	1.38561	0.816761	9.93873	1.51188	0.944511	lnc	spleen
chafaw.aSep08-unspliced	0.89397	10.5273	0.621168	1.16784	1.7527	0.549825	0.437503	0.695364	0.956733	lnc	heart
chamy.aSep08-unspliced	0.325454	4.03579	0.529234	0.526043	0.50674	0.90458	0.798721	0.284104	0.928179	lnc	heart
charkey.aSep08-unspliced	0.0064609	0.00895578	5.82202	1.18359	46.579	6.19785	0.0788628	0.0462905	0.959207	lnc	liver
charney.aSep08-unspliced	0.0355892	0	0	6.68398	0	0	0.0542347	0	0.99808	lnc	kidney
chawchy.aSep08	0.323234	4.30409	0.679538	0.763838	0.413146	0.749662	0.596376	0.533495	0.935525	lnc	heart
chawjor.aSep08-unspliced	0.606018	14.9806	1.38661	4.62872	3.2727	3.15976	3.93386	2.24566	0.851014	lnc	heart
chawsher.aSep08-unspliced	0.276698	2.34859	0.57764	0.603655	0.384749	0.438984	0.377631	0.162983	0.890095	lnc	heart
chawter.aSep08-unspliced	1.04168	4.53488	0.432694	0.569782	0.627471	1.23656	0.328678	0.0895807	0.881114	lnc	heart
CHCH.0.aSep08	7.56457	44.7768	10.5188	18.1372	25.7033	7.6509	7.21585	7.98788	0.869668	lnc	heart
Chd2.dSep08-unspliced	0.549373	3.09925	0.721258	1.02775	0.869049	0.887208	1.51453	0.738339	0.862072	lnc	heart
cheefla.aSep08-unspliced	3.77877	0.214675	0.0616507	0.0595964	0.0171171	0.241649	0.069233	0.0273628	0.978297	lnc	brain
cheegar.aSep08	0.555527	2.55114	0.134385	0.323385	0.114263	0.450806	0.576472	0.467523	0.893158	lnc	heart
cheenoy.cSep08	0.591588	24.593	1.24978	0.404175	0.717748	0.509484	0.962029	0.325714	0.985398	lnc	heart
cheenoy.fSep08	0.443703	6.1263	3.06332	0.546033	1.31683	0.875339	1.70009	0.677721	0.861303	lnc	heart
cheevy.aSep08-unspliced	0.636303	0.157906	0.135032	3.68253	1.8223	0.175509	0.0760512	0	0.8835	lnc	kidney
cherblee.aSep08-unspliced	1.50904	2.1958	0.29856	0.312963	0.367748	0.444008	0.541316	0.482947	0.859445	lnc	heart
chertaw.aSep08-unspliced	2.26246	1.33999	0.0962264	0.12059	0.0182614	0.205321	0.205176	0.127373	0.873636	lnc	brain
cherty.aSep08-unspliced	1.1925	13.3241	2.38284	2.94711	1.90091	4.78891	4.13862	1.70451	0.873908	lnc	heart
chervo.aSep08	0.498675	20.6242	0.932912	5.3713	5.62563	1.52918	1.26837	1.0532	0.909223	lnc	heart
cheyshee.bSep08	0.752336	57.4474	0.208967	0.160304	0.553282	0.328714	0.25921	0.0928325	0.995751	lnc	heart
Chn1.hSep08-unspliced	4.66437	0.0187394	0	0.00949469	0	0.0470529	0	0.0136814	0.997275	lnc	brain
chogley.aSep08-unspliced	0.121807	0.175131	0.326315	0.222208	0.0866123	0.587906	2.21329	6.64455	0.931882	lnc	thymus
choler.aSep08-unspliced	1.33416	6.09062	0.630945	2.35416	0.466553	1.27281	0.69766	0.638437	0.895123	lnc	heart
chorraw.aSep08-unspliced	0.671544	4.6163	0.193842	0.764795	0.113117	1.05765	0.538954	0.106514	0.914446	lnc	heart
chorrer.aSep08-unspliced	1.58582	7.41521	0.637097	1.19693	0.778374	1.05409	1.10568	0.206524	0.898558	lnc	heart
choshee.aSep08	6.57556	0.063381	0.103695	0.373166	0.00887364	0.281044	0.369364	0.108194	0.972902	lnc	brain
chover.aSep08-unspliced	0.435256	4.51534	0.102337	1.42327	0.337579	0.10979	0.223523	0.203524	0.931407	lnc	heart
choymey.aSep08-unspliced	0.616957	6.03372	0.308348	1.24186	1.91814	0.31919	0.250782	0.286178	0.921296	lnc	heart
choypor.aSep08	4.21178	1.35253	0.384477	1.09916	561.54	1.49974	3.07455	0.620687	0.997568	lnc	liver
choysa.aSep08	0.448622	7.76415	0.0470477	0.276719	0.0100179	0.091538	0.10231	0.192591	0.979758	lnc	heart
choywey.aSep08	0.118215	17.9714	1.15189	0.470168	0.180325	1.27804	0.855834	0.0868318	0.971775	lnc	heart
Chp.cSep08	2.84226	19.3216	3.62123	4.24717	9.05424	2.47819	2.47729	1.97408	0.893967	lnc	heart
Chpt1.cSep08	0.188466	16.5333	0.491106	2.72065	1.71148	0.134426	0.126313	0.161554	0.959514	lnc	heart
Chpt1.dSep08	0.980182	5.70783	0.875458	3.09756	0.850789	0.754009	0.644666	0.331651	0.861485	lnc	heart
chufly.aSep08	0.4597	35.123	0.918214	1.21278	0.319947	1.94659	1.77741	0.511207	0.979861	lnc	heart
chupoy.aSep08-unspliced	0.122832	3.52915	0.19637	0.261131	0.194406	1.14252	0.53641	0.163234	0.92631	lnc	heart
chyvo.aSep08	0.363298	3.20865	0.391172	0.727565	0.776482	0.544518	0.741573	0.596153	0.919785	lnc	heart
Ciapin1.aSep08	0.67768	5.65884	0.852582	2.21353	1.01595	1.03448	1.54129	1.69993	0.876916	lnc	heart
Cit.dSep08	4.8812	0.295693	0.675652	0.734094	0.295334	0.431857	1.09032	1.98653	0.892772	lnc	brain
Ckb.cSep08-unspliced	5.13818	2.26576	1.0614	0.990409	0.154335	0.216244	0.337951	0.109011	0.875809	lnc	brain
Clca4.bSep08	0.00615361	0	2.78307	0	0	0.0180751	0	0	0.998756	lnc	intestines
Clca4.cSep08	0	0	2.11363	0	0	0	0	0.01343	0.999092	lnc	intestines
Clcn3.dSep08-unspliced	0.812682	2.04974	0.519237	0.836742	0.387668	0.180882	0.237984	0.206273	0.853593	lnc	heart
Clcnkb.iSep08	0.0728517	0.0186022	0.039391	3.65477	0.0171171	0.0564846	0.2363	0.227132	0.978477	lnc	kidney
Cldnd1.dSep08	0.716344	1.8837	0.775742	0.551686	0.595128	0.854059	0.777119	0.497886	0.867766	lnc	heart
Clec2h.aSep08	0	0	4.82813	0	0	0.00903755	0	0.0271114	0.99893	lnc	intestines
Clip4.cSep08	0.544887	4.93376	0.0628835	0.220994	0.027135	0.119333	0.0627709	0.0435416	0.974041	lnc	heart
Clk3.fSep08	0.307848	2.22387	0.413035	0.746217	0.267568	0.648364	0.449978	0.738025	0.876001	lnc	heart
Clstn2.bSep08-unspliced	1.96457	4.07429	0	0.259276	0	0.568386	0.0110255	0.01343	0.901238	lnc	heart
Cltc.dSep08	1.50531	4.66978	1.23256	1.76934	1.31797	0.626624	1.40387	0.75645	0.850691	lnc	heart
Clu.hSep08	0.648951	4.68902	0.0693074	0.193454	1.56677	0.433014	0.506682	0.0569716	0.905122	lnc	heart
Cmah.dSep08-unspliced	0	0.0093697	3.16211	0.1066	0.0164869	0.24689	1.64006	0.810466	0.872152	lnc	intestines
Cmklr1.bSep08	1.28905	7.17766	1.54959	1.37683	0.833105	16.153	3.51068	1.13381	0.897062	lnc	lung
Cnbp.dSep08	0.674488	15.8687	0.851536	0.98091	1.24596	0.867156	0.904681	0.591284	0.981513	lnc	heart
Cnn1.cSep08	0.0304943	0.0186022	3.28516	0.00840086	0.00824347	0.87961	0.189943	0.0865804	0.949248	lnc	intestines
Cog2.bSep08	3.52299	1.03038	0.324832	2.39415	46.364	0.598657	0.857895	0.566779	0.978212	lnc	liver
Cog6.bSep08	0.321276	2.77174	0.610052	0.499717	0.372957	0.400468	0.771348	0.338218	0.937907	lnc	heart
Col15a1.bSep08	0.457924	31.4617	3.97906	1.13325	0.166757	5.54202	1.54587	1.20486	0.941285	lnc	heart
Col1a1.cSep08	1.41054	6.58048	1.59851	0.423789	0.0554143	1.44745	0.966257	0.373261	0.871105	lnc	heart
Col3a1.eSep08	0.0417428	2.98767	0.518976	0.130892	0.302832	0.860195	0.243587	0.193094	0.903057	lnc	heart
Cops7a.cSep08	1.78564	7.56883	0.701004	2.21425	1.11619	0.769274	0.926215	0.607149	0.920592	lnc	heart
Corin.bSep08	0.262382	12.3266	0.480734	0.785427	0.311704	0.652863	0.578224	0.597896	0.9783	lnc	heart
Cox17andPopdc2.eSep08	1.20561	8.97852	0.724099	1.11426	1.09575	1.73835	1.62155	1.08678	0.93912	lnc	heart
Cox5b.bSep08	1.55302	37.8747	1.73245	4.07869	2.20924	0.671812	1.13039	1.33319	0.969257	lnc	heart
Cox7a2.bSep08-unspliced	1.44265	22.6137	0.701933	2.30976	1.51186	0.642	0.909801	3.95618	0.954616	lnc	heart
Cpne3.bSep08	0.421857	17.6768	1.90624	3.35408	3.25746	4.70325	3.76703	0.706233	0.874461	lnc	heart
Cps1.cSep08	0	0	0.67399	0	9.95165	0	0.00903912	0	0.990195	lnc	liver
Cps1.dSep08	0.092645	0.0821204	3.04917	0.088401	16.6348	0.0741656	0.0850565	0.0136814	0.970868	lnc	liver
Cpt1b.dSep08	0.00615361	19.4926	0.0547044	0.103805	0.00887364	0.0564846	0.0451956	0.489908	0.994707	lnc	heart
Crat.dSep08	0.342578	6.34624	0.431064	0.843031	0.103731	0.117357	0.0520138	0.228955	0.960176	lnc	heart
Crat.eSep08	0.301483	7.29639	0.619882	0.867952	0.148496	0.281838	0.181407	0.158302	0.969624	lnc	heart
Cs.dSep08	0.875682	47.8828	2.37834	1.27859	0.386011	0.389763	0.883186	1.83499	0.983985	lnc	heart
Csde1.eSep08	0.946819	21.5787	0.874371	1.80047	1.08235	1.50242	1.46372	0.758633	0.978603	lnc	heart
Csde1.fSep08	0.561308	17.2866	1.15269	1.00442	0.391218	1.81338	1.92911	0.731836	0.95903	lnc	heart
Csnk1a1.cSep08	1.87221	16.2125	2.72103	2.36957	1.67771	2.93994	3.41636	1.56941	0.945559	lnc	heart
Cspg4.bSep08	0.707649	3.94939	0.621512	0.383028	0.0100179	1.34146	0.0531412	0.172486	0.88326	lnc	heart
Ctnna1.cSep08	0.413692	4.50523	0.570452	0.515758	0.397171	0.865376	0.312552	0.287355	0.954247	lnc	heart
Cugbp1.fSep08-unspliced	0.771303	4.48293	0.677082	0.846817	0.785472	0.506285	1.00815	0.467586	0.93633	lnc	heart
Cyb5.dSep08	0.337044	0.989179	3.1841	2.30836	8.81776	2.2809	0.796125	0.376119	0.866714	lnc	liver
Cyb5b.bSep08	0.502427	8.30602	1.87015	3.21969	2.40754	0.875536	0.925893	0.538427	0.8751	lnc	heart
Cybasc3.fSep08	0.0187681	0.365963	0.225241	0.196702	0.233334	0.670498	6.79916	0.290356	0.960612	lnc	spleen
Cyc1.dSep08-unspliced	1.04697	36.8087	1.40453	2.6367	1.22947	0.373067	0.509025	0.968066	0.978215	lnc	heart
Cyc1.eSep08	0.269594	13.9527	1.09382	1.21378	0.350518	0.259612	0.344145	0.535381	0.976531	lnc	heart
Cygb.bSep08-unspliced	1.65448	9.37576	0.783921	3.26087	0.319664	0.828629	1.61598	0.35994	0.89611	lnc	heart
Cyp2c.cSep08	0	0	0	0.110351	9.88203	0	0	0	0.998405	lnc	liver
Cyp2c23.gSep08	0	0.00895578	0	8.60085	12.8131	0	0	0	0.904007	lnc	liver
Cyp2c23.iSep08-unspliced	0	0	0	15.6404	14.2777	0.0492466	0	0	0.86914	lnc	kidney
Cyp2d2.cSep08	0.0064609	0.00895578	0.278339	6.25801	55.749	0.0167812	0.0180782	0.100765	0.982977	lnc	liver
Cyp2d4v1.cSep08	0.382993	0.110648	0.831013	0.636605	2.88933	0.324675	0.0189373	0.0271114	0.890537	lnc	liver
Cyp3a9.bSep08	0.21103	0.611355	7.61287	0.307041	1.80398	0.278567	0.250405	0.136123	0.94945	lnc	intestines
Cyp4a3.cSep08-unspliced	0	0.0181882	0.00765669	46.2979	14.5004	0.0079407	0.0110255	0	0.955119	lnc	kidney
Cystatin.1.aSep08	0	0.00895578	0.0227821	0.116885	13.4861	0	0	0	0.998426	lnc	liver
darler.aSep08-unspliced	0.403122	2.66065	0.376507	0.990615	1.03507	0.726871	0.867798	0.429982	0.862755	lnc	heart
darwa.aSep08-unspliced	3.65267	0.103067	0.88511	0.545977	0.027135	0.396121	0.213122	0.0462905	0.920135	lnc	brain
dawnu.aSep08-unspliced	0.327265	8.96792	0.983936	4.0847	0.334774	0.991159	0.5113	0.0898322	0.892285	lnc	heart
dawpar.aSep08-unspliced	0.172572	4.27943	0.698998	1.07631	0.410109	1.0011	0.386416	0.166234	0.904555	lnc	heart
dazer.aSep08-unspliced	0.121977	5.10245	0.0865639	0.465169	0.0382972	0.19409	0.178649	0.0164303	0.9723	lnc	heart
Dclk3.aSep08	0.935336	0.272817	0.228668	2.53063	0.0660624	0.323249	0.282052	0.27936	0.888412	lnc	kidney
Dcun1d1.cSep08	1.02534	8.23216	1.91198	1.78884	2.25841	1.85566	3.7999	1.57982	0.860399	lnc	heart
Ddef2.dSep08	1.23219	9.33251	1.41646	1.29111	0.328191	2.1581	0.375826	0.0736533	0.901871	lnc	heart
deeby.bSep08	22.6521	0.366801	0.662688	2.33407	0.299348	13.3928	2.79555	1.64482	0.87601	lnc	brain
deegly.aSep08-unspliced	0.244536	3.43288	0.654793	1.03689	0.178035	0.376818	0.496624	0.10001	0.897659	lnc	heart
Depdc2.dSep08	1.25841	2.84946	0.46496	0.198723	0.251595	5.24601	0.507307	0.276314	0.875019	lnc	lung
deytar.aSep08-unspliced	0.29541	1.45049	0.213292	0.875575	0.532052	5.1187	0.57858	0.0462905	0.896706	lnc	lung
deyvaw.aSep08-unspliced	1.31678	9.79217	1.56335	2.19765	2.88451	1.92867	2.48155	1.07933	0.90332	lnc	heart
Dgkg.dSep08	0.934809	0.0279719	0.133089	3.39346	0	0.498673	0.400454	0.0298602	0.914758	lnc	kidney
Dhrs4.gSep08	0.16553	8.19906	1.35882	3.77544	3.05684	0.309385	0.263149	0.277932	0.856879	lnc	heart
Disp1.bSep08	3.83078	0.652284	0.362279	0.237796	0.140882	0.500578	0.942663	6.07869	0.863319	lnc	thymus
Dld.eSep08	0.538602	22.091	0.365058	1.74593	1.10364	0.25108	0.446308	0.641644	0.978187	lnc	heart
Dlg1.nSep08	233.116	22.123	9.45324	9.27843	3.04189	10.5246	11.053	9.68382	0.966554	lnc	brain
Dlst.dSep08	0.0937037	6.94101	0.609813	0.870759	0.271002	0.159937	0.176575	0.360146	0.960652	lnc	heart
Dmpk.gSep08-unspliced	0.10543	18.7051	0.568958	0.147224	0.0429918	0.2728	0.307486	0.0627208	0.990763	lnc	heart
Dnajc10.bSep08	0.438946	1.97848	0.510829	0.844433	0.450813	0.46827	0.616957	0.275246	0.859194	lnc	heart
Dnajc15.bSep08	0.551524	5.08696	0.918213	0.862931	0.35521	0.631983	0.596624	0.59185	0.938957	lnc	heart
Dnase2b.bSep08	0.0175725	0.0451928	0.00830442	0.0969682	10.4107	0.0801096	0.0861839	0.0298602	0.995797	lnc	liver
Dnm1.fSep08-unspliced	3.44161	0.339919	0.123364	0.271433	0.0347483	0.085771	0.210276	0.0627208	0.96289	lnc	brain
Doc2g.bSep08	0.068201	4.99796	0.0857283	0.142391	0.00887364	0.072169	0.166442	0.181344	0.981015	lnc	heart
dofor.aSep08-unspliced	1.7761	6.94062	2.20714	2.24345	2.07819	2.52994	3.59786	1.62284	0.873855	lnc	heart
doree.aSep08-unspliced	4.26964	0.303819	0.173316	0.76101	0	0.401277	0.645612	0.103011	0.920099	lnc	brain
dorkee.aSep08-unspliced	2.2512	8.06628	2.28853	2.72227	3.11996	3.59959	4.10047	2.61864	0.878585	lnc	heart
doshee.aSep08	0	8.00474	0.0151881	0	0.0182614	0	0	0	0.999403	lnc	heart
doymo.aSep08-unspliced	3.25151	6.99436	0.06937	0.0554045	0.0371529	0.0905526	0.0610529	0	0.927185	lnc	heart
doymy.aSep08-unspliced	0.734358	1.07626	0.201593	9.56462	0.186163	0.15149	0.378168	0.185414	0.971878	lnc	kidney
doyto.bSep08	3.0471	31.8734	0.1024	0.0470036	0.0329739	0.0232308	0.0732058	0.851626	0.981992	lnc	heart
Dpagt1.eSep08	0.342242	2.83003	0.907004	0.593237	0.573317	0.985195	0.690989	0.405871	0.879287	lnc	heart
Dpf1.dSep08	4.06854	0	0.0325073	0	0	0.125297	0.0209236	0.0164303	0.993147	lnc	brain
Dpp8.fSep08-unspliced	0.548206	2.58367	0.280719	0.804915	0.445372	0.375767	0.512461	0.286178	0.920066	lnc	heart
Dpy19l1.bSep08	0.855711	4.22925	0.441886	0.718993	0.859543	1.06668	1.73079	0.254243	0.850921	lnc	heart
Dst.gSep08	0.540993	4.69829	0.369664	1.0525	0.528552	0.372167	0.472566	0.132871	0.920545	lnc	heart
Dtna.dSep08	1.64093	10.7253	0.225576	0.249799	0.0778548	0.70494	0.0898883	0.119692	0.965603	lnc	heart
DUF1725.497.aSep08-unspli	0.629499	6.50281	0.107863	0.257862	0.0182614	0.224165	0.210008	0.116944	0.968347	lnc	heart
Dullard.bSep08	0.810177	3.50794	0.489342	0.828371	0.333516	0.612956	0.865773	0.793173	0.892052	lnc	heart
dupee.aSep08-unspliced	0.242111	0.0184649	0.203504	0	7.40493	0.112772	0.0489	0.588707	0.97657	lnc	liver
duree.aSep08-unspliced	3.26854	0.403163	0.0768388	0.649444	0.0200358	0.135609	0.432115	0.155302	0.923822	lnc	brain
dury.aSep08-unspliced	3.86374	0.714835	1.30917	0.656448	0.142542	0.751816	0.256096	0.128693	0.88301	lnc	brain
Dusp22.cSep08-unspliced	0.248703	6.22745	0.156519	0.514813	0.513955	0.806855	0.584706	0.179161	0.955077	lnc	heart
Dusp5.cSep08	0.128131	4.96612	0.398745	1.00466	0.474797	0.567486	0.559589	0.213451	0.927658	lnc	heart
Dynlrb1.cSep08	1.82735	7.53643	0.887219	1.7153	0.661705	1.31619	1.46444	1.17025	0.908349	lnc	heart
Dynlt3.bSep08	1.7862	6.302	0.566181	1.33712	1.05355	1.82291	1.07005	0.541742	0.891236	lnc	heart
dypa.aSep08-unspliced	23.8314	282.426	24.2497	50.6114	31.698	16.323	11.2103	17.387	0.948992	lnc	heart
dypor.aSep08	23.0985	0.478809	1.2951	0.16591	0.0754502	0.349179	1.53188	0.52374	0.975851	lnc	brain
dyroy.aSep08-unspliced	0.0740473	32.94	0.115519	0.111903	0.175631	0.0492466	0	0.0164303	0.997646	lnc	heart
dysy.aSep08-unspliced	0.68578	2.31525	0.449396	1.03931	0.493057	0.443851	0.829844	0.759199	0.878358	lnc	heart
E2f6.cSep08	1.1541	23.0639	0.846472	1.65911	0.992018	1.1887	1.48025	0.951584	0.984909	lnc	heart
E3_binding.0.aSep08-unspl	0.241155	5.37025	0.293838	0.914097	0.0866123	0.17325	0.120388	0.231704	0.960667	lnc	heart
Ebp.cSep08	0.1885	0.118081	0.363607	0.691128	3.55845	0.310481	0.295655	0.244568	0.942471	lnc	liver
ECH.0.bSep08	0.394709	11.1917	0.694527	1.06027	0.76595	0.379911	0.645827	0.818308	0.972251	lnc	heart
Ech1.eSep08	0.300806	27.9043	0.901364	1.71159	1.83336	1.39204	1.0548	1.07905	0.968082	lnc	heart
Edem1.aSep08-unspliced	0.534977	4.64164	3.43254	5.49393	38.9324	4.91273	5.25753	2.22596	0.915342	lnc	liver
Edem3.cSep08-unspliced	0.489066	3.93603	1.03979	0.897966	1.17492	0.784498	0.855196	0.390869	0.883293	lnc	heart
Eef1a2.dSep08-unspliced	1.44186	11.2255	0	0	0	0	0.00903912	0	0.981536	lnc	heart
efhand.4.cSep08	0.0681674	6.60232	0.237557	0.454764	0.101325	1.12733	0.503066	0.202095	0.951526	lnc	heart
efhand.5.aSep08	7.75085	1.2208	0.723473	0.824654	0.192632	1.1263	0.409292	0.0435416	0.921486	lnc	brain
Egfl7.eSep08	0.212226	1.88521	0.677918	0.539242	0.64825	7.73254	1.29778	0.307855	0.922441	lnc	lung
Egfl7.fSep08	0.821054	3.26821	2.52538	1.40255	2.60609	13.4727	1.57237	0.923896	0.916757	lnc	lung
Eif3j.cSep08	0.676928	4.35656	0.762622	0.854718	0.31411	0.768203	1.09373	0.487205	0.902508	lnc	heart
Eif3s10.bSep08	0.333692	4.91791	0.658426	1.11413	0.940833	1.1067	1.32983	0.485193	0.886787	lnc	heart
Eif4a2.hSep08	129.879	48.9705	135.992	73.4713	93.1084	1562.16	303.296	244.32	0.935213	lnc	lung
Eif4g1.dSep08	0.979674	11.4849	1.55792	2.77424	2.3847	1.79352	1.85819	1.48192	0.918783	lnc	heart
Eif4h.aSep08	4.0585	7.16814	3.05024	3.63951	3.2268	3.46578	3.47117	3.70033	0.886882	lnc	heart
Eif5.dSep08	0.837074	4.55347	1.10428	1.77835	1.53888	1.15733	2.09589	0.88632	0.863977	lnc	heart
Eif5a.cSep08	1.1201	12.0743	2.25121	4.01158	2.30397	2.273	4.78614	1.86379	0.859557	lnc	heart
Elfn2.aSep08-unspliced	3.15639	0.118083	0.00830442	0	0	0.0335623	0.0200646	0.206524	0.982505	lnc	brain
Enah.cSep08	0.181595	2.28548	0.13148	0.108301	0.00824347	0.0597752	0.163094	0.0865804	0.957256	lnc	heart
Eno3.fSep08	0.0434161	13.1628	0.0553521	0.0329965	0.0164869	0.0647339	0.15121	0.0273628	0.996999	lnc	heart
ENSRATT00000076236	0	0.00923245	0.0158985	0.517733	0	3.23842	0.227281	0.01343	0.965434	lnc	lung
ENSRATT00000076237	0.417211	11.4305	0.720735	1.31115	0.250451	0.599314	0.790507	0.450527	0.964391	lnc	heart
ENSRATT00000076276	0.160676	3.2044	0.608422	0.717131	0.20454	0.360148	0.427605	0.314467	0.9217	lnc	heart
ENSRATT00000076420	3.76311	12.4815	1.98047	4.62406	1.16564	2.27849	2.96982	1.78307	0.86864	lnc	heart
ENSRATT00000076663	0.478569	2.33301	0.32971	0.729124	0.543779	0.482003	0.621253	0.463516	0.904444	lnc	heart
ENSRATT00000077064	4.9951	0.947976	0.630401	0.774868	1.11625	0.829423	0.882972	0.84003	0.947333	lnc	brain
ENSRATT00000077914	0.0992428	0.063795	0.426927	0.177879	0.169162	0.855413	0.388569	2.98923	0.915303	lnc	thymus
ENSRATT00000079245	0	0	0.243052	27.8198	1.86565	0	0	0.0301117	0.989017	lnc	kidney
ENSRATT00000079756	0.0187681	4.98466	0.0470477	0.0343938	0.0943431	0.023625	0.0579392	0	0.992087	lnc	heart
ENSRATT00000079871	0.625365	4.26925	0.147817	0	0	0.0309744	0.0661193	0.0164303	0.970329	lnc	heart
ENSRATT00000079939	0.246893	3.60713	0.863759	0.909212	0.234478	0.70029	0.381819	0.209273	0.912516	lnc	heart
ENSRATT00000080210	0.799646	0.230382	0.335883	0.173217	0.0453964	7.84445	0.669039	0.106514	0.962591	lnc	lung
ENSRATT00000080276	0.176164	1.00955	0.215548	4.38378	0.12783	0.355846	0.275825	0.17767	0.951542	lnc	kidney
ENSRATT00000080383	245.219	0.193043	0.338599	0.136481	0.043622	0.469301	0.486437	0.353077	0.999001	lnc	brain
ENSRATT00000080668	0.702658	7.9661	0.595231	2.55499	1.91831	1.97873	0.770945	0.32672	0.877317	lnc	heart
ENSRATT00000081129	0.49632	0.64911	0.507778	11.3632	0.231045	0.441794	0.534713	0.451847	0.978245	lnc	kidney
ENSRATT00000082323	0.254924	6.25785	0.469933	1.17362	0.193893	0.211048	0.360661	0.150056	0.958747	lnc	heart
ENSRATT00000083048	0.454918	9.72033	0.274044	0.213521	0.0618833	1.1736	0.333207	0.141872	0.967166	lnc	heart
ENSRATT00000083510	0.817196	0.597179	0.740457	0.545747	0.443384	1.24975	1.11221	4.51603	0.915736	lnc	thymus
ENSRATT00000083975	0.0818406	5.00994	0.179489	0.499093	0.163208	0.0391122	0.0780038	0.147873	0.973708	lnc	heart
ENSRATT00000084015	0.64616	3.21458	2.12275	1.74331	0.283539	5.86446	2.30921	13.9054	0.851088	lnc	thymus
ENSRATT00000084081	5.27429	1.00984	0.513178	0.587431	0.279992	0.642925	0.725817	0.657617	0.929724	lnc	brain
ENSRATT00000084993	4.16811	0.38553	0.209803	0.120304	0.110829	0.177506	0.217597	0.382765	0.970827	lnc	brain
ENSRATT00000085017	7.68211	0.192627	0.131731	0.145976	0.0164869	0.124706	0.096941	0.114446	0.986815	lnc	brain
ENSRATT00000085114	0.630261	0.0643461	0.0636565	0.0708089	4.35728	0.0713806	0.0531412	0.0402899	0.976443	lnc	liver
ENSRATT00000086643	0.00615361	12.8684	0.00759405	0	0.0100179	0	0.0209236	0	0.999504	lnc	heart
ENSRATT00000086733	0.208946	6.81958	0.331193	0.39392	0.154965	0.327111	0.446006	0.277429	0.97739	lnc	heart
ENSRATT00000086734	0.443806	4.81083	0.814611	0.918856	0.661076	0.886308	1.65583	0.729338	0.901758	lnc	heart
ENSRATT00000086821	0.107377	1.13234	6.40387	1.47289	0.228642	72.994	7.41088	0.424547	0.967799	lnc	lung
ENSRATT00000087148	6.99515	0.561899	0.548808	0.713845	0.156855	0.465925	0.495979	0.566796	0.949609	lnc	brain
ENSRATT00000087425	0.471943	0.276263	0.499652	0.358706	0.143919	0.258824	0.452736	7.82191	0.972935	lnc	thymus
ENSRATT00000087599	6.14337	0.0186022	0	0	0	0.04725	0.0180782	0	0.998048	lnc	brain
ENSRATT00000088585	0.0786981	5.01792	0.375796	0.508938	0.132639	0.558428	1.82636	0.331651	0.905664	lnc	heart
ENSRATT00000088984	0.190452	5.8712	1.24394	0.528808	0.0365228	0.89765	0.336321	0.214456	0.921834	lnc	heart
ENSRATT00000089308	0.348594	1.29395	1.12556	3.29943	0.475426	0.518922	0.763637	0.428804	0.878255	lnc	kidney
ENSRATT00000089442	0.17934	4.47451	0.187146	0.396083	0.0790004	0.13065	0.0980684	0.0764022	0.980125	lnc	heart
ENSRATT00000089542	1.07527	0.736492	0.481164	0.294397	0.910515	0.960159	1.35201	5.49386	0.896989	lnc	thymus
ENSRATT00000089581	0.113564	4.14975	0.134573	0.627661	0.0100179	1.41574	0.13399	0.0599719	0.916303	lnc	heart
ENSRATT00000091707	2.6807	0.11822	0.253644	0.270792	0.123253	0.218241	0.230341	0.567784	0.946774	lnc	brain
ENSRATT00000091794	0.280153	6.14297	0.372098	0.578486	0.264533	0.337948	0.221892	0.236133	0.982194	lnc	heart
ENSRNOG00000057766	0	6.23684	0.0158985	0.0473071	0.0282793	0.0156843	0.00903912	0.227275	0.992132	sno	heart
ENSRNOG00000058596	236.62	69.8209	106.122	112.852	41.1455	532.66	169.94	64.3809	0.850938	snr	lung
Epha4.bSep08	4.45986	0.45869	0.0775491	0.331935	0.0182614	0.854262	0	0.0164303	0.943716	lnc	brain
F12.bSep08-unspliced	0.155175	0	0.00830442	0.0571053	12.4056	0	0.00989813	0	0.997346	lnc	liver
Fabp3.aSep08	0.327913	41.9956	0.171895	0.726014	0.0648021	0.249589	0.267356	0.109263	0.995015	lnc	heart
Faim3.bSep08	0.0566116	0.590701	0.101167	0.150958	0.0612532	1.26246	8.97614	0.285424	0.966169	lnc	spleen
Fam126b.eSep08-unspliced	0.811032	2.4409	0.366823	0.721834	0.55849	0.35758	0.263652	0.128442	0.857372	lnc	heart
Fam20b.cSep08	1.70476	11.9029	1.95572	2.60937	1.38312	2.39881	1.96862	0.513562	0.887877	lnc	heart
Fam20c.cSep08	0.328597	1.77262	0.367805	3.92226	0.968601	0.482877	0.431276	0.0843344	0.856851	lnc	kidney
Fam82a.gSep08	0.0684747	2.43758	0.574736	0.716806	0.609441	4.43882	0.221302	0.274994	0.855389	lnc	lung
Fam8a1.aSep08	3.88868	12.4133	1.63243	5.36264	4.49208	2.63926	1.9421	1.40706	0.850541	lnc	heart
farpaw.aSep08-unspliced	0.86323	1.39937	4.66404	0.946533	0.46146	0.804373	1.23889	0.787676	0.888799	lnc	intestines
farror.aSep08-unspliced	2.15397	8.66303	0.628606	1.63029	0.731203	1.27457	0.819664	0.559286	0.931556	lnc	heart
Fars2.cSep08	0.359432	1.43121	0.388363	0.650142	0.475541	0.483074	0.533371	0.536496	0.878654	lnc	heart
farshee.aSep08	1.02257	4.6506	0.904726	1.63216	2.21747	1.22694	1.45831	0.849202	0.873469	lnc	heart
Fastk.fSep08	0.495351	6.36621	0.292324	1.04785	0.545039	0.227935	0.273315	0.195843	0.960485	lnc	heart
Fastk.gSep08	1.516	5.43151	1.33859	1.413	1.37999	1.4005	1.06884	1.09165	0.943458	lnc	heart
fawflar.aSep08-unspliced	0.142556	2.23382	0.750192	1.11271	0.194008	7.94031	1.1744	0.193849	0.911996	lnc	lung
fawglar.aSep08-unspliced	1.22556	0.946736	2.81426	0.938166	12.5485	1.20239	0.766248	0.216954	0.923638	lnc	liver
fawley.aSep08-unspliced	0.302857	37.9087	0.724955	0.53115	0.347084	0.273103	0.309204	0.130625	0.993554	lnc	heart
fawma.aSep08-unspliced	0.518638	6.57466	1.78103	0.916365	2.02267	0.973984	0.240507	0.0761507	0.868183	lnc	heart
Fbxl17.cSep08	1.75607	28.8015	5.70703	7.34886	2.72175	6.9676	10.7759	2.78371	0.863888	lnc	heart
Fbxl17.dSep08	0.814278	13.6432	1.39727	1.99551	0.953256	1.84926	2.37183	1.38351	0.943598	lnc	heart
Fbxo40.aSep08	0.00570946	18.321	0.0234925	0.0259929	0.0164869	0.105534	0.0310901	0	0.998376	lnc	heart
Fbxo8.bSep08	0.434915	2.27542	0.403832	0.467328	0.37244	0.705248	1.28484	0.478267	0.884408	lnc	heart
Fcer1g.dSep08	0.731699	1.09694	0.924982	2.07287	1.9879	8.1901	14.4804	2.72806	0.868968	lnc	spleen
Fchsd2.dSep08	0.411228	0.535443	1.25504	0.528534	0.930186	1.00443	2.7138	0.622824	0.850534	lnc	spleen
Fcna.bSep08	0.0249217	0.139308	0.100979	0.00700356	0.31056	0.102946	13.9652	0.288173	0.990534	lnc	spleen
Fcna.cSep08-unspliced	0.0606814	0.247468	0.12256	0.0322061	0.767278	0.18527	17.3055	0.559178	0.985533	lnc	spleen
feeglar.aSep08-unspliced	4.37324	3.60892	11.8126	3.29538	45.2237	4.64827	3.67106	1.03842	0.918593	lnc	liver
feeja.aSep08-unspliced	0.80009	1.40308	0.750861	0.587007	0.595873	5.83971	0.827536	0.0569716	0.885803	lnc	lung
fergoy.aSep08-unspliced	0.271575	4.92616	2.8796	6.21802	25.6418	0.572025	0.466104	0.204027	0.920763	lnc	liver
FERM_C.0.cSep08-unspliced	0.678811	5.6552	0.467458	0.673823	0.269344	1.72698	1.81665	0.642615	0.88355	lnc	heart
fernoy.bSep08	0.506714	2.37876	0.554491	1.46739	0.52197	0.743172	0.978712	0.575608	0.86256	lnc	heart
ferpar.aSep08-unspliced	0.652099	4.4715	0.489592	0.282915	0.535535	0.626801	0.283482	0.198529	0.943858	lnc	heart
Fetub.fSep08	0	0.0093697	0.0158985	0.0473071	14.7775	0.359774	0.00903912	0	0.995733	lnc	liver
feygee.aSep08-unspliced	1.56036	31.0154	1.55592	3.90704	0.887427	1.42457	0.538129	0.28643	0.962088	lnc	heart
feywey.aSep08	4.49463	3.11978	0.259232	0.349378	0.0565586	0.307151	0.303815	0.113692	0.867584	lnc	brain
FFD_TFG.0.aSep08	0.473647	9.46157	0.396363	0.9313	0.782951	0.549876	0.978389	0.348396	0.968301	lnc	heart
Fgf1.cSep08	0.31793	23.6309	0.347489	1.68155	0.256008	0.537017	1.39638	0.313038	0.981315	lnc	heart
Fh1.bSep08-unspliced	0.066835	9.21534	0.404208	0.873404	0.863724	0.149605	0.271832	0.221023	0.962792	lnc	heart
Fhl1.fSep08-unspliced	0.869596	32.6141	1.47519	1.14045	0.271745	13.8248	1.02457	0.185916	0.922947	lnc	heart
Filip1.bSep08	0.626225	16.6701	0.564551	0.632929	0.146837	1.79571	0.381839	0.225703	0.971072	lnc	heart
flarchy.aSep08	0.071793	2.05936	0.438252	0.666457	0.319947	21.4575	1.74426	0.0764022	0.967442	lnc	lung
flarjor.aSep08-unspliced	4.10295	0	0.0388685	0.0189894	0.0182614	0.0154872	0.00903912	0.0164303	0.995924	lnc	brain
flarju.aSep08-unspliced	0.258653	2.2465	0.177421	0.142695	0.0972618	0.908522	0.346018	0.183842	0.904712	lnc	heart
flawbler.aSep08-unspliced	0.303231	1.46111	1.02597	4.05259	0.604117	0.369908	0.279275	0.192843	0.893163	lnc	kidney
flawee.aSep08-unspliced	6.73027	8.2072	0.130833	0.0642752	0.0265049	0.705663	0.255828	0.123196	0.8629	lnc	heart
flawkly.aSep08-unspliced	0.514706	3.23221	0.158002	0.233604	0.0730455	0.392022	0.367679	0.103262	0.939812	lnc	heart
flawty.aSep08-unspliced	3.81636	0.00923245	0.0153134	0.0319027	0	0.00774361	0.0901567	0.0407928	0.992695	lnc	brain
Flcn.fSep08	0.289147	2.64922	0.513189	0.816081	0.316397	0.622591	0.943502	0.543673	0.877695	lnc	heart
fleebley.aSep08-unspliced	8.93683	35.9617	3.54431	3.38977	1.73805	6.19329	11.0656	4.50924	0.886416	lnc	heart
fleechee.aSep08-unspliced	0.212846	13.7139	0.0408117	0.0413974	0.175117	0.0878533	0.0110255	0.0164303	0.994701	lnc	heart
fleeda.aSep08-unspliced	4.0951	1.90738	2.97685	14.1588	3.74315	1.4113	1.64913	0.572105	0.870143	lnc	kidney
fleemoy.aSep08-unspliced	0.0370921	5.43778	0.0402266	0.0378124	0.00824347	0.198432	0.0511548	0.01343	0.991352	lnc	heart
fleenaw.aSep08-unspliced	0.844196	16.1952	3.96568	5.92334	5.92075	1.83494	0.580801	1.08033	0.852842	lnc	heart
fleewaw.aSep08-unspliced	0.174553	9.75736	0.464658	0.389057	0.0961162	0.0986904	0.0421157	0	0.981476	lnc	heart
flergla.aSep08-unspliced	0.185664	0.174576	1.51854	1.18885	16.8194	2.11761	0.669918	0.983113	0.951798	lnc	liver
fleyflar.aSep08-unspliced	0.171958	3.96524	0.375086	0.7929	0.445488	0.507225	0.559361	0.73603	0.910204	lnc	heart
fleyflu.aSep08	216.371	0.0832271	0.205113	0.181767	0.043622	0.299933	0.124092	0.248746	0.999418	lnc	brain
flobor.aSep08	0.234175	0.0549786	0.272446	5.84087	15.4461	0.11398	0.0819766	0.0845859	0.941542	lnc	liver
florflu.aSep08	2.35631	5.48889	1.64334	0.749058	0.883021	0.737845	0.414949	0.501955	0.876629	lnc	heart
florjoy.aSep08-unspliced	0.618837	7.43792	1.51607	1.66783	1.15081	0.928625	1.04546	0.631888	0.932382	lnc	heart
florkor.aSep08-unspliced	0.160709	5.7204	0.378742	0.993686	0.942726	0.350053	0.752398	0.327645	0.928542	lnc	heart
florsu.aSep08-unspliced	1.38051	3.93271	7.45863	3.37339	1.52664	3.68761	15.4939	2.80426	0.853228	lnc	spleen
floyfaw.aSep08-unspliced	0.648716	3.38601	0.50827	0.844548	0.87512	0.805647	0.603053	0.476398	0.929938	lnc	heart
floygey.aSep08-unspliced	0.190692	0.497136	0.0485311	0.202171	31.6728	1.02248	0.424726	0.119692	0.990217	lnc	liver
flujy.aSep08-unspliced	1.01274	4.82835	0.36555	1.5591	1.46968	0.288196	0.0836946	0.230887	0.866798	lnc	heart
Fmo4.cSep08	0.0360334	0.129383	1.54628	4.09155	0.457794	0.227238	0.225543	0.0268599	0.913502	lnc	kidney
Fn1.eSep08-unspliced	0.0566116	0.313468	0.271704	0.394527	7.42949	1.66297	0.280837	0.264565	0.944809	lnc	liver
fochey.aSep08-unspliced	0.315061	4.40521	0.352522	0.848368	1.32862	0.392416	0.509293	0.399116	0.932242	lnc	heart
foflu.aSep08	0.643451	6.82463	1.61999	1.32253	1.30818	2.49592	2.25175	1.20757	0.853351	lnc	heart
forgee.aSep08-unspliced	0.718764	17.5232	0.886918	2.34172	0.381317	0.704343	0.377021	0.175235	0.964107	lnc	heart
foror.aSep08-unspliced	1.22301	9.50673	0.375431	0.878827	0.699371	0.675542	0.640639	0.279675	0.956421	lnc	heart
Foxp1.dSep08	6.60392	24.3294	17.0198	9.68756	7.72509	41.098	99.849	20.4035	0.876455	lnc	spleen
foysher.aSep08-unspliced	0.634423	6.50734	0.369874	0.766014	0.635085	0.708842	0.747586	0.47002	0.959436	lnc	heart
fublar.aSep08-unspliced	20.853	0.339647	0.188379	0.0873072	0.0200358	0.958188	0.243621	0.0731504	0.987862	lnc	brain
fuby.aSep08	1.43945	12.0691	1.75398	1.87158	1.27229	2.6434	3.05734	1.66094	0.936582	lnc	heart
fuchee.aSep08-unspliced	0.00615361	14.1025	0	0	0.0100179	0	0	0	0.999836	lnc	heart
fumo.aSep08-unspliced	1.53928	3.35168	0.0470477	0.050892	0.0613692	0.0391122	0.0833385	0	0.922383	lnc	heart
fusho.aSep08-unspliced	4.82107	12.6998	0.968592	2.22909	2.20889	1.54535	1.58405	0.62207	0.886159	lnc	heart
Fusip1.gSep08-unspliced	0.314382	2.94879	0.47267	0.613773	0.351145	0.702109	1.04596	0.446663	0.905317	lnc	heart
Fxyd1andFxyd7.cSep08	3.63643	1.01659	0.0389312	0.0178955	0.0565586	0.323144	0.297051	0.0766537	0.932824	lnc	brain
Fxyd2.bSep08	0.398647	0.440236	0.180199	66.8637	0.334891	0.698419	1.42049	0.303786	0.994611	lnc	kidney
Fxyd3.bSep08	0.300293	0.126071	1.6278	0.0354876	0.00824347	4.89796	0.134225	0.343761	0.92643	lnc	lung
fyby.aSep08	0.931325	4.46683	0.526309	0.992638	0.736407	0.706122	1.35217	0.285675	0.879359	lnc	heart
Fyco1.cSep08	0.0129218	4.84228	0.635655	0.350019	0.466038	0.865796	1.07287	1.24645	0.865131	lnc	heart
fymo.aSep08-unspliced	2.48218	7.94097	0.0561251	0.0711124	0.0612532	0.00774361	0.0429747	0.01343	0.951729	lnc	heart
fyror.aSep08-unspliced	0.946057	5.18827	0.216686	0.503618	0.416463	0.274685	0.382087	0.174984	0.951851	lnc	heart
fysho.aSep08-unspliced	26.4172	76.9959	5.27763	9.73803	10.9491	11.7467	11.6578	3.74675	0.896038	lnc	heart
G7c.bSep08	0.0126145	7.13948	0.0611282	0.832934	0.0100179	0.176521	0.0378745	0.0435416	0.977868	lnc	heart
Galnt1.bSep08	1.39623	10.9208	3.81863	2.95745	3.33343	2.47842	2.96193	1.81178	0.865247	lnc	heart
Gap43.bSep08	3.85009	0.0643461	0.0311492	0.0164983	0.0164869	0.00774361	0.0189373	0.0435416	0.994628	lnc	brain
garee.aSep08-unspliced	5.80847	0.517673	0.0305641	0.290234	0.0164869	0.209072	0.0110255	0.0838315	0.973345	lnc	brain
gargley.aSep08-unspliced	0.77309	3.63252	0.551921	0.938905	0.475027	0.679358	1.21261	0.730264	0.907884	lnc	heart
garpee.aSep08-unspliced	0.519356	3.62326	0.468721	0.657376	0.387154	0.853882	1.03443	0.48689	0.925054	lnc	heart
Gas7.bSep08-unspliced	11.8485	3.21734	0.597736	0.175417	0.0100179	1.06223	1.12482	0.263496	0.923	lnc	brain
Gas7.cSep08-unspliced	5.22109	0.881978	0.368265	0.0800001	0.00824347	1.32154	0.929295	0.281246	0.895509	lnc	brain
gawglee.aSep08-unspliced	0.176916	0.851662	0.305297	0.28776	2.76363	1.10672	0.902534	0.154233	0.851882	lnc	liver
gawkla.aSep08-unspliced	7.09178	152.602	6.05058	26.9321	4.38095	14.512	12.4184	5.7333	0.955228	lnc	heart
gawra.aSep08-unspliced	7.56634	0	0.0491788	0.0168017	0.0791165	0.135038	0.122965	0.0569716	0.991314	lnc	brain
gawwor.aSep08-unspliced	9.08339	2.47387	0.182017	0.204329	0.070757	0.557372	0.140184	0.152301	0.947922	lnc	brain
Gc.bSep08	0	0	0	0.135405	31.3011	0.0079407	0	0	0.999346	lnc	liver
Gclc.dSep08-unspliced	0.0683378	0.100446	0.103298	8.28661	0.495462	0.0627372	0.117308	0.0164303	0.985334	lnc	kidney
Gdpd1.cSep08	1.83419	2.07412	4.73451	0.403689	0.928829	0.762693	0.286294	0.339081	0.85147	lnc	intestines
geemee.aSep08	2.53706	9.65494	1.54655	2.86214	2.58163	2.10946	2.20028	1.70742	0.916864	lnc	heart
geeroy.aSep08-unspliced	0.499558	2.26785	0.577765	0.721805	0.493404	0.935817	0.813899	0.403796	0.875887	lnc	heart
geeshee.aSep08	3.2186	0.054288	0.247095	0.0606902	0.0188916	0.107025	0.0596572	0.0681556	0.97841	lnc	brain
gerklo.aSep08-unspliced	0.733552	5.31308	0.615369	0.956228	2.1628	1.27742	1.1785	0.481707	0.880731	lnc	heart
geycher.aSep08-unspliced	1.14165	6.37186	0.796343	0.0936867	0	1.53094	0.133098	0.0492908	0.916037	lnc	heart
geyza.aSep08-unspliced	0.497417	2.66893	0.376016	0.865439	0.380172	0.323269	0.232381	0.376936	0.916453	lnc	heart
Ghr.cSep08	1.70247	69.6426	10.6855	17.39	29.2212	10.3917	5.1937	2.93094	0.862067	lnc	heart
glafaw.aSep08-unspliced	0.544175	2.86117	0.41479	0.844583	0.388928	0.937177	1.06271	0.360334	0.884018	lnc	heart
glafoy.aSep08-unspliced	0.0246144	7.45719	0.536912	0.19921	0.208605	0.175312	0.0791312	0.296608	0.974089	lnc	heart
glargy.aSep08-unspliced	0.105737	4.36744	0.306029	0.430626	0.129606	0.290567	0.241635	0.092581	0.968296	lnc	heart
glarwy.aSep08-unspliced	1.80113	11.3088	1.18461	1.60312	1.26737	0.677256	0.926342	0.182665	0.91829	lnc	heart
glawfly.aSep08	1.47281	13.3282	1.11406	3.31176	2.35172	2.37244	1.56633	0.689803	0.909004	lnc	heart
glawpor.aSep08	6.77808	0.0374788	0.0548923	0.0164983	0	0.0404062	0.317471	3.00437	0.926841	lnc	brain
gleeblaw.aSep08-unspliced	0.00615361	0.0272813	0.137163	0.214145	64.5358	0.0079407	0	0	0.999131	lnc	liver
gleeglo.aSep08-unspliced	0.185631	4.30188	0.0463999	0.0602204	0.0365228	0.651806	0.267	0	0.95857	lnc	heart
gleeror.aSep08-unspliced	0.0560306	5.1819	0.547629	0.403505	0.803964	1.12683	0.632298	0.0301117	0.906008	lnc	heart
glerblu.aSep08-unspliced	0.753088	34.5236	0.0394536	0.0554045	0	0.0337594	0.0288354	0	0.996232	lnc	heart
glerchy.aSep08	0.307097	1.35873	0.625094	0.40027	0.221889	3.69081	0.376739	1.14234	0.88144	lnc	lung
glerdoy.aSep08	2.21571	12.8355	1.47109	0.444954	0.529811	1.06249	0.721689	0.119441	0.935637	lnc	heart
gleygler.aSep08-unspliced	0.822621	1.73378	0.642497	0.871537	0.648767	0.672403	1.15452	0.651507	0.873495	lnc	heart
gleytu.aSep08	0.0587344	0.310988	0.133089	2.94136	1.13765	0.0234279	0.0180782	0.128442	0.917712	lnc	kidney
globloy.aSep08-unspliced	1.41722	9.29784	0.439485	1.00118	0.805394	1.06129	0.706255	0.394121	0.950805	lnc	heart
Glod4.aSep08	0.781743	2.85813	0.847642	1.10058	0.664513	0.841312	1.28402	0.865318	0.887105	lnc	heart
glorblar.aSep08-unspliced	0.662669	3.22933	0.279665	0.286013	0.0843238	0.800183	0.523741	0.150056	0.900233	lnc	heart
glorblor.aSep08-unspliced	0.442776	3.33475	0.789678	28.6344	3.58657	0.574704	0.500542	0.0569716	0.955573	lnc	kidney
glorgar.aSep08	0.0313826	34.3157	0.00759405	0.00949469	0.0347483	0.0079407	0	0	0.99962	lnc	heart
glorgley.aSep08-unspliced	0.327776	2.30822	0.444613	0.463652	0.239803	0.555375	0.504213	0.197775	0.9087	lnc	heart
glorlee.aSep08-unspliced	1.94136	4.90592	0.168898	0.74344	0.13264	0.562507	0.320497	0.233384	0.905	lnc	heart
gloroy.aSep08	0.695069	2.30366	0.28896	0.577375	0.338839	0.61603	0.590431	0.154233	0.855024	lnc	heart
glorzey.aSep08-unspliced	0.771035	5.36296	0.361444	0.510306	0.731951	0.738457	0.44008	0.349825	0.958557	lnc	heart
gloshor.aSep08-unspliced	5.50418	0.00895578	0.0554774	0.0235018	0	0	0	0	0.997718	lnc	brain
glosy.aSep08-unspliced	0.0294356	0.036237	27.6448	7.4598	1.32932	0.141093	0.196996	0.01343	0.952888	lnc	intestines
glowy.aSep08-unspliced	2.47547	12.6316	2.0135	2.27493	2.429	0.829955	0.914726	0.282675	0.89309	lnc	heart
gloygaw.aSep08-unspliced	0	8.69492	0.00765669	0	0.00824347	0	0	0	0.999739	lnc	heart
gloyjoy.aSep08-unspliced	0.0424943	0.0458834	9.65495	0.0844955	0.150786	1.23989	12.9645	1.47975	0.862905	lnc	spleen
gloyru.aSep08-unspliced	0.30265	4.52451	0.100206	0.11874	0.290296	1.36236	0.0570801	0.0843344	0.938728	lnc	heart
Glp1r.bSep08-unspliced	0	0	0	0.0522893	0	2.93956	0.00903912	0.0164303	0.996221	lnc	lung
Glrx3.cSep08	0.344667	2.27915	0.370489	0.456298	0.411883	0.554855	0.919913	0.458836	0.918452	lnc	heart
Gltpd2.bSep08	0.449423	0.0818438	0.0886324	0.150792	10.2268	0.135038	0.0398609	0.185099	0.988057	lnc	liver
glugar.aSep08	0.0114189	0.0186022	54.0373	0.00949469	0	0.112772	0.349567	0.0136814	0.998637	lnc	intestines
glusy.aSep08-unspliced	0.420485	7.31492	0.402474	1.21958	1.80977	1.15373	0.956929	0.196346	0.903976	lnc	heart
gluwy.aSep08-unspliced	3.61431	12.1884	1.58252	1.96059	2.78152	1.2795	1.71009	0.922855	0.906271	lnc	heart
glyder.aSep08-unspliced	0.610731	2.72447	0.196432	0.466549	0.371927	0.361967	0.678333	0.258564	0.91131	lnc	heart
glynaw.aSep08-unspliced	1.73344	7.60561	0.574183	1.15769	0.736644	1.5138	0.932262	0.863027	0.929058	lnc	heart
glyroy.aSep08	0.0560306	0.090525	1.11176	0.854381	4.24857	0	0.00903912	0.0328606	0.927552	lnc	liver
Gnao1.bSep08-unspliced	15.3807	2.49949	0.279445	0.305489	0.168017	0.58589	0.265927	0.168983	0.970916	lnc	brain
Gnpat.cSep08	0.46801	3.17477	0.692574	0.510105	0.392081	1.31388	0.791386	0.687162	0.891645	lnc	heart
gofer.aSep08	54.9946	3.75396	12.3043	14.414	2.02417	184.91	17.9794	6.51926	0.92359	lnc	lung
gofley.aSep08-unspliced	2.87642	26.4168	3.66183	3.38231	7.11513	3.77887	2.99295	1.58167	0.917642	lnc	heart
gokla.aSep08-unspliced	16.1437	254.946	30.1946	67.0484	7.96172	57.4912	47.4681	11.3224	0.894789	lnc	heart
goloy.aSep08	0.764576	5.87025	0.0719609	0.0427947	0.00887364	0.0324655	0.226992	0.0268599	0.972888	lnc	heart
gorchoy.aSep08-unspliced	0.298444	17.4722	0.875823	0.548605	0.110198	4.63547	0.292219	0.0873347	0.948751	lnc	heart
Gosr1.bSep08-unspliced	0.520962	4.62414	0.946646	1.07398	1.16707	0.712992	0.965734	0.351253	0.890343	lnc	heart
Got1.dSep08-unspliced	2.66979	40.184	2.09579	2.03309	2.82841	0.359997	0.679406	0.34915	0.96926	lnc	heart
Got1.fSep08-unspliced	0.687513	11.9452	0.242101	0.597006	0.937512	0.0545994	0.145519	0.117698	0.971169	lnc	heart
goyda.aSep08-unspliced	0	0.0093697	4.16738	0.276078	0.0100179	0.567572	0	0.0136814	0.969946	lnc	intestines
goymee.aSep08	2.96241	0.667852	0.764263	0.959251	0.309017	0.77954	0.689915	0.770885	0.850456	lnc	brain
goyraw.aSep08-unspliced	0.939808	4.09365	0.101689	0.441822	0.229155	0.0547965	0.00903912	0	0.938012	lnc	heart
gozu.aSep08-unspliced	0.416899	2.71622	0.559891	0.558856	0.581444	0.50113	0.716368	0.277743	0.902273	lnc	heart
Gp_dh_N.0.aSep08-unsplice	0.511633	16.388	1.2284	1.77711	0.649913	0.579663	0.57962	0.384257	0.973035	lnc	heart
Gpam.bSep08	0.321829	8.2541	0.169827	0.287107	0.946506	1.01103	0.744633	0.191163	0.956117	lnc	heart
Gpbp1.eSep08	0.818386	3.84248	0.836902	0.827615	0.863325	1.08796	1.79379	1.09418	0.924725	lnc	heart
Gpc4.bSep08	0.72256	4.61655	2.32557	9.12608	1.54203	1.67052	0.712771	0.58046	0.864471	lnc	kidney
Gpr137.bSep08	1.65833	3.42791	0.311775	0.517779	0.150272	0.304997	0.4319	0.130876	0.887787	lnc	heart
Gpr146.bSep08-unspliced	0.293212	4.9929	0.0574832	0.246363	0.739792	1.485	0.549819	0.133122	0.9102	lnc	heart
Gpr162.bSep08	3.28379	0.128278	0.0151881	0.137896	0.00824347	0.0234279	0.0930021	0.920124	0.944679	lnc	brain
Gpr177.eSep08	0.215477	4.81788	0.239531	1.2903	0.0282793	0.703666	0.178293	0.305357	0.917591	lnc	heart
Gpr182.cSep08	0.0923377	0.641396	0.0774865	0.149882	1.11366	3.05094	0.772999	0.0709045	0.883878	lnc	lung
Gpsm1.gSep08	0.258619	12.6482	0.0456896	0.10786	0	0.118125	0.096082	0.0870833	0.991942	lnc	heart
Gpsn2.iSep08	15.6398	51.6765	1.56526	4.15787	9.00728	2.82995	2.48188	4.6814	0.916168	lnc	heart
Gramd1b.fSep08	0.404318	3.4455	7.57956	24.4346	0.154449	1.00737	1.35249	4.23103	0.899427	lnc	kidney
Grb10.cSep08	0.659521	7.80692	0.49002	2.10653	0.0895325	2.21115	0.697572	0.267925	0.890867	lnc	heart
Grsf1.dSep08	0.183717	3.14941	0.204465	0.403855	0.237513	0.27192	0.34987	0.165731	0.968545	lnc	heart
Grsf1.eSep08	0.328357	6.77498	0.372035	0.838083	0.576237	0.41038	0.564588	0.262067	0.966719	lnc	heart
Gstm1.cSep08	0.175167	0.569064	0.0478207	0.117492	6.47197	0.334546	0.606503	0.353579	0.958429	lnc	liver
Gstm1.eSep08	2.79608	3.07241	0.247095	0.703371	39.907	1.05946	0.972948	1.27988	0.969737	lnc	liver
Gstt3.bSep08	0.343363	0.156801	0.317393	12.1498	1.85602	0.525969	1.84274	0.0271114	0.942497	lnc	kidney
Gtf2a2.aSep08	0.500457	5.20299	0.942907	0.92598	0.605146	1.29275	1.69032	1.26252	0.887086	lnc	heart
Gtf3c1.gSep08	0.725292	3.05832	0.908738	0.777679	0.593353	1.14298	0.96629	1.02244	0.885058	lnc	heart
guja.aSep08-unspliced	0.700063	38.0878	0.557918	2.14149	0.725133	0.465571	0.422841	0.385326	0.989766	lnc	heart
gumer.aSep08	3.97909	0.256147	0.0463999	0.0648992	0.16281	0.0959054	0.119851	0.0794025	0.981815	lnc	brain
gyja.aSep08-unspliced	0.877188	27.3642	0.957793	2.89745	0.438389	1.33191	0.849406	0.778332	0.973144	lnc	heart
H2-T18.gSep08	0	0	2.37832	0	0	0.0156843	0.0310901	6.03071	0.942554	lnc	thymus
Hacl1andColq.eSep08	0.0793126	0.375607	0.281429	1.01021	8.47399	0.144955	0.127172	0.154485	0.972466	lnc	liver
Hadh.bSep08-unspliced	0.0244776	8.9155	0.474249	0.843352	0.940948	0.162216	0.161376	0.177733	0.958015	lnc	heart
Hadhb.eSep08	3.06481	41.6167	2.6055	3.64516	2.89659	4.13727	5.22234	6.28305	0.964786	lnc	heart
Hdhd2.eSep08	0.932224	3.50681	1.36327	1.4808	9.55586	1.01538	1.94366	0.487771	0.884752	lnc	liver
Herpud1.dSep08-unspliced	0.451398	2.25654	0.54252	0.949431	0.906267	0.703206	0.363472	0.328903	0.856013	lnc	heart
Herpud1.eSep08	0.230106	7.06136	0.776839	1.91164	2.26877	0.588346	0.474875	0.560858	0.891242	lnc	heart
Herpud2.eSep08	0.583555	3.77346	0.623705	0.763339	0.552652	1.67572	1.46027	0.543422	0.893911	lnc	heart
Hexb.cSep08	0.394606	3.0545	0.456468	0.862782	0.325385	0.30568	0.333744	0.103765	0.900457	lnc	heart
Hfe.aSep08-unspliced	3.3211	14.7002	2.41605	2.59691	1.48788	3.13975	2.93456	1.87163	0.920499	lnc	heart
HGTP_anticodon.0.aSep08	0.947431	3.44293	0.0783222	0.200607	0.133153	0.0806152	0.125186	0.131442	0.951236	lnc	heart
Higd1a.cSep08-unspliced	1.83361	11.4342	1.04434	1.32043	2.53275	0.742267	0.588264	1.30948	0.930806	lnc	heart
Hint3.eSep08	1.57558	2.69872	0.429144	0.69209	0.634685	0.393882	0.317974	0.27468	0.858838	lnc	heart
Hipk2.dSep08	2.54611	30.9263	2.91968	5.68308	1.87596	8.30184	3.11273	1.19879	0.91712	lnc	heart
Hipk3.eSep08	0.378337	5.8028	0.344313	0.561518	0.310444	0.820911	0.578693	0.225703	0.957992	lnc	heart
Hist1h2bn.bSep08	0.299239	1.04884	3.44357	0.670392	0.462209	0.954984	8.09239	20.5097	0.90898	lnc	thymus
Hist1h2bp.aSep08-unsplice	0.37339	0.284947	2.57502	0.264865	0.187657	0.976106	5.27607	17.4713	0.928715	lnc	thymus
Hmgn2.bSep08	0.319466	5.20809	0.453251	0.597292	0.457166	0.966155	1.46261	2.32101	0.873155	lnc	heart
Hnrnpu.bSep08	0.827243	4.86004	0.96927	1.31847	0.746544	1.05807	1.51457	0.759873	0.931645	lnc	heart
Homer1.aSep08-unspliced	1.17881	2.9725	0.0886324	0.310506	0.311072	0.00903755	0.0200646	0.0164303	0.909792	lnc	heart
Hook3.bSep08-unspliced	0.537884	4.30147	0.300504	1.01765	0.954118	1.56766	0.792996	0.263747	0.873043	lnc	heart
Hopx.bSep08	0.107411	1.31105	0.852362	0.0564983	0	5.77056	0.203458	0.0164303	0.936941	lnc	lung
Hoxb8.aSep08-unspliced	0	0	0.126143	4.21574	0	0.149428	0.00989813	0	0.990326	lnc	kidney
Hpd.eSep08	0.0064609	0.739219	0.05554	6.57274	12.4731	0.0765564	0.0910157	0.0268599	0.913791	lnc	liver
Hpn.bSep08	0.227511	0.245257	0.243083	5.68933	6.76447	0.31917	0.270792	0.124876	0.865614	lnc	liver
Hpx.dSep08	0	0.00923245	0.00765669	0	28.4437	0.023625	0.00903912	0	0.999751	lnc	liver
Hsd17b13.bSep08	0.184804	0.0179116	0.328697	0.00840086	7.8125	0.136706	0.0850565	0.0679041	0.985893	lnc	liver
Hspb1.bSep08-unspliced	0.218287	7.79239	0.569827	1.35771	0.815477	11.4676	0.824946	0.231138	0.86943	lnc	lung
Hspb2.cSep08	0.0064609	6.22219	0.0151881	0.0533832	0.0100179	0.298199	0.0308218	0.0298602	0.990837	lnc	heart
Hspb8.cSep08	0.148539	12.8389	0.39043	0.147997	0.837221	0.403779	0.0619119	0.0736533	0.981774	lnc	heart
Hspd1.hSep08	1.64628	23.9596	4.58245	7.86503	7.33173	2.57141	2.66028	2.35035	0.888065	lnc	heart
Hyou1.dSep08	0.418407	4.07084	0.464053	0.897976	1.23325	0.404259	0.766771	0.381194	0.92653	lnc	heart
I-set.11.cSep08-unspliced	0.228569	3.64296	0.303104	0.273919	0.322865	0.395136	0.338341	0.640289	0.962251	lnc	heart
Idh3a.eSep08-unspliced	4.12983	31.3799	2.53526	3.88951	0.88411	1.08568	1.26438	3.15517	0.949618	lnc	heart
Idh3g.iSep08	0.819509	15.1797	0.479742	2.22656	0.383605	0.542153	0.806612	1.0049	0.965456	lnc	heart
Ift81.fSep08	0.198723	3.59905	0.0719609	0.333973	0.0783689	0.270338	0.196137	0.0328606	0.96185	lnc	heart
Igf1.gSep08	0.0121704	1.23843	0.0697672	0.422225	16.1895	0.551296	0.748069	0.205096	0.972079	lnc	liver
Igtp.cSep08	0.0830698	1.4655	0.125955	0.507797	3.17772	0.285017	0.694404	0.0972615	0.876399	lnc	liver
Ihh.aSep08-unspliced	0	0	3.66772	0.287273	0.169677	0.0477556	0	0	0.980342	lnc	intestines
Il11ra1.eSep08	0.351946	3.63703	0.118236	0.696115	0.50966	0.78509	0.139916	0.094764	0.918036	lnc	heart
Il1rapl2.aSep08	1.11666	5.66564	2.01199	1.76819	0.920637	1.4086	1.4029	0.90894	0.904636	lnc	heart
Immt.fSep08	0.348122	3.49994	0.369811	0.664986	0.226981	0.344221	0.525727	0.544176	0.937359	lnc	heart
Immt.gSep08	2.06705	18.9498	3.06333	5.47673	2.42976	2.8024	3.74988	3.44337	0.927541	lnc	heart
Itgb8.dSep08	1.58866	4.50717	0.334587	8.5943	0.00824347	0.298922	0.0802585	0.116944	0.885577	lnc	kidney
Itih3.cSep08-unspliced	0.406572	0.00895578	0	0	12.6148	0	0	0	0.995294	lnc	liver
Ivns1abp.dSep08	0.309966	5.27163	1.1522	2.1529	0.595644	0.486739	0.529358	0.182162	0.883967	lnc	heart
Ivns1abp.eSep08-unspliced	0.590878	8.17638	1.07905	3.05646	1.31431	0.514949	0.517205	0.250883	0.899645	lnc	heart
Jam2.aSep08	0.636946	9.73097	0.635978	0.680437	0.289379	3.96591	0.614448	0.159731	0.912465	lnc	heart
janoy.aSep08	0	8.47055	0	0	0	0	0	0	1	lnc	heart
jarla.aSep08-unspliced	0.681493	5.76035	0.939114	1.06169	0.754156	0.903903	1.19148	0.503384	0.93175	lnc	heart
jaser.aSep08-unspliced	0.031553	13.1418	0.0158985	0.34845	0.0400717	0.961393	0.139057	0.160737	0.98274	lnc	heart
jawla.aSep08-unspliced	1.14214	6.01789	2.68604	1.5011	1.10147	2.85452	1.86647	1.41986	0.858744	lnc	heart
jawmer.aSep08	0.588303	2.03347	0.30723	0.651437	0.146837	0.493103	0.385992	0.253318	0.863827	lnc	heart
jeeflo.aSep08	0.915003	0.825344	0.480494	0.262695	0.0636578	0.454996	0.331308	3.682	0.885982	lnc	thymus
jeefloy.aSep08-unspliced	9.15419	0.0460228	0.00830442	0.121684	0.102187	0.0992816	0.541947	0	0.985652	lnc	brain
jerchy.aSep08	5.77686	2.19758	0.147442	0.218199	1.69219	0.838421	0.15939	0.103262	0.883328	lnc	brain
jerdar.aSep08	7.21974	0.690179	0.140809	0.287445	0.124911	0.19964	0.453595	0.149553	0.976406	lnc	brain
jermer.aSep08	2.46859	0.202273	0.272811	0.417209	0.100297	1.36367	0.209149	0.241568	0.873031	lnc	brain
jersa.aSep08	0.0735696	1.49197	1.02022	0.348771	0.0801447	4.43638	13.1436	5.10134	0.868429	lnc	spleen
jeychar.aSep08-unspliced	1.8036	9.5159	1.06942	1.66988	1.08882	1.85876	1.95093	0.86565	0.929853	lnc	heart
jeydu.aSep08-unspliced	9.19607	1.22629	0.109283	0.185369	0.0265049	6.25522	0.121247	0.534609	0.871111	lnc	brain
jonoy.aSep08	0.83968	2.87673	0.603514	1.55375	0.782386	1.04453	0.576057	0.633003	0.875781	lnc	heart
joyjoy.aSep08-unspliced	0.273966	2.58932	0.272906	0.63357	0.648768	0.865074	0.62401	0.245134	0.887412	lnc	heart
joykee.aSep08	0.58277	12.1054	1.5845	0.859077	0.260583	1.42493	1.91629	0.740208	0.933132	lnc	heart
joysa.bSep08	0.168229	0.758388	0.324737	0.120304	0.0465407	1.03378	2.72927	0.341578	0.868589	lnc	spleen
joyty.aSep08-unspliced	0.962003	4.50316	1.32998	1.37388	0.938549	0.758134	1.83249	1.26252	0.879817	lnc	heart
jozee.aSep08-unspliced	1.0323	0.526354	0.170871	0.32106	0.114379	1.19195	0.400327	6.53686	0.934236	lnc	thymus
Jph2.bSep08	0.0243407	44.5139	0.820691	0.0322061	0.0701254	0.299033	0.0110255	0.0136814	0.996167	lnc	heart
Jph2.cSep08	0.797511	79.8228	1.68245	0.404175	0.224063	1.05949	0.593457	0.727029	0.992965	lnc	heart
jygu.aSep08-unspliced	0.0426647	4.21068	0	0	0	0	0	0	0.998553	lnc	heart
kachor.aSep08-unspliced	1.27308	27.4187	0.936149	1.65739	1.1748	2.75074	1.2252	0.734836	0.975328	lnc	heart
kajaw.aSep08-unspliced	0.245902	1.71242	0.164949	1.16253	1.12117	0.709742	5.12174	0.198026	0.880104	lnc	spleen
kajor.aSep08-unspliced	0.296804	10.7422	0.392686	0.993262	0.720035	3.27581	2.42098	0.408871	0.912049	lnc	heart
kako.aSep08-unspliced	0	0.00923245	0.00765669	0.00700356	0	12.622	0	0.01343	0.999578	lnc	lung
kalar.aSep08-unspliced	0.491326	3.89099	0.448509	0.694518	1.55028	0.425105	0.724187	0.195843	0.877876	lnc	heart
karcher.aSep08-unspliced	0	39.4562	0.00759405	0	0.0382972	0	0	0	0.999834	lnc	heart
karga.aSep08-unspliced	0.35425	0.24664	0.744468	0.372393	0.191605	0.309647	2.33717	6.80924	0.930598	lnc	thymus
kawdu.aSep08-unspliced	0.245424	0.851948	0.393982	0.306113	0.162063	1.73676	5.03413	0.48813	0.910569	lnc	spleen
kawey.aSep08	0.649429	0.0833622	0.239531	0.915088	0.0500896	4.57703	0.211169	0.0865804	0.940527	lnc	lung
kawla.aSep08-unspliced	0.215374	2.85301	0.725919	0.399783	0.117296	0.416678	0.493544	0.146301	0.91155	lnc	heart
kawny.aSep08-unspliced	0.578158	10.1103	0.425038	0.834951	0.486308	0.217912	0.273872	0.405619	0.975501	lnc	heart
kawo.aSep08-unspliced	14.4202	0.00895578	0.0463999	0	0	0.00774361	0	0	0.999375	lnc	brain
kawsa.bSep08	0.181151	4.24565	0.287853	0.7047	0.824282	0.635359	0.832602	0.320719	0.911477	lnc	heart
kawvor.aSep08-unspliced	0.493239	22.3742	1.05563	0.234074	0.12846	0.276505	0.14872	0	0.985081	lnc	heart
kawwer.aSep08-unspliced	0.507522	1.00324	0.638643	0.741854	2.65941	0.506679	0.411157	0.239385	0.859932	lnc	liver
kawwo.aSep08-unspliced	0.178385	16.9351	0	0.065993	0.027135	0.262095	0.0381429	0	0.995177	lnc	heart
Kcng2.cSep08	0.0498434	8.46615	0.137716	0.108621	0.0465407	0.0962996	0.301795	0.0328606	0.990791	lnc	heart
Kcnj16.bSep08	0.0422205	0.00923245	0.053994	4.13304	0	0.0402091	0.0751584	0.0298602	0.991336	lnc	kidney
Kcnj6.aSep08	5.09733	0.561206	0.0921522	0.0445125	0.027135	0.0623431	0.00989813	0.0407928	0.978413	lnc	brain
Ke2.cSep08-unspliced	0.470368	5.4054	0.379379	0.73844	0.876664	0.380325	0.759329	0.901259	0.947413	lnc	heart
keevar.aSep08	0.271575	0.0730274	1.05594	0.10022	3.80068	0.219515	0.117865	0.530746	0.928806	lnc	liver
keewa.aSep08-unspliced	16.7068	0.0093697	0.00765669	0.0210107	0.00824347	0.135018	0.00903912	0	0.998372	lnc	brain
keewo.aSep08-unspliced	0.482781	5.17266	0.173128	0.374111	0.224461	0.217715	0.274765	0.391623	0.973521	lnc	heart
kerblar.aSep08-unspliced	0.232804	7.83103	0.771073	2.40587	0.727649	2.66309	0.868222	0.166234	0.87566	lnc	heart
kerda.aSep08-unspliced	0.289426	3.28092	1.42384	0.196565	0.363058	1.07212	0.27251	0.434662	0.876046	lnc	heart
kerkar.aSep08-unspliced	0.216296	3.34882	0.4607	0.531769	0.177407	0.294974	0.168751	0.223457	0.959925	lnc	heart
kerkoy.aSep08-unspliced	3.3143	0.046574	0.0325073	0.211499	0.100413	0.0756566	0.0401293	0.151987	0.981229	lnc	brain
keymar.aSep08-unspliced	1.28598	25.2426	4.30372	2.72536	2.88411	2.10505	1.35337	0.691797	0.938863	lnc	heart
keynee.aSep08-unspliced	4.3912	0.174715	0.0873996	0.794892	0	0.71602	1.55967	0.921238	0.861608	lnc	brain
Kif1c.cSep08-unspliced	0.0495697	4.28974	0.426061	0.416631	0.260983	0.32474	0.145841	0.0136814	0.948493	lnc	heart
Kif5c.bSep08	18.9285	0.119599	0.101877	0.114697	0.033604	0.151884	0.19048	0.0764022	0.995817	lnc	brain
kladee.aSep08-unspliced	3.59985	0.291968	0.195576	0.384396	0.397289	0.344306	0.313445	0.360694	0.96145	lnc	brain
klarbler.aSep08-unspliced	0.22484	4.21588	0.1392	0.164799	0.0365228	0.308465	0.213624	0.139123	0.966813	lnc	heart
klarfey.aSep08-unspliced	7.5378	0.0460207	0.0242029	0.0319027	0.0513513	0.0169782	0	0	0.99677	lnc	brain
klarju.aSep08-unspliced	23.6758	0.00895578	0.162295	0.0863797	0.0188916	0.120824	0.139057	0.0734019	0.996698	lnc	brain
klartu.aSep08	3.5496	1.52407	0.576772	0.55313	0.352754	0.808412	0.652933	0.704599	0.879194	lnc	brain
klawfor.aSep08-unspliced	0.299776	4.04977	0.00830442	0	0.0164869	0.0418972	0.0110255	0	0.986684	lnc	heart
klawjey.aSep08	0.683133	4.79101	0.430417	0.347998	0.493404	0.563821	0.355883	0.01343	0.916453	lnc	heart
klawney.aSep08-unspliced	1.02942	0.699274	1.71826	0.409278	0.863677	4.56834	1.04054	0.436845	0.885539	lnc	lung
klawvo.aSep08	0.485035	2.45938	2.90996	2.06167	0.751869	6.07809	25.0008	9.17817	0.880375	lnc	spleen
kleepey.aSep08	0.185905	9.74253	0.720569	1.54677	0.655237	1.02996	0.561005	0.237139	0.945658	lnc	heart
klerchoy.aSep08-unspliced	0.248435	5.55036	0.19591	0.393736	0.390704	0.30943	0.276127	0.152301	0.976168	lnc	heart
klerjey.aSep08	0.2606	3.55725	0.380737	1.14897	0.204426	0.520413	0.379886	0.159731	0.918569	lnc	heart
kleysor.aSep08-unspliced	0.647691	17.8089	0.631414	1.65792	0.662967	0.753024	1.31421	0.556995	0.980745	lnc	heart
Klhl23.cSep08-unspliced	0.436418	7.62363	0.447203	0.116398	0.0382972	0.442057	0.096082	0	0.970459	lnc	heart
klogla.aSep08-unspliced	1.6272	0.332896	0.320695	1.62337	4.76087	0.539079	0.696767	0.384051	0.894496	lnc	liver
kloja.aSep08	0.171343	0.322975	0.193194	3.57578	0.091423	0.255336	0.141043	0.207279	0.969552	lnc	kidney
klokoy.aSep08-unspliced	0.526711	3.57822	0.951597	0.820474	0.703955	1.01021	0.880053	0.462339	0.90285	lnc	heart
klorfee.aSep08	0.0249217	0.182843	4.8379	0.172759	0.0601075	0.632114	0.0381429	0	0.967197	lnc	intestines
klorfor.aSep08-unspliced	3.62551	3.39221	0.0463999	0	0.00824347	0.0675188	0	0	0.861522	lnc	brain
klorsor.aSep08-unspliced	0.524929	2.26911	0.224991	0.577691	0.237629	0.195384	0.264599	0.255752	0.937085	lnc	heart
kloru.aSep08-unspliced	0.344729	6.5322	0.0622984	0.110339	0.488139	0.846698	0.0661193	0.0985817	0.965095	lnc	heart
kloyjee.aSep08-unspliced	0.211753	11.7841	0.182665	0.772389	0.321838	1.39191	1.57946	1.10038	0.947275	lnc	heart
kluchee.aSep08-unspliced	0.718859	47.562	1.33108	0.546114	0.585225	3.22456	1.06459	0.64425	0.986959	lnc	heart
kluflor.aSep08-unspliced	10.0876	0.046574	0.0552894	0.258669	0	0.145369	0.0279764	0.01343	0.992249	lnc	brain
Kng1andKng2.bSep08-unspli	0.00615361	0	0	0.0665999	17.727	0.446267	0	0	0.995817	lnc	liver
kofo.aSep08-unspliced	0.574093	2.80867	0.175071	0.539076	0.205684	0.431483	0.898473	0.225389	0.901071	lnc	heart
korby.aSep08	0.798241	3.27273	0.334587	0.620977	0.540343	0.493386	0.994091	0.415043	0.909828	lnc	heart
korku.aSep08-unspliced	0.456044	3.40281	0.330974	1.21375	0.0247304	0.0722804	0	0.0627208	0.909298	lnc	heart
korzu.aSep08-unspliced	0.624706	12.9392	0.861762	2.11255	0.499759	1.20188	0.529056	0.228704	0.949901	lnc	heart
koygler.aSep08-unspliced	0.578878	84.4712	2.48443	10.3858	3.47723	5.8542	1.81587	0.364826	0.96194	lnc	heart
koyshee.dSep08	0.737255	2.01831	0.221534	0.435763	0.275182	0.503278	0.575935	0.235882	0.885979	lnc	heart
koywey.aSep08	0.91673	3.42044	0.833069	1.19536	1.04428	1.41692	2.04031	1.05959	0.852317	lnc	heart
koyzu.aSep08-unspliced	1.1958	26.4384	1.60316	4.39785	1.32147	3.62807	1.70397	0.443977	0.938523	lnc	heart
Kpnb1.eSep08	0.524862	3.70415	0.618325	0.775687	0.754041	0.775441	1.91765	0.75681	0.889967	lnc	heart
KRAB.23.aSep08	15.9329	2.50387	4.8474	2.7894	1.23171	4.84836	3.88346	1.75021	0.871415	lnc	brain
KRAB.29.aSep08	0.918447	3.62932	1.39681	2.82652	10.6782	1.28629	2.02764	0.812667	0.895611	lnc	liver
KRAB.38.aSep08	0.433929	1.76008	0.492277	0.568052	0.441195	0.911464	0.932623	0.54936	0.860887	lnc	heart
KRAB.65.aSep08	0.821255	9.62465	1.81634	2.66365	0.906946	1.18229	2.28359	1.16014	0.917476	lnc	heart
KRAB.7.cSep08	0.552583	2.57896	0.213167	0.507328	0.459687	0.723849	0.590431	0.459339	0.878373	lnc	heart
Krt19.cSep08	0.0426647	0	15.5606	0.342844	0.0630276	8.84901	0.119583	0.590341	0.908125	lnc	intestines
kukor.aSep08-unspliced	1.12892	17.6107	1.9378	0.277962	0.182614	1.12226	1.48625	0.235819	0.95825	lnc	heart
kyshey.aSep08-unspliced	0.0064609	12.3661	0	0.00700356	0.0247304	0	0	0	0.999559	lnc	heart
kyvar.bSep08	1.05396	6.35805	0.304023	0.362171	0.634569	0.405447	1.75975	0.230887	0.926916	lnc	heart
kywey.bSep08	0.31974	11.5478	1.29429	1.45253	0.348857	6.15682	1.07927	0.535175	0.886146	lnc	heart
L2hgdh.bSep08	0.086525	3.82068	0.102462	0.763718	0.438389	0.0863622	0.0991958	0.0492908	0.95148	lnc	heart
L3mbtl3.bSep08	1.19256	2.24429	2.4979	1.81335	1.09815	4.12522	11.3918	2.70093	0.889178	lnc	spleen
laflaw.aSep08-unspliced	0.123891	0.586851	0.502304	0.348617	0.0289095	4.79216	0.484987	0.124121	0.940098	lnc	lung
Lamb1.dSep08-unspliced	0.142561	2.89273	0.40093	0.575795	0.0678369	1.38791	0.410171	0.176664	0.864116	lnc	heart
Laminin_EGF.0.aSep08	0.142556	3.67796	0.59477	0.189091	0.109568	1.32968	0.172992	0.875308	0.89403	lnc	heart
lanar.aSep08-unspliced	5.36927	0.0730274	0.103235	0.0248991	0.0188916	0.121219	0.203223	0.132871	0.985445	lnc	brain
larkee.aSep08	0.653641	1.10202	0.538739	0.525813	0.0447662	2.05046	3.13249	18.5979	0.940445	lnc	thymus
larnoy.aSep08	220.053	0.0821226	0.252411	0.247777	0.0536399	0.265077	0.22302	0.31329	0.99931	lnc	brain
Larp1.dSep08	0.496278	2.99825	0.648796	1.1093	1.36296	0.681926	0.71669	0.712657	0.871264	lnc	heart
Lat.dSep08	0.0306312	0.193592	0.29433	0.175388	0.043622	0.342927	1.62334	10.0747	0.964593	lnc	thymus
Lat2.bSep08	0.101394	0.3227	0.528053	0.188908	0.0353785	0.598566	3.25683	0.481878	0.9109	lnc	spleen
lawby.aSep08	0.808702	15.1455	0.713812	2.26624	2.52146	3.04674	2.3415	1.13565	0.922419	lnc	heart
Ldb3.bSep08	0.0129218	10.0348	0.151181	0.00700356	0.0171171	0.0158814	0	0	0.997094	lnc	heart
Ldl_recept_a.7.aSep08-uns	0	0	0	3.97974	0.0412173	0.0933175	0.0200646	0	0.99445	lnc	kidney
Leap2.bSep08	0.092064	0.0553904	2.07277	0.110975	3.39486	0.0569902	0.0381429	0	0.897899	lnc	liver
leefer.aSep08-unspliced	0.198553	4.12163	0.117128	1.43629	1.16427	0.497773	0.221033	0.185414	0.892958	lnc	heart
leewo.aSep08-unspliced	0.0879943	2.87618	0.108761	0.0705054	0.0400717	1.60947	0.826321	0.140552	0.868876	lnc	heart
Lef1.eSep08	0.642666	0.542334	1.00665	0.603992	0.212784	5.17509	17.2382	29.3929	0.882835	lnc	thymus
lerwor.aSep08-unspliced	0.426032	5.46207	0.329396	0.549677	0.0665765	8.05718	0.184575	0.113692	0.880825	lnc	lung
lerwoy.aSep08-unspliced	4.06989	0.860341	0.0942206	0.372273	0.0725314	0.299998	0.0681057	0.0298602	0.943837	lnc	brain
lerzer.aSep08-unspliced	4.06033	0.923056	0.0152507	0.373367	0	0.0778303	0.214483	0.0402899	0.942148	lnc	brain
leyglar.aSep08-unspliced	0.0255363	35.6027	0.673646	2.16832	0.070757	0.343301	0.324739	0.284498	0.985095	lnc	heart
leykoy.aSep08-unspliced	0.461614	5.45365	0.0228448	0.353117	0.247416	0.609429	0.267625	0.0402899	0.951535	lnc	heart
leysaw.aSep08-unspliced	0.217354	4.66245	0.343915	0.916182	1.50471	9.93685	1.28181	0.106262	0.879547	lnc	lung
leywey.aSep08	0.179888	1.07597	0.429894	0.191582	2.22503	0.499264	0.317115	0.466597	0.867204	lnc	liver
Lgmn.cSep08-unspliced	0.148095	2.06738	0.137967	3.74094	0.225092	0.280847	0.969337	0.119692	0.877289	lnc	kidney
Lims2.dSep08	0.0976366	11.1229	1.05299	1.07914	0.980346	2.31702	1.08391	0.163234	0.921079	lnc	heart
Lin9.aSep08	5.06877	0.258077	0.357307	0.24571	0.0731616	0.241143	0.405051	0.38512	0.958437	lnc	brain
Lkap.bSep08	0.809831	2.4066	0.649945	1.22547	1.01388	0.8527	0.940569	0.621504	0.858881	lnc	heart
Lman1.iSep08-unspliced	0.24634	16.0688	1.22246	1.68611	5.08549	1.29281	1.09583	0.119692	0.911228	lnc	heart
Lnx1.cSep08	0.435837	8.62932	2.12134	0.974581	0.0902787	0.270738	0.135118	0.245888	0.939073	lnc	heart
LOC100188936.bSep08-unspl	0.541334	4.04035	0.771533	0.601501	0.3571	0.858381	1.40557	1.5124	0.862384	lnc	heart
LOC293103.aSep08	0.978372	5.07897	0.972647	1.46237	0.823885	1.79004	1.51804	1.31448	0.89617	lnc	heart
LOC293989.eSep08	0.173631	1.05434	0.186435	0.307677	3.57889	0.242634	0.280334	0.155805	0.94532	lnc	liver
LOC310649.aSep08-unsplice	0.215544	3.2332	0.368515	0.596989	0.817811	0.504906	0.576506	0.251495	0.9137	lnc	heart
LOC360721.fSep08	0.118489	5.00173	0.357276	0.283568	0.455395	0.664377	0.340294	0.29986	0.950564	lnc	heart
LOC363188.bSep08	0.37663	5.32565	0.480515	0.880694	1.33852	0.876016	1.08303	0.488382	0.916654	lnc	heart
LOC364224.aSep08	0.854311	6.92293	0.378919	0.591383	0.282909	0.44743	0.414627	0.222955	0.965206	lnc	heart
LOC366309.aSep08-unsplice	0.851574	13.5683	0.649474	1.95949	1.85838	0.942838	1.37752	0.608892	0.956061	lnc	heart
LOC498909.aSep08	0.55084	47.0339	1.00644	3.41475	2.21852	0.649921	0.585834	0.893218	0.983208	lnc	heart
LOC498909.fSep08	0.0994467	7.64692	0.193131	0.831794	0.275695	0.18525	0.130286	0.338721	0.974292	lnc	heart
LOC499235.aSep08-unsplice	0.323946	10.1915	0.598227	0.905789	1.67725	0.454779	1.19797	1.00694	0.943578	lnc	heart
LOC499315.bSep08	0.0500139	5.1145	0.461879	0.396249	0.0282793	2.77393	0.333509	0.119944	0.888611	lnc	heart
LOC499315.cSep08	0.410613	4.0348	0.734753	0.889279	0.541091	1.36484	1.10502	0.598085	0.890837	lnc	heart
LOC500300.aSep08-unsplice	0.130385	16.1299	0.196808	0.821533	1.57811	1.94595	0.121247	0.181344	0.963175	lnc	heart
LOC500877.bSep08-unsplice	0.219438	0.397104	0.927072	1.74556	3.82454	1.09373	0.469989	0.225138	0.859645	lnc	liver
LOC501736.aSep08	0.0546646	0.220736	0.731464	0.121397	0.234593	0.593396	6.31223	0.325902	0.956635	lnc	spleen
LOC678701.kSep08	0.107103	0.321731	3.14279	0.644445	0.354296	5.66704	173.388	5.50432	0.98764	lnc	spleen
LOC679881.aSep08-unsplice	0.554091	13.4548	0.403739	1.02642	0.222802	0.236887	0.11253	0.270314	0.978167	lnc	heart
LOC680215.aSep08-unsplice	0.741054	2.07218	0.354163	0.330709	0.140252	0.354421	0.45075	0.348899	0.871447	lnc	heart
LOC680405.aSep08-unsplice	0.2391	6.57217	2.32645	0.257106	1.88081	0.281549	0.300399	0.338469	0.910894	lnc	heart
LOC680485.bSep08	7.29884	6.4723	23.4225	10.3379	14.1132	27.0611	65.1444	130.439	0.874915	lnc	thymus
LOC680551.bSep08	0.0666981	0.0365137	0.0472356	0.065993	25.6542	0.239409	0.0291038	0.0268599	0.998195	lnc	liver
LOC680714.bSep08-unsplice	0.792176	4.22282	0.117838	0.789161	0.0937115	0.669861	0.322772	0.0835801	0.921171	lnc	heart
LOC680918.bSep08	0.433622	0.633967	0.398798	2.21189	0.275413	0.579328	0.380477	0.429982	0.911201	lnc	kidney
LOC681022.aSep08-unsplice	0.493996	2.74255	0.182205	0.641313	0.465755	0.445388	0.618535	0.444337	0.88751	lnc	heart
LOC681219.aSep08	2.62509	10.68	1.68553	2.75109	1.75631	0.869718	1.56724	1.55966	0.902048	lnc	heart
LOC681260.aSep08-unsplice	0.297493	3.74985	1.20534	1.14994	0.723474	0.525043	1.25813	0.338469	0.85867	lnc	heart
LOC683626.aSep08-unsplice	1.68907	285.865	4.15682	5.38545	1.50849	24.2328	16.8301	3.77364	0.976379	lnc	heart
LOC685244.aSep08-unsplice	0.269628	6.12649	0.0622984	0.249781	0.0289095	0.0776332	0.0299628	0.0164303	0.985513	lnc	heart
LOC685418.aSep08-unsplice	0.284429	10.024	1.05974	2.032	0.172596	0.103143	0.199519	0.319856	0.950331	lnc	heart
LOC685908.aSep08	2.67275	0.589045	0.888828	0.348742	0.197558	0.275999	0.660234	0.240139	0.895094	lnc	brain
LOC686029.aSep08-unsplice	2.99025	10.2458	0.736791	2.09274	0.860925	0.394341	0.515883	1.18836	0.912719	lnc	heart
LOC686506.aSep08	1.01154	3.92006	0.803341	1.37184	0.285715	0.550179	0.560166	0.765811	0.868375	lnc	heart
LOC688389.aSep08-unsplice	0	0	0	7.42908	0	0.0079407	0	0	0.999847	lnc	kidney
LOC688435.aSep08	0.89843	7.79417	0.256704	0.281988	0.10791	0.31544	0.31735	0.92405	0.956388	lnc	heart
LOC688869.aSep08-unsplice	6.11485	50.5299	9.77321	9.95035	6.11616	4.67387	4.45974	5.60383	0.952018	lnc	heart
LOC688972.aSep08	0.0618769	0.0730274	0.0388059	0.126517	0.0625135	0.152673	6.76679	0.046542	0.993836	lnc	spleen
LOC689486.aSep08	0.528147	4.83486	0.446034	0.582059	0.342737	0.584484	0.618159	0.927553	0.948163	lnc	heart
LOC689593.iSep08	1.08572	6.26507	0.497249	1.31772	1.17406	0.355892	0.646397	0.172235	0.90519	lnc	heart
LOC689953.bSep08	2.6116	1.47336	0.85607	0.677882	0.313198	1.39448	4.50922	10.6384	0.866576	lnc	thymus
LOC690068.bSep08	0.853766	7.39633	0.760555	1.29513	2.89676	1.14695	1.42617	0.882331	0.915226	lnc	heart
LOC690094.aSep08-unsplice	0.360633	0.87261	15.4318	0.678964	0.647109	13.2735	31.8441	4.03594	0.851277	lnc	spleen
LOC690126.aSep08-unsplice	0.275885	0.689356	4.53488	0.908914	0.228474	0.861509	9.74283	36.1995	0.937877	lnc	thymus
LOC690139.bSep08	0.132919	8.31597	0.146021	0.0140071	0.0182614	0.159234	0.0110255	0	0.991729	lnc	heart
LOC690214.bSep08-unsplice	0.252363	3.47238	0.404637	0.961571	0.934199	0.516945	0.416613	0.30286	0.910265	lnc	heart
LOC690226.bSep08	0	0	0.00759405	1.69836	2.51102	0.00774361	0.00989813	0	0.901941	lnc	liver
LOC690507.aSep08	11.5014	0.17375	0.100394	0.121397	0.027135	0.121021	0.083963	0.0731504	0.99364	lnc	brain
LOC690510.aSep08-unsplice	1.08387	8.57907	0.468011	1.48762	1.31047	0.975278	1.1921	0.384006	0.926553	lnc	heart
LOC690883.aSep08	0.0114189	0.321195	0.105952	4.98339	0	0	0.0180782	0.334086	0.977332	lnc	kidney
LOC690976.aSep08-unsplice	0.0683378	1.4983	1.2515	0.371666	0.144947	3.91889	8.62614	1.19479	0.866954	lnc	spleen
LOC691024.bSep08	23.8952	2.12897	0.731317	1.35908	0.49392	3.00071	1.54667	0.805175	0.959658	lnc	brain
LOC691169.cSep08	3.61983	0.0562182	0.0242655	0.0189894	0.0265049	0.0402091	0.0859155	0.0572231	0.993002	lnc	brain
LOC691170.aSep08-unsplice	0.279335	2.36486	0.223853	0.407697	0.435471	0.840043	0.49514	0.444589	0.895966	lnc	heart
LOC691178.aSep08	3.71005	0.165483	0.248149	0.160607	0.0424777	0.313226	0.211101	0.154233	0.961129	lnc	brain
LOC691259.cSep08	0.00615361	0.036237	31.8331	0.022408	0.00887364	0.0180751	0.0319492	0.0537198	0.999397	lnc	intestines
LOC691352.bSep08-unsplice	0	0	6.89321	0	0	0	0.0110255	0	0.999772	lnc	intestines
LOC691427.aSep08	3.19575	32.0532	7.0995	7.32653	2.83942	2.27027	2.78165	3.07344	0.939109	lnc	heart
LOC691923.aSep08	0.0175725	0.878669	6.36933	0.23424	0.0389274	0.367826	0.0508864	0.149804	0.963679	lnc	intestines
LOC691933.gSep08	0.385857	9.99382	0.124847	0.0954046	0.130864	0.1371	0.159121	0.0731504	0.991442	lnc	heart
loglaw.aSep08-unspliced	13.0811	0.499348	0.0389312	0.301114	0.0100179	0.138197	0.115053	0.191523	0.986622	lnc	brain
lorgloy.aSep08-unspliced	2.75794	0.192489	0.278462	0.501763	0.0612532	0.272315	0.213981	0.157233	0.933849	lnc	brain
lorgly.aSep08-unspliced	3.5804	12.1293	0.0235552	0	0.0164869	0.0258187	0.022051	0.0301117	0.95644	lnc	heart
loycha.aSep08-unspliced	0.111754	4.86196	0.197519	0.617358	0.965684	0.423411	0.491826	0.50695	0.923846	lnc	heart
loyflo.aSep08	3.72727	0.599242	0.463509	0.700851	0.250683	1.22302	0.544718	0.401047	0.900218	lnc	brain
Lphn3.bSep08	0.969492	0.424253	1.17226	0.550335	0.100181	5.34175	1.7982	0.176664	0.877623	lnc	lung
Lrrc39.dSep08	0.12796	8.76868	0.158588	0.23424	0.189828	0.248887	0.282945	0.154485	0.991714	lnc	heart
luru.aSep08-unspliced	3.42124	0.174715	0.573995	0.315912	0.0100179	0.117665	0.381282	0.0539713	0.934777	lnc	brain
Ly6b.cSep08	0	0.0186022	0.0394536	2.07254	0.0164869	8.8482	0.3779	0.0676527	0.958141	lnc	lung
lyder.aSep08-unspliced	0.379845	3.21899	0.630494	0.465473	0.0100179	0.425801	0.261988	0.379262	0.889472	lnc	heart
lynoy.aSep08	2.89071	30.055	0.884043	4.07365	0.71002	1.40639	2.65646	0.707473	0.959225	lnc	heart
Lyrm1.aSep08	0.797227	2.52083	0.460512	0.834114	0.523978	0.724263	0.63874	0.427296	0.90344	lnc	heart
Lyz2.cSep08-unspliced	0.570669	4.2159	21.0015	6.73911	0.606289	265.466	32.568	3.53901	0.964813	lnc	lung
Magmas.aSep08	1.20107	5.11676	0.97319	1.51025	1.0025	1.36446	1.11358	1.16343	0.947728	lnc	heart
majy.aSep08-unspliced	0.0316899	10.8068	0.0227821	0.107997	0	0	0.00989813	0	0.997721	lnc	heart
Mak10.gSep08	0.376527	5.66155	0.916676	1.3991	0.460714	1.10156	1.44417	0.984085	0.890603	lnc	heart
Map1lc3a.aSep08	0.420217	9.6739	0.0948684	0.491013	0.118442	0.514534	0.173495	0.150056	0.980634	lnc	heart
Map2k1ip1.fSep08-unsplice	0.237011	2.98971	0.320695	0.434664	0.272891	0.415187	0.329302	0.190597	0.955794	lnc	heart
Map3k7ip2.cSep08	0.309999	3.36739	0.81601	0.623784	0.717517	0.614105	1.02253	0.412294	0.890372	lnc	heart
Map4.fSep08	1.21056	12.9838	1.44347	1.01846	0.972776	2.3086	1.34251	0.625888	0.947506	lnc	heart
Map7d1.fSep08-unspliced	4.36872	15.1344	0.682201	0.956933	2.05956	3.92331	2.87414	1.64158	0.884041	lnc	heart
Mapbpip.fSep08	0.513136	6.44829	0.281304	0.92504	1.18596	0.496894	0.7478	0.567425	0.936333	lnc	heart
Mapk1.dSep08-unspliced	1.65908	3.22643	0.213104	0.452273	0.330479	0.284511	0.680031	0.417306	0.879343	lnc	heart
Mapk1.eSep08	0.595725	1.85075	0.745638	0.570205	0.527409	0.859918	1.23279	0.546045	0.850394	lnc	heart
Mapk9.cSep08	0.928046	3.17463	0.961186	0.810967	1.47356	0.922569	1.29387	1.0045	0.89617	lnc	heart
marbla.aSep08-unspliced	0.62482	9.8281	0.213814	0.82403	0.160288	3.09782	0.462668	0.173664	0.934465	lnc	heart
March2.cSep08	0.952694	7.62049	0.614596	1.73462	3.16965	1.15022	1.45569	1.36952	0.874701	lnc	heart
marfer.aSep08	11.8704	0.00895578	0.0698924	0.0248991	0.0182614	0.141093	0.0709511	0.0136814	0.996567	lnc	brain
marfler.aSep08-unspliced	0.420114	17.935	0.0768388	0.14581	0.14964	1.2647	0.403836	0.273314	0.98243	lnc	heart
marro.aSep08-unspliced	0.806004	7.14786	0.407906	0.834814	0.52729	0.826355	0.705987	0.363506	0.959417	lnc	heart
Masp1.bSep08	0.24922	4.80273	0.0234925	0.0294115	0.632913	0.0247219	0.103759	0	0.968366	lnc	heart
Mat1a.bSep08	0	0.0927319	0.0151881	0.0248991	178.454	0.252374	0.0271174	0	0.99967	lnc	liver
mawtor.aSep08-unspliced	0.796158	10.6436	0.100519	0.283723	0.0347483	0.117731	0.172636	0.01343	0.98085	lnc	heart
mawvar.aSep08	0.485379	3.99957	0.110056	0.209781	0.0554143	0.0569902	0.119583	0.133374	0.971651	lnc	heart
Mbl2.dSep08	0.605334	0.532687	0.534175	0.351096	19.7699	0.402065	0.351051	0.203524	0.988645	lnc	liver
Mbp.gSep08	130.705	0.165757	0.449157	0.200453	0.0554143	0.21493	0.2954	0.95815	0.997866	lnc	brain
Mdh1.bSep08-unspliced	1.17347	22.275	0.468951	2.16617	0.468957	0.14265	0.145841	0.132871	0.975684	lnc	heart
Mdh1.cSep08	9.31721	86.1583	7.90055	14.4493	4.94113	2.2696	2.39477	2.76145	0.952068	lnc	heart
meeru.aSep08-unspliced	0.00615361	0.0733041	0.167602	0.0343938	0.0100179	0.436553	2.40244	10.1793	0.956645	lnc	thymus
Mef2c.aSep08-unspliced	4.94769	8.5802	0.118236	0.30628	0.0382972	0.520716	1.87558	0.0301117	0.872581	lnc	heart
Mef2d.dSep08-unspliced	1.3246	8.5766	0.425653	0.494884	0.450182	0.740807	0.879784	0.653862	0.965119	lnc	heart
Megf11.aSep08	0.681233	0.422458	0.354435	3.3093	0.254233	0.991625	0.687083	0.382622	0.906756	lnc	kidney
Meis2.fSep08	5.78783	29.5934	2.91332	10.259	1.2412	6.63667	3.59067	1.36991	0.883556	lnc	heart
Meis2.gSep08	0.899003	7.05188	0.790366	2.68559	0.204542	1.19959	0.654275	0.236384	0.89072	lnc	heart
Memo1.cSep08	0.312737	2.70147	0.556581	0.849398	0.263621	0.277996	0.920846	0.573534	0.888112	lnc	heart
merbor.aSep08-unspliced	1.34047	4.27666	0.578465	1.03389	0.37994	1.29634	1.16552	0.432731	0.869203	lnc	heart
merfer.aSep08	2.00298	33.6258	1.46709	4.61936	2.05468	1.17259	1.3443	3.1166	0.96668	lnc	heart
mermey.aSep08-unspliced	2.13582	9.64764	2.0149	3.6287	2.08873	2.38855	3.28724	1.46692	0.88226	lnc	heart
merwoy.aSep08-unspliced	0.0492624	34.0895	0.719035	0.367863	0.899332	0.142564	0.289173	0.894916	0.987337	lnc	heart
meyflo.aSep08	12.6907	2.35107	0.427982	1.41643	0.0966303	4.7984	2.24013	1.14138	0.8662	lnc	brain
meyny.aSep08-unspliced	0.406709	6.68699	0.542939	1.93387	1.28374	0.995815	0.84558	0.292682	0.904992	lnc	heart
Mfn2.dSep08	0.550228	13.115	0.526831	1.29315	0.528549	0.34558	0.505676	0.33272	0.9804	lnc	heart
Mgat4b.eSep08-unspliced	0.361072	0.855954	0.0318596	0.845104	2.64086	0.238772	0.0791312	0.111446	0.874045	lnc	liver
MGC108747.eSep08	0.00615361	0.00895578	0	0.0760946	20.653	0.501655	0	0.01343	0.995806	lnc	liver
MGC72973.jSep08	2.49318	10.9429	0.626255	9.6694	4.6414	7.21788	54.3064	0.845716	0.914699	lnc	spleen
Mgp.cSep08	0.269008	18.3887	0.918465	3.21397	0.382061	36.3744	6.22995	0.511739	0.889091	lnc	lung
Mgrn1.dSep08	3.78959	26.3079	1.3318	3.39746	0.971753	1.89153	1.85268	1.06368	0.957733	lnc	heart
Mgst3.cSep08-unspliced	0.601504	9.46989	0.821652	1.08218	0.444742	0.0551907	0.146734	0	0.952451	lnc	heart
Mid1ip1.bSep08	0.149564	2.92991	0.334587	0.319497	0.68781	0.924343	0.514292	0.157988	0.895124	lnc	heart
Miox.dSep08	0	0	0	19.4588	0.0907928	0	0	0	0.999333	lnc	kidney
Mipep.cSep08	0.259849	3.14499	0.567079	0.977026	0.576638	0.432842	0.575701	0.206776	0.89554	lnc	heart
Mknk1.dSep08-unspliced	0.156332	2.3147	0.313748	0.321518	0.304605	0.618401	0.903037	0.331463	0.877236	lnc	heart
Mobkl3.cSep08	0.289865	2.42604	0.484715	0.332119	0.275181	0.771211	1.09577	0.393869	0.885995	lnc	heart
Mobp.aSep08	12.2933	0	0	0	0	0	0	0	1	lnc	brain
Mocs2.dSep08	0.370407	3.83283	0.543408	0.968018	1.71073	0.450215	1.07054	0.575105	0.872279	lnc	heart
mofer.aSep08	0.0808155	0.036237	0.208842	0.814236	4.4975	0.0496408	0.0409883	0.0813341	0.966107	lnc	liver
morflo.bSep08-unspliced	0.277558	0.0093697	0.659754	0.328052	4.70554	0.116568	0.0370155	0.0492908	0.957047	lnc	liver
Morn1.bSep08	3.71479	0.870399	0.460354	1.39551	0.275413	0.939699	0.405017	0.409482	0.882538	lnc	brain
morvey.aSep08-unspliced	3.50694	0.37533	0.0151881	0.00949469	0	0.00774361	0.00903912	0	0.983022	lnc	brain
moysha.aSep08-unspliced	11.1231	47.1954	1.50718	2.41351	1.87923	3.80374	3.97743	2.22848	0.948776	lnc	heart
Mrpl13.aSep08	0.763383	7.49082	0.954982	1.05915	0.781924	1.20304	1.50622	1.16557	0.955606	lnc	heart
Mrpl51.bSep08	0.964663	11.9512	0.704921	1.04786	1.34179	0.759448	0.845882	0.593719	0.973557	lnc	heart
Mrps36.bSep08	0.838247	15.7406	2.08142	2.4662	0.680084	0.974944	1.05688	1.19804	0.956981	lnc	heart
Mst1.cSep08-unspliced	0	0.239891	0.0159611	0.00949469	5.70247	0.286548	0.0279764	0.0301117	0.984719	lnc	liver
Mtch1.fSep08-unspliced	1.0078	2.71676	0.269698	0.70005	0.509662	0.374558	0.511803	0.260496	0.894695	lnc	heart
Muc1.aSep08	0.0612959	0.0460207	0.0548297	3.34256	0.0672067	10.0352	0.0785944	0.0602234	0.951539	lnc	lung
Muc13.bSep08	0.0121704	0.0093697	6.34954	0.0235018	0	0.0317628	0.0310901	0.0136814	0.997265	lnc	intestines
munee.aSep08-unspliced	3.66617	7.94706	0.514046	0.850784	1.32393	1.21802	1.77603	1.07448	0.868826	lnc	heart
mushar.aSep08-unspliced	0.562088	3.61513	0.613448	1.53846	0.862583	0.662971	0.839997	0.500132	0.904666	lnc	heart
myby.aSep08	10.0475	0.841883	1.04307	0.790272	0.355674	1.23742	1.71974	0.39687	0.942585	lnc	brain
Myeov2.aSep08	1.41602	6.32447	0.554398	1.30958	1.63667	0.912101	1.31997	1.14067	0.89085	lnc	heart
Myh11.cSep08	0.217013	0.496862	4.45804	0.343165	0.0648021	1.67868	0.527425	0.277177	0.897521	lnc	intestines
Myh6.cSep08	0.406275	485.813	0.17717	0.095708	0.345939	0.0909467	0.0489	0	0.999657	lnc	heart
Myh6.dSep08	0.0497066	319.905	0.0455643	0	0.395631	0	0.0279764	0	0.999768	lnc	heart
Myh6.eSep08	0.068782	60.8407	0.0151881	0	0.0631437	0	0	0	0.999655	lnc	heart
Myh8.aSep08	0.107382	18.9942	0.115519	0.285269	0.0995504	0.100181	0.0991958	0.141306	0.998079	lnc	heart
Myl2.bSep08	0.616417	97.5698	0.0719609	0.0343938	0.179181	0.134138	0.0890293	0.211456	0.998395	lnc	heart
Myl7.dSep08-unspliced	0	2.65093	0	0	0.0347483	0.00774361	0	0	0.99771	lnc	heart
Myom1.bSep08	0	10.1079	0.00759405	0	0.00824347	0.00774361	0	0	0.999667	lnc	heart
Myosin_tail_1.0.cSep08	0.176056	0.569615	11.4952	0.466412	0.0365228	5.71657	0.88365	0.31797	0.901371	lnc	intestines
Myt1l.dSep08	6.39185	0.475913	1.204	0.438386	0.277188	0.370611	0.986691	0.454596	0.947034	lnc	brain
myva.aSep08-unspliced	1.61817	3.25663	0.124074	0.27342	0.210379	0.796275	0.44459	0.163234	0.874059	lnc	heart
mywee.aSep08-unspliced	0.0129218	5.18592	1.75926	0.623577	0.0188916	2.48547	0.13707	0.0627208	0.861659	lnc	heart
n3876	68.519	0.056081	0.00830442	0.0164983	0.215072	0.0562876	0.0601939	0.01343	0.999233	lnc	brain
n4526	3.677	72.8567	4.21847	0.432156	0.115125	1.40234	0.237447	0.27936	0.981233	lnc	heart
nadee.aSep08-unspliced	0.713467	3.4746	0.406121	0.373956	0.461345	0.589291	0.617347	0.253318	0.927198	lnc	heart
NADH_oxidored.0.bSep08	1.07382	15.8978	2.40376	2.20955	1.58651	2.4664	3.48325	2.1155	0.92462	lnc	heart
nafa.aSep08-unspliced	1.96632	6.28603	0.822613	1.62891	0.855368	0.708533	0.842809	0.367009	0.888435	lnc	heart
nafer.aSep08	5.25893	0.292105	0.283769	0.365573	0.0536399	1.6485	0.395387	0.382874	0.916394	lnc	brain
Nampt.bSep08	0.659208	20.4251	0.650467	2.13444	6.1082	1.92924	1.32898	0.51163	0.930121	lnc	heart
Nap1l4.dSep08-unspliced	0.495152	9.73112	0.444268	0.700491	0.398318	0.316188	0.592329	0.554669	0.980455	lnc	heart
narblo.aSep08-unspliced	0.298552	3.17078	0.626391	0.458303	1.18814	0.848287	0.418888	0.139123	0.858454	lnc	heart
nasha.aSep08-unspliced	0.203955	2.81115	0.28825	0.295251	0.40885	0.953518	1.05372	0.837389	0.856811	lnc	heart
nataw.aSep08-unspliced	1.09618	3.77831	0.505219	0.384092	1.96599	0.227455	0.212619	0.113943	0.855446	lnc	heart
nawfar.aSep08-unspliced	3.02572	0	0.0242029	0	2.3468	0.0079407	0.0110255	0	0.887159	lnc	brain
nawfloy.aSep08-unspliced	0.966294	1.70294	0.289546	0.319359	0.280506	0.207995	0.394328	0.556035	0.851108	lnc	heart
Ncbp1.cSep08	0.487915	1.18056	0.659472	2.42881	0.608929	0.505648	1.13247	0.744951	0.859819	lnc	kidney
Ncstn.eSep08	0.473681	2.60129	0.796457	0.816145	1.02516	0.502332	0.93663	0.597708	0.876969	lnc	heart
Nde1.bSep08-unspliced	0.0812596	4.12304	0.291614	0.228301	0.18336	0.400377	0.462131	0.891441	0.930382	lnc	heart
Ndrg2.hSep08	0.473208	4.66784	0.0999968	0.0946142	0.951713	0.440495	0.0740648	0.44324	0.935973	lnc	heart
Ndrg2.mSep08	0.637566	16.3401	0.0532836	0.193467	1.45313	0.542547	0.0601939	0.161554	0.976065	lnc	heart
Ndrg4.hSep08-unspliced	22.4631	37.7094	0.178653	1.10878	0.0648021	0.128259	0.0200646	0.01343	0.90949	lnc	heart
Ndrg4.jSep08	1.89983	2.5105	0.0159611	0.164358	0	0	0	0	0.881632	lnc	heart
Ndufa1.bSep08	2.43739	24.676	2.01753	4.50573	2.5727	2.37977	2.13544	1.73783	0.964989	lnc	heart
Ndufa10.cSep08	0.25222	6.17444	0.202794	0.463789	0.348741	0.276879	0.321323	0.124121	0.973531	lnc	heart
Ndufa13-ps.cSep08-unsplic	0.192639	3.31999	0.254071	0.716793	0.267453	0.304077	0.407809	0.213279	0.953971	lnc	heart
Ndufa5.bSep08	0.414887	8.43423	0.365957	0.623554	0.315253	0.40665	0.466641	0.233636	0.97925	lnc	heart
Ndufa6.bSep08-unspliced	1.67679	17.277	8.07089	4.38518	3.03045	3.85319	2.48482	1.26269	0.857938	lnc	heart
Ndufa7.bSep08	2.17846	23.973	1.70251	4.34874	5.00351	1.77909	1.5956	2.06069	0.952124	lnc	heart
Ndufb2.bSep08	2.41967	13.4171	3.06099	4.86782	1.99978	2.02443	1.56406	1.18987	0.897214	lnc	heart
Ndufb3.bSep08	4.03385	39.1616	4.26082	5.89509	3.59113	2.5931	2.73629	2.06008	0.958609	lnc	heart
Ndufb8.bSep08	0.163687	4.51392	0.24185	1.0942	0.17729	0.0869535	0.189352	0.258564	0.948264	lnc	heart
Ndufb9.cSep08	0.259131	8.62872	0.24559	0.833661	0.312219	0.204402	0.193023	0.239888	0.984136	lnc	heart
Ndufs4.bSep08	0.336013	5.49579	0.512375	0.698012	0.247531	0.367255	0.433799	0.310038	0.96809	lnc	heart
Ndufs5.cSep08-unspliced	0.356837	5.65053	0.286799	0.803197	0.503705	0.293943	0.15488	0.212273	0.960294	lnc	heart
Ndufs6.bSep08-unspliced	0.755045	8.63338	2.54916	1.48652	0.788226	1.24261	0.843668	0.539433	0.921835	lnc	heart
Ndufv2.cSep08	5.02142	23.6982	5.17186	4.38198	4.0701	3.00235	2.23393	3.28174	0.923289	lnc	heart
Ndufv3l.cSep08	0.467225	7.24635	0.352492	1.00536	0.612129	0.272203	0.308345	0.31929	0.970675	lnc	heart
Nebl.aSep08	1.65533	109.304	0.472032	0.407124	0.159659	7.20281	1.52485	3.98616	0.981296	lnc	heart
Nedd4.cSep08	1.43677	14.589	0.948243	2.29524	1.29679	2.49555	1.58627	0.938189	0.953642	lnc	heart
neetu.aSep08-unspliced	0.286273	2.04547	0.533736	0.497999	0.39946	0.785272	0.811229	0.497697	0.853199	lnc	heart
nerwey.bSep08	0.788398	4.6357	1.66734	0.967818	0.77036	1.64852	2.11647	0.823599	0.874711	lnc	heart
Nexn.gSep08	0.355543	6.915	0.326408	0.165893	0.0460266	0.303992	0.150941	0.0870833	0.976838	lnc	heart
neymu.aSep08-unspliced	0.794007	17.3727	0.772338	3.68763	1.76266	4.07939	2.01647	0.436297	0.911478	lnc	heart
Nfe2l1.cSep08	7.75348	51.3682	3.56906	5.49043	2.41423	5.80311	4.36781	2.37429	0.955818	lnc	heart
Nfib.bSep08	2.24603	24.0966	2.33687	4.17525	5.0409	6.71753	2.21936	1.23893	0.904362	lnc	heart
Nfix.dSep08-unspliced	0.422915	3.72563	0.352241	0.235929	0.622147	1.17722	0.440885	0.125693	0.900904	lnc	heart
Nfkb2.gSep08-unspliced	9.67121	0.571277	1.28379	0.383892	0.239521	1.21299	1.92453	1.03443	0.924665	lnc	brain
Nhlrc2.dSep08-unspliced	0.404597	4.089	0.632344	1.3196	0.926986	0.769254	0.669528	0.484456	0.907929	lnc	heart
Nid67.aSep08	0.35017	7.97371	1.30869	0.42707	0.110198	1.87504	1.09937	0.750952	0.906438	lnc	heart
Nme2.dSep08-unspliced	2.86123	21.2483	2.86099	6.23189	3.01259	2.33765	2.97669	2.96989	0.947971	lnc	heart
Nnt.dSep08	0.0375362	11.2323	0.0470477	0.393283	0.197326	0.085771	0.195634	0.0268599	0.989859	lnc	heart
noykar.aSep08-unspliced	0.942447	8.7067	1.86139	1.61347	1.28437	2.28992	1.56537	0.55536	0.890907	lnc	heart
noyroy.aSep08-unspliced	0.129156	1.12132	0.375274	0.27354	0.0460266	4.13003	0.941327	0.166737	0.904464	lnc	lung
Nptn.eSep08	2.41635	8.66394	1.22359	1.0849	0.610985	1.87615	1.23902	0.489451	0.903633	lnc	heart
NR_032122	35.0995	77.3338	18.0397	50.2379	23.0887	494.699	43.9587	19.602	0.957717	lnc	lung
NR_033150	7.41539	7.30491	17.0907	28.317	4.58219	4.9707	9.73157	5.59325	0.851855	lnc	kidney
NR_037317	1039.62	0.628334	4.10709	0.176161	0.196812	1.53166	2.97845	0.467774	0.998783	lnc	brain
NR_037352	10.836	0.219631	0.472649	0.292123	0.198587	0.787092	0.71526	0.500572	0.975883	lnc	brain
NR_073160	0.616275	4.56255	0.241349	0.585336	0.469702	0.524098	0.466695	0.393869	0.946844	lnc	heart
NR_104335	31.5218	78.209	25.5683	164.831	18.2083	37.5093	41.7577	29.2877	0.868853	lnc	kidney
NR_111959	7.04647	0.036237	0.0311492	0.0238053	0.00824347	0	0.0520138	0.0537198	0.995841	lnc	brain
NR_126570	34.5414	1.50355	0.27488	1.26153	0.103731	1.65571	0.462903	0.0462905	0.979357	lnc	brain
NR_126575	0.0545278	0.0727507	0.677721	0.0375089	0.0754502	9.92221	0.0180782	0.01343	0.987667	lnc	lung
NR_130147	2.62349	7.37013	1.32876	3.072	0.839739	1.55891	1.91273	0.972398	0.859342	lnc	heart
NR_131082	0.719574	0.219633	0.21045	0.310792	0.0547842	3.36742	0.37029	0.218211	0.925814	lnc	lung
NR_132107	1.18814	2.33297	17.6759	7.22493	2.13708	16.7852	163.957	198.495	0.853033	lnc	thymus
Nr3c2.cSep08-unspliced	0.565675	4.5627	0.572834	1.06062	0.277987	0.493018	0.364331	0.0492908	0.903819	lnc	heart
Nrap.dSep08-unspliced	0.0423574	7.18926	0.168468	0.00700356	0.74701	0.00774361	0	0	0.980674	lnc	heart
Nrg4.aSep08	0.843336	4.14424	1.01286	2.22358	1.35398	1.08709	0.77887	1.11716	0.874147	lnc	heart
nuvar.aSep08	0.600854	5.18938	0.928032	0.962378	1.1049	1.96451	1.94599	0.841961	0.871025	lnc	heart
nypy.aSep08-unspliced	4.55238	1.57463	1.02479	0	0	0.0154872	0	0	0.917942	lnc	brain
nyto.aSep08-unspliced	0.832493	3.21229	0.154179	0.94596	0.224461	0.185053	0.0299628	0	0.894507	lnc	heart
nyvar.aSep08	0.0877205	11.08	0.0305015	0.273587	0	0.0313686	0.0590665	0.0164303	0.99357	lnc	heart
Oaz1.gSep08	0.449033	5.88093	0.852894	0.744551	0.840028	0.793581	1.7021	0.370324	0.918074	lnc	heart
Obscn.aSep08	0.0126145	40.7876	0.103047	0.0518195	0.0164869	0.0531285	0	0	0.99917	lnc	heart
Ogdh.gSep08-unspliced	1.39746	44.306	1.94253	3.58207	1.33194	0.742647	1.01879	1.36395	0.979731	lnc	heart
Olfm1.dSep08	7.46898	0.0737158	0.0947431	0.159983	0	0.781031	0.0831039	0.0547256	0.976143	lnc	brain
Osbpl11.bSep08-unspliced	0.2486	3.65495	0.261426	0.522441	2.26986	0.479895	0.772999	0.604571	0.856588	lnc	heart
Osbpl2.eSep08	1.09977	3.6095	0.969469	1.33636	0.819192	1.22879	1.15525	1.04513	0.90172	lnc	heart
Osgin1.cSep08	0.0358965	0.733316	0.345859	6.41374	4.10218	0.343892	0.218188	0.0301117	0.874709	lnc	kidney
Otud1.aSep08-unspliced	0.173494	3.90466	0.139973	0.312796	0.284685	1.15292	0.474338	0.152553	0.935075	lnc	heart
Oxr1.eSep08	1.2703	8.27218	0.479867	1.14466	0.791309	1.37638	1.1424	0.987273	0.929727	lnc	heart
P2ry1.bSep08	0.176027	7.52597	1.28233	0.505336	1.7342	0.192882	0.468472	0.161554	0.934241	lnc	heart
p450.1.eSep08	0	0.0183255	0	0	11.6302	0	0.00989813	0	0.999653	lnc	liver
Pacsin2.eSep08	0.244536	3.58798	0.451089	0.861298	0.263389	0.520807	0.559609	0.331903	0.935016	lnc	heart
Paip2l1.aSep08-unspliced	0.22969	2.24015	0.419303	0.443838	0.213928	0.944501	0.880429	0.256318	0.866711	lnc	heart
pamer.aSep08	0.194346	5.63303	1.00716	1.91841	1.96749	0.27747	0.41572	0.335469	0.875084	lnc	heart
Paqr8.eSep08	1.27572	0.533652	1.39481	0.490704	0.0872425	1.38015	5.69916	0.547348	0.870202	lnc	spleen
Paqr9.aSep08-unspliced	0.580482	2.88223	0.0325073	5.51715	20.4099	0.0313686	0.837241	0.0136814	0.931367	lnc	liver
Park7.iSep08	0.230824	4.19575	0.412722	1.19783	0.341643	0.7777	0.755692	0.404299	0.909746	lnc	heart
parlu.aSep08-unspliced	0.414683	1.85256	0.297328	0.375067	0.389444	0.924632	0.774951	0.280178	0.86417	lnc	heart
parmer.aSep08	27.0926	15.4621	28.0654	35.0672	49.2242	371.901	158.749	156.46	0.85496	lnc	lung
Parp1.dSep08	1.00854	7.10849	0.68143	0.489094	0.794579	0.821234	1.9876	1.76018	0.911105	lnc	heart
parpaw.aSep08-unspliced	0.487047	3.99433	0.0470477	0.00949469	0.00824347	0.0079407	0	0	0.97998	lnc	heart
parroy.aSep08-unspliced	2.87894	0.112162	0.110704	0.226887	0.0100179	0.133547	0.0797218	0.0734019	0.966323	lnc	brain
Parvg.bSep08	0.24074	0.618533	0.787013	0.360608	0.234826	1.11297	5.59365	1.42124	0.916502	lnc	spleen
parwee.aSep08-unspliced	0.135787	6.21136	0.376757	0.27251	0.553914	0.989051	0.417136	0.0629722	0.944996	lnc	heart
pasey.aSep08-unspliced	1.51738	2.81526	0.155683	0.187997	0.0772246	0.278173	0.567555	0.0629722	0.875107	lnc	heart
Patl1.cSep08	0.370748	4.32019	0.632228	1.01997	0.737785	0.841074	0.974202	0.643181	0.905088	lnc	heart
pawgaw.aSep08-unspliced	0.497988	3.88686	0.527103	0.629075	0.690616	0.708205	1.18611	0.405116	0.925801	lnc	heart
pawnee.aSep08-unspliced	0.605267	2.63903	0.177358	0.322154	0.136073	0.415161	0.629647	0.277743	0.908058	lnc	heart
pawtoy.aSep08-unspliced	2.84178	0.472476	0.0249133	0	0.00824347	0.0158814	0.0599255	0.0164303	0.969945	lnc	brain
Pcbp2.hSep08	1.108	4.403	0.91443	1.0992	0.804246	1.26856	1.7206	1.00769	0.908976	lnc	heart
Pcbp2.jSep08	0.476971	3.32908	0.601748	1.21233	0.453102	0.825981	0.902963	0.996509	0.885858	lnc	heart
Pcca.dSep08	0.122866	4.36222	0.19662	0.665307	0.329336	0.329305	0.243587	0.149301	0.960362	lnc	heart
Pcca.gSep08-unspliced	0.156673	3.79373	0.0983576	0.644095	0.444973	0.0909467	0.096082	0.228389	0.956678	lnc	heart
Pctk1.fSep08	1.51962	3.03864	0.707021	0.615628	0.391965	0.591656	0.613039	0.358008	0.877914	lnc	heart
Pcyt1a.dSep08-unspliced	0.171821	4.35561	0.975644	0.457089	0.370551	0.490115	0.339938	0.302106	0.934969	lnc	heart
Pde4dip.eSep08	1.90474	120.94	0.360796	0.613017	1.37413	0.579091	0.637144	0.340824	0.995944	lnc	heart
Pde4dip.fSep08	0.22631	3.04743	0.343727	0.731133	0.223831	0.262003	0.245037	0.155805	0.945794	lnc	heart
Pde4dip.gSep08	0.229184	11.5339	0.21934	0.324966	0.265793	0.12043	0.202633	0.046542	0.986531	lnc	heart
Pde6h.bSep08	0.0313826	0.199373	0.16263	0.0403035	0.223947	0.88933	9.94863	0.160234	0.978572	lnc	spleen
Pdhb.dSep08-unspliced	0.27034	6.27595	0.124012	0.452089	0.452701	0.258036	0.202364	0.228704	0.973988	lnc	heart
Pdk1.bSep08	0.172879	9.35992	0.107988	0.124513	0.467811	0.128765	0.103403	0.0958328	0.991822	lnc	heart
Pdk2.eSep08-unspliced	0.214173	6.38191	0.101104	1.38556	0.613904	0.141159	0.0288354	0.0597205	0.947323	lnc	heart
Pdzk1ip1.cSep08	0	0	0.0159611	5.39287	0	0.111787	0.0197963	0	0.996092	lnc	kidney
Pdzrn3.cSep08-unspliced	0.405929	5.41591	0.45582	0.170892	0.113117	0.431371	0.0749238	0.0164303	0.958899	lnc	heart
Peci.gSep08	0.162997	7.88888	0.374596	0.987289	1.55383	0.504552	0.286884	0.158554	0.94606	lnc	heart
peemaw.aSep08-unspliced	5.83173	0.0279719	0.0574832	0.335794	0.147584	0.0688128	0.0684279	0.01343	0.984642	lnc	brain
peezey.aSep08-unspliced	0.846722	9.07385	0.854284	1.06491	0.7071	0.837869	1.76951	0.583712	0.95662	lnc	heart
pershee.aSep08	0.193321	0.192489	10.3752	0.17229	5.57736	0.177112	0.145284	0.0900836	0.91781	lnc	intestines
pershor.aSep08-unspliced	3.73441	0.330689	0.218817	0.00840086	0	0.44008	0.0291038	0.0164303	0.960081	lnc	brain
Pet112l.aSep08	0.324594	3.45073	0.59616	0.700628	0.517386	0.617809	1.10139	0.494131	0.904952	lnc	heart
peyflar.aSep08-unspliced	0.0247849	40.7561	0.0152507	0	0.0277652	0	0	0	0.999762	lnc	heart
peyku.aSep08-unspliced	0.0554161	0.34061	0.0809757	2.78234	1.11287	0.361022	0.0291038	0.0492908	0.905277	lnc	kidney
peymaw.aSep08-unspliced	16.8448	0.192487	0.273982	0.12012	0.0289095	0.138702	0.189943	0.471277	0.989695	lnc	brain
Pfkm.eSep08	1.10995	13.317	0.0539313	0.457392	0.0100179	0.0795184	0.0831039	0.103514	0.980383	lnc	heart
Pgm2l1.bSep08	2.91232	0.394898	0.191345	0.136012	0.0836936	0.754601	0.444644	0.32265	0.912023	lnc	brain
Pgm2l1.dSep08-unspliced	4.78617	0.571554	0.22005	0.0855893	0.156855	1.66051	0.529935	0.409797	0.907757	lnc	brain
Phb.aSep08-unspliced	0.275479	2.06201	0.300995	0.826	0.563998	0.319913	0.342408	0.360254	0.915183	lnc	heart
Phf14.dSep08	1.86557	0.429344	0.284668	0.349985	0.0996664	0.479961	0.285435	0.483953	0.861233	lnc	brain
Phldb1.bSep08	0.375401	6.48402	0.382868	0.483402	0.0164869	0.336937	0.355258	0.0900836	0.957479	lnc	heart
Pi4k2a.cSep08	1.17652	7.3146	0.44502	1.56911	1.65327	1.02536	1.21158	0.369507	0.899954	lnc	heart
piR-rno-10090	0.266413	1.15065	0.587646	3.06823	0.290008	0.34321	0.589069	1.24427	0.867108	pir	kidney
piR-rno-1040	131.096	19.9656	17.489	11.5517	7.41255	15.8426	18.0689	32.906	0.917591	pir	brain
piR-rno-10507	0.0755502	0.23851	0.569375	0.22037	0.380919	0.94171	2.02687	9.66265	0.941522	pir	thymus
piR-rno-10982	1.20863	6.10116	5.57176	3.86549	2.98648	3.82915	6.2656	48.0526	0.934836	pir	thymus
piR-rno-10983	12.0393	21.5842	15.6655	22.0039	14.2291	13.7004	15.5113	65.1845	0.918126	pir	thymus
piR-rno-11090	1.49891	0.524152	8.28142	2.45809	5.34236	2.88711	111.006	154.336	0.880811	pir	thymus
piR-rno-11091	1.67715	0.617709	9.99081	2.68425	6.18507	3.12415	127.648	213.932	0.90115	pir	thymus
piR-rno-11122	0.4983	7.80252	1.46115	1.19476	0.978504	0.385572	0.609314	0.196346	0.925821	pir	heart
piR-rno-11721	2.54208	2.70851	8.06265	6.9192	4.34294	4.51457	9.21622	38.745	0.919061	pir	thymus
piR-rno-14686	0.379236	0.275024	0.492768	0.557395	4.78892	0.852012	2.05453	1.60013	0.864358	pir	liver
piR-rno-161	1.49207	0.62128	10.084	2.40723	6.08099	3.2332	126.7	212.184	0.901232	pir	thymus
piR-rno-162	2.22516	1.92932	14.2373	5.18972	6.2303	4.32403	132.342	218.414	0.899054	pir	thymus
piR-rno-1748	9.75291	0.14785	0.249256	0.355241	0.08736	3.96627	0.943777	1.09286	0.907904	pir	brain
piR-rno-1749	30.8292	0.3391	0.701766	1.18784	0.299631	11.1957	2.47252	2.26737	0.923416	pir	brain
piR-rno-17807	0.278446	0.22845	0.813902	0.61068	0.257667	0.269661	2.33352	1.24348	0.857274	pir	spleen
piR-rno-18404	1.45983	0.413094	1.11875	0.752076	1.01035	11.9386	4.48076	0.800306	0.911457	pir	lung
piR-rno-1912	0.148601	0.0093697	0.321581	0.104442	0.931666	0.0464617	0.0200646	0.01343	0.907318	pir	liver
piR-rno-19504	1.01286	44.1752	4.00169	1.626	3.64891	0.405427	0.683057	0.452476	0.97065	pir	heart
piR-rno-19724	0.131553	0.0457462	0.815623	14.3884	0.177405	0.688599	0.530471	0.310038	0.976302	pir	kidney
piR-rno-19725	0.127209	0.0369276	0.90719	15.2425	0.126685	0.602322	0.679392	0.226206	0.977006	pir	kidney
piR-rno-2023	38.3276	11.9896	34.3152	13.6686	14.8295	30.2954	136.069	640.451	0.955545	pir	thymus
piR-rno-2057	0.698588	1.38861	1.38661	5.55247	0.463747	0.424488	0.438631	0.236887	0.90918	pir	kidney
piR-rno-21515	0.903883	1.71117	5.1624	3.00683	0.744368	19.66	4.05543	4.13042	0.890462	pir	lung
piR-rno-22005	0.212363	1.13453	1.03024	0.523694	0.167503	0.997143	1.06052	4.1133	0.856865	pir	thymus
piR-rno-222	7.12626	0.452926	1.16333	1.04396	0.13327	3.35396	1.84481	30.4938	0.933251	pir	thymus
piR-rno-22800	34.4439	19.7931	96.8587	55.0992	85.496	136.746	296.44	707.798	0.878256	pir	thymus
piR-rno-2428	7.43086	5.86621	4.85709	5.03835	2.89904	17.8168	5.15186	2.55034	0.850827	pir	lung
piR-rno-2433	21.7386	66.0493	46.7479	49.7326	17.4782	218.328	95.9857	32.3527	0.852244	pir	lung
piR-rno-24881	2.72454	3.67107	2.47518	1.71273	0.91479	2.98307	2.37701	33.6177	0.95433	pir	thymus
piR-rno-27432	0.102561	0.0365137	0.315262	0.384533	0.146839	2.66185	4.68799	0.171418	0.890561	pir	spleen
piR-rno-28909	0.500622	0.550745	3.35262	0.575687	1.04944	2.80175	11.6543	28.399	0.913048	pir	thymus
piR-rno-3030	0.394572	0.860478	1.95449	5.075	0.319946	0.659778	0.94336	0.278497	0.8969	pir	kidney
piR-rno-3242	0.912346	0.285372	1.49096	1.19019	0.326882	6.66905	1.28539	0.491382	0.910823	pir	lung
piR-rno-38223	85.6938	21.6239	23.9305	39.4855	17.9063	145.473	45.6974	24.261	0.850774	pir	lung
piR-rno-38238	0.670655	1.08619	4.04256	10.0608	0.582816	1.44382	1.56377	0.578357	0.910817	pir	kidney
piR-rno-4088	5.51352	0.101001	0.296826	0.288201	0.162812	0.472434	0.140775	0.0298602	0.966579	pir	brain
piR-rno-4573	0.717109	0.514089	0.630244	0.593524	0.559255	0.305503	0.298266	1.75558	0.850005	pir	thymus
piR-rno-4626	0.90831	0.36088	4.93968	1.20841	1.365	23.2724	135.776	66.424	0.898774	pir	spleen
piR-rno-46902	6.73872	0.57927	0.42322	0.509281	0.144035	1.51301	0.906224	0.464099	0.923512	pir	brain
piR-rno-4703	0.575485	26.9353	1.73126	1.43434	3.86609	0.924994	0.551375	0.411368	0.96437	pir	heart
piR-rno-47520	1.35676	0.494797	9.05318	1.89522	5.21166	2.59989	116.462	191.967	0.900314	pir	thymus
piR-rno-47903	4.58477	0.413929	0.357495	0.239176	0.187541	10.8793	2.3995	1.43253	0.889071	pir	lung
piR-rno-50010	0.483362	0.548529	3.20585	16.7098	0.272776	0.799945	1.3512	0.563355	0.953801	pir	kidney
piR-rno-5056	3.76071	3.53038	5.1821	3.22664	4.49944	3.84349	6.01205	23.8227	0.948198	pir	thymus
piR-rno-5057	4.58725	3.69699	6.52905	3.84743	5.28492	4.82383	6.64012	30.375	0.948965	pir	thymus
piR-rno-5108	1.15593	0.762936	0.652817	0.775927	1.09913	0.707916	4.85313	8.26893	0.897997	pir	thymus
piR-rno-5109	1.3602	0.860489	0.679861	0.898722	0.915374	0.666085	4.827	9.06317	0.905662	pir	thymus
piR-rno-52069	1.19484	1.50244	3.11193	6.62441	0.579269	1.20309	1.58737	0.584529	0.865096	pir	kidney
piR-rno-52188	3.73391	1.31495	2.97089	5.11943	1.42219	15.1067	2.76616	2.20627	0.893009	pir	lung
piR-rno-52197	2.04002	0.998436	1.06371	5.79323	0.591416	11.3121	1.14697	0.343401	0.875316	pir	lung
piR-rno-52253	0.73042	1.78712	0.183626	16.5329	0.722908	0.254634	0.236588	0.100765	0.971217	pir	kidney
piR-rno-5356	0.862866	1.32593	2.47243	1.33346	0.55237	3.26983	3.34201	15.2413	0.909628	pir	thymus
piR-rno-54198	1.36611	0.635359	0.781144	1.27563	8.1494	1.37057	3.37179	1.82541	0.882534	pir	liver
piR-rno-54884	0.181874	0.254905	0.24185	0.541063	2.61487	0.373987	1.20325	0.424484	0.885602	pir	liver
piR-rno-5520	0.28098	0.248991	0.243543	0.56551	0.532055	5.96748	0.411211	0.101016	0.959182	pir	lung
piR-rno-56840	2.5096	2.11037	14.4043	6.33131	6.81695	4.54971	134.071	225.177	0.900081	pir	thymus
piR-rno-57937	4.98557	3.53902	2.98051	7.23651	5.59869	23.7803	11.4713	5.67655	0.858346	pir	lung
piR-rno-5888	0.743334	1.87029	0.0990358	1.04202	0.28331	0.147523	0.116415	0.119441	0.85016	pir	heart
piR-rno-60768	0.21329	0.173748	0.423658	4.75575	0.284801	0.245399	0.298446	0.245134	0.979166	pir	kidney
piR-rno-61496	0.665099	1.12628	1.8627	9.34588	0.450812	0.410971	0.634567	0.279423	0.945263	pir	kidney
piR-rno-62252	1.72129	1.62231	1.60616	1.72061	0.56479	2.11254	2.85464	9.48799	0.86794	pir	thymus
piR-rno-62665	1.61586	568.872	18.3884	0.33379	0.567946	3.59633	0.685406	0.0599719	0.993764	pir	heart
piR-rno-69	1.24996	0.863951	0.197331	2.29935	1.5266	3.77826	34.4127	0.26425	0.963265	pir	spleen
piR-rno-7715	1.49959	2.29416	12.7426	1.41598	2.37682	8.47465	62.6327	132.281	0.911005	pir	thymus
piR-rno-7750	0.49744	0.431143	0.516886	1.67076	0.292297	1.057	2.40354	17.9055	0.960882	pir	thymus
piR-rno-7846	1.22223	5.10323	7.49576	3.34122	2.46308	6.60085	13.8433	66.8507	0.931402	pir	thymus
piR-rno-8133	0.390787	0.285223	0.352241	0.240744	0.425404	0.579328	0.589894	2.07487	0.908216	pir	thymus
piR-rno-8194	12.2103	1.70668	1.07565	1.6543	1.69486	6.32124	3.6569	2.78753	0.854154	pir	brain
piR-rno-8588	0.315373	0.147159	1.49406	0.47266	0.587979	0.549562	9.22166	17.7166	0.904393	pir	thymus
piR-rno-8901	0.22529	0.209985	0.482834	0.428605	0.296197	0.426019	1.3709	2.52606	0.878493	pir	thymus
piR-rno-8921	0.2911	0.190557	0.541738	0.483843	0.320412	0.563821	1.71572	3.0883	0.863278	pir	thymus
piR-rno-9335	0.641135	1.05603	6.14698	0.724198	0.362378	9.38405	2.37241	0.366946	0.855373	pir	lung
piR-rno-9621	0.460803	1.59736	0.635551	3.74753	0.411486	0.357226	0.919128	0.658622	0.892989	pir	kidney
Pkia.aSep08	3.09648	112.737	0.233943	0.336465	0.289263	0.367143	1.45468	0.140552	0.993739	lnc	heart
Pkib.bSep08	0.127072	0.386632	0.795965	0.227373	0.179297	0.871943	5.00621	0.273925	0.942241	lnc	spleen
placho.aSep08-unspliced	3.49734	6.28641	0.247836	0.843672	0.0819192	1.00131	0.481927	0.562035	0.858568	lnc	heart
plarro.aSep08-unspliced	3.60389	0.219908	0.27442	0.852359	0.0500896	0.0466588	0.253519	0	0.932733	lnc	brain
plashoy.aSep08-unspliced	0.0370921	0.295696	0.728476	0.234984	0.20036	0.63685	3.14635	1.32441	0.853056	lnc	spleen
plawfey.aSep08-unspliced	0.390885	2.9324	0.517931	0.752763	0.448009	1.22373	1.05274	0.488885	0.879782	lnc	heart
plawgley.aSep08-unspliced	12.2719	0.0272813	0.0325073	0.0424912	0.0247304	0.0481498	0.101182	0	0.996783	lnc	brain
plawpo.aSep08-unspliced	0.819132	3.23663	0.436841	1.12106	0.813003	0.43212	0.278919	0.237705	0.882108	lnc	heart
Plcb4.cSep08	4.32778	32.0113	3.76474	3.90737	2.73442	17.7131	9.0622	5.46632	0.864178	lnc	heart
Plec1.bSep08	0.262854	2.48734	0.750558	0.243872	0.119702	0.900561	0.43949	0.601148	0.850347	lnc	heart
Plectin.0.bSep08	0.0126145	58.7333	1.8992	0.679057	0.840654	0.74486	0.0551276	0.565476	0.988545	lnc	heart
pleebar.aSep08-unspliced	0	5.47143	0.0470477	0.183485	0	0.0169782	0	0	0.993538	lnc	heart
pleefaw.aSep08-unspliced	0.729772	9.09056	0.373017	0.944999	0.650027	0.861303	0.677151	0.339144	0.964064	lnc	heart
pleewor.aSep08-unspliced	0	7.20028	0.512948	0.0603867	0.0188916	0.255533	1.73409	0.218274	0.944444	lnc	heart
Plekhg3.aSep08	0.520996	1.15672	1.05986	3.66759	0.552369	0.86621	1.14408	0.587575	0.898265	lnc	kidney
plerwa.aSep08-unspliced	0.409002	4.60946	0.156059	0.251012	0.973289	0.839978	0.282355	0.106262	0.927857	lnc	heart
plerwo.aSep08-unspliced	11.0625	0.0093697	0.00830442	0.0252026	0	0	0.0291038	0.121875	0.997497	lnc	brain
pleybler.aSep08-unspliced	11.3781	0	0.0643042	0.0140071	0.0200358	0.0391122	0.0401293	0.0736533	0.996846	lnc	brain
pleychey.aSep08-unspliced	0.00615361	0	0.0802653	0	0	0.0391122	0.0641329	48.4619	0.999441	lnc	thymus
pleyja.aSep08	0.152882	9.2939	0.195847	0.430775	0.149011	1.09722	1.50501	0.886429	0.947291	lnc	heart
pleywa.aSep08-unspliced	0.682387	5.52559	0.243919	0.628857	1.21487	0.750956	0.36664	0.146301	0.920069	lnc	heart
Pln.bSep08	0.0313826	31.9798	0.0858536	0.0343938	0.0754502	0.101455	0.120388	0.0328606	0.998828	lnc	heart
plodoy.aSep08	0.169874	7.55735	0.133674	0.232813	0.0565586	0.171759	0.154021	0.193346	0.986361	lnc	heart
ploflu.aSep08	0.048511	9.65796	0.471062	0.0540072	0.0171171	0.0789271	0.144748	0.0437931	0.989059	lnc	heart
plojey.aSep08	0.521678	3.76408	0.763825	0.728941	0.679856	1.10025	1.61633	1.1615	0.87132	lnc	heart
plolu.aSep08-unspliced	0.374916	4.34515	0.0235552	1.373	0.311704	0.00903755	0	0.0791511	0.928611	lnc	heart
plorbor.bSep08	0	0	0	0.0140071	0	0	0	7.29448	0.999726	lnc	thymus
ploser.aSep08-unspliced	0.0926786	7.81463	0.0388059	0.0189894	0.0995504	0.658301	0.302419	0.0271114	0.979752	lnc	heart
ployfly.aSep08	1.55139	0.565059	0.391298	0.594326	0.248164	0.265865	0.424579	0.500383	0.862701	lnc	brain
ploysey.aSep08-unspliced	0.942512	6.03003	1.03207	0.984671	0.504052	1.06998	1.91102	0.525312	0.911037	lnc	heart
pluboy.aSep08-unspliced	3.39023	0.0828132	0.0866892	0.19933	0.00887364	0.292012	0.113892	0.0674012	0.96667	lnc	brain
pludor.aSep08-unspliced	0.0190754	2.33275	0.00765669	0	0	0	0	0	0.998363	lnc	heart
plufloy.aSep08-unspliced	2.85733	0.595105	0.00830442	0.144412	0.0366388	0.19876	0.0782722	0.0711559	0.946121	lnc	brain
plushu.aSep08-unspliced	0.892769	3.14805	0.44291	0.948114	0.400721	0.831531	0.91374	0.347579	0.880413	lnc	heart
Plxnb1.bSep08	0.739484	6.03496	0.179426	0.721501	0.374451	1.2273	0.264511	0.377439	0.935882	lnc	heart
plyklar.aSep08-unspliced	2.61989	31.3132	1.90236	3.64583	2.94321	2.55258	3.01724	2.2155	0.972896	lnc	heart
plymee.aSep08	0.0064609	0.00923245	0	0.0248991	5.53081	0.00903755	0.0398609	0	0.997689	lnc	liver
Pmpca.bSep08	0.195103	2.97732	0.258334	0.636353	0.352291	0.185755	0.164456	0.234704	0.95552	lnc	heart
Pofut2.bSep08	0.324633	2.96657	0.3126	0.82202	0.300542	0.727002	0.754887	0.210702	0.897493	lnc	heart
pogar.aSep08	0.0187681	20.8229	0.0380329	0	0.0329739	0.0260158	0.0279764	0.0268599	0.998829	lnc	heart
Poldip2.dSep08	0.389142	5.38461	0.266951	0.881788	1.10302	0.364358	0.240507	0.218023	0.946424	lnc	heart
Pole4.dSep08	0.129463	4.06294	0.323692	0.323551	0.281135	0.309147	0.425384	0.277429	0.957742	lnc	heart
Polr2a.aSep08	1.19385	3.14228	2.44275	1.92646	2.01416	14.3944	5.64625	3.48908	0.875569	lnc	lung
porfy.aSep08-unspliced	0.253354	2.29679	0.429581	0.525722	0.359389	0.458333	0.658483	0.314215	0.914318	lnc	heart
porsha.aSep08-unspliced	2.63815	6.35531	0.359438	0.765057	0.467816	0.777943	0.466339	0.351585	0.919925	lnc	heart
poso.aSep08-unspliced	1.62859	2.68439	0.0962891	0.415508	0.31829	0.241537	0.344233	0.0870833	0.861287	lnc	heart
PPAK.0.aSep08	0	18.0544	0.00759405	0.00949469	0	0.0154872	0.0110255	0	0.999655	lnc	heart
Ppm1a.dSep08	0.324008	5.53919	0.625062	0.443689	0.712824	0.644593	0.736218	0.576282	0.950841	lnc	heart
Ppm1k.bSep08	1.59013	32.7963	0.654259	8.6093	6.0849	1.13024	2.29396	0.801312	0.92629	lnc	heart
Ppp1cb.cSep08	3.97738	51.1005	4.59274	4.77134	2.75375	8.11865	7.51611	3.13555	0.953936	lnc	heart
Ppp1r11.cSep08	0.6293	1.7101	0.515769	0.737708	0.339354	0.410314	0.722703	0.39687	0.856539	lnc	heart
Ppp2r3a.bSep08	0.318066	11.9421	0.503548	0.845069	0.206829	0.656002	0.632815	0.270422	0.975837	lnc	heart
Ppp2r3a.cSep08	0.270483	7.26691	0.273647	0.605235	0.262359	0.542875	0.331845	0.319713	0.984303	lnc	heart
Ppp3ca.dSep08-unspliced	3.34838	1.23114	0.0789072	0.314531	0.305865	0.228027	0.330932	0.0734019	0.910622	lnc	brain
Ppp3cb.dSep08	1.7344	4.26907	0.381635	0.389074	0.209119	0.7253	1.30767	0.747197	0.858177	lnc	heart
Prdx2.eSep08	1.41938	13.5466	0.679297	1.91422	0.683517	0.876785	3.98615	0.883149	0.936856	lnc	heart
Prdx3.bSep08	0.584854	35.2784	0.691958	2.6342	1.55434	0.583676	0.886696	0.783956	0.985037	lnc	heart
Prepl.dSep08	1.78252	8.71478	0.255805	0.445103	0.329334	1.1908	0.279241	0.166737	0.945144	lnc	heart
Prickle4.bSep08-unspliced	0.418647	1.80006	0.258208	0.690984	0.213813	0.404456	0.351285	0.0980158	0.853177	lnc	heart
Prkab1.cSep08	0.140882	5.46589	0.790377	1.07105	1.09843	1.03339	1.02589	0.505881	0.874454	lnc	heart
Prkcb1.dSep08-unspliced	9.46535	0.277229	0.301182	0.149258	0.192118	0.514055	4.18449	0.678539	0.919462	lnc	brain
Prkcsh.dSep08	259.129	0.920424	0.630306	0.696419	0.296477	0.700901	0.963177	0.917689	0.998317	lnc	brain
Prpf18.cSep08	0.684096	5.3693	0.661822	1.60563	0.941467	1.36491	1.54955	0.754941	0.911094	lnc	heart
Psap.cSep08	5.66951	38.4954	4.48629	7.73339	7.40509	5.17423	26.0848	4.2551	0.870567	lnc	heart
Pskh1.cSep08-unspliced	0.174793	3.76038	0.426927	1.3375	0.701662	0.396318	0.496247	0.325965	0.894982	lnc	heart
Psma7.dSep08-unspliced	0.365893	3.03353	0.366384	0.720087	0.393507	0.270035	0.626889	0.410048	0.934731	lnc	heart
Psma7.eSep08	1.09146	6.49339	0.213752	0.86123	0.633427	0.828366	0.579137	0.66112	0.923284	lnc	heart
Psmb7.bSep08	3.218	16.4792	1.61406	2.84073	3.38071	2.30058	2.75994	1.92444	0.935227	lnc	heart
Psmd6.bSep08	0.548172	4.17083	0.259848	0.45879	0.458425	0.280761	0.285468	0.318473	0.971107	lnc	heart
Psme1.dSep08	0.0501507	4.9425	0.783828	0.635545	0.892753	0.933466	1.19239	0.590152	0.861964	lnc	heart
Psme4.cSep08	0.371778	7.21842	1.21205	1.25523	0.897443	1.55007	2.1681	0.587215	0.886505	lnc	heart
Ptch2.bSep08	0.486231	4.00107	0.825193	215.355	26.4622	0.771362	0.864161	0.643261	0.979622	lnc	kidney
Pthr1.gSep08	0.118078	0.392693	0.109346	4.55889	0.199731	0.133218	0.165315	0	0.964954	lnc	kidney
Pthr1.hSep08-unspliced	0.0599299	0.199929	0.0463999	3.16566	0.328937	0.141881	0.0585298	0.0462905	0.974452	lnc	kidney
Ptprc.fSep08	0.147343	3.24421	3.2934	1.1747	0.464891	10.4749	44.7196	13.471	0.899877	lnc	spleen
Ptprj.aSep08	3.11737	5.99857	4.85592	18.3934	6.57776	9.02958	34.8309	2.42157	0.852586	lnc	spleen
pufla.aSep08-unspliced	0.81004	28.9173	1.34164	1.81104	1.00484	3.63057	1.77942	0.761445	0.970527	lnc	heart
pugey.aSep08-unspliced	0.119855	8.23985	0.0312118	0.0284841	0.0177473	0.134315	0.0299628	0.01343	0.99512	lnc	heart
puloy.aSep08	0.242748	4.34012	0.307856	0.689158	0.863206	0.157152	0.0562211	0.0895807	0.932892	lnc	heart
pumoy.aSep08-unspliced	5.30428	2.23811	0	0	0	0	0	0	0.939722	lnc	brain
pyblo.aSep08-unspliced	0.0255363	4.57361	0.126268	0.022408	0.116037	0.0313686	0.0822449	0.103514	0.988998	lnc	heart
pycha.aSep08-unspliced	0.381309	12.842	0.222922	3.86617	1.26445	1.21054	0.357245	0.0268599	0.92039	lnc	heart
Pygm.cSep08-unspliced	0.07374	10.0723	0.0151881	0	0.027135	0.00774361	0.0180782	0.0271114	0.997603	lnc	heart
Pzp.fSep08	0.018324	0.0181882	0.0151881	0.255067	7.36783	0.0156843	0	0.0298602	0.993169	lnc	liver
Rab18.bSep08	3.40559	23.4991	3.13276	4.44127	6.55842	5.69932	4.43493	2.39467	0.909942	lnc	heart
Rab28.dSep08	1.7596	12.8843	2.70271	2.63277	1.35232	3.20052	4.91658	1.85454	0.889093	lnc	heart
Rab30.cSep08	2.28114	13.902	3.61826	2.3934	2.16796	1.83737	2.26889	1.79402	0.955131	lnc	heart
Rab40b.bSep08	2.38504	0.503057	0.311002	0.582328	0.552836	0.349659	0.44624	0.832772	0.903509	lnc	brain
Rab5a.dSep08	0.781152	3.46454	0.304086	0.974393	0.608064	0.68785	0.583559	0.346402	0.902505	lnc	heart
rablee.aSep08-unspliced	0.920087	4.31867	0.326127	0.349057	0.165099	1.1745	1.03871	0.405871	0.889123	lnc	heart
Rad21.cSep08-unspliced	1.53062	8.40325	1.89531	2.63992	1.8436	2.85572	3.13503	3.31581	0.864854	lnc	heart
Rad23b.bSep08	7.97523	28.642	5.87723	6.50555	11.2223	6.00476	9.0053	3.72018	0.860883	lnc	heart
Rad54l2.bSep08-unspliced	0.361932	6.19493	0.705976	1.39751	1.97835	0.724395	0.630204	0.585221	0.905707	lnc	heart
rakee.aSep08	0.773397	3.61183	0.444154	0.914613	0.839626	0.647307	0.553738	0.822719	0.914923	lnc	heart
Ramp2.bSep08	0.35222	1.44747	0.189214	0.220673	0.369007	13.0267	1.84926	0.159982	0.961496	lnc	lung
Rangrf.cSep08	0.0875501	6.15233	0.178528	0.653962	0.154965	0.103649	0.371652	0.263999	0.9717	lnc	heart
Rap1GAP.fSep08	3.7499	0.128697	0.286486	1.53907	0.0460266	0.219535	0.19195	0.0136814	0.910923	lnc	brain
Raph1.bSep08	0.647038	9.42623	0.735986	0.411482	1.11721	1.39226	0.630238	0.256067	0.947067	lnc	heart
rarbloy.aSep08-unspliced	0.10379	0	0.047173	0.0178955	0	0.514509	0.712591	5.11683	0.961026	lnc	thymus
rarree.aSep08-unspliced	0.0312458	4.7468	0.0303762	0.0140071	0	0.0795184	0.00989813	0	0.995033	lnc	heart
Rarres2.eSep08	0.456965	0.856361	0.695374	0.81559	18.6579	3.54074	2.78341	0.406625	0.947489	lnc	liver
rarwy.aSep08-unspliced	0.694051	69.2003	0.983592	5.7514	6.88683	0.946174	0.136211	0.226206	0.969653	lnc	heart
Rasal2.bSep08	0.43977	4.15307	0.280531	0.42084	0.133153	0.665059	0.352749	0.136626	0.946813	lnc	heart
rawru.aSep08-unspliced	1.58494	5.50626	0.468324	1.53012	1.0377	1.00292	0.967217	0.614829	0.888623	lnc	heart
Rbm20.cSep08	0.0967483	30.1609	0.181558	0.405406	0.0460266	0.25663	0.230341	0.253569	0.994554	lnc	heart
Rbm38.cSep08	0.0304943	10.4334	0.196683	0.314835	0.201621	0.441571	3.11547	1.90284	0.917742	lnc	heart
Rcan2.cSep08	1.67106	18.0705	0.148089	0.79731	0.295102	0.0625401	0.069233	0.0711559	0.978766	lnc	heart
rCG_22919.eSep08	0.91892	5.32328	0.931176	1.07225	1.40281	1.17516	1.4804	0.707913	0.915399	lnc	heart
rCG_48647.cSep08-unsplice	0.193117	1.65469	8.34315	2.08077	0.683635	98.1491	10.5729	0.616715	0.966759	lnc	lung
Rchy1.bSep08	0.321726	4.40039	0.547419	1.06758	0.370552	0.765529	0.817302	0.786921	0.915065	lnc	heart
Reep6.bSep08	0.119855	0.200203	1.92921	0.377884	4.28198	0.0470529	0.247292	0.0985817	0.909234	lnc	liver
reesu.aSep08-unspliced	1.58103	10.9888	0.725228	4.7229	3.61301	1.18227	2.05778	1.37635	0.858278	lnc	heart
rerdu.aSep08-unspliced	0.253804	0.404958	0.258981	0.386263	0.272893	0.589089	2.02113	0.99552	0.888057	lnc	spleen
Rere.cSep08-unspliced	1.88292	22.8175	2.10566	2.96349	1.26164	2.67816	3.61063	1.69597	0.951177	lnc	heart
rersu.aSep08-unspliced	0.443016	3.6565	0.339497	1.70741	1.19775	0.421414	0.377846	0.255564	0.875935	lnc	heart
Resp18.cSep08	2.10478	0.0541486	0.192516	0.882527	0.0872425	0.0350534	0.133454	0.205958	0.907129	lnc	brain
reynoy.aSep08	4.4209	0.129383	0.251387	2.45706	0.0720173	0.154584	0.338898	0.666806	0.88286	lnc	brain
RGD1303127.cSep08	0.424764	2.52759	0.396573	0.446953	0.222802	0.780005	1.07077	0.430485	0.862848	lnc	heart
RGD1303127.dSep08	0.308354	3.52432	0.231624	0.40106	0.273407	0.400771	0.921108	0.37769	0.943917	lnc	heart
RGD1303232.eSep08-unsplic	0.0316899	0.867221	0.304952	4.23773	0.17437	0.283329	0.249546	0.122441	0.938465	lnc	kidney
RGD1303272.dSep08	0.408217	3.68239	0.250029	0.90529	0.727653	0.535395	0.539041	0.483701	0.912633	lnc	heart
RGD1306487.cSep08-unsplic	0.880286	4.50029	0.258981	0.933001	1.19764	0.591682	0.931408	0.419049	0.885508	lnc	heart
RGD1306508.bSep08	0.615177	4.66271	0.750442	1.17487	0.644074	1.5198	1.37159	0.417477	0.879829	lnc	heart
RGD1306772.aSep08	3.36962	1.4771	0.337921	0.358036	0.42386	1.19866	0.535143	0.708353	0.874015	lnc	brain
RGD1306917.bSep08	0.785266	4.04903	0.357464	0.425306	0.399579	0.238772	0.432168	0.38344	0.949363	lnc	heart
RGD1307158.fSep08-unsplic	0.465278	2.31304	0.704744	0.709332	0.242721	0.507291	0.349064	0.225955	0.888929	lnc	heart
RGD1307509.cSep08	0.0316899	2.74254	0.531584	0.421148	0.712194	0.104832	0.0873113	0.0492908	0.909558	lnc	heart
RGD1307844.hSep08-unsplic	0.154659	12.6943	0.203044	0.387528	0.190857	0.169368	0.0291038	0.174732	0.98753	lnc	heart
RGD1307844.jSep08	0.0809524	7.65174	0.294214	0.412106	0.282164	0.183759	0.184555	0.0868318	0.981925	lnc	heart
RGD1307929.bSep08	5.84626	35.8336	6.0745	14.1207	6.54418	5.01513	6.81547	3.652	0.900101	lnc	heart
RGD1308290.dSep08	1.31532	16.7871	3.1217	2.97985	2.94815	4.59195	5.04618	1.83475	0.883376	lnc	heart
RGD1308706.cSep08	0.274245	1.90132	0.248943	0.560894	0.33363	0.373219	0.54606	0.873913	0.873057	lnc	heart
RGD1308952.cSep08	2.70442	5.2274	3.98407	18.195	1.01892	2.16358	1.68573	1.10753	0.910513	lnc	kidney
RGD1309216.dSep08	0.831473	11.9168	0.810194	2.65298	1.08321	0.748565	0.808907	0.774309	0.968409	lnc	heart
RGD1309220.dSep08	2.05175	8.58649	1.36421	2.05475	1.16587	1.81367	1.88828	1.73972	0.924589	lnc	heart
RGD1310039.aSep08	1.57807	7.16119	1.34126	1.96256	0.571777	1.33152	1.27381	0.884892	0.89287	lnc	heart
RGD1310127.dSep08	0.405312	0.386637	0.824484	2.59176	0.493922	1.2881	0.81127	0.528923	0.868346	lnc	kidney
RGD1310686.aSep08	3.46093	8.38139	0.788614	1.93873	3.35147	0.443897	0.609436	0.735088	0.852043	lnc	heart
RGD1310861.aSep08	3.22087	0.563554	0.187418	0.535004	0.0920531	0.46452	0.391146	0.23139	0.916869	lnc	brain
RGD1311122.bSep08	1.30389	2.59785	1.62098	1.71879	8.68546	1.52061	2.15455	0.626688	0.873137	lnc	liver
RGD1311260.aSep08	0.391708	3.10283	0.600046	0.427207	0.291038	0.567683	0.392005	0.277995	0.949341	lnc	heart
RGD1311310.cSep08-unsplic	0.417717	5.01508	0.592284	1.2322	1.38249	0.490732	0.417204	0.386863	0.93174	lnc	heart
RGD1311730.cSep08	0.33072	0.823274	0.809827	1.07504	0.25652	0.79812	0.798292	3.73916	0.872996	lnc	thymus
RGD1559600.aSep08	0.0255363	0.00895578	0.0304388	2.24326	2.29649	0.0625401	0.0110255	0.0271114	0.853481	lnc	liver
RGD1560020_predicted.bSep	0.049092	0	0.50453	0	0	0.488867	0.633137	10.2117	0.976559	lnc	thymus
RGD1560120.aSep08-unsplic	0.160402	3.97956	0.357924	0.385971	0.117812	1.03049	0.63672	0.198592	0.923675	lnc	heart
RGD1560155.cSep08	8.92468	139.36	8.65139	14.1416	7.09469	24.2398	9.99883	3.64243	0.94611	lnc	heart
RGD1560187.aSep08	239.896	5.16233	2.06518	2.06533	0.532963	2.1062	2.51623	1.63927	0.992625	lnc	brain
RGD1560220.aSep08	0.483124	4.97799	0.956403	1.49708	1.3715	0.60537	0.8454	0.484519	0.909054	lnc	heart
RGD1560300.bSep08	0.8564	4.27182	0.788362	1.20363	0.759597	1.55777	2.34544	0.946292	0.87227	lnc	heart
RGD1560481.cSep08	0.0671423	0.109955	4.51151	0.880408	0.0342342	1.54832	0.136211	0.176413	0.913434	lnc	intestines
RGD1560629.cSep08	0.199441	3.69656	0.347895	0.536602	0.25629	0.309653	0.353306	0.309472	0.962558	lnc	heart
RGD1560916.bSep08	0.406884	4.93035	0.490825	0.63337	0.191604	1.09669	0.704108	0.491885	0.919384	lnc	heart
RGD1561067.hSep08	0.0911757	7.48366	0.705787	2.74175	0.69783	2.49857	1.02797	0.488022	0.852884	lnc	heart
RGD1561306.aSep08	0.166111	1.53758	1.22323	0.507494	0.471594	2.35954	8.80892	0.430736	0.908536	lnc	spleen
RGD1561958.aSep08	0.139379	0.384149	9.4982	0.374598	0.192864	0.398886	0.355795	0.160234	0.984274	lnc	intestines
RGD1562135.bSep08	0.347536	3.2063	0.496883	0.405406	0.417324	0.645185	1.02921	0.235064	0.90715	lnc	heart
RGD1562344.cSep08	0.0313826	0.634371	5.481	0.0873072	0.0200358	0.143747	0.13399	0.0492908	0.97489	lnc	intestines
RGD1562639.aSep08	0.81192	1.21473	0.746912	0.707673	0.730799	1.6874	5.5309	0.524997	0.921537	lnc	spleen
RGD1563216.bSep08	0.37865	3.24023	0.308348	0.696859	0.458541	0.296354	0.473211	0.187094	0.93031	lnc	heart
RGD1563284.aSep08	0.177086	0.532685	7.96668	0.6381	0.171967	0.478404	0.390824	0.103262	0.967853	lnc	intestines
RGD1563422.aSep08	1.51363	23.0559	1.49522	4.7417	2.22189	1.53353	1.51946	1.56338	0.972687	lnc	heart
RGD1563438.cSep08	6.61498	0.941629	1.07654	0.473844	0.149873	0.697125	0.711107	0.237642	0.928437	lnc	brain
RGD1563912.aSep08	53.2651	0.0186022	3.45878	1.6946	0.0631437	9.82264	0.0200646	0.557715	0.9584	lnc	brain
RGD1564131.aSep08-unsplic	0.905559	2.04327	42.1956	7.86773	2.57694	8.35538	11.5097	5.48286	0.887892	lnc	intestines
RGD1564357.aSep08	0	0	4.7705	0.00949469	0	0.0180751	0	0.0405413	0.99796	lnc	intestines
RGD1564752.aSep08	1.12271	6.13346	0.662563	0.500977	0.138594	0.860226	0.331577	0.421484	0.92689	lnc	heart
RGD1565373.cSep08	2.9616	0.0278346	0.0159611	0.264682	0.0259907	0.706905	0.770765	0.185351	0.908545	lnc	brain
RGD1565416.cSep08	1.97017	14.0161	2.19083	4.32893	1.4363	1.5581	0.972987	0.496206	0.899829	lnc	heart
RGD1565926.bSep08	0	20.1321	0.0859162	0.0343938	0.00824347	0.0698896	0.0511548	0	0.998229	lnc	heart
RGD1566018.aSep08-unsplic	0	0	0.459864	1.42651	5.28293	0.00903755	0.0180782	0.0136814	0.947887	lnc	liver
RGD735140.cSep08-unsplice	1.21057	12.5614	1.98133	0.352659	0.479326	1.77127	1.90059	0.330646	0.933284	lnc	heart
Rhoj.cSep08-unspliced	0.0976366	2.76115	1.98171	0.739936	0.305352	9.37849	1.12022	0.32672	0.89765	lnc	lung
Rhot1.eSep08-unspliced	0.358954	5.07264	0.132839	0.361214	0.567993	0.289667	0.393347	0.240454	0.95909	lnc	heart
Rin2.cSep08	0.320974	4.31412	1.46992	3.88149	0.246386	10.516	0.518688	0.60572	0.866005	lnc	lung
Rmnd5a.bSep08	1.3655	6.68878	1.48187	2.09664	2.58041	1.87249	1.70095	2.1953	0.899775	lnc	heart
Rnf10.eSep08	1.57406	6.07286	0.804322	1.49886	1.12323	1.14111	1.26338	1.42903	0.91313	lnc	heart
Rnf185.bSep08	1.32359	6.02447	1.37293	2.4941	1.19467	1.20456	1.4553	0.802426	0.884266	lnc	heart
Rnf4.dSep08	1.58094	5.94871	1.37428	2.21955	2.28795	1.86243	3.08582	1.50726	0.865766	lnc	heart
Rnf7.cSep08	0.63252	5.23801	1.08514	1.68951	0.608066	1.60734	1.54149	1.35892	0.868356	lnc	heart
rno-let-7e	350.27	28.7247	38.5607	67.5393	14.8041	217.695	49.0139	17.3455	0.859447	mir	brain
rno-let-7e-5p	349.374	28.6699	38.3725	67.1623	14.7174	216.845	48.8199	17.2557	0.859634	mir	brain
rno-miR-1-3p	0.780685	943.036	7.44678	0.0424912	1.08414	0.175135	0.132326	0.0982673	0.998567	mir	heart
rno-miR-10b-5p	0.227686	0.801539	5.86197	181.496	0.356705	1.94404	18.183	11.2946	0.970781	mir	kidney
rno-miR-122-3p	0.0313826	0.25574	0.0166088	0.00700356	203.034	0.0317628	0.0110255	0.0597205	0.999744	mir	liver
rno-miR-122-5p	0.112061	0.488472	0.0843075	0.0427947	1523.27	0.191279	0.00903912	0.081837	0.999911	mir	liver
rno-miR-1224	2.90311	0.0187394	0.039391	0.0154044	0.00887364	0.00903755	0	0.0731504	0.9919	mir	brain
rno-miR-122b	0.112061	0.488472	0.0843075	0.0427947	1523.27	0.191279	0.00903912	0.081837	0.999911	mir	liver
rno-miR-124-3p	1891.79	0.080602	0.866693	0	0.0989216	0.278496	0.284864	0.409877	0.999848	mir	brain
rno-miR-124-5p	6.9092	0	0	0	0	0	0	0	1	mir	brain
rno-miR-1249	38.9391	0.544551	2.1774	1.43718	1.79642	5.38049	2.26348	2.54803	0.954102	mir	brain
rno-miR-125b-1-3p	4.55104	0.266488	0.110642	0.131665	0	0.765078	0.187957	0.435668	0.940438	mir	brain
rno-miR-125b-5p	6375.61	712.98	523.614	552.259	425.955	3670.05	891.541	497.374	0.896943	mir	brain
rno-miR-126a-3p	90.4037	89.8996	52.74	101.94	62.75	1338.38	97.8756	24.8781	0.962332	mir	lung
rno-miR-126a-5p	2.07235	2.8776	1.22407	2.28021	1.74282	29.8035	3.13958	0.616258	0.952821	mir	lung
rno-miR-126b	2.17747	3.23448	1.3804	2.57742	2.00616	33.5868	3.59613	0.72995	0.953946	mir	lung
rno-miR-127-3p	132.642	0.138341	0.928825	0.0329965	0.0100179	0.177243	0.462205	0.0410442	0.998147	mir	brain
rno-miR-128-2-5p	4.61993	0	0.00765669	0	0	0.0337594	0.0706827	1.95161	0.936186	mir	brain
rno-miR-128-3p	1537.29	2.28622	2.40313	4.02009	1.87856	9.31727	18.7013	259.88	0.973452	mir	brain
rno-miR-129-1-3p	61.9059	0.00895578	0.196349	0.376115	0	0.0154872	0	0.0791511	0.99844	mir	brain
rno-miR-129-2-3p	298.808	0.0829526	1.10394	0.637366	0.0164869	0.0397035	0.0709511	0.400058	0.998931	mir	brain
rno-miR-129-5p	41.7073	0	0.327423	0.22002	0	0	0.022051	0.109514	0.997674	mir	brain
rno-miR-130a-3p	11.6073	8.60624	6.44732	17.85	4.63711	56.8403	14.7648	2.44052	0.870615	mir	lung
rno-miR-130b-3p	0.117156	0.0184649	1.25815	0.183468	0.0265049	0.56235	1.91199	12.6261	0.955256	mir	thymus
rno-miR-130b-5p	0.545621	0.100585	5.03547	0.289581	0.0690986	0.975515	2.58502	39.6013	0.967053	mir	thymus
rno-miR-132-3p	319.209	0.0823993	2.23267	0.438369	0.0601089	0.585404	0.442355	1.26646	0.997902	mir	brain
rno-miR-132-5p	5.36882	0	0	0	0	0.00774361	0	0	0.999794	mir	brain
rno-miR-133a-3p	5.52663	1429.56	50.7651	0.918776	1.43055	11.1765	2.20186	0.332154	0.993001	mir	heart
rno-miR-133b-3p	0.912534	72.8381	4.21017	0.142088	0.106882	1.35141	0.167892	0.114195	0.98771	mir	heart
rno-miR-133c	5.52663	1429.56	50.7651	0.918776	1.43055	11.1765	2.20186	0.332154	0.993001	mir	heart
rno-miR-135a-5p	135.118	0.0093697	0.568593	18.3155	0.354698	0.769051	1.55116	0.919684	0.976292	mir	brain
rno-miR-135b-5p	13.2162	0	0.00830442	0.022408	0.0164869	0.0180751	0.00989813	0.0136814	0.99904	mir	brain
rno-miR-136-5p	58.4435	0.175685	0.32082	0.0164983	0.00824347	0.257727	0.42229	0.0597205	0.997058	mir	brain
rno-miR-137-3p	44.9518	0.0366531	1.11002	0.0210107	0.0366388	0.132141	0.0390019	0	0.995629	mir	brain
rno-miR-137-5p	4.74713	0	0.0151881	0	0.00824347	0.0079407	0	0	0.999056	mir	brain
rno-miR-138-1-3p	47.5426	0.0276973	0.798807	0.265896	0.0389274	0.0846942	1.47765	0.88384	0.989827	mir	brain
rno-miR-138-2-3p	29.7968	0.0735786	0.0622984	0.113283	0.00887364	0.0879847	0.129749	0.253003	0.996803	mir	brain
rno-miR-138-5p	155.905	0.0370671	1.06099	0.423708	0.12909	0.46412	2.67213	1.57688	0.994405	mir	brain
rno-miR-139-5p	329.898	9.09511	29.1212	22.4226	14.2741	37.2998	12.4491	6.9844	0.963389	mir	brain
rno-miR-141-5p	0	0	1.55468	0.269865	0.00824347	3.39649	0	0.589901	0.898101	mir	lung
rno-miR-142-5p	1.36412	0.50694	7.13101	1.50378	2.0254	32.3644	186.435	123.384	0.87343	mir	spleen
rno-miR-145-3p	1.66352	2.49871	13.1922	1.92566	1.63675	19.7171	5.08349	1.7892	0.870954	mir	lung
rno-miR-146b-5p	8.87514	0.256426	3.3804	0.336298	0.2512	23.9129	2.11763	2.25638	0.90512	mir	lung
rno-miR-149-5p	133.738	23.4303	3.15191	4.18994	0.0177473	1.96249	1.68922	1.82894	0.961384	mir	brain
rno-miR-150-3p	0.541995	0.26787	0.242623	0.157005	0.13871	3.06461	12.4866	6.3507	0.886706	mir	spleen
rno-miR-150-5p	571.875	213.849	157.574	116.828	28.1046	1500.25	4826.5	1488.75	0.88447	mir	spleen
rno-miR-152-3p	2.1355	3.5327	10.175	5.02333	3.24893	29.3732	7.40532	5.02649	0.886718	mir	lung
rno-miR-153-3p	103.091	0	0.204152	0.00700356	0	0.0999843	0.0381429	0.0271114	0.999478	mir	brain
rno-miR-154-5p	26.6631	0.0637971	0.223361	0.681255	0	0.059381	0.178972	0.0410442	0.993314	mir	brain
rno-miR-155-5p	1.17628	2.27744	17.6223	7.14306	2.13708	16.7143	163.484	197.985	0.853142	mir	thymus
rno-miR-15b-3p	0.394208	0.22984	1.03139	0.546033	0.201223	1.41236	3.19649	7.07802	0.883605	mir	thymus
rno-miR-15b-5p	32.6443	15.2365	103.924	54.4479	40.6423	223.075	547.675	933.893	0.858335	mir	thymus
rno-miR-17-5p	0.83033	0.339104	2.71251	0.778377	0.385845	2.63056	4.02525	15.4006	0.911522	mir	thymus
rno-miR-181a-5p	361.013	19.676	66.1302	41.8133	8.13444	389.054	182.822	1618.3	0.91024	mir	thymus
rno-miR-181b-5p	226.691	9.80782	18.8905	24.4643	2.50807	92.2079	53.0416	832.404	0.929414	mir	thymus
rno-miR-182	0.330549	0.0741319	22.872	36.62	5.24808	119.994	2.74313	17.3897	0.899029	mir	lung
rno-miR-183-5p	0.185636	0	9.78952	15.5102	1.79675	36.7093	0.54445	7.58718	0.862185	mir	lung
rno-miR-184	0.425379	0.42315	0.267526	0.113924	0.138594	0.486405	3.05236	0.419301	0.928202	mir	spleen
rno-miR-190a-5p	4.48691	0.695022	0.246352	0.937491	1.00267	0.494871	0.115053	0.0602234	0.898985	mir	brain
rno-miR-192-3p	0.0665277	0	5.69843	2.8105	2.00375	0.0247219	0.00903912	0.0271114	0.876115	mir	intestines
rno-miR-192-5p	3.22632	0.321606	380.417	146.068	142.76	4.92395	1.92186	2.6056	0.887406	mir	intestines
rno-miR-194-5p	7.95894	1.11321	1110.06	220.091	234.328	14.1782	5.89642	5.41487	0.938012	mir	intestines
rno-miR-195-3p	0.253086	0.0925968	0.295594	0.265626	0.114379	2.57953	0.290286	0.116441	0.955204	mir	lung
rno-miR-195-5p	71.3197	32.0971	65.5575	49.4049	45.9364	499.039	121.163	24.6235	0.928412	mir	lung
rno-miR-196a-5p	0.0671423	0	0.00765669	128.105	0.0100179	0.0158814	0.0197963	0.808049	0.998965	mir	kidney
rno-miR-196b-5p	0.0237261	0.0556692	0.0776118	140.199	0.0697288	0.216638	0.95144	17.7344	0.980674	mir	kidney
rno-miR-196c-5p	0.00570946	0.30273	0.0907009	3.75621	0	0	0	0.307226	0.973135	mir	kidney
rno-miR-199a-3p	1.15179	5.15576	13.5391	7.47215	1.58689	51.0641	15.8627	3.91533	0.883736	mir	lung
rno-miR-1b	11.8409	2890.46	41.3257	1.93666	3.39905	19.5308	3.35021	0.684431	0.99618	mir	heart
rno-miR-200a-3p	0	0	7.9987	10.1524	0.227498	24.3822	0.0390019	1.71779	0.882025	mir	lung
rno-miR-200a-5p	0	0	6.31051	3.10666	0.0961176	2.60923	0.0361565	0.261753	0.861684	mir	intestines
rno-miR-203a-3p	0.423228	0.0556692	27.1174	4.58296	1.86665	2.808	0.209974	1.3077	0.942647	mir	intestines
rno-miR-203a-5p	0.111584	0.00895578	0.855893	19.9188	5.13121	0.149428	0.0689647	0.385434	0.952294	mir	kidney
rno-miR-203b-3p	0.111584	0.00895578	0.8884	19.9188	5.13121	0.149428	0.0689647	0.385434	0.95206	mir	kidney
rno-miR-203b-5p	0.423228	0.0556692	27.1174	4.58296	1.84953	2.808	0.209974	1.3077	0.942737	mir	intestines
rno-miR-205	1.3861	0.0825365	10.6555	4.50594	0.163442	32.9833	0.864035	160.317	0.955366	mir	thymus
rno-miR-206-3p	3.72741	0.0369298	0	0.389968	0.00824347	0.0747568	0.0695553	0.236322	0.968735	mir	brain
rno-miR-208a-5p	0.0184608	5.37684	0.0151881	0	0.0188916	0	0	0	0.998604	mir	heart
rno-miR-20a-5p	0.855933	0.246507	2.30769	0.715007	0.69659	2.37706	3.31819	14.0333	0.908904	mir	thymus
rno-miR-211-5p	0.753961	0.00923245	0.0242655	0.00840086	0	1.79538	4.82429	0.352402	0.912833	mir	spleen
rno-miR-212-3p	65.3603	0.0093697	0.494846	0.136012	0.00887364	0.212645	0.141311	0.375947	0.997121	mir	brain
rno-miR-212-5p	19.4219	0	0.0463373	0.0368849	0	0	0.0271174	0.0432902	0.99887	mir	brain
rno-miR-218a-5p	598.447	4.41506	19.5851	130.677	2.55274	205.382	9.81111	3.5876	0.914141	mir	brain
rno-miR-218b	289.097	2.30867	10.0048	70.7409	1.35646	109.868	5.22077	1.74697	0.9048	mir	brain
rno-miR-219a-2-3p	7.76341	0	0.0166088	0.0413974	0	0	0.0271174	0.0407928	0.997683	mir	brain
rno-miR-219a-5p	27.4353	0.00895578	0.91701	0.475775	0.180327	0.580365	0.772072	0.574037	0.982051	mir	brain
rno-miR-219b	8.1662	0	0.0166088	0.0413974	0	0	0.0271174	0.0407928	0.997797	mir	brain
rno-miR-221-3p	19.7619	0.311409	0.552632	2.12788	0.243303	12.1248	2.39736	1.53412	0.87127	mir	brain
rno-miR-221-5p	2.84885	0.0460228	0.0395163	0.0820044	0.0382972	1.09142	0.213947	0.0972615	0.93187	mir	brain
rno-miR-222-3p	34.461	0.322569	0.677375	1.34298	0.295054	12.156	2.46069	2.75546	0.924968	mir	brain
rno-miR-23a-3p	348.329	210.452	629.541	638.088	162.317	3231.39	818.083	329.225	0.906914	mir	lung
rno-miR-23b-3p	523.069	140.063	447.46	514.986	192.002	1423.69	204.532	157.487	0.866544	mir	lung
rno-miR-24-2-5p	4.44101	4.4895	2.69671	4.53252	1.28273	33.2752	5.96888	2.82527	0.922939	mir	lung
rno-miR-24-3p	473.196	139.485	212.143	225.652	82.1891	1065.23	339.772	128.707	0.850926	mir	lung
rno-miR-25-3p	22.3789	7.5769	32.2845	22.2588	14.5871	81.8306	78.9071	208.734	0.853145	mir	thymus
rno-miR-26a-5p	3303.36	610.127	887.219	1289.72	757.524	6358.89	1901.22	1477.64	0.851995	mir	lung
rno-miR-27a-3p	50.2653	39.0729	44.1516	45.9044	18.3165	288.73	59.0242	26.7781	0.917958	mir	lung
rno-miR-27a-5p	0.344223	0.413922	0.184805	0.496871	0.146207	2.26229	0.696753	0.332154	0.892558	mir	lung
rno-miR-28-5p	0.799386	0.817656	1.82334	1.57427	1.93449	7.49179	1.69872	2.6049	0.879244	mir	lung
rno-miR-299a-5p	7.48468	0.0830899	0.170746	0.401621	0.00887364	0.177046	0.394582	0.0764022	0.976109	mir	brain
rno-miR-299b-3p	7.48468	0.0830899	0.170746	0.401621	0.00887364	0.177046	0.394582	0.0764022	0.976109	mir	brain
rno-miR-29b-3p	255.944	23.4523	11.6799	49.3874	6.13899	66.0504	60.4734	23.1545	0.887133	mir	brain
rno-miR-29b-5p	26.3318	1.79624	0.7185	4.50015	0.505152	4.4189	1.0294	0.535507	0.944864	mir	brain
rno-miR-29c-3p	53.6874	6.17748	3.86562	14.0129	8.5954	19.3542	7.69247	3.23883	0.88598	mir	brain
rno-miR-300-3p	3.42024	0.046574	0.00765669	0.0319027	0	0	0.00903912	0	0.996025	mir	brain
rno-miR-3065-3p	14.1628	0.101139	0.20434	0.0462133	0.0689825	0.36644	0.367197	0.215462	0.989412	mir	brain
rno-miR-3065-5p	49.4101	0.249679	0.572918	0.201684	0.210496	0.472257	1.71979	0.644941	0.992278	mir	brain
rno-miR-3074	0.769369	0.689375	0.652494	1.03603	0.472574	2.15901	0.484437	0.755821	0.868524	mir	lung
rno-miR-3099	17.5719	0	0.0644295	0	0	0.0167812	0	0	0.99934	mir	brain
rno-miR-30a-3p	26.6453	18.7674	9.38011	54.9526	19.1865	136.809	13.4833	5.16528	0.879085	mir	lung
rno-miR-30a-5p	9.14776	4.02947	4.55967	22.4777	2.64721	57.1335	5.01707	2.36331	0.912103	mir	lung
rno-miR-30c-2-3p	5.36419	1.89066	0.772535	4.94205	1.57647	16.4822	1.46954	0.508315	0.884046	mir	lung
rno-miR-30d-5p	45.0107	12.1892	27.4691	44.0034	13.8025	185.109	35.9922	20.859	0.905818	mir	lung
rno-miR-32-5p	0.379339	0.128143	0.424546	0.784739	0.355675	3.93537	1.57674	0.561549	0.87566	mir	lung
rno-miR-322-3p	0.82274	0.349992	0.315253	1.45129	0.354249	12.3572	0.675474	0.407551	0.974259	mir	lung
rno-miR-322-5p	18.2007	30.2412	10.7992	15.8064	10.0134	456.333	22.5782	9.60404	0.984006	mir	lung
rno-miR-323-3p	129.834	0.0646271	0.538655	0.233907	0	0.0451878	0.0972094	0.0407928	0.998877	mir	brain
rno-miR-323-5p	8.57089	0	0.0151881	0	0	0	0.0110255	0	0.999563	mir	brain
rno-miR-325-3p	20.236	0.110371	0.0796803	0.063015	0	0.088753	0.0785944	0.0435416	0.996725	mir	brain
rno-miR-325-5p	3.89214	0.0370671	0.00759405	0.0238053	0	0	0	0	0.997487	mir	brain
rno-miR-326-3p	8.89319	0.238652	1.24384	0.725784	0.165215	3.94753	1.45168	1.30159	0.870404	mir	brain
rno-miR-328a-3p	363.744	20.538	23.2414	54.302	9.2868	96.0738	56.1192	39.4163	0.905703	mir	brain
rno-miR-329-3p	21.4777	0.0369276	0.127501	0.106113	0.0371529	0.0245248	0.178683	0	0.996602	mir	brain
rno-miR-330-5p	21.8368	0.137927	0.210388	0.589315	0.0453964	2.78656	0.713738	0.178847	0.97152	mir	brain
rno-miR-337-3p	4.1543	0.027144	0.0408744	0.00840086	0	0.00903755	0.0407199	0	0.995661	mir	brain
rno-miR-338-3p	49.4101	0.249679	0.572918	0.201684	0.210496	0.472257	1.71979	0.644941	0.992278	mir	brain
rno-miR-338-5p	14.0908	0.101139	0.20434	0.0462133	0.0689825	0.36644	0.358157	0.215462	0.98945	mir	brain
rno-miR-346	4.95014	0.0275579	0.0394536	0.0189894	0	0.0180751	0.0200646	0.0164303	0.995943	mir	brain
rno-miR-34a-5p	13.1085	1.37861	0.666271	0.769381	0.514189	32.6201	5.95454	3.87421	0.899145	mir	lung
rno-miR-34b-3p	1.56501	0.102104	0.141979	0.230305	0.0637738	21.7818	0.254432	0.160737	0.986371	mir	lung
rno-miR-34b-5p	0.533965	0.0460228	0.145248	0.0887045	0.027135	5.57657	0.0288354	0.0301117	0.981721	mir	lung
rno-miR-34c-3p	0.788933	0.036237	0.0622984	0.0777954	0.00824347	8.43822	0.193077	0.0462905	0.980424	mir	lung
rno-miR-34c-5p	1.25908	0.0279719	0.131606	0.182391	0.0171171	11.6934	0.106302	0.0544742	0.979701	mir	lung
rno-miR-351-5p	2.59409	1.10813	0.405713	5.28385	0.675621	24.4381	2.47264	1.10723	0.935758	mir	lung
rno-miR-3543	1028.92	0.591404	3.9305	0.176161	0.180325	1.51359	2.84106	0.467774	0.998824	mir	brain
rno-miR-3546	0.0184608	5.66772	0.0151881	0	0.0188916	0	0	0	0.998676	mir	heart
rno-miR-3548	0	0	6.93575	3.15427	0.0961176	2.70742	0.0361565	0.294613	0.870473	mir	intestines
rno-miR-3553	0.185636	0	9.78952	15.5102	1.79675	36.7093	0.54445	7.58718	0.862185	mir	lung
rno-miR-3556b	53.6874	6.17748	3.86562	13.9939	8.5954	19.3542	7.69247	3.23883	0.886033	mir	brain
rno-miR-3571	0.780685	943.036	7.44678	0.0424912	1.08414	0.175135	0.132326	0.0982673	0.998567	mir	heart
rno-miR-3576	9.48715	0.00923245	0.0637191	0.0140071	0	0.0234279	0.0288354	0.0136814	0.997698	mir	brain
rno-miR-3578	5.54977	0	0.0227821	0.0392097	0	0	0.0200646	0	0.997888	mir	brain
rno-miR-3587	92.1637	8.18378	4.05752	17.7845	2.19342	24.06	22.5022	7.9109	0.886727	mir	brain
rno-miR-3588	3186.13	355.998	261.621	275.827	212.199	1832.74	445.562	248.487	0.896864	mir	brain
rno-miR-3590-5p	11.6073	8.60624	6.44732	17.85	4.63711	56.8403	14.7648	2.44052	0.870615	mir	lung
rno-miR-3592	3.44022	0	0.0462746	0.0644123	0	0	0.00903912	0	0.995028	mir	brain
rno-miR-3596c	349.374	28.6699	38.3725	67.1623	14.7174	216.845	48.8199	17.2557	0.859634	mir	brain
rno-miR-363-3p	0.0187681	0.0739947	0.626996	0.442864	0.0712711	0.937631	5.56682	17.079	0.936301	mir	thymus
rno-miR-369-5p	5.54977	0	0.0227821	0.0392097	0	0	0.0200646	0	0.997888	mir	brain
rno-miR-375-3p	2.76611	0.0913529	175.104	11.2723	4.49196	516.63	0.0319492	1.2962	0.946123	mir	lung
rno-miR-376b-5p	18.339	0.0454695	0.108301	0.0985026	0	0.0313686	0.0698237	0	0.997247	mir	brain
rno-miR-379-5p	33.0703	0.0744086	0.232585	0.343742	0.0100179	0.149231	0.399448	0.0709045	0.994771	mir	brain
rno-miR-382-3p	3.44022	0	0.0462746	0.0644123	0	0	0.00903912	0	0.995028	mir	brain
rno-miR-382-5p	35.7574	0.0559437	0.368787	0.669435	0	0.0763593	0.137393	0.0273628	0.994665	mir	brain
rno-miR-383-5p	11.9931	0	0.0236178	0	0.0100179	0.00903755	0.122696	0.0136814	0.997867	mir	brain
rno-miR-384-3p	46.9201	0.0365137	0.179426	0.0319027	0.00824347	0.0588754	0.0587982	0.0136814	0.998996	mir	brain
rno-miR-384-5p	8.49811	0	0.0629461	0.0168017	0	0.0156843	0	0.0136814	0.998166	mir	brain
rno-miR-409a-3p	3.91227	0	0.0545791	0.113907	0	0.0156843	0.0319492	0	0.992108	mir	brain
rno-miR-409a-5p	5.73096	0	0.0532836	0.127897	0	0	0.022051	0.0273628	0.994252	mir	brain
rno-miR-409b	3.91798	0	0.0545791	0.113907	0	0.0156843	0.0319492	0	0.99212	mir	brain
rno-miR-411-3p	4.29195	0.0186022	0.0325073	0.0501017	0.00824347	0.00774361	0.0630393	0.0273628	0.994885	mir	brain
rno-miR-411-5p	4.35901	0	0.0387432	0.0543107	0	0.0451878	0.0791312	0.0136814	0.992428	mir	brain
rno-miR-431	3.92761	0.0274207	0.20576	0	0	0.0485439	0.114483	0.0136814	0.985091	mir	brain
rno-miR-433-3p	43.0309	0.0735808	0.115833	0.00700356	0	0.0750654	0.0867745	0.01343	0.998766	mir	brain
rno-miR-434-3p	1028.88	0.591404	3.91519	0.176161	0.180325	1.51359	2.84106	0.467774	0.998826	mir	brain
rno-miR-434-5p	10.4995	0.0369298	0.168991	0	0.0164869	0.0180751	0.137393	0	0.994859	mir	brain
rno-miR-448-3p	3.51823	0	0	0	0	0.326034	0	0	0.986761	mir	brain
rno-miR-449a-5p	0.0925081	0.0093697	0.215976	0	0.0100179	7.04739	0.173227	0.425993	0.981207	mir	lung
rno-miR-450a-5p	7.50359	11.8821	3.63962	14.2252	5.49866	104.518	8.94425	3.41752	0.95593	mir	lung
rno-miR-450b-3p	2.85123	2.38134	0.576439	5.03573	1.88148	32.2008	3.06648	1.12608	0.9418	mir	lung
rno-miR-450b-5p	12.0951	17.8454	6.35805	23.4419	11.8393	153.799	15.1017	4.62472	0.943562	mir	lung
rno-miR-451-3p	0.0235893	0.0457462	0.0152507	0.0613142	0.083695	0.129048	13.3159	0.01343	0.997014	mir	spleen
rno-miR-451-5p	1.86936	1.25969	0.314981	3.47293	2.51061	5.36187	50.2861	0.496566	0.962604	mir	spleen
rno-miR-484	0.646467	0.0901111	0.919352	0.791124	0.0555304	1.31067	1.00177	7.10003	0.910238	mir	thymus
rno-miR-485-5p	4.30499	0.0093697	0	0.00949469	0	0.00903755	0.0200646	0	0.998408	mir	brain
rno-miR-487b-3p	14.9674	0.0274207	0.0865013	0.0652026	0	0.0167812	0.0308218	0.0136814	0.997705	mir	brain
rno-miR-489-3p	0.130801	0	0.0306268	3.58689	0	0.295237	0.0110255	0.01343	0.980838	mir	kidney
rno-miR-493-5p	5.96919	0.046574	0.101689	0	0.00887364	0.0425999	0.0619119	0.0298602	0.993023	mir	brain
rno-miR-496-3p	4.91623	0	0.0242655	0.095084	0	0.00903755	0.00989813	0	0.995982	mir	brain
rno-miR-497-5p	0.919028	0.533663	0.782031	0.617628	0.528389	7.25168	1.6865	0.335469	0.93691	mir	lung
rno-miR-499-5p	0.493688	7.13615	0.132379	1.94349	0.115009	0.62252	0.117328	0.251072	0.941596	mir	heart
rno-miR-503-3p	0.606132	1.17784	0.456709	1.8985	0.296198	9.11367	0.537075	0.57886	0.943652	mir	lung
rno-miR-503-5p	0.247234	0.27669	0.171958	0.158752	0.175748	3.57336	0.139647	0.862478	0.956108	mir	lung
rno-miR-539-3p	3.23492	0	0.0310866	0.0280143	0	0.00774361	0	0	0.997048	mir	brain
rno-miR-539-5p	9.48715	0.00923245	0.0637191	0.0140071	0	0.0234279	0.0288354	0.0136814	0.997698	mir	brain
rno-miR-541-5p	20.2779	0.101831	0.325542	1.49167	0.0266209	0.150328	0.274195	0.182099	0.98331	mir	brain
rno-miR-542-3p	2.23746	0.968126	0.255242	1.43224	0.810274	16.4955	1.29232	0.759953	0.947495	mir	lung
rno-miR-542-5p	1.17	0.693238	0.286736	1.6442	0.546996	15.8145	1.36111	0.220206	0.959866	mir	lung
rno-miR-551b-3p	2.44391	0	0	0	0.00824347	0.121416	0.0110255	0	0.991776	mir	brain
rno-miR-592	15.5376	0	0.0386806	0.772817	0.0100179	0.245439	0.228623	0.130876	0.986885	mir	brain
rno-miR-598-3p	24.2503	0.109957	0.317426	0.776476	0.083695	0.654262	0.213142	0.20753	0.989498	mir	brain
rno-miR-6331	34.1139	0.0276952	0.147442	0.0329965	0.0200358	0.0339565	0.0605162	0.0410442	0.999064	mir	brain
rno-miR-652-3p	3.62838	0.989469	2.05013	2.01399	0.590269	16.0216	3.53043	4.12812	0.881513	mir	lung
rno-miR-664-2-5p	32.8596	6.56506	11.0015	11.9971	7.13592	107.515	59.6867	20.1973	0.853551	mir	lung
rno-miR-667-3p	21.9066	0.0278346	0.1024	0.248201	0	0.0245248	0.0209236	0	0.997236	mir	brain
rno-miR-672-5p	8.14503	0.486677	0.695124	5.5862	0.287208	33.5504	0.2985	3.96966	0.925023	mir	lung
rno-miR-674-5p	28.2954	1.92082	1.55727	2.26227	1.51578	10.5266	6.05856	4.91405	0.903205	mir	brain
rno-miR-676	9.53585	1.17027	0.917219	1.00699	0.924534	6.67395	1.83015	0.665046	0.862586	mir	brain
rno-miR-702-3p	14.8404	0.580104	1.2842	2.36524	0.263969	4.39777	1.58772	2.89519	0.887035	mir	brain
rno-miR-760-3p	35.0084	0.249542	0.118236	1.08723	0.0348644	1.94938	0.617837	0.986771	0.980394	mir	brain
rno-miR-770-3p	3.84742	0	0.0305015	0	0	0	0	0	0.998867	mir	brain
rno-miR-770-5p	3.18728	0	0.0158985	0	0	0	0	0	0.999287	mir	brain
rno-miR-7a-5p	157.968	2.02375	11.5962	3.68646	7.9774	17.0507	58.1702	69.2903	0.857431	mir	brain
rno-miR-7b	13.5815	0	0.101752	0	0	0	0	0	0.99893	mir	brain
rno-miR-802-5p	0.0114189	0.00923245	2.33056	0.157309	8.47099	0	0	0	0.957696	mir	liver
rno-miR-92a-3p	66.4405	38.3191	190.991	97.7114	175.503	291.679	662.909	1513.44	0.87843	mir	thymus
rno-miR-92b-3p	110.541	0.00923245	0.627989	0.986086	0.108656	31.4654	1.49714	0.351333	0.954788	mir	brain
rno-miR-935	6.26593	0	0.0229074	0.00840086	0	0.0167812	0.0189373	0.101016	0.996169	mir	brain
rno-miR-96-5p	0.0303239	0	4.38779	5.78599	2.13317	17.3248	0.46607	1.43051	0.88263	mir	lung
rno-miR-98-5p	190.703	18.8293	17.744	36.9257	9.56696	58.069	45.0101	44.6973	0.870757	mir	brain
rno-miR-9a-3p	108.525	0.0281091	0.313373	0.690453	0	0.0238221	0	0.12087	0.998451	mir	brain
rno-miR-9a-5p	45189.7	24.7523	62.6199	150.336	3.52787	9.98066	14.6411	16.0401	0.999187	mir	brain
rno-miR-9b-3p	45189.6	24.7523	62.6199	150.336	3.52787	9.98066	14.6411	16.0401	0.999187	mir	brain
rno-miR-9b-5p	108.525	0.0281091	0.313373	0.690453	0	0.0238221	0	0.12087	0.998451	mir	brain
rno_18s-rRNA-100	73.0198	25.9014	88.0868	435.882	70.9249	43.8564	71.3498	29.9652	0.922716	rs	kidney
rno_18s-rRNA-106	25.6736	15.1015	33.2815	398.399	30.9081	9.1305	9.34642	4.2424	0.964486	rs	kidney
rno_18s-rRNA-109	33.3512	599.873	93.9886	175.895	103.141	7.13854	11.0821	16.7575	0.905671	rs	heart
rno_18s-rRNA-110	18.8027	362.933	49.6422	110.21	53.4511	3.80422	6.03758	10.3239	0.910242	rs	heart
rno_18s-rRNA-113	1.19722	0.931449	23.2702	435.265	0.647291	1.61214	2.24827	2.76455	0.99075	rs	kidney
rno_18s-rRNA-118	45.1384	7.02053	47.283	292.172	26.7757	17.122	35.8152	40.0501	0.914802	rs	kidney
rno_18s-rRNA-122	54.349	70.1259	76.2124	341.741	62.9973	28.4123	74.5318	55.8636	0.89805	rs	kidney
rno_18s-rRNA-127	16.7748	12.2428	49.7075	201.85	11.051	10.9695	8.08196	8.02037	0.955259	rs	kidney
rno_18s-rRNA-131	82.5461	23.233	102.304	348.752	26.2361	63.8935	101.384	12.5574	0.862218	rs	kidney
rno_18s-rRNA-150	40.4121	8.81329	61.1153	247.259	36.765	16.0354	21.6087	9.70056	0.920463	rs	kidney
rno_18s-rRNA-156	64.8039	1414.01	258.926	235.621	141.445	61.3775	72.4394	24.3369	0.929214	rs	heart
rno_18s-rRNA-157	16.2756	4.575	61.369	181.661	16.8958	7.15425	7.89685	4.55024	0.929935	rs	kidney
rno_18s-rRNA-160	0	0.0275579	0.475301	88.9375	59.5043	0.0158814	0.0180782	0.0164303	0.903532	rs	kidney
rno_18s-rRNA-164	38.5731	998.781	272.628	208.157	222.013	26.1058	95.329	52.8639	0.892355	rs	heart
rno_18s-rRNA-170	12.3227	1.33119	1.15116	237.273	0.394717	1.67437	1.08113	0.64805	0.990447	rs	kidney
rno_18s-rRNA-171	36.3992	3.56197	33.4885	222.403	20.2209	11.308	8.52357	4.88075	0.938997	rs	kidney
rno_18s-rRNA-175	65.3723	62.1379	80.5791	266.484	24.6526	43.535	88.6627	19.7016	0.857173	rs	kidney
rno_18s-rRNA-189	27.3414	453.018	48.4524	117.754	71.0239	4.52152	9.36617	8.10211	0.918805	rs	heart
rno_18s-rRNA-190	99.3836	58.7027	21.7541	330.974	28.7722	15.7206	13.3742	5.01163	0.909	rs	kidney
rno_18s-rRNA-191	19.2924	5.48211	82.877	191.126	21.4098	8.06879	9.79777	6.51611	0.911452	rs	kidney
rno_18s-rRNA-192	31.842	5.76989	33.0656	197.742	13.9226	10.1899	8.94133	4.59101	0.943652	rs	kidney
rno_18s-rRNA-197	35.5641	978.682	55.3743	100.443	191.252	7.79697	47.4563	23.4008	0.940156	rs	heart
rno_18s-rRNA-210	124.508	950.28	93.9043	352.284	292.65	12.5643	22.3883	25.1467	0.872716	rs	heart
rno_18s-rRNA-211	0.172435	5.8	9.75364	169.068	25.3279	1.89105	2.917	0.792374	0.961559	rs	kidney
rno_18s-rRNA-214	31.0181	1229.39	168.05	127.983	58.7736	9.43045	18.289	31.1372	0.955658	rs	heart
rno_18s-rRNA-215	0.233424	4.22978	4.57622	170.267	19.2244	0.834782	1.58679	0.659503	0.975038	rs	kidney
rno_18s-rRNA-226	0.0313826	0.230942	0.478393	29.0513	12.6643	0.195364	0.131145	0.103011	0.932978	rs	kidney
rno_18s-rRNA-228	0	0.00923245	0.131418	76.6094	11.1367	0	0.0180782	0	0.978937	rs	kidney
rno_18s-rRNA-229	60.5245	1380.27	589.643	253.062	173.399	161.089	212.475	30.2524	0.86575	rs	heart
rno_18s-rRNA-233	0.0692261	1.36713	15.0251	93.2486	72.2835	1.64313	2.41562	1.13984	0.856714	rs	kidney
rno_18s-rRNA-234	33.3556	6.51009	42.6887	248.504	18.7607	12.4567	10.5486	6.03721	0.948095	rs	kidney
rno_18s-rRNA-235	0	0.0179116	0.0609403	73.8457	10.8141	0.00774361	0.0310901	0	0.978852	rs	kidney
rno_18s-rRNA-241	66.7266	853.212	77.7597	133.155	214.766	9.97874	41.9862	32.0456	0.914179	rs	heart
rno_18s-rRNA-247	0.00615361	0.489841	0.986411	82.6339	12.2381	0.37465	0.449334	0.01343	0.974905	rs	kidney
rno_18s-rRNA-25	253.816	4101.91	724.365	1252.38	1087.7	50.6399	118.764	94.4334	0.886187	rs	heart
rno_18s-rRNA-254	0.163374	7.99156	33.0695	95.3907	315.964	2.83389	4.67546	4.07741	0.933476	rs	liver
rno_18s-rRNA-260	29.9023	6.70767	31.3072	192.515	16.1088	9.40826	9.55008	4.69661	0.943103	rs	kidney
rno_18s-rRNA-269	0.018324	0.50485	0.423773	79.5216	12.0404	0.0939088	0.205444	0.0492908	0.976267	rs	kidney
rno_18s-rRNA-274	1.29994	0.404962	6.50591	193.015	0.438223	1.44479	1.43444	1.05169	0.992772	rs	kidney
rno_18s-rRNA-28	315.318	31.7715	275.047	1603.52	157.904	110.653	141.525	53.248	0.921556	rs	kidney
rno_18s-rRNA-286	1.64764	0.972786	10.2884	204.369	0.583683	1.09493	2.43649	2.25812	0.989347	rs	kidney
rno_18s-rRNA-296	11.2459	1.03908	13.896	107.877	6.53307	3.71019	3.49345	1.12867	0.954841	rs	kidney
rno_18s-rRNA-300	79.5097	4033.41	140.303	148.543	660.247	9.86842	42.3428	67.6553	0.961676	rs	heart
rno_18s-rRNA-302	17.9678	10.2567	29.935	100.583	17.6205	8.2581	11.436	4.54292	0.898529	rs	kidney
rno_18s-rRNA-308	541.203	20776.4	2644.26	130.28	938.173	435.923	572.041	218.312	0.968391	rs	heart
rno_18s-rRNA-309	36.3999	520.13	61.158	70.2964	170.268	4.40479	56.3989	25.7309	0.89091	rs	heart
rno_18s-rRNA-316	11.6297	158.446	20.3699	41.4556	36.7561	1.98865	3.90948	5.50647	0.901666	rs	heart
rno_18s-rRNA-318	9.33224	0.764041	12.2843	98.3958	5.53053	3.20775	2.89513	0.951835	0.956663	rs	kidney
rno_18s-rRNA-32	130.947	20.2325	158.689	1061.18	77.7053	50.866	42.5673	18.4314	0.949253	rs	kidney
rno_18s-rRNA-322	528.275	17.1867	11.1736	138.007	78.6445	33.7092	15.9949	14.5046	0.936181	rs	brain
rno_18s-rRNA-323	139.944	22.3915	21.0771	77.0089	35.1311	18.0636	12.9519	16.3782	0.873626	rs	brain
rno_18s-rRNA-333	15.7092	3.08975	39.8005	124.565	15.2358	5.24381	5.51181	2.55821	0.918925	rs	kidney
rno_18s-rRNA-338	55.5767	8.99584	15.451	168.687	12.0312	3.57912	8.74825	3.85087	0.928031	rs	kidney
rno_18s-rRNA-350	0.226343	8.04761	7.62868	58.8382	93.5606	2.73106	3.28884	0.891098	0.877449	rs	liver
rno_18s-rRNA-353	22.7341	441.977	29.7946	178.112	117.896	1.96377	6.22324	8.5828	0.885861	rs	heart
rno_18s-rRNA-361	6.9129	137.769	23.8527	44.728	19.6005	1.56877	2.33905	3.93349	0.903551	rs	heart
rno_18s-rRNA-375	7.51069	5.62303	40.7194	67.4526	8.10223	3.24668	4.66245	2.56069	0.88002	rs	kidney
rno_18s-rRNA-38	106.057	17.522	138.23	969.075	61.6523	41.6828	35.5636	15.7865	0.954145	rs	kidney
rno_18s-rRNA-383	0.303619	0.0906644	4.33439	144.309	0.0931988	0.0520316	0.155202	0.0328606	0.995216	rs	kidney
rno_18s-rRNA-392	140.983	18.1949	12.4834	63.7884	38.5271	13.7938	10.3735	19.2909	0.886426	rs	brain
rno_18s-rRNA-393	0.100609	4.17719	14.0777	69.8435	117.318	1.6487	2.34729	1.23013	0.886998	rs	liver
rno_18s-rRNA-395	0.0228379	0.0187394	0	0.0928963	0.0100179	0.0247219	0.00903912	0	0.868738	rs	kidney
rno_18s-rRNA-413	0.477234	19.1521	54.5869	34.8215	161.776	5.99278	8.73149	5.96341	0.888065	rs	liver
rno_18s-rRNA-414	5.93926	270.094	94.6718	94.9455	50.4136	4.8456	15.7123	10.6786	0.868971	rs	heart
rno_18s-rRNA-417	0	0.110924	0.271954	23.6228	5.57007	0.187029	0.100323	0.0402899	0.962019	rs	kidney
rno_18s-rRNA-418	23.6147	1.2372	18.4104	124.486	10.8952	7.86649	10.2038	2.23592	0.923728	rs	kidney
rno_18s-rRNA-427	98.6837	1306.41	99.0369	147.214	239.627	9.3013	15.3942	23.31	0.937503	rs	heart
rno_18s-rRNA-441	2.22871	0.634793	7.61995	117.593	0.661025	0.959825	1.42772	1.70295	0.986819	rs	kidney
rno_18s-rRNA-442	1.80229	65.3807	5.12606	52.12	2.3788	0.315394	0.962674	0.573534	0.865913	rs	heart
rno_18s-rRNA-443	38.7973	1.28149	8.5238	98.3295	6.23777	3.02985	5.4037	1.21833	0.917673	rs	kidney
rno_18s-rRNA-454	20.4498	227.282	26.4501	38.757	110.885	4.87596	35.2244	19.6177	0.857321	rs	heart
rno_18s-rRNA-457	5.219	109.457	18.6069	34.0682	11.8567	1.65434	1.99608	3.31734	0.913681	rs	heart
rno_18s-rRNA-458	28.4392	426.629	81.9293	153.379	149.49	4.70798	15.0832	10.7372	0.860905	rs	heart
rno_18s-rRNA-459	10.4453	0.633414	10.7023	79.224	5.13044	3.04337	2.92107	0.799031	0.946848	rs	kidney
rno_18s-rRNA-460	0.0309385	0.267597	1.25796	22.6999	6.48893	0.936854	0.661596	0.255312	0.938981	rs	kidney
rno_18s-rRNA-471	2.81234	61.0475	16.3351	18.2826	12.4134	2.75824	9.74793	14.0932	0.859971	rs	heart
rno_18s-rRNA-472	441.249	9.27719	13.3428	74.0036	34.7956	33.9158	14.0151	10.4915	0.958694	rs	brain
rno_18s-rRNA-473	0.0313826	1.40076	0.911107	41.525	15.4361	0.367215	0.493436	0.0328606	0.936468	rs	kidney
rno_18s-rRNA-474	131.544	2302.41	876.254	100.91	209.055	161.114	181.973	44.2495	0.911726	rs	heart
rno_18s-rRNA-475	0.0313826	0.331804	2.39065	28.9265	13.3618	0.685682	0.38463	0.389692	0.914192	rs	kidney
rno_18s-rRNA-477	0.0372289	0.794344	2.57962	46.1515	18.1587	0.324018	0.360271	0.363398	0.93074	rs	kidney
rno_18s-rRNA-478	9.88378	15.9404	14.3132	66.5303	13.0721	6.31691	16.9879	15.8636	0.885741	rs	kidney
rno_18s-rRNA-479	1.81967	83.3457	17.1176	22.4402	39.6441	1.51566	3.4922	4.80451	0.859946	rs	heart
rno_18s-rRNA-49	108.559	14.1574	122.37	803.584	56.7385	34.9316	32.6578	15.3534	0.948305	rs	kidney
rno_18s-rRNA-508	7.57991	3.86219	20.1173	56.2371	6.7711	2.75793	2.97303	1.51775	0.908742	rs	kidney
rno_18s-rRNA-529	0	0	0.0380329	19.2813	1.92392	0.00774361	0	0	0.985406	rs	kidney
rno_18s-rRNA-530	0.0424943	0	0	0.0235018	0	0.0079407	0	0	0.894297	rs	brain
rno_18s-rRNA-531	0.0575335	1.34811	6.67982	68.1371	53.6562	0.558914	0.908566	0.888961	0.866343	rs	kidney
rno_18s-rRNA-533	39.349	432.695	39.8711	25.61	148.48	6.57368	35.0157	17.6914	0.910631	rs	heart
rno_18s-rRNA-534	3.63952	6.59704	9.41489	72.5646	6.78746	0.660095	1.16223	2.6768	0.947714	rs	kidney
rno_18s-rRNA-55	83.0832	1799.68	169.827	625.713	145.65	17.6266	27.4361	38.0735	0.921116	rs	heart
rno_18s-rRNA-557	33.0023	3.206	7.2587	79.8483	5.41102	2.2842	5.02881	2.06054	0.91951	rs	kidney
rno_18s-rRNA-558	0.0064609	0.236854	0.130895	34.5044	1.69425	0.0479527	0.11926	0.0164303	0.990861	rs	kidney
rno_18s-rRNA-578	6.89303	132.161	16.4787	34.8191	25.9694	1.6418	4.42454	6.26884	0.906962	rs	heart
rno_18s-rRNA-582	7.79237	10.9109	33.628	67.9822	2.90372	5.64041	6.8414	1.21753	0.870737	rs	kidney
rno_18s-rRNA-583	5.89421	4.71511	26.6557	62.4938	6.79623	2.6816	3.39766	2.3604	0.914528	rs	kidney
rno_18s-rRNA-584	98.4145	34.7748	15.9541	31.1225	11.3969	15.1977	14.7359	5.13864	0.858561	rs	brain
rno_18s-rRNA-586	2.98964	1.90977	5.03028	23.296	3.80563	3.34895	3.24131	1.79559	0.936532	rs	kidney
rno_18s-rRNA-616	91.6193	16.3425	10.058	61.6165	24.7553	10.1402	7.69063	8.76296	0.854414	rs	brain
rno_18s-rRNA-617	4.35657	95.796	9.42761	20.0047	15.4272	0.916134	1.3569	1.84507	0.929352	rs	heart
rno_18s-rRNA-619	6.14562	85.5848	24.6598	20.1638	7.456	5.95413	17.2101	14.2677	0.902805	rs	heart
rno_18s-rRNA-620	93.3586	2038.66	350.558	70.0547	115.902	57.1467	62.8673	35.3781	0.961662	rs	heart
rno_18s-rRNA-648	6.06289	151.3	6.58967	33.0461	10.9091	0.915366	0.89142	2.14642	0.948406	rs	heart
rno_18s-rRNA-650	4.26384	77.174	13.2959	22.6108	12.2415	0.908285	1.557	2.30738	0.904794	rs	heart
rno_18s-rRNA-652	1.23192	1.27634	5.01941	76.5872	3.89606	1.08387	0.728038	0.392801	0.979603	rs	kidney
rno_18s-rRNA-656	0.0312458	0.744058	1.81903	37.6099	8.61436	0.587498	0.685043	0.234704	0.952491	rs	kidney
rno_18s-rRNA-657	2.29793	150.732	26.913	19.3265	28.2275	1.61946	5.61265	6.16904	0.924477	rs	heart
rno_18s-rRNA-684	11.4617	121.528	12.2488	20.8417	48.7457	2.8115	27.6928	13.872	0.858012	rs	heart
rno_18s-rRNA-689	27.1149	347.717	46.9653	63.1728	83.43	8.9191	34.8427	9.98287	0.910611	rs	heart
rno_18s-rRNA-692	0.512314	0.659587	1.57757	58.9535	0.330196	0.272138	0.364385	0.321222	0.994809	rs	kidney
rno_18s-rRNA-695	0.297282	0.229559	2.13812	49.1999	0.114379	0.16351	0.366908	0.430233	0.991445	rs	kidney
rno_18s-rRNA-73	104.506	150.337	149.845	792.526	145.315	73.2707	98.2091	29.8145	0.898371	rs	kidney
rno_18s-rRNA-740	254.65	4.57752	3.11895	67.3713	10.3168	2.86844	1.85166	1.91252	0.955325	rs	brain
rno_18s-rRNA-741	148.204	3.57299	7.5167	31.9942	16.8242	9.61384	6.00163	4.148	0.94601	rs	brain
rno_18s-rRNA-745	0.326952	4.40678	7.40721	17.4339	1.91343	0.0551907	0.095223	0.133877	0.885308	rs	kidney
rno_18s-rRNA-747	116.171	21.2111	12.6866	33.4304	42.6128	36.7099	24.9538	14.191	0.866108	rs	brain
rno_18s-rRNA-748	0.936033	0.193043	3.65816	33.1088	0.487446	0.312615	0.361217	0.0544742	0.975704	rs	kidney
rno_18s-rRNA-749	3.30691	3.28736	51.7418	41.5176	4.08995	2.55052	4.26955	5.29494	0.865065	rs	intestines
rno_18s-rRNA-781	0	0	0	0	0.00887364	0.00903755	0	0	0.859734	rs	lung
rno_18s-rRNA-783	6.80649	120.071	9.93055	36.313	12.145	1.33125	1.72952	2.57508	0.925994	rs	heart
rno_18s-rRNA-785	4.27375	76.5236	6.56385	14.148	14.9425	0.665054	1.01433	1.81995	0.926984	rs	heart
rno_18s-rRNA-789	8.90545	7.90585	10.1655	47.141	3.08324	2.66243	4.02563	1.55201	0.914027	rs	kidney
rno_18s-rRNA-793	99.7006	48.4129	51.3202	269.994	31.8438	30.481	30.6185	6.12302	0.8616	rs	kidney
rno_18s-rRNA-795	5.09093	1.68309	22.8475	48.6886	4.81508	2.50144	2.60806	1.63625	0.90974	rs	kidney
rno_18s-rRNA-796	27.023	264.646	33.4689	51.063	121.697	7.48742	39.1245	38.6148	0.852194	rs	heart
rno_18s-rRNA-799	0.00570946	0	0.0152507	18.4249	0.259837	0	0.00903912	0	0.997753	rs	kidney
rno_18s-rRNA-800	0	0	0	0.0515161	0	0	0	0	1	rs	kidney
rno_18s-rRNA-801	3.80832	0.318698	8.05688	63.3287	2.46907	1.07443	1.82482	0.482381	0.96417	rs	kidney
rno_18s-rRNA-846	42.5422	7.88026	1.25396	19.3486	4.01144	1.03331	0.935254	0.585786	0.894625	rs	brain
rno_18s-rRNA-849	14.2577	853.475	42.8704	52.8384	55.641	3.4541	21.0811	7.02162	0.970928	rs	heart
rno_18s-rRNA-852	2.78738	1.46979	6.49881	17.4236	2.72654	0.948879	0.793453	0.455773	0.894841	rs	kidney
rno_18s-rRNA-855	280.051	47.89	8.48394	43.4995	30.9502	27.545	26.6682	14.1782	0.926444	rs	brain
rno_18s-rRNA-856	9.18209	86.7177	14.2766	19.7769	18.5096	26.8126	23.8728	10.0005	0.892848	rs	heart
rno_18s-rRNA-857	3.09009	1.68076	4.91423	54.8577	1.13731	1.95017	4.33696	0.266245	0.959407	rs	kidney
rno_18s-rRNA-859	19.6113	21.6248	28.342	21.1209	20.5606	47.2089	32.2158	70.8665	0.85115	rs	thymus
rno_18s-rRNA-86	35.9142	763.024	61.1668	163.824	108.418	4.59916	8.50645	16.7135	0.930882	rs	heart
rno_18s-rRNA-860	0	0	0	14.0799	0.103729	0	0	0	0.998948	rs	kidney
rno_18s-rRNA-861	0.0171284	0	0	0.0403035	0	0	0.00903912	0	0.907248	rs	kidney
rno_18s-rRNA-862	0.0193827	0.449462	0.662907	24.1644	5.46303	0.156055	0.171543	0.0328606	0.959651	rs	kidney
rno_18s-rRNA-863	2.68739	3.34114	3.32815	67.7662	3.29906	1.19999	2.35177	0.348585	0.970088	rs	kidney
rno_18s-rRNA-864	0.00615361	0.168106	0	0.0420214	0.0630276	0	0.022051	0.0164303	0.872798	rs	heart
rno_18s-rRNA-866	1.09253	0.175271	3.93334	39.8619	0.679049	0.583833	0.56079	0.157485	0.978124	rs	kidney
rno_18s-rRNA-87	80.3521	1125.58	477.883	260.593	179.648	228.223	165.334	67.1083	0.866468	rs	heart
rno_18s-rRNA-9	247.05	4949.3	941.679	1680.36	696.147	64.0736	97.8487	140.329	0.90002	rs	heart
rno_18s-rRNA-912	0.0187681	0.821111	0.599533	10.9481	3.31437	0.0470529	0.183427	0.139374	0.934747	rs	kidney
rno_18s-rRNA-913	46.5954	5077.64	74.9636	29.9649	135.511	23.3425	103.176	10.3703	0.990095	rs	heart
rno_18s-rRNA-914	22.0738	2414.29	39.806	39.4402	170.668	4.47724	29.9996	23.5021	0.982297	rs	heart
rno_18s-rRNA-915	9.56829	122.616	32.2766	13.7284	13.6483	25.7015	52.1656	6.39154	0.866343	rs	heart
rno_18s-rRNA-916	5.00134	107.448	8.44383	35.3601	8.58222	1.00337	1.77965	3.62467	0.923808	rs	heart
rno_18s-rRNA-917	0.0678937	2.53376	3.66571	24.3531	14.5094	0.494771	0.849499	0.571602	0.869307	rs	kidney
rno_18s-rRNA-924	2.9119	107.484	23.9807	27.8955	40.9282	1.21033	5.71109	7.12592	0.86384	rs	heart
rno_18s-rRNA-925	0.830817	0.6217	1.7186	19.5899	0.452184	0.475225	0.61785	0.159731	0.97237	rs	kidney
rno_18s-rRNA-93	120.491	106.345	183.565	602.839	53.8011	104.521	181.313	25.6583	0.852463	rs	kidney
rno_18s-rRNA-932	0.510269	0.182847	1.05007	41.5946	0.0986382	0.275625	0.217114	0.397184	0.992973	rs	kidney
rno_18s-rRNA-98	641.315	16150.3	1963.75	322.937	1315.59	494.064	752.358	184.394	0.960777	rs	heart
rno_28s-rRNA-13	1702.22	453.997	17136.4	3336.18	987.399	6254.86	3783.8	2404.25	0.865173	rs	intestines
rno_28s-rRNA-140	14.4739	574.907	37.7497	81.1203	72.7268	12.974	26.5258	28.3664	0.953447	rs	heart
rno_28s-rRNA-141	1.38876	8.22658	57.6437	332.315	10.4052	1.08193	0.793386	1.4952	0.967474	rs	kidney
rno_28s-rRNA-145	12.1813	96.2569	16.9688	193.902	17.7996	4.93995	17.9702	12.887	0.890814	rs	kidney
rno_28s-rRNA-162	17.6727	443.027	59.1752	97.7768	82.215	4.76509	9.9789	8.04814	0.919723	rs	heart
rno_28s-rRNA-168	2.66529	3.73772	2.81437	225.381	1.89627	1.54916	3.17894	1.61204	0.995781	rs	kidney
rno_28s-rRNA-173	41.3527	48.3316	43.8718	124.288	32.4463	41.5604	24.3266	23.4506	0.870817	rs	kidney
rno_28s-rRNA-181	105.286	1578.29	111.659	108.104	799.006	7.96027	22.7851	13.2073	0.898812	rs	heart
rno_28s-rRNA-185	16.1363	472.409	37.7614	71.1603	80.2761	13.1452	29.3251	25.3656	0.943651	rs	heart
rno_28s-rRNA-195	23.004	420.82	31.4917	59.7594	81.1163	15.3373	28.2826	30.0456	0.943039	rs	heart
rno_28s-rRNA-201	12.938	10.2632	8.34542	163.868	14.2592	16.8814	5.97556	2.46654	0.952325	rs	kidney
rno_28s-rRNA-213	54.0194	622.981	78.1268	150.62	216.698	10.0092	47.9893	27.1573	0.88008	rs	heart
rno_28s-rRNA-230	0.70337	6.42946	35.0336	199.616	20.1811	10.6499	16.5027	4.04605	0.936352	rs	kidney
rno_28s-rRNA-236	13.6463	32.9174	17.8534	253.627	12.3028	1.71671	4.9693	3.27741	0.957657	rs	kidney
rno_28s-rRNA-244	19.3305	279.194	7.20277	100.46	119.642	3.30604	16.0102	17.9073	0.864998	rs	heart
rno_28s-rRNA-251	4.20721	6.30016	5.52258	108.488	4.73133	6.72413	2.88476	1.94778	0.974948	rs	kidney
rno_28s-rRNA-252	26.9169	410.261	38.0598	83.4357	169.495	4.08384	7.28728	9.27804	0.89098	rs	heart
rno_28s-rRNA-263	48.4891	1016.71	117.72	140.93	293.994	15.9268	60.1799	44.9701	0.912822	rs	heart
rno_28s-rRNA-265	0.216877	1.65075	3.51859	85.2122	3.77154	1.16442	2.11369	2.77295	0.976989	rs	kidney
rno_28s-rRNA-266	13.3502	635.332	16.719	33.6731	63.0478	8.02806	15.0046	16.07	0.975019	rs	heart
rno_28s-rRNA-27	393.302	135.822	8116.17	1318.77	237.805	3055.61	2538.77	916.196	0.863137	rs	intestines
rno_28s-rRNA-275	200.763	54.5766	15.4387	109.738	49.3116	36.2574	17.6291	15.0984	0.851991	rs	brain
rno_28s-rRNA-289	20.8895	808.031	348.338	128.132	293.344	31.1119	61.5929	65.4828	0.854326	rs	heart
rno_28s-rRNA-305	1.11462	6.82845	29.3157	122.124	14.3728	10.9566	19.0915	3.63711	0.90849	rs	kidney
rno_28s-rRNA-311	19.1632	91.151	169.021	118.553	121.379	178.876	379.227	1392.74	0.901901	rs	thymus
rno_28s-rRNA-313	15.7951	191.616	24.9969	47.3762	69.7792	11.2444	26.0909	16.6992	0.894447	rs	heart
rno_28s-rRNA-314	9.38574	232.23	24.7816	45.0927	60.8899	1.84931	4.57763	4.53699	0.914323	rs	heart
rno_28s-rRNA-321	10.6409	231.092	30.7163	67.0171	43.6727	2.33076	4.0621	5.33694	0.907913	rs	heart
rno_28s-rRNA-327	5.56244	166.441	23.4773	37.2206	27.6123	1.59561	2.48533	3.30583	0.921927	rs	heart
rno_28s-rRNA-340	400.451	55.5314	27.804	121.576	123.241	82.375	103.445	71.1344	0.850307	rs	brain
rno_28s-rRNA-343	31.7411	263.252	48.6881	46.3852	105.13	15.4503	61.5515	33.7308	0.864797	rs	heart
rno_28s-rRNA-346	33.5851	105.447	28.3184	53.6607	207.93	5.94355	11.2893	6.84671	0.856082	rs	liver
rno_28s-rRNA-356	2.39813	2.81732	69.0509	227.93	7.22803	19.581	13.2481	4.38695	0.935439	rs	kidney
rno_28s-rRNA-36	121.525	2675.73	134.834	280.781	472.31	75.7538	135.975	156.765	0.953424	rs	heart
rno_28s-rRNA-366	21.0668	5.59711	30.0792	107.735	19.17	26.3993	19.7945	6.17332	0.875378	rs	kidney
rno_28s-rRNA-367	23.8574	579.575	46.7157	50.2498	222.737	7.3257	27.6504	17.8155	0.913856	rs	heart
rno_28s-rRNA-369	69.4598	1161.94	71.6218	78.1901	451.451	4.34296	16.5624	8.34172	0.917369	rs	heart
rno_28s-rRNA-404	7.78796	193.68	6.02498	27.9785	64.5219	2.03573	8.78501	17.7767	0.910056	rs	heart
rno_28s-rRNA-405	31.5062	528.985	8.2362	43.5751	156.537	2.9175	9.54852	47.726	0.924066	rs	heart
rno_28s-rRNA-406	6.18733	746.873	83.3922	63.9875	39.8452	5.85776	12.357	47.836	0.957884	rs	heart
rno_28s-rRNA-407	19.6126	395.516	42.1734	68.0894	117.789	3.87057	8.35782	10.7932	0.911147	rs	heart
rno_28s-rRNA-410	0.88756	3.22062	24.2781	82.8815	7.20873	0.977663	1.16511	2.15061	0.941328	rs	kidney
rno_28s-rRNA-420	37.0845	24.4676	40.1027	41.7614	60.9844	20.3558	140.486	17.9117	0.863306	rs	spleen
rno_28s-rRNA-433	2.33737	3.26297	29.3898	136.144	3.02342	0.912187	1.40257	2.00903	0.962021	rs	kidney
rno_28s-rRNA-437	3.38191	12.6659	4.97035	78.7286	2.31925	0.426084	0.492665	1.39765	0.958638	rs	kidney
rno_28s-rRNA-448	10.4244	143.927	37.3706	49.7699	35.5761	10.2463	28.2382	23.0272	0.868633	rs	heart
rno_28s-rRNA-450	0.0621842	0.285091	1.89275	40.8008	0.633028	0.725806	0.982094	0.705336	0.982989	rs	kidney
rno_28s-rRNA-452	5.83858	96.5611	14.7345	30.0076	31.0253	3.3205	12.1671	9.80915	0.871823	rs	heart
rno_28s-rRNA-461	12.0298	126.902	34.4407	28.9379	34.7421	3.43918	20.3376	4.47889	0.867708	rs	heart
rno_28s-rRNA-463	0.599124	0.174717	0.408961	87.9965	0.226468	0.165598	0.0850903	0.070653	0.997992	rs	kidney
rno_28s-rRNA-481	4.92713	5.77647	4.93352	25.3244	3.04278	4.14661	3.66208	2.10119	0.914608	rs	kidney
rno_28s-rRNA-484	17.7884	4.65813	491.368	146.853	22.4139	43.2421	269.013	28.0782	0.853406	rs	intestines
rno_28s-rRNA-487	2.8593	0.944845	32.4192	145.584	13.1021	1.66143	1.74868	3.42752	0.951061	rs	kidney
rno_28s-rRNA-491	13.743	14.1115	9.63165	33.2229	11.3919	10.0725	7.20194	6.68841	0.859902	rs	kidney
rno_28s-rRNA-492	6.86096	29.4958	8.35235	69.7794	13.1475	5.02173	5.6159	2.97414	0.891691	rs	kidney
rno_28s-rRNA-498	4.92236	75.6788	11.9587	18.2676	31.7594	1.37149	3.39378	6.57273	0.868027	rs	heart
rno_28s-rRNA-499	6.90031	17.6008	9.56772	128.297	6.80852	0.791211	0.65653	2.49058	0.954985	rs	kidney
rno_28s-rRNA-504	2.87787	2.7728	2.78691	21.7162	2.43578	3.08227	1.8115	1.25967	0.942672	rs	kidney
rno_28s-rRNA-505	395.027	65.261	22.8443	83.6238	168.543	83.092	48.3195	18.3305	0.86283	rs	brain
rno_28s-rRNA-519	0.704742	0.878292	1.5502	56.154	0.843201	0.524132	0.630572	0.235144	0.990496	rs	kidney
rno_28s-rRNA-53	159.561	68.1465	5708.6	769.345	136.02	2003.85	1667.71	577.38	0.87577	rs	intestines
rno_28s-rRNA-538	209.221	44.3098	14.9542	55.2783	80.3439	13.144	51.0826	23.7197	0.860969	rs	brain
rno_28s-rRNA-541	36.4275	445.796	30.3857	51.1517	123.771	5.40128	20.5741	10.2821	0.922088	rs	heart
rno_28s-rRNA-544	11.0486	134.747	20.741	42.9119	53.261	6.05977	19.5296	20.768	0.853574	rs	heart
rno_28s-rRNA-546	1.16436	0.812281	1.17257	79.2549	0.656057	0.69909	1.7574	0.333977	0.992293	rs	kidney
rno_28s-rRNA-551	0.307915	4.32383	2.85214	23.4327	3.24054	0.304274	0.529378	0.757661	0.937085	rs	kidney
rno_28s-rRNA-553	6.12562	151.776	491.082	43.8261	80.5969	37.621	123.735	6.58296	0.879994	rs	intestines
rno_28s-rRNA-562	9.80365	232.672	22.0649	22.386	84.5841	3.28726	10.7554	7.82147	0.914248	rs	heart
rno_28s-rRNA-563	2.65599	54.0605	7.72946	27.6643	11.7229	0.97273	7.90792	2.92977	0.852605	rs	heart
rno_28s-rRNA-574	2.98348	139.768	7.44639	18.5487	11.2522	3.39989	5.94982	4.55845	0.965269	rs	heart
rno_28s-rRNA-576	28.4154	27.7171	65.9464	49.7637	38.8064	82.5023	78.4187	442.212	0.938807	rs	thymus
rno_28s-rRNA-577	0.76429	2.83664	0.854851	13.7277	0.805712	1.15926	0.641109	0.436674	0.952258	rs	kidney
rno_28s-rRNA-590	58.3133	13.604	4.18173	32.1195	11.7249	9.09701	6.65762	6.51607	0.855831	rs	brain
rno_28s-rRNA-593	4.72864	184.287	16.6129	34.9393	25.3326	5.20445	13.753	12.0777	0.936711	rs	heart
rno_28s-rRNA-599	14.0919	251.499	24.9705	40.3082	80.3984	2.31606	5.42746	6.06941	0.90978	rs	heart
rno_28s-rRNA-604	2.95037	85.6045	10.8094	17.5018	14.4799	0.772761	1.85705	1.62736	0.924911	rs	heart
rno_28s-rRNA-626	0.998563	2.35068	22.902	75.8724	6.26633	25.4273	23.2556	3.64958	0.851445	rs	kidney
rno_28s-rRNA-630	10.8722	184.167	18.9154	22.4962	81.4152	2.33667	12.4708	5.47173	0.891876	rs	heart
rno_28s-rRNA-632	0.527506	0.737585	0.417599	49.6561	0.562901	0.458464	0.812235	0.399053	0.996746	rs	kidney
rno_28s-rRNA-633	17.6263	109.059	123.871	47.1266	118.468	127.725	261.075	1266.12	0.922013	rs	thymus
rno_28s-rRNA-635	10.0831	254.271	15.7586	32.7004	50.1537	1.83942	4.01274	6.53386	0.938764	rs	heart
rno_28s-rRNA-642	21.8351	15.0831	702.234	110.857	55.6287	241.893	183.197	63.9284	0.877997	rs	intestines
rno_28s-rRNA-644	3.06265	3.39948	49.8944	40.4809	38.6981	28.2223	81.5153	273.211	0.881634	rs	thymus
rno_28s-rRNA-646	1.25355	30.812	6.21841	15.0692	3.48032	0.648961	2.94954	2.17645	0.870922	rs	heart
rno_28s-rRNA-663	4.27323	123.691	13.6485	25.6569	23.5327	4.47086	11.9113	8.34801	0.925916	rs	heart
rno_28s-rRNA-669	0.416976	2.6816	9.66726	60.3842	1.0594	4.3594	7.73097	1.63472	0.941322	rs	kidney
rno_28s-rRNA-670	4.38715	124.198	15.0582	19.5857	35.2959	1.45932	4.77229	5.79841	0.911378	rs	heart
rno_28s-rRNA-671	2.80957	156.759	13.8883	28.8509	42.8303	1.87071	4.77851	7.69793	0.917331	rs	heart
rno_28s-rRNA-673	3.86254	69.5737	9.4101	29.3328	20.7635	1.13572	2.16496	4.39156	0.868262	rs	heart
rno_28s-rRNA-676	1.43313	0.994164	12.1133	35.7964	1.92585	0.871912	1.73689	3.23756	0.933696	rs	kidney
rno_28s-rRNA-69	79.173	1150.68	105.601	210.305	376.634	54.3124	117.259	81.0697	0.916065	rs	heart
rno_28s-rRNA-702	2.69607	49.837	5.71166	17.1935	7.60071	0.611025	3.77785	1.79349	0.898117	rs	heart
rno_28s-rRNA-703	3.44198	92.7388	12.0279	17.3603	16.6209	0.74023	1.89213	1.58326	0.924712	rs	heart
rno_28s-rRNA-707	0	0	0.317175	47.901	0.414285	0.0389151	0.0310901	0.0704016	0.9974	rs	kidney
rno_28s-rRNA-708	13.0434	427.21	153.489	33.4394	91.0801	14.1383	26.5582	11.2732	0.909289	rs	heart
rno_28s-rRNA-711	0.367773	4.68539	28.7914	79.2081	2.83526	0.701124	1.88319	4.24774	0.925822	rs	kidney
rno_28s-rRNA-715	2.46379	1.69442	3.9988	69.5549	3.36954	5.08527	2.29169	1.12264	0.974599	rs	kidney
rno_28s-rRNA-719	17.6167	513.042	28.936	32.9268	72.2281	3.2354	11.461	5.45863	0.958187	rs	heart
rno_28s-rRNA-72	4.05762	4.65843	5.24001	488.243	3.16608	2.61236	3.45124	1.00174	0.994964	rs	kidney
rno_28s-rRNA-720	9.98785	106.585	44.9714	35.1382	92.0554	33.9205	72.213	336.892	0.857994	rs	thymus
rno_28s-rRNA-723	3.81157	105.1	9.2956	18.2297	20.5266	0.891558	1.8917	1.69224	0.931322	rs	heart
rno_28s-rRNA-725	0.518512	2.87345	10.188	66.0404	1.39676	1.72447	1.61723	0.602423	0.966661	rs	kidney
rno_28s-rRNA-726	5.17357	98.9281	11.5402	24.1556	24.1158	1.1255	2.25727	2.16722	0.908479	rs	heart
rno_28s-rRNA-728	7.85771	7.33275	13.5057	39.3499	7.54425	16.573	7.91942	6.8981	0.914844	rs	kidney
rno_28s-rRNA-731	4.259	40.1823	6.27646	62.5052	7.33697	2.24139	3.08679	7.89729	0.868221	rs	kidney
rno_28s-rRNA-734	1.0383	0.642237	60.8141	21.3469	1.71104	5.22835	34.4684	2.53326	0.85168	rs	intestines
rno_28s-rRNA-735	2.52871	0.65148	25.4106	96.8214	17.3223	1.8073	2.9696	20.3887	0.901189	rs	kidney
rno_28s-rRNA-736	0.284662	24.9278	1.91588	9.50825	0.540341	0.191811	0.512105	0.555343	0.92974	rs	heart
rno_28s-rRNA-756	2.25565	55.4487	8.07836	12.5775	8.29152	3.0235	8.61068	26.9081	0.855095	rs	heart
rno_28s-rRNA-758	7.48905	370.467	70.0689	26.6548	124.803	6.20271	15.3946	19.9747	0.910909	rs	heart
rno_28s-rRNA-764	5.02503	151.464	6.14476	14.4751	64.3971	1.28521	3.43638	14.0001	0.905097	rs	heart
rno_28s-rRNA-765	7.46538	86.0015	12.46	23.886	37.0386	4.08755	12.9178	11.5818	0.859043	rs	heart
rno_28s-rRNA-766	3.41214	27.3399	4.24186	15.574	5.18727	2.56986	1.59499	0.871462	0.852378	rs	heart
rno_28s-rRNA-767	2.19576	30.7691	3.58528	41.6599	3.50877	1.54963	1.8754	6.34217	0.861173	rs	kidney
rno_28s-rRNA-768	173.416	35.024	32.9063	57.9851	85.7174	72.8924	43.4197	38.0937	0.862039	rs	brain
rno_28s-rRNA-769	4.58417	62.934	7.92191	20.2786	21.3723	1.9332	7.45821	5.75546	0.86939	rs	heart
rno_28s-rRNA-770	3.51579	74.4015	7.76523	9.97805	18.4598	1.07033	1.87116	1.90934	0.927769	rs	heart
rno_28s-rRNA-774	0.330996	5.01002	18.0153	28.6832	1.37838	0.615867	0.75667	0.500966	0.877605	rs	kidney
rno_28s-rRNA-777	5.44363	185.261	8.44904	16.8414	30.9894	3.24043	9.40554	6.29878	0.954491	rs	heart
rno_28s-rRNA-780	2.25712	87.9581	10.6616	21.4391	9.61961	0.862888	1.74722	0.834001	0.931815	rs	heart
rno_28s-rRNA-804	0.0190754	0.145639	0.625554	25.5215	0.594494	0.0933175	0.259747	0.115012	0.990369	rs	kidney
rno_28s-rRNA-805	2.98764	75.1723	7.24805	12.8456	19.0911	0.68797	1.59006	1.48278	0.921139	rs	heart
rno_28s-rRNA-806	12.1422	91.4139	11.6999	19.0303	41.4343	3.991	18.4457	10.0339	0.854827	rs	heart
rno_28s-rRNA-809	0.615139	3.84404	47.3931	25.2631	5.54258	3.64137	2.54636	1.82	0.880998	rs	intestines
rno_28s-rRNA-810	4.13175	113.586	16.9839	20.0869	21.5488	1.22275	3.75984	2.45428	0.921646	rs	heart
rno_28s-rRNA-811	2.86153	19.5138	5.82917	38.7101	6.12382	2.87391	3.61815	2.51739	0.898495	rs	kidney
rno_28s-rRNA-813	3.2894	9.00405	152.152	33.0817	61.9428	98.0972	227.704	899.509	0.910378	rs	thymus
rno_28s-rRNA-817	14.3248	134.852	16.197	26.9648	69.7653	3.84156	21.693	11.6493	0.850018	rs	heart
rno_28s-rRNA-821	24.4724	294.095	17.8103	27.996	86.8525	3.25487	13.3711	6.77553	0.922516	rs	heart
rno_28s-rRNA-822	3.07711	9.62332	8.27007	53.6562	23.1369	3.01199	22.4749	4.46632	0.850563	rs	kidney
rno_28s-rRNA-824	6.59603	29.3792	80.2322	71.855	46.5434	80.7511	164.523	480.074	0.869142	rs	thymus
rno_28s-rRNA-826	7.09947	101.388	16.406	21.2135	37.778	1.96912	9.36153	7.78382	0.873799	rs	heart
rno_28s-rRNA-827	0.377444	8.68462	11.2865	31.4932	3.05663	5.51352	4.31018	1.24896	0.853837	rs	kidney
rno_28s-rRNA-828	1.04236	71.2844	3.077	8.91222	6.65305	1.55956	2.14093	2.72101	0.961745	rs	heart
rno_28s-rRNA-829	3.70087	93.2273	9.80134	15.4849	16.5395	0.783376	1.69284	1.71419	0.931644	rs	heart
rno_28s-rRNA-830	3.23632	2.03793	7.4987	84.853	2.33362	1.8861	2.61268	1.24605	0.979275	rs	kidney
rno_28s-rRNA-832	1.87282	60.307	6.49562	10.7367	9.59628	0.623268	1.23269	1.98862	0.932542	rs	heart
rno_28s-rRNA-837	0.537474	0.433219	1.84383	25.8604	4.04269	0.942544	3.10209	2.64794	0.940911	rs	kidney
rno_28s-rRNA-838	2.61041	67.7416	7.08074	12.6874	12.9066	2.24531	3.57274	3.86042	0.936209	rs	heart
rno_28s-rRNA-839	12.8051	12.6127	122.104	46.7676	54.0761	114.472	294.433	1008.93	0.918416	rs	thymus
rno_28s-rRNA-842	52.4491	23.4861	36.1771	47.6	77.1314	39.5109	28.339	234.062	0.904825	rs	thymus
rno_28s-rRNA-872	0	0	0.0228448	51.4159	1.64479	0	0	0.01343	0.995329	rs	kidney
rno_28s-rRNA-873	0.0064609	0	0	19.1039	0.0518654	0.0079407	0.0110255	0	0.999422	rs	kidney
rno_28s-rRNA-874	6.76291	4.87735	3.78099	13.7904	4.03726	3.89364	4.4559	3.88989	0.925342	rs	kidney
rno_28s-rRNA-876	3.3921	144.849	20.1119	27.6047	46.6022	2.41376	4.98592	9.6003	0.901896	rs	heart
rno_28s-rRNA-882	15.4265	313.302	23.1382	24.0635	156.192	4.35189	16.406	10.5948	0.898407	rs	heart
rno_28s-rRNA-884	9.76613	113.963	17.7024	20.1069	46.845	3.01911	7.76564	7.66978	0.881869	rs	heart
rno_28s-rRNA-886	2.18586	84.9996	7.67455	19.3824	7.84476	1.06347	2.52037	5.43935	0.934191	rs	heart
rno_28s-rRNA-887	2.57542	40.1817	3.52928	22.8311	6.50216	0.333384	1.56116	1.99165	0.867388	rs	heart
rno_28s-rRNA-888	3.45949	68.1628	5.78926	16.2237	45.053	1.31283	2.76684	3.36105	0.853026	rs	heart
rno_28s-rRNA-889	14.5186	204.717	21.0479	14.1921	94.4903	4.32595	18.0029	14.6589	0.892386	rs	heart
rno_28s-rRNA-892	1.07157	1.33243	6.47025	28.2893	2.88591	0.75353	0.795084	0.800414	0.954166	rs	kidney
rno_28s-rRNA-894	3.39795	122.671	5.99509	8.91323	17.8062	0.869441	2.05379	3.55029	0.95719	rs	heart
rno_28s-rRNA-898	0.0370921	0.281912	0.667224	19.0697	0.974448	0.194681	0.839486	1.23294	0.970216	rs	kidney
rno_28s-rRNA-901	5.08522	78.91	17.9391	31.2768	6.04364	1.36967	3.44884	4.23954	0.889799	rs	heart
rno_28s-rRNA-902	2.05351	0.879102	251.892	29.1987	2.39746	128.951	71.3408	8.16906	0.865211	rs	intestines
rno_28s-rRNA-903	0.0129218	0.0832271	0.26951	31.7042	0.594494	0.213242	0.113335	0.0734019	0.994277	rs	kidney
rno_28s-rRNA-904	4.39645	101.119	7.81597	14.5883	18.5928	1.34667	2.84348	7.46896	0.931808	rs	heart
rno_28s-rRNA-907	0.252153	30.8149	2.59988	9.51359	3.78006	0.216815	0.668414	1.31214	0.921445	rs	heart
rno_28s-rRNA-908	1.37614	75.0294	12.0801	12.1161	7.55476	0.725406	2.34844	1.54849	0.937186	rs	heart
rno_mt12s-rRNA-659	8.93231	32.8145	261.636	77.2501	11.3752	50.7201	47.0707	30.7104	0.889002	rs	intestines
rno_mt16s-rRNA-430	2.36226	18.0094	1.3922	101.854	0.509845	0.524598	11.5332	0.385514	0.954921	rs	kidney
Rny-1003	0.323846	3.24583	0.130865	0.390019	0.0895325	0.49847	0.193291	0.235882	0.944095	rny	heart
Rny-1006	3.76174	0.318975	0.0850179	0.308942	0.0182614	0.072169	0.0740648	0.0597205	0.969115	rny	brain
Rny-1008	3.83454	0.660018	0.153647	1.17891	0.118442	0.942952	0.738131	0.258564	0.876154	rny	brain
Rny-1015	0.523421	3.95201	0.273772	0.497392	0.0677222	0.371005	0.26741	0.187345	0.936962	rny	heart
Rny-1022	5.00147	0.575958	0.137749	0.823932	1.69405	0.555632	0.500724	0.01343	0.879498	rny	brain
Rny-1033	2.37291	0.618404	0.643229	0.549939	0.245875	0.294948	0.444664	0.262004	0.91014	rny	brain
Rny-1039	2.76355	4.35876	0	0.630621	0.206199	0.202511	0.143298	0.155302	0.865575	rny	heart
Rny-1046	0.426058	5.63173	0.541611	0.403052	0.0589646	0.987343	1.22019	0.0791511	0.915312	rny	heart
Rny-1061	0.660342	3.006	0.365643	0.418016	0.0424777	0.556952	0.116737	0.141055	0.903403	rny	heart
Rny-1080	0.582197	4.42505	0.247868	0.485527	0.0164869	0.416081	0.13852	0.180104	0.936767	rny	heart
Rny-1093	0.436725	2.66348	0.0381582	0.6885	0.126055	0.167963	0.0930021	0.115012	0.923911	rny	heart
Rny-1100	4.63161	1.65997	0.378022	0.752775	0.389679	0.724278	0.721435	0.0868318	0.870961	rny	brain
Rny-1115	2.29261	5.34683	0.0242029	0.308622	0.253371	0.27242	0.426263	0.122944	0.905229	rny	heart
Rny-1147	0.172402	0.367906	2.21004	0.936408	0.172944	5.23676	0.930746	0.405053	0.887486	rny	lung
Rny-1155	2.82861	4.36721	0	0.378669	0.162578	0.168948	0.0709511	0.0764022	0.879421	rny	heart
Rny-117	4.01952	14.6287	4.53329	4.00536	2.72263	4.56185	3.57833	3.55689	0.904977	rny	heart
Rny-1175	0.935163	2.87361	0.146053	0.468101	0.182214	0.972547	0.131145	0.203272	0.889542	rny	heart
Rny-1183	4.10546	1.25309	0.0152507	0.453487	0.309929	0.187923	0.0712194	0.0761507	0.921055	rny	brain
Rny-1186	4.70851	0.910109	0.196161	0.643031	0.0937115	0.296177	0.142761	0.120195	0.945945	rny	brain
Rny-1234	0.215988	0.0552531	1.68911	0.434057	0.260984	8.22036	0.340562	0.162983	0.951498	rny	lung
Rny-1238	2.55347	0.991421	0.0989426	0.596164	0.0943417	0.733401	0.273692	0.337401	0.856803	rny	brain
Rny-1240	2.03184	3.32199	0.0317969	0.371179	0.248675	0.291572	0.435551	0.165731	0.854383	rny	heart
Rny-1244	0.124949	7.01307	0.304149	0.318586	0.0895325	1.04618	0.183481	0.165983	0.96686	rny	heart
Rny-1248	0.796194	3.32088	0.134447	0.403689	0.180839	0.423602	0.208075	0.198278	0.937055	rny	heart
Rny-1258	4.17199	2.56189	0.00759405	0.36059	0.197326	0.225039	0.639847	0.279423	0.855285	rny	brain
Rny-126	7.38944	54.7245	8.4792	11.9397	0.886285	6.85643	3.52428	2.86062	0.905187	rny	heart
Rny-1262	0.519158	3.58132	0.135743	0.268925	0.0182614	0.25755	0.145304	0.359769	0.936777	rny	heart
Rny-1266	4.39756	1.28598	0.10311	0.488441	0.0773421	0.337174	0.190265	0.215462	0.928695	rny	brain
Rny-129	5.27902	18.3189	4.63347	5.88626	2.14593	5.95261	3.41289	3.24145	0.862821	rny	heart
Rny-1294	0.727417	2.40932	0.221784	0.181938	0.0512353	0.388726	0.269343	0.261501	0.894388	rny	heart
Rny-1296	1.38274	2.54177	0.0615254	0.283099	0.0618833	0.137494	0.0799902	0.0701501	0.905182	rny	heart
Rny-1301	0.752277	0.118081	3.90288	0.552626	1.0638	11.0053	0.811464	0.416489	0.910891	rny	lung
Rny-1307	0.430988	2.70572	0.379318	0.426566	0.0836936	0.541379	0.469184	0.145124	0.897005	rny	heart
Rny-131	7.3015	32.4997	3.44926	6.3025	0.614884	4.07114	2.79418	2.17702	0.899611	rny	heart
Rny-1327	3.88626	1.24647	0.38781	0.714339	0.115009	0.732921	0.142493	0.426918	0.887839	rny	brain
Rny-1366	1.13899	4.17932	0.136328	0.459379	0.12491	1.36121	0.221624	0.340824	0.897505	rny	heart
Rny-137	12.8138	0.264275	0.076379	0.178806	0.16155	2.26865	1.73986	2.02478	0.930692	rny	brain
Rny-1387	4.31696	6.93732	0.267348	0.439996	0.856114	0.58832	0.253271	0.162983	0.878868	rny	heart
Rny-142	1.13826	2.10887	8.66379	2.78209	0.314971	49.1203	11.2377	3.2707	0.920057	rny	lung
Rny-1440	3.49249	1.83079	0.102588	0.336951	0.150786	0.439549	0.26682	0.30498	0.885612	rny	brain
Rny-145	0.98386	1.59052	3.72687	2.21414	0.368095	15.8531	5.24757	2.97174	0.865989	rny	lung
Rny-1462	0.186865	0.00895578	1.59547	0.286941	0.0266209	3.05282	0.725857	0.408305	0.850926	rny	lung
Rny-147	12.032	3.84357	0.973042	1.05307	0.176378	2.74019	1.52161	2.61592	0.859149	rny	brain
Rny-1470	0.369452	2.83303	0.402474	0.269698	0.0447662	0.660363	0.472445	0.046542	0.89997	rny	heart
Rny-149	3.98294	5.4727	12.1081	22.7965	3.57034	2.47486	1.99119	1.97092	0.878071	rny	kidney
Rny-1519	0.140268	0.466546	0.637004	0.387614	0.0418475	2.67858	0.572749	0.28068	0.878975	rny	lung
Rny-153	22.212	7.7426	0.111289	2.25619	1.60254	4.3571	1.53492	2.01022	0.878247	rny	brain
Rny-155	0.596102	0.707555	4.48328	1.13203	0.195783	31.6021	6.56768	2.3741	0.933198	rny	lung
Rny-1574	5.31448	1.651	0.194584	0.358036	0.0973779	0.37339	0.221087	0.0900836	0.935605	rny	brain
Rny-158	5.94027	0.457037	0.124137	0.234818	0.0100179	2.73489	1.02366	1.70549	0.850165	rny	brain
Rny-159	0.565652	1.65786	13.0156	3.89334	0.608814	3.43111	2.27575	1.93306	0.880596	rny	intestines
Rny-1592	0.706937	5.66107	0.0485311	0.241077	0.256805	0.263954	0.251533	0.244883	0.957391	rny	heart
Rny-163	16.9423	3.93648	0.501198	4.40395	0.24118	1.01376	0.167355	1.7831	0.907383	rny	brain
Rny-1635	2.84342	0.255045	0.290653	0.36709	0.060225	1.06047	0.236052	0.358763	0.886733	rny	brain
Rny-165	9.57133	3.79402	3.34077	21.0199	0.628965	2.45081	2.42573	2.10118	0.860512	rny	kidney
Rny-1650	0.357764	0.0733041	2.14933	0.309028	0.0100179	5.86652	2.41384	0.228641	0.866527	rny	lung
Rny-169	1.00169	1.6864	8.64936	3.30499	0.498331	37.6509	11.8436	3.02074	0.898039	rny	lung
Rny-1691	1.33859	0.686188	3.16465	0.212897	0.0660624	10.6068	1.61179	0.214708	0.907401	rny	lung
Rny-171	19.87	22.4758	1.00178	1.96588	1.03742	1.66938	0.694781	1.33405	0.851051	rny	heart
Rny-1711	2.27095	4.0085	0	0.32062	0.17729	0.0983818	0.20829	0.182413	0.883891	rny	heart
Rny-1713	0.848095	3.43186	0.292262	0.197933	0.0100179	0.292492	0.105121	0.185602	0.922289	rny	heart
Rny-1726	14.6457	0.691863	0.0574206	0.189985	0.00824347	2.61097	2.66472	0.20921	0.937785	rny	brain
Rny-1727	7.1335	0.0993436	0.0382835	0.0571053	0.0171171	0.388397	0.165906	0.174418	0.983524	rny	brain
Rny-1728	9.14812	0.286755	0.0554774	0.201518	0.0259907	1.48352	1.41126	0.163988	0.946025	rny	brain
Rny-1729	8.33665	0.25892	0.0166088	0.206316	0.0377831	0.71991	1.80162	0.070653	0.948566	rny	brain
Rny-1730	5.72191	0.805358	0.0235552	0.202594	0.0100179	0.157454	0.0299628	0.01343	0.970682	rny	brain
Rny-1731	6.38863	0.137648	0.0462746	0.00840086	0.0164869	0.0712036	0.00989813	0.0407928	0.993912	rny	brain
Rny-1732	3.50191	0.615768	0.00759405	0.10739	0	0.042994	0.0271174	0.0301117	0.966101	rny	brain
Rny-1733	3.25104	0.346254	0.00765669	0.0764152	0.00824347	0.00774361	0.0200646	0.0492908	0.979648	rny	brain
Rny-1734	3.20829	1.2798	0.0242655	0.312172	0.26402	0.589063	0.767704	0.233636	0.851903	rny	brain
Rny-1736	3.10668	0.0275579	0.00759405	0.00840086	0	0.0418972	0.00903912	0	0.995655	rny	brain
Rny-1741	2.29317	0.795893	0.0402266	0.144882	0.10665	0.266082	0.371492	0.0709045	0.903964	rny	brain
Rny-1742	1.99853	0.49027	0.0880473	0.0400001	0.0925687	0.488402	0.0814398	0.0704016	0.921871	rny	brain
Rny-1751	4.58697	0.595807	0.0982949	0.329535	0.0872439	0.167589	0.177844	0.0301117	0.960009	rny	brain
Rny-1752	1.86568	0.769025	0.103883	0.239056	0.0518654	0.25112	0.083963	0.144055	0.899194	rny	brain
Rny-1756	2.08147	2.9378	0.0478833	0.131665	0.158631	0.220894	0.14525	0.149553	0.871466	rny	heart
Rny-177	1.95429	5.592	13.5563	5.02165	3.48227	2.03369	2.16991	1.42032	0.861899	rny	intestines
Rny-1774	1.36831	2.41006	0.0317969	0.101314	0.129606	0.132844	0.0587982	0.070653	0.899642	rny	heart
Rny-180	29.5319	6.44096	0.596809	1.62135	0.567827	1.55222	0.951435	1.35845	0.955046	rny	brain
Rny-1809	0.991973	4.79965	0.0968742	0.251482	0.0961162	0.773104	0.275376	0.189842	0.939196	rny	heart
Rny-1821	0.775786	0.610252	0.206993	0.230002	0.0182614	4.26951	0.966444	0.282424	0.900455	rny	lung
Rny-183	10.0258	7.52234	5.4574	38.169	0.668406	3.64099	2.88275	1.62155	0.89661	rny	kidney
Rny-187	0.261796	9.31483	0.857149	1.38167	0.229155	1.01553	0.352198	1.00666	0.944967	rny	heart
Rny-188	0.388429	0.916021	8.59291	1.18959	0.0200358	0.584878	2.04576	1.30488	0.894862	rny	intestines
Rny-191	10.0078	4.46371	2.76461	42.779	0.997064	2.73459	1.47065	1.22206	0.942966	rny	kidney
Rny-193	2.28561	3.02668	10.666	4.28319	1.11035	2.15585	2.19373	1.55808	0.867827	rny	intestines
Rny-196	3.76183	17.1598	2.06811	5.34725	0.236884	2.41139	0.704108	1.66501	0.877289	rny	heart
Rny-2026	0.323605	3.10626	0.380832	0.163402	0.0382972	0.280978	0.163919	0.106262	0.944625	rny	heart
Rny-203	3.43243	1.36178	6.06145	23.8034	1.08333	3.07788	2.52835	1.76494	0.926265	rny	kidney
Rny-2033	0.272226	0.165345	1.24198	0.196702	0.0447662	3.06886	0.853057	0	0.870865	rny	lung
Rny-205	0.226896	0.192908	3.4805	0.899872	0.211871	13.2219	6.43209	1.91269	0.868354	rny	lung
Rny-206	24.1188	8.42188	4.07505	7.49804	0.667101	4.70706	0.863673	1.96716	0.856664	rny	brain
Rny-2072	0.250754	0.68811	0.134197	0.323855	0.0866123	7.72888	2.79926	0.144055	0.928582	rny	lung
Rny-211	0.802766	7.55941	0.478667	2.78797	0	0.194307	0.137661	0.771514	0.902243	rny	heart
Rny-212	20.2151	8.58422	0.0228448	2.10214	1.42995	0.680909	0.90572	0.824731	0.898189	rny	brain
Rny-213	2.68625	6.88479	2.74206	2.85804	1.72385	1.79567	1.20648	1.31299	0.852069	rny	heart
Rny-219	3.20912	1.87517	3.31218	22.8639	1.66307	0.695431	0.720576	0.847351	0.95196	rny	kidney
Rny-2219	0.233664	0.293905	3.06604	0.172759	0.130234	5.34019	0.907727	0.0328606	0.875989	rny	lung
Rny-2220	0.31465	0.320916	1.52139	0.16776	0.0182614	4.73995	1.00619	0.297614	0.893532	rny	lung
Rny-223	1.70358	6.14336	0.346903	1.2526	0.0200358	0.328445	0.178683	0.752838	0.896349	rny	heart
Rny-225	3.25472	10.7118	2.46939	3.49354	1.50946	2.2485	0.948595	1.13064	0.876874	rny	heart
Rny-2257	0.273488	0.44079	3.83747	0.196868	0.25629	6.09112	0.689036	0.279926	0.888613	rny	lung
Rny-227	5.28908	1.47887	0.196005	0.848344	0.0571888	0.490681	0.179831	0.984919	0.895271	rny	brain
Rny-2275	0.468214	0.036237	1.55934	0.236381	0.0164869	3.57209	0.0271174	0.120195	0.905639	rny	lung
Rny-233	16.5248	3.02887	0.792385	5.15612	2.55822	1.11576	0.294079	0.962722	0.895704	rny	brain
Rny-2335	0.228125	0.174722	2.13183	0.120304	0.196183	3.64412	0.980664	0.0955814	0.868826	rny	lung
Rny-234	3.6293	7.68151	0.16334	2.05503	0.607551	0.722786	0.463762	0.662754	0.863927	rny	heart
Rny-2374	0.176745	0.0916296	1.22321	0.0858928	0.272378	2.73163	0.683345	0.0273628	0.874853	rny	lung
Rny-240	7.43352	15.9752	0.0538687	1.6942	0.898876	0.591913	0.700799	0.729904	0.894786	rny	heart
Rny-242	4.65818	16.4818	2.20722	4.61031	0.560267	4.39982	1.68338	1.17862	0.862039	rny	heart
Rny-245	6.62656	10.8517	0.553771	0.896385	0.332371	0.889495	0.230126	0.971912	0.880436	rny	heart
Rny-247	0.581848	0.064625	7.30479	0.67452	0.181188	60.1855	16.2942	1.37934	0.938153	rny	lung
Rny-248	0.573481	12.3118	0.784321	9.03942	0.297507	0.885291	0.256707	0.656754	0.873242	rny	heart
Rny-250	5.27227	2.47628	8.905	22.9606	0.548704	6.28186	2.35101	1.1858	0.852247	rny	kidney
Rny-251	5.4844	1.853	0.296211	1.71137	0.195152	1.18919	0.822403	0.711479	0.853808	rny	brain
Rny-258	1.24212	8.16912	1.67222	2.01501	0.645335	1.65499	0.732192	0.735088	0.92064	rny	heart
Rny-262	3.31376	13.227	1.63796	2.18718	0.366489	2.30384	1.20725	0.762953	0.897649	rny	heart
Rny-2645	0.112369	0.0186022	1.47752	0.161197	0.0926833	17.3117	20.0283	0.238819	0.862333	rny	spleen
Rny-2646	0.134558	0.00895578	1.29222	0.0547805	0.043738	13.5016	3.55558	0.229144	0.944348	rny	lung
Rny-2647	0.0500139	0.175129	0.614223	0.109395	0.0100179	7.75209	0.677387	0.392801	0.963855	rny	lung
Rny-2648	0.0129218	0.0640716	5.6851	0.0919859	0	10.3231	1.51143	0.070653	0.897094	rny	lung
Rny-2649	0.0432457	0	0.156426	0	0.00824347	5.55405	2.27537	0.0542227	0.934732	rny	lung
Rny-265	63.4109	16.1465	1.478	4.69657	3.82077	5.18114	3.52201	0.913449	0.932879	rny	brain
Rny-2650	0.100472	0.0910784	0.854037	0.385106	0.0377831	5.6144	1.2796	0.226206	0.930583	rny	lung
Rny-2651	0.0190754	0	0.435997	0.0665999	0.027135	4.82531	3.62783	0.141809	0.872149	rny	lung
Rny-2652	0.0377067	0	1.13974	0.135994	0.0100179	5.35701	0.57905	0.228641	0.943168	rny	lung
Rny-2653	0.0653321	0.0640716	0.604958	0.204479	0.0188916	4.36621	0.8066	0.106765	0.94286	rny	lung
Rny-2654	0.0436898	0.0272813	0.37586	0.0834017	0.00824347	4.56611	0.400025	0.152804	0.967604	rny	lung
Rny-2655	0.0373994	0.00895578	1.03061	0.0939902	0.00887364	5.59409	0.612449	0.212965	0.950299	rny	lung
Rny-2656	0.0247849	0	1.41697	0.0837051	0	5.16213	0.468541	0.108194	0.941824	rny	lung
Rny-2657	0.0570893	0.286324	0.462362	0.0616177	0	4.41094	0.52358	0.273925	0.946079	rny	lung
Rny-2660	0.025229	0	0.131575	0.00700356	0.0182614	2.7409	5.08093	0	0.917817	rny	spleen
Rny-2662	0.0675864	0	0.0491161	0.0248991	0.0471709	2.65435	1.57704	0.01343	0.904241	rny	lung
Rny-2665	0.127209	0.0365137	1.40174	0.132759	0.150386	2.25203	0.24901	0.0868318	0.875627	rny	lung
Rny-267	7.90082	6.91164	6.60193	34.4172	1.17561	6.22057	1.87064	1.28875	0.897973	rny	kidney
Rny-2688	0.018324	0.0821226	6.67309	0.20059	0.00887364	1.81564	1.20854	0.338406	0.922606	rny	intestines
Rny-269	1.01777	0.578159	13.7368	6.95487	1.11871	2.69892	1.77987	1.16486	0.87769	rny	intestines
Rny-282	4.42738	4.95234	4.5141	19.6125	0.501765	1.67117	1.75852	0.905688	0.886237	rny	kidney
Rny-284	0.527462	0.497422	2.28085	1.26409	0.176377	9.66733	3.25579	1.65314	0.873255	rny	lung
Rny-294	0.217902	0.173334	8.9592	0.555009	0.0536399	5.09498	0.668092	1.02004	0.881174	rny	intestines
Rny-296	1.27947	0.749427	13.7529	1.79102	0.158116	27.3189	9.4106	1.51408	0.855102	rny	lung
Rny-299	3.13127	15.2889	1.33866	4.63487	0.766815	2.09138	0.672623	0.655685	0.915051	rny	heart
Rny-302	0.190418	0.305211	3.39633	0.783731	0.0500896	25.287	3.65214	1.07905	0.948452	rny	lung
Rny-303	0.112198	2.10915	5.50462	12.0436	0	0.322264	1.12949	0.915883	0.880273	rny	kidney
Rny-304	0.399239	1.06733	1.5995	16.6297	0.00887364	0.271435	0.281549	1.10667	0.95984	rny	kidney
Rny-308	4.00958	13.3884	0.214378	2.07434	0.517391	0.339368	0.313679	0.517882	0.929667	rny	heart
Rny-309	0.664269	1.03713	5.8243	0.878661	0.335806	0.755389	1.33893	0.706153	0.912396	rny	intestines
Rny-313	3.88439	10.0113	0.633765	1.34978	0.118442	0.490484	0.242279	0.558424	0.906882	rny	heart
Rny-317	3.49349	10.6558	0.0455643	0.567577	0.355324	0.788374	1.55095	0.636003	0.904158	rny	heart
Rny-318	2.65147	10.6049	1.39133	4.18118	1.14715	1.11502	0.497	0.596216	0.885516	rny	heart
Rny-326	3.39058	0.250649	0.0408117	0.0665999	0.0164869	0.645922	0.36827	0.663366	0.918001	rny	brain
Rny-333	5.89418	14.7894	0.0471103	1.82584	0.629712	0.440712	1.01778	0.633254	0.901558	rny	heart
Rny-338	10.0186	4.46935	0.0547044	1.17627	1.06065	0.441986	0.735305	0.390006	0.886084	rny	brain
Rny-341	0.403264	0.0650389	7.04935	0.641066	0.133387	44.6285	6.56402	1.18026	0.950052	rny	lung
Rny-343	0.192706	7.52141	0.953124	1.08317	0.0830635	2.09812	0.620501	0.522814	0.904509	rny	heart
Rny-344	0.105123	4.10157	0.707764	0.801186	0.0960015	1.14905	0.336643	0.469094	0.893261	rny	heart
Rny-347	0.354412	4.15671	0.119907	1.7361	0.215589	0.155175	0.101773	0.387509	0.916925	rny	heart
Rny-352	11.4381	4.44508	0.616666	1.96475	0.222174	1.70794	0.551302	0.753638	0.889107	rny	brain
Rny-353	1.27607	6.32484	1.44613	1.74168	0.23803	0.730773	1.01807	0.968517	0.864976	rny	heart
Rny-355	9.53693	3.48872	3.47501	28.115	0.52598	4.15393	1.54933	0.645192	0.898028	rny	kidney
Rny-357	20.2372	4.40831	0.677409	2.27961	0.539833	1.50705	0.65027	0.456419	0.947106	rny	brain
Rny-358	0.230857	12.2566	0.506233	1.68833	0.48659	0.582953	0.25778	0.42505	0.969568	rny	heart
Rny-363	2.46766	11.0783	0.296179	3.79878	0.890119	0.547888	0.801566	0.37133	0.905926	rny	heart
Rny-365	6.18714	2.91034	3.18518	40.1804	0.780049	2.28229	1.14922	0.807123	0.957067	rny	kidney
Rny-372	17.7114	7.80606	0.327766	1.77132	0.627189	5.11672	2.73309	0.832726	0.860949	rny	brain
[truncated: 1,844 more rows]
