# Supplementary material for: Comprehensive characterization of small noncoding RNA profiles in hypoxia-induced pulmonary hypertension (HPH) rat tissues
Source: iScience. 2024 Jan 13;27(2):108815. doi: 10.1016/j.isci.2024.108815 (PMC10844824; doi:10.1016/j.isci.2024.108815)
Supplement: Table S4. Differential analysis results in hypoxia-induced pulmonary hypertension (HPH) rats, related to Figure 3 [file mmc5.xlsx]

## Sheet: Table S4
Table S4: Differential analysis results in hypoxia-induced pulmonary hypertension (HPH) rats; related to Figure 3
id	baseMean	log2FoldChange	lfcSE	stat	pvalue	padj	change	rna	tissue
rno_18s-rRNA-1	2.55845e+06	0.144808	0.349079	0.41483	0.678267	0.99862	NOT_sig	rs	thymus
rno_18s-rRNA-10	147690	0.0702699	0.376263	0.186757	0.851851	0.99862	NOT_sig	rs	thymus
rno_18s-rRNA-100	642.274	0.0490633	0.402239	0.121975	0.902919	0.99862	NOT_sig	rs	thymus
rno_18s-rRNA-101	6967.86	-0.129671	0.307795	-0.421291	0.673542	0.99862	NOT_sig	rs	thymus
rno_18s-rRNA-102	10803.2	-0.0687652	0.452325	-0.152026	0.879166	0.99862	NOT_sig	rs	thymus
rno_18s-rRNA-104	1150.35	-0.318353	0.812828	-0.391661	0.695308	0.99862	NOT_sig	rs	thymus
rno_18s-rRNA-106	103.003	0.338828	0.471352	0.718842	0.472238	0.99862	NOT_sig	rs	thymus
rno_18s-rRNA-109	269.064	-0.795421	0.65928	-1.2065	0.227624	0.99862	NOT_sig	rs	thymus
rno_18s-rRNA-110	180.325	-0.49477	0.611152	-0.809569	0.418188	0.99862	NOT_sig	rs	thymus
rno_18s-rRNA-113	55.4339	-0.242586	0.459964	-0.527402	0.597914	0.99862	NOT_sig	rs	thymus
rno_18s-rRNA-115	639.129	-0.533924	0.481251	-1.10945	0.267236	0.99862	NOT_sig	rs	thymus
rno_18s-rRNA-118	791.46	-0.199508	0.280788	-0.710528	0.477376	0.99862	NOT_sig	rs	thymus
rno_18s-rRNA-122	1166.94	-0.093211	0.371774	-0.25072	0.802031	0.99862	NOT_sig	rs	thymus
rno_18s-rRNA-123	321.88	-0.728673	0.523104	-1.39298	0.163626	0.99862	NOT_sig	rs	thymus
rno_18s-rRNA-125	469.856	-0.679122	0.511359	-1.32807	0.184155	0.99862	NOT_sig	rs	thymus
rno_18s-rRNA-127	166.675	-0.0705944	0.287025	-0.245952	0.80572	0.99862	NOT_sig	rs	thymus
rno_18s-rRNA-131	250.169	-0.193513	0.335258	-0.577206	0.563801	0.99862	NOT_sig	rs	thymus
rno_18s-rRNA-134	510.242	-0.323453	0.291754	-1.10865	0.267581	0.99862	NOT_sig	rs	thymus
rno_18s-rRNA-136	384.812	-0.87177	0.682602	-1.27713	0.201557	0.99862	NOT_sig	rs	thymus
rno_18s-rRNA-14	60629.2	0.010707	0.386078	0.0277328	0.977875	0.99862	NOT_sig	rs	thymus
rno_18s-rRNA-143	883.842	-0.698564	0.752872	-0.927866	0.353477	0.99862	NOT_sig	rs	thymus
rno_18s-rRNA-149	4626.03	-0.358017	0.367094	-0.975274	0.329424	0.99862	NOT_sig	rs	thymus
rno_18s-rRNA-150	219.052	0.224124	0.573272	0.390955	0.695831	0.99862	NOT_sig	rs	thymus
rno_18s-rRNA-153	2190.75	-0.0947288	0.324932	-0.291534	0.770643	0.99862	NOT_sig	rs	thymus
rno_18s-rRNA-154	14215.6	0.00470529	0.423206	0.0111182	0.991129	0.99862	NOT_sig	rs	thymus
rno_18s-rRNA-156	339.982	-1.28733	0.793066	-1.62323	0.10454	0.99862	NOT_sig	rs	thymus
rno_18s-rRNA-157	99.6942	0.1161	0.404786	0.286819	0.774251	0.99862	NOT_sig	rs	thymus
rno_18s-rRNA-160	0.361086	0.15785	4.07377	0.038748	0.969091	0.99862	NOT_sig	rs	thymus
rno_18s-rRNA-161	1835.82	-0.0178648	0.31862	-0.0560692	0.955287	0.99862	NOT_sig	rs	thymus
rno_18s-rRNA-164	796.051	-0.981924	0.631066	-1.55598	0.119714	0.99862	NOT_sig	rs	thymus
rno_18s-rRNA-165	2870.16	0.21181	0.27082	0.782108	0.434151	0.99862	NOT_sig	rs	thymus
rno_18s-rRNA-170	14.7243	0.128452	0.681628	0.188449	0.850525	0.99862	NOT_sig	rs	thymus
rno_18s-rRNA-171	105.015	0.0395896	0.558782	0.0708497	0.943517	0.99862	NOT_sig	rs	thymus
rno_18s-rRNA-174	29.7971	-0.678303	1.01969	-0.665207	0.505918	0.99862	NOT_sig	rs	thymus
rno_18s-rRNA-175	408.382	-0.0897988	0.281531	-0.318966	0.749752	0.99862	NOT_sig	rs	thymus
rno_18s-rRNA-176	900.502	0.168931	0.272063	0.620927	0.534648	0.99862	NOT_sig	rs	thymus
rno_18s-rRNA-177	7580.05	-0.0420379	0.444765	-0.0945172	0.924698	0.99862	NOT_sig	rs	thymus
rno_18s-rRNA-18	105295	0.102782	0.39177	0.262353	0.793049	0.99862	NOT_sig	rs	thymus
rno_18s-rRNA-189	124.507	-0.880316	0.727694	-1.20973	0.226381	0.99862	NOT_sig	rs	thymus
rno_18s-rRNA-190	81.9964	-0.968321	0.503249	-1.92414	0.0543374	0.99862	DOWN	rs	thymus
rno_18s-rRNA-191	144.08	0.0406404	0.355448	0.114336	0.908972	0.99862	NOT_sig	rs	thymus
rno_18s-rRNA-192	96.6802	0.0478834	0.5901	0.0811445	0.935327	0.99862	NOT_sig	rs	thymus
rno_18s-rRNA-196	3185.36	-0.25306	0.325529	-0.77738	0.436934	0.99862	NOT_sig	rs	thymus
rno_18s-rRNA-197	340.578	-1.09108	0.741474	-1.47151	0.141154	0.99862	NOT_sig	rs	thymus
rno_18s-rRNA-198	211.781	-1.16725	0.584222	-1.99795	0.0457216	0.99862	DOWN	rs	thymus
rno_18s-rRNA-199	3.88003	-1.12104	1.46093	-0.767347	0.442875	0.99862	NOT_sig	rs	thymus
rno_18s-rRNA-200	1483.11	-0.515803	0.732565	-0.704106	0.481367	0.99862	NOT_sig	rs	thymus
rno_18s-rRNA-204	6853.56	-0.0227224	0.409626	-0.0554711	0.955763	0.99862	NOT_sig	rs	thymus
rno_18s-rRNA-205	1082.61	-0.11248	0.366022	-0.307305	0.758611	0.99862	NOT_sig	rs	thymus
rno_18s-rRNA-21	3329.01	-1.14157	0.616921	-1.85043	0.0642522	0.99862	DOWN	rs	thymus
rno_18s-rRNA-210	410.934	-0.766815	0.521584	-1.47017	0.141517	0.99862	NOT_sig	rs	thymus
rno_18s-rRNA-211	12.6671	-0.72748	0.920703	-0.790135	0.429449	0.99862	NOT_sig	rs	thymus
rno_18s-rRNA-214	634.066	-0.075595	0.429764	-0.175899	0.860373	0.99862	NOT_sig	rs	thymus
rno_18s-rRNA-215	17.4139	0.702222	0.784826	0.894749	0.370921	0.99862	NOT_sig	rs	thymus
rno_18s-rRNA-216	1878.3	-0.987597	0.463104	-2.13256	0.032961	0.99862	DOWN	rs	thymus
rno_18s-rRNA-22	1640.59	-0.633034	0.487605	-1.29825	0.194201	0.99862	NOT_sig	rs	thymus
rno_18s-rRNA-221	5616.15	-0.000771162	0.40912	-0.00188493	0.998496	0.99862	NOT_sig	rs	thymus
rno_18s-rRNA-226	11.9732	3.39928	1.24316	2.73438	0.00624979	0.524414	UP	rs	thymus
rno_18s-rRNA-228	0.111576	1.04265	4.07657	0.255767	0.798131	0.99862	NOT_sig	rs	thymus
rno_18s-rRNA-229	417.072	-1.32286	0.826482	-1.60059	0.109469	0.99862	NOT_sig	rs	thymus
rno_18s-rRNA-233	22.3273	-0.0829912	0.776863	-0.106829	0.914925	0.99862	NOT_sig	rs	thymus
rno_18s-rRNA-234	123.837	-0.082487	0.555531	-0.148483	0.881961	0.99862	NOT_sig	rs	thymus
rno_18s-rRNA-235	0						NOT_sig	rs	thymus
rno_18s-rRNA-240	1881.06	-0.452361	0.414801	-1.09055	0.275471	0.99862	NOT_sig	rs	thymus
rno_18s-rRNA-241	519.724	-0.802377	0.421037	-1.90572	0.0566869	0.99862	DOWN	rs	thymus
rno_18s-rRNA-242	7117.15	-0.00250948	0.477532	-0.00525509	0.995807	0.99862	NOT_sig	rs	thymus
rno_18s-rRNA-246	190.897	-0.592715	0.574004	-1.0326	0.301792	0.99862	NOT_sig	rs	thymus
rno_18s-rRNA-247	1.23654	2.72306	2.68484	1.01423	0.310471	0.99862	NOT_sig	rs	thymus
rno_18s-rRNA-248	1328.05	-0.0695025	0.301372	-0.23062	0.81761	0.99862	NOT_sig	rs	thymus
rno_18s-rRNA-25	1464.4	-0.912944	0.537685	-1.69792	0.0895234	0.99862	DOWN	rs	thymus
rno_18s-rRNA-254	63.3592	-0.776476	0.988758	-0.785305	0.432275	0.99862	NOT_sig	rs	thymus
rno_18s-rRNA-255	823.845	-0.649848	0.590103	-1.10124	0.27079	0.99862	NOT_sig	rs	thymus
rno_18s-rRNA-256	2874.86	-0.640468	0.515519	-1.24238	0.214098	0.99862	NOT_sig	rs	thymus
rno_18s-rRNA-257	2343.12	-0.107594	0.274149	-0.392466	0.694714	0.99862	NOT_sig	rs	thymus
rno_18s-rRNA-26	94078.4	0.0880686	0.413049	0.213216	0.831158	0.99862	NOT_sig	rs	thymus
rno_18s-rRNA-260	94.138	-0.14601	0.518664	-0.281512	0.778318	0.99862	NOT_sig	rs	thymus
rno_18s-rRNA-267	156.204	-1.23705	0.751908	-1.64521	0.0999265	0.99862	DOWN	rs	thymus
rno_18s-rRNA-268	2599.96	-0.259744	0.26733	-0.971622	0.331239	0.99862	NOT_sig	rs	thymus
rno_18s-rRNA-269	1.67009	1.3502	2.06521	0.653784	0.513251	0.99862	NOT_sig	rs	thymus
rno_18s-rRNA-272	3671.12	-0.349596	0.304675	-1.14744	0.2512	0.99862	NOT_sig	rs	thymus
rno_18s-rRNA-273	191.141	-0.599715	0.592434	-1.01229	0.311399	0.99862	NOT_sig	rs	thymus
rno_18s-rRNA-274	21.7026	-0.328927	0.621438	-0.529301	0.596597	0.99862	NOT_sig	rs	thymus
rno_18s-rRNA-279	381.136	-1.10113	0.77965	-1.41233	0.157851	0.99862	NOT_sig	rs	thymus
rno_18s-rRNA-28	1147.65	0.0928649	0.573226	0.162004	0.871303	0.99862	NOT_sig	rs	thymus
rno_18s-rRNA-280	38.7671	-1.27312	0.712038	-1.78799	0.0737771	0.99862	DOWN	rs	thymus
rno_18s-rRNA-284	5591.01	0.411388	0.285949	1.43868	0.150242	0.99862	NOT_sig	rs	thymus
rno_18s-rRNA-285	6318.29	-0.0417714	0.411691	-0.101463	0.919183	0.99862	NOT_sig	rs	thymus
rno_18s-rRNA-286	46.0193	-0.18367	0.463759	-0.396046	0.692071	0.99862	NOT_sig	rs	thymus
rno_18s-rRNA-29	50007.8	0.33862	0.351045	0.964606	0.334742	0.99862	NOT_sig	rs	thymus
rno_18s-rRNA-292	371.918	-0.872106	0.559544	-1.5586	0.119091	0.99862	NOT_sig	rs	thymus
rno_18s-rRNA-293	161.631	-0.45339	0.563911	-0.80401	0.421391	0.99862	NOT_sig	rs	thymus
rno_18s-rRNA-294	211.644	-0.679024	0.588287	-1.15424	0.248402	0.99862	NOT_sig	rs	thymus
rno_18s-rRNA-295	833.798	12.2609	1.32179	9.27598	1.75996e-20	1.62444e-17	UP	rs	thymus
rno_18s-rRNA-296	25.2191	0.177171	0.769284	0.230307	0.817853	0.99862	NOT_sig	rs	thymus
rno_18s-rRNA-300	707.83	-3.6155	1.22366	-2.95466			NOT_sig	rs	thymus
rno_18s-rRNA-301	2270.12	0.125796	0.255307	0.492726	0.622206	0.99862	NOT_sig	rs	thymus
rno_18s-rRNA-302	105.913	0.278316	0.473628	0.587626	0.556783	0.99862	NOT_sig	rs	thymus
rno_18s-rRNA-303	180.969	-0.506261	0.546311	-0.92669	0.354088	0.99862	NOT_sig	rs	thymus
rno_18s-rRNA-308	2676.39	-1.98129	0.943888	-2.09907	0.0358104	0.99862	DOWN	rs	thymus
rno_18s-rRNA-309	385.738	-0.944404	0.776371	-1.21643	0.223819	0.99862	NOT_sig	rs	thymus
rno_18s-rRNA-310	314.905	-1.01977	0.626104	-1.62875	0.103365	0.99862	NOT_sig	rs	thymus
rno_18s-rRNA-316	103.321	-0.342091	0.461499	-0.741262	0.458535	0.99862	NOT_sig	rs	thymus
rno_18s-rRNA-317	180.06	-0.212875	0.575178	-0.370102	0.711306	0.99862	NOT_sig	rs	thymus
rno_18s-rRNA-318	19.8528	-0.098647	0.597889	-0.164992	0.86895	0.99862	NOT_sig	rs	thymus
rno_18s-rRNA-319	2445.48	-0.228856	0.313723	-0.729484	0.465706	0.99862	NOT_sig	rs	thymus
rno_18s-rRNA-32	386.887	-0.0363047	0.463641	-0.0783034	0.937587	0.99862	NOT_sig	rs	thymus
rno_18s-rRNA-322	295.768	-0.266934	0.338192	-0.789297	0.429938	0.99862	NOT_sig	rs	thymus
rno_18s-rRNA-323	322.891	-0.279698	0.279178	-1.00186	0.316411	0.99862	NOT_sig	rs	thymus
rno_18s-rRNA-324	1347.18	0.0623705	0.296317	0.210486	0.833289	0.99862	NOT_sig	rs	thymus
rno_18s-rRNA-330	254.743	0.325419	0.441524	0.737036	0.4611	0.99862	NOT_sig	rs	thymus
rno_18s-rRNA-331	1626.95	-0.255501	0.404825	-0.631139	0.52795	0.99862	NOT_sig	rs	thymus
rno_18s-rRNA-332	8024.7	0.0358324	0.429024	0.0835208	0.933437	0.99862	NOT_sig	rs	thymus
rno_18s-rRNA-333	56.5683	0.12944	0.537029	0.24103	0.809532	0.99862	NOT_sig	rs	thymus
rno_18s-rRNA-338	97.1368	0.389789	0.54651	0.713233	0.475701	0.99862	NOT_sig	rs	thymus
rno_18s-rRNA-350	14.7504	-0.558481	1.0862	-0.514158	0.607141	0.99862	NOT_sig	rs	thymus
rno_18s-rRNA-351	364.262	-0.572817	0.44439	-1.289	0.197399	0.99862	NOT_sig	rs	thymus
rno_18s-rRNA-352	20.5017	7.87649	1.56408	5.03584	4.7575e-07	7.31862e-05	UP	rs	thymus
rno_18s-rRNA-353	107.732	-1.77129	1.12093	-1.58019	0.114064	0.99862	NOT_sig	rs	thymus
rno_18s-rRNA-354	139.513	-1.30095	0.680473	-1.91183	0.0558986	0.99862	DOWN	rs	thymus
rno_18s-rRNA-361	60.955	-0.902131	0.723857	-1.24628	0.21266	0.99862	NOT_sig	rs	thymus
rno_18s-rRNA-362	2441.51	0.0952801	0.437591	0.217738	0.827634	0.99862	NOT_sig	rs	thymus
rno_18s-rRNA-363	1344.95	0.0692595	0.342858	0.202006	0.839912	0.99862	NOT_sig	rs	thymus
rno_18s-rRNA-364	176.985	-0.757319	0.531388	-1.42517	0.154107	0.99862	NOT_sig	rs	thymus
rno_18s-rRNA-373	856.694	-0.0694763	0.337669	-0.205752	0.836984	0.99862	NOT_sig	rs	thymus
rno_18s-rRNA-374	3204.05	-0.103805	0.451422	-0.22995	0.818131	0.99862	NOT_sig	rs	thymus
rno_18s-rRNA-375	59.0611	0.168307	0.373913	0.450124	0.652621	0.99862	NOT_sig	rs	thymus
rno_18s-rRNA-38	328.303	-0.0596582	0.433179	-0.137722	0.89046	0.99862	NOT_sig	rs	thymus
rno_18s-rRNA-382	455.251	-0.50762	0.334952	-1.5155	0.129646	0.99862	NOT_sig	rs	thymus
rno_18s-rRNA-383	1.0569	1.24595	2.79166	0.446313	0.655371	0.99862	NOT_sig	rs	thymus
rno_18s-rRNA-389	1925.88	-0.118508	0.415026	-0.285543	0.775228	0.99862	NOT_sig	rs	thymus
rno_18s-rRNA-39	49955.7	-0.0679156	0.435096	-0.156094	0.875959	0.99862	NOT_sig	rs	thymus
rno_18s-rRNA-390	1288.21	-0.134231	0.294855	-0.455246	0.648932	0.99862	NOT_sig	rs	thymus
rno_18s-rRNA-391	133.612	-0.386506	0.515718	-0.749452	0.453585	0.99862	NOT_sig	rs	thymus
rno_18s-rRNA-392	340.554	-0.668061	0.347392	-1.92308	0.0544704	0.99862	DOWN	rs	thymus
rno_18s-rRNA-393	12.8357	-3.87119	1.47742	-2.62024	0.00878687	0.603066	DOWN	rs	thymus
rno_18s-rRNA-394	862.376	-0.30593	0.387191	-0.790127	0.429454	0.99862	NOT_sig	rs	thymus
rno_18s-rRNA-395	22.8729	8.03047	1.43601	5.59222	2.2419e-08	4.13855e-06	UP	rs	thymus
rno_18s-rRNA-396	720.683	-0.00550169	0.321985	-0.0170868	0.986367	0.99862	NOT_sig	rs	thymus
rno_18s-rRNA-397	127.354	-1.06758	0.88782	-1.20247	0.229181	0.99862	NOT_sig	rs	thymus
rno_18s-rRNA-4	714524	0.0639565	0.419695	0.152388	0.878881	0.99862	NOT_sig	rs	thymus
rno_18s-rRNA-411	1129.75	-0.0499131	0.324211	-0.153953	0.877647	0.99862	NOT_sig	rs	thymus
rno_18s-rRNA-412	1509.97	0.0170784	0.419166	0.0407437	0.9675	0.99862	NOT_sig	rs	thymus
rno_18s-rRNA-413	87.7508	-1.05891	0.876715	-1.20782	0.227117	0.99862	NOT_sig	rs	thymus
rno_18s-rRNA-414	182.005	-0.510961	0.643139	-0.794479	0.426917	0.99862	NOT_sig	rs	thymus
rno_18s-rRNA-415	3195.37	-0.110852	0.533777	-0.207676	0.835482	0.99862	NOT_sig	rs	thymus
rno_18s-rRNA-416	651.501	0.0251923	0.321901	0.078261	0.93762	0.99862	NOT_sig	rs	thymus
rno_18s-rRNA-417	3.34758	2.82798	2.35245	1.20214	0.229308	0.99862	NOT_sig	rs	thymus
rno_18s-rRNA-418	50.2126	0.171587	0.621738	0.275979	0.782564	0.99862	NOT_sig	rs	thymus
rno_18s-rRNA-426	156.201	-0.426102	0.58034	-0.734229	0.462809	0.99862	NOT_sig	rs	thymus
rno_18s-rRNA-427	395.615	-0.700003	0.490765	-1.42635	0.153767	0.99862	NOT_sig	rs	thymus
rno_18s-rRNA-428	96.9804	-0.582775	0.477644	-1.2201	0.222426	0.99862	NOT_sig	rs	thymus
rno_18s-rRNA-429	128.895	0.198751	0.602486	0.329884	0.741487	0.99862	NOT_sig	rs	thymus
rno_18s-rRNA-43	21249.9	0.0290373	0.38966	0.0745196	0.940597	0.99862	NOT_sig	rs	thymus
rno_18s-rRNA-440	708.811	-0.36801	0.377812	-0.974057	0.330028	0.99862	NOT_sig	rs	thymus
rno_18s-rRNA-441	39.6416	0.143157	0.606484	0.236044	0.813398	0.99862	NOT_sig	rs	thymus
rno_18s-rRNA-442	12.3012	0.0962707	0.655974	0.14676	0.883322	0.99862	NOT_sig	rs	thymus
rno_18s-rRNA-443	29.2369	0.318797	0.486233	0.655646	0.512052	0.99862	NOT_sig	rs	thymus
rno_18s-rRNA-453	630.925	-0.505757	0.422738	-1.19638	0.231546	0.99862	NOT_sig	rs	thymus
rno_18s-rRNA-454	275.077	-1.23079	0.844629	-1.4572	0.145061	0.99862	NOT_sig	rs	thymus
rno_18s-rRNA-455	967.664	-0.66978	0.283409	-2.36329	0.0181133	0.879925	DOWN	rs	thymus
rno_18s-rRNA-456	3565.01	-0.34244	0.336395	-1.01797	0.308692	0.99862	NOT_sig	rs	thymus
rno_18s-rRNA-457	53.8967	-0.677414	0.804404	-0.842131	0.399715	0.99862	NOT_sig	rs	thymus
rno_18s-rRNA-458	130.338	-2.03338	0.993312	-2.04707	0.0406509	0.99862	DOWN	rs	thymus
rno_18s-rRNA-459	19.6151	0.33688	0.785722	0.428752	0.668104	0.99862	NOT_sig	rs	thymus
rno_18s-rRNA-460	7.01926	0.876516	1.23008	0.712568	0.476113	0.99862	NOT_sig	rs	thymus
rno_18s-rRNA-470	100.08	-0.444029	0.61881	-0.717553	0.473033	0.99862	NOT_sig	rs	thymus
rno_18s-rRNA-471	233.329	-0.549834	0.863595	-0.63668	0.524333	0.99862	NOT_sig	rs	thymus
rno_18s-rRNA-472	225.327	-0.102772	0.348486	-0.29491	0.768063	0.99862	NOT_sig	rs	thymus
rno_18s-rRNA-473	0.518964	-0.738581	4.03198	-0.183181	0.854656	0.99862	NOT_sig	rs	thymus
rno_18s-rRNA-474	615.896	-1.31701	0.750702	-1.75437	0.0793677	0.99862	DOWN	rs	thymus
rno_18s-rRNA-475	14.226	1.29075	0.675258	1.9115	0.0559407	0.99862	UP	rs	thymus
rno_18s-rRNA-476	135.808	0.466459	0.498272	0.936152	0.349195	0.99862	NOT_sig	rs	thymus
rno_18s-rRNA-477	4.14883	-2.81999	1.51424	-1.86231	0.0625593	0.99862	DOWN	rs	thymus
rno_18s-rRNA-478	270.865	-0.507949	0.629331	-0.807126	0.419594	0.99862	NOT_sig	rs	thymus
rno_18s-rRNA-479	74.8305	-0.774386	0.879902	-0.880082	0.378815	0.99862	NOT_sig	rs	thymus
rno_18s-rRNA-49	341.278	0.145627	0.518991	0.280597	0.77902	0.99862	NOT_sig	rs	thymus
rno_18s-rRNA-506	95.2631	-0.955438	0.729787	-1.3092	0.190466	0.99862	NOT_sig	rs	thymus
rno_18s-rRNA-507	126.891	-0.673255	0.557995	-1.20656	0.227601	0.99862	NOT_sig	rs	thymus
rno_18s-rRNA-508	35.1591	0.298359	0.563966	0.529037	0.59678	0.99862	NOT_sig	rs	thymus
rno_18s-rRNA-509	1580.97	-0.770516	0.483986	-1.59202	0.11138	0.99862	NOT_sig	rs	thymus
rno_18s-rRNA-529	0						NOT_sig	rs	thymus
rno_18s-rRNA-530	194.318	11.122	1.36549	8.14503	3.79174e-16	1.74989e-13	UP	rs	thymus
rno_18s-rRNA-531	19.5985	0.227493	0.738197	0.308174	0.75795	0.99862	NOT_sig	rs	thymus
rno_18s-rRNA-532	99.3551	-0.371273	0.457682	-0.811202	0.41725	0.99862	NOT_sig	rs	thymus
rno_18s-rRNA-533	269.051	-0.903739	0.740992	-1.21963	0.222604	0.99862	NOT_sig	rs	thymus
rno_18s-rRNA-534	55.7485	-0.0768263	0.473226	-0.162346	0.871033	0.99862	NOT_sig	rs	thymus
rno_18s-rRNA-535	53.1008	0.11245	0.444335	0.253074	0.800211	0.99862	NOT_sig	rs	thymus
rno_18s-rRNA-55	711.801	-0.260616	0.561643	-0.464024	0.642631	0.99862	NOT_sig	rs	thymus
rno_18s-rRNA-555	680.437	-0.842681	0.410465	-2.05299	0.0400735	0.99862	DOWN	rs	thymus
rno_18s-rRNA-556	196.06	-0.834604	0.62015	-1.34581	0.178364	0.99862	NOT_sig	rs	thymus
rno_18s-rRNA-557	54.5066	0.565467	0.47416	1.19256	0.23304	0.99862	NOT_sig	rs	thymus
rno_18s-rRNA-558	0.157878	-0.854039	4.08047	-0.209299	0.834215	0.99862	NOT_sig	rs	thymus
rno_18s-rRNA-559	81.5022	-1.23964	0.825883	-1.50099	0.133359	0.99862	NOT_sig	rs	thymus
rno_18s-rRNA-560	198.265	0.434861	0.337603	1.28808	0.197718	0.99862	NOT_sig	rs	thymus
rno_18s-rRNA-57	831.399	-0.859761	0.59087	-1.45507	0.145649	0.99862	NOT_sig	rs	thymus
rno_18s-rRNA-578	118.646	-0.296329	0.44989	-0.65867	0.510108	0.99862	NOT_sig	rs	thymus
rno_18s-rRNA-579	94.5412	-0.512785	0.498303	-1.02906	0.303451	0.99862	NOT_sig	rs	thymus
rno_18s-rRNA-580	645.292	-0.0192865	0.495311	-0.0389383	0.96894	0.99862	NOT_sig	rs	thymus
rno_18s-rRNA-581	91.8339	-0.863189	0.586322	-1.47221	0.140964	0.99862	NOT_sig	rs	thymus
rno_18s-rRNA-582	24.9858	0.0264324	0.777981	0.0339757	0.972897	0.99862	NOT_sig	rs	thymus
rno_18s-rRNA-583	49.6385	-0.0417483	0.446658	-0.0934681	0.925532	0.99862	NOT_sig	rs	thymus
rno_18s-rRNA-584	78.1938	-0.944722	0.706594	-1.33701	0.18122	0.99862	NOT_sig	rs	thymus
rno_18s-rRNA-585	707.383	-0.0395024	0.400074	-0.0987377	0.921347	0.99862	NOT_sig	rs	thymus
rno_18s-rRNA-586	37.0688	-0.110163	0.562572	-0.19582	0.844751	0.99862	NOT_sig	rs	thymus
rno_18s-rRNA-587	2091.37	-0.0273871	0.461586	-0.0593326	0.952687	0.99862	NOT_sig	rs	thymus
rno_18s-rRNA-60	16284.5	-0.114866	0.307259	-0.373843	0.708521	0.99862	NOT_sig	rs	thymus
rno_18s-rRNA-61	20779.5	0.0778075	0.418044	0.186123	0.852348	0.99862	NOT_sig	rs	thymus
rno_18s-rRNA-612	99.1626	-0.668688	0.631641	-1.05865	0.289758	0.99862	NOT_sig	rs	thymus
rno_18s-rRNA-613	242.65	-0.46673	0.249757	-1.86874	0.0616595	0.99862	DOWN	rs	thymus
rno_18s-rRNA-614	1304.62	0.200485	0.371669	0.539419	0.589598	0.99862	NOT_sig	rs	thymus
rno_18s-rRNA-615	868.664	-0.410187	0.417269	-0.983027	0.325594	0.99862	NOT_sig	rs	thymus
rno_18s-rRNA-616	170.217	-0.324788	0.341469	-0.951149	0.341529	0.99862	NOT_sig	rs	thymus
rno_18s-rRNA-617	31.9585	-0.507321	0.68186	-0.744024	0.456862	0.99862	NOT_sig	rs	thymus
rno_18s-rRNA-618	14.5752	-0.673592	0.947063	-0.711243	0.476934	0.99862	NOT_sig	rs	thymus
rno_18s-rRNA-619	300.499	-0.022123	0.340568	-0.0649591	0.948207	0.99862	NOT_sig	rs	thymus
rno_18s-rRNA-620	516.397	-1.1517	0.676046	-1.70359	0.0884584	0.99862	DOWN	rs	thymus
rno_18s-rRNA-621	194.218	-0.499822	0.746894	-0.6692	0.503368	0.99862	NOT_sig	rs	thymus
rno_18s-rRNA-648	37.7879	-0.417938	0.682867	-0.612033	0.540516	0.99862	NOT_sig	rs	thymus
rno_18s-rRNA-649	863.863	-0.0755024	0.299486	-0.252106	0.800959	0.99862	NOT_sig	rs	thymus
rno_18s-rRNA-65	3220.32	-0.048021	0.352944	-0.136059	0.891775	0.99862	NOT_sig	rs	thymus
rno_18s-rRNA-650	40.8503	-0.456448	0.785968	-0.580746	0.561412	0.99862	NOT_sig	rs	thymus
rno_18s-rRNA-651	141.121	-0.64249	0.535647	-1.19946	0.230348	0.99862	NOT_sig	rs	thymus
rno_18s-rRNA-652	10.2362	0.475183	0.835329	0.568857	0.569453	0.99862	NOT_sig	rs	thymus
rno_18s-rRNA-653	142.776	-0.445429	0.604341	-0.737049	0.461092	0.99862	NOT_sig	rs	thymus
rno_18s-rRNA-654	284.395	-0.11992	0.411255	-0.291595	0.770596	0.99862	NOT_sig	rs	thymus
rno_18s-rRNA-655	17.3805	-0.796607	1.0151	-0.78476	0.432595	0.99862	NOT_sig	rs	thymus
rno_18s-rRNA-656	2.83949	-2.19402	1.71103	-1.28228	0.199744	0.99862	NOT_sig	rs	thymus
rno_18s-rRNA-657	105.695	-0.563083	0.544684	-1.03378	0.30124	0.99862	NOT_sig	rs	thymus
rno_18s-rRNA-658	78.9759	-0.506122	0.457959	-1.10517	0.269086	0.99862	NOT_sig	rs	thymus
rno_18s-rRNA-67	4605.64	0.0744457	0.309665	0.240407	0.810015	0.99862	NOT_sig	rs	thymus
rno_18s-rRNA-68	4900.87	-0.045358	0.465196	-0.0975029	0.922327	0.99862	NOT_sig	rs	thymus
rno_18s-rRNA-682	491.967	0.501805	0.44778	1.12065	0.262437	0.99862	NOT_sig	rs	thymus
rno_18s-rRNA-683	192.761	-0.465889	0.711211	-0.655065	0.512426	0.99862	NOT_sig	rs	thymus
rno_18s-rRNA-684	184.967	-1.49934	0.810687	-1.84946	0.0643909	0.99862	DOWN	rs	thymus
rno_18s-rRNA-685	67.491	-0.500547	0.605177	-0.827109	0.408176	0.99862	NOT_sig	rs	thymus
rno_18s-rRNA-686	157.416	-1.38081	0.798029	-1.73028	0.0835801	0.99862	DOWN	rs	thymus
rno_18s-rRNA-687	431.938	-0.0207819	0.282769	-0.0734944	0.941413	0.99862	NOT_sig	rs	thymus
rno_18s-rRNA-688	244.145	0.344642	0.502879	0.685338	0.493131	0.99862	NOT_sig	rs	thymus
rno_18s-rRNA-689	159.651	-0.820827	0.502707	-1.63281	0.102508	0.99862	NOT_sig	rs	thymus
rno_18s-rRNA-690	1631.14	-0.148847	0.429813	-0.346307	0.729112	0.99862	NOT_sig	rs	thymus
rno_18s-rRNA-691	23.1315	-0.264242	0.889253	-0.297151	0.766351	0.99862	NOT_sig	rs	thymus
rno_18s-rRNA-692	8.17366	0.378418	0.843819	0.448458	0.653823	0.99862	NOT_sig	rs	thymus
rno_18s-rRNA-693	136.591	8.81107	1.23458	7.13691	9.5455e-13	2.20262e-10	UP	rs	thymus
rno_18s-rRNA-694	1391.8	0.0141309	0.439591	0.0321456	0.974356	0.99862	NOT_sig	rs	thymus
rno_18s-rRNA-695	8.76285	-0.146336	0.791696	-0.184839	0.853355	0.99862	NOT_sig	rs	thymus
rno_18s-rRNA-696	2292.09	-0.0969724	0.470031	-0.20631	0.836548	0.99862	NOT_sig	rs	thymus
rno_18s-rRNA-73	718.013	0.314372	0.404773	0.776663	0.437358	0.99862	NOT_sig	rs	thymus
rno_18s-rRNA-737	72.7202	-0.468531	0.610999	-0.766827	0.443184	0.99862	NOT_sig	rs	thymus
rno_18s-rRNA-738	269.911	-0.499959	0.867445	-0.576359	0.564373	0.99862	NOT_sig	rs	thymus
rno_18s-rRNA-739	616.95	-0.173839	0.362578	-0.479452	0.631617	0.99862	NOT_sig	rs	thymus
rno_18s-rRNA-740	42.7463	0.00813395	0.462696	0.0175795	0.985974	0.99862	NOT_sig	rs	thymus
rno_18s-rRNA-741	85.0792	-0.236705	0.380341	-0.622349	0.533713	0.99862	NOT_sig	rs	thymus
rno_18s-rRNA-742	1063.45	-0.234135	0.45907	-0.510021	0.610037	0.99862	NOT_sig	rs	thymus
rno_18s-rRNA-743	38.0173	-0.687051	0.617965	-1.1118	0.266226	0.99862	NOT_sig	rs	thymus
rno_18s-rRNA-744	526.773	0.0922907	0.338273	0.272829	0.784985	0.99862	NOT_sig	rs	thymus
rno_18s-rRNA-745	2.17155	-1.10237	1.65139	-0.66754	0.504427	0.99862	NOT_sig	rs	thymus
rno_18s-rRNA-746	60.4644	-0.793697	0.5095	-1.55779	0.119282	0.99862	NOT_sig	rs	thymus
rno_18s-rRNA-747	320.605	-0.0097147	0.421065	-0.0230717	0.981593	0.99862	NOT_sig	rs	thymus
rno_18s-rRNA-748	2.82715	1.67304	1.60292	1.04375	0.296603	0.99862	NOT_sig	rs	thymus
rno_18s-rRNA-749	117.623	0.0768615	0.38349	0.200426	0.841147	0.99862	NOT_sig	rs	thymus
rno_18s-rRNA-781	84.8282	9.92479	1.37361	7.22535	4.99826e-13	1.5378e-10	UP	rs	thymus
rno_18s-rRNA-782	326.827	-0.578752	0.453108	-1.27729	0.201498	0.99862	NOT_sig	rs	thymus
rno_18s-rRNA-783	44.8899	-0.479983	0.61079	-0.785839	0.431962	0.99862	NOT_sig	rs	thymus
rno_18s-rRNA-784	1355.23	-0.16143	0.270295	-0.597238	0.550349	0.99862	NOT_sig	rs	thymus
rno_18s-rRNA-785	30.7362	-0.540475	0.749716	-0.720906	0.470967	0.99862	NOT_sig	rs	thymus
rno_18s-rRNA-786	89.8025	-0.432211	0.60973	-0.708857	0.478413	0.99862	NOT_sig	rs	thymus
rno_18s-rRNA-787	2036.92	0.381077	0.343376	1.10979	0.267088	0.99862	NOT_sig	rs	thymus
rno_18s-rRNA-788	107.913	-0.735096	0.590581	-1.2447	0.213242	0.99862	NOT_sig	rs	thymus
rno_18s-rRNA-789	35.0676	0.218745	0.733527	0.298211	0.765542	0.99862	NOT_sig	rs	thymus
rno_18s-rRNA-790	34.566	-0.597242	0.659327	-0.905836	0.365023	0.99862	NOT_sig	rs	thymus
rno_18s-rRNA-791	385.592	-0.423035	0.427618	-0.989283	0.322525	0.99862	NOT_sig	rs	thymus
rno_18s-rRNA-792	8.21283	6.55798	1.51736	4.32196	1.54649e-05	0.00178426	UP	rs	thymus
rno_18s-rRNA-793	101.711	-0.994248	0.51637	-1.92546	0.054172	0.99862	DOWN	rs	thymus
rno_18s-rRNA-794	7.05014	-1.05742	1.21261	-0.872021	0.383197	0.99862	NOT_sig	rs	thymus
rno_18s-rRNA-795	37.7144	0.175834	0.43317	0.405923	0.684799	0.99862	NOT_sig	rs	thymus
rno_18s-rRNA-796	543.544	-1.20399	0.899784	-1.33808	0.180869	0.99862	NOT_sig	rs	thymus
rno_18s-rRNA-797	152.573	0.0866048	0.330035	0.262411	0.793005	0.99862	NOT_sig	rs	thymus
rno_18s-rRNA-798	1155.28	0.171211	0.397755	0.430443	0.666873	0.99862	NOT_sig	rs	thymus
rno_18s-rRNA-799	0						NOT_sig	rs	thymus
rno_18s-rRNA-800	4.67426	5.75242	1.73402	3.31739	0.000908626	0.0931847	UP	rs	thymus
rno_18s-rRNA-801	9.32976	-0.292176	0.777989	-0.375553	0.707249	0.99862	NOT_sig	rs	thymus
rno_18s-rRNA-81	7457.93	-0.396329	0.41846	-0.947114	0.343581	0.99862	NOT_sig	rs	thymus
rno_18s-rRNA-82	500.03	-0.583082	0.508268	-1.1472	0.251301	0.99862	NOT_sig	rs	thymus
rno_18s-rRNA-844	60.8147	-0.401466	0.588171	-0.682567	0.494881	0.99862	NOT_sig	rs	thymus
rno_18s-rRNA-845	132.4	0.378828	0.475698	0.796363	0.425821	0.99862	NOT_sig	rs	thymus
rno_18s-rRNA-846	10.177	-0.594152	0.750996	-0.791152	0.428856	0.99862	NOT_sig	rs	thymus
rno_18s-rRNA-847	69.0218	-0.729314	0.581974	-1.25317	0.210143	0.99862	NOT_sig	rs	thymus
rno_18s-rRNA-848	56.7338	-1.15308	0.653599	-1.7642	0.0776988	0.99862	DOWN	rs	thymus
rno_18s-rRNA-849	96.8424	-1.33957	0.776188	-1.72583	0.0843784	0.99862	DOWN	rs	thymus
rno_18s-rRNA-850	117.655	0.484369	0.437792	1.10639	0.268558	0.99862	NOT_sig	rs	thymus
rno_18s-rRNA-851	983.076	-0.128434	0.303846	-0.422696	0.672517	0.99862	NOT_sig	rs	thymus
rno_18s-rRNA-852	10.015	0.0416535	0.697443	0.0597232	0.952376	0.99862	NOT_sig	rs	thymus
rno_18s-rRNA-853	94.3983	-0.577532	0.563919	-1.02414	0.305769	0.99862	NOT_sig	rs	thymus
rno_18s-rRNA-854	105.494	-0.136942	0.49017	-0.279377	0.779955	0.99862	NOT_sig	rs	thymus
rno_18s-rRNA-855	336.601	0.0262332	0.586202	0.0447511	0.964306	0.99862	NOT_sig	rs	thymus
rno_18s-rRNA-856	198.653	-0.255482	0.4794	-0.53292	0.594089	0.99862	NOT_sig	rs	thymus
rno_18s-rRNA-857	4.96109	-0.311345	1.13516	-0.274273	0.783875	0.99862	NOT_sig	rs	thymus
rno_18s-rRNA-858	418.786	-0.0377534	0.330974	-0.114068	0.909184	0.99862	NOT_sig	rs	thymus
rno_18s-rRNA-859	1697.36	0.271584	0.26991	1.0062	0.314318	0.99862	NOT_sig	rs	thymus
rno_18s-rRNA-86	279.112	-0.584172	0.703415	-0.830479	0.406268	0.99862	NOT_sig	rs	thymus
rno_18s-rRNA-860	0						NOT_sig	rs	thymus
rno_18s-rRNA-861	10.6736	6.92802	1.54661	4.4795	7.4819e-06	0.000986541	UP	rs	thymus
rno_18s-rRNA-862	0.939859	0.943836	3.00589	0.313995	0.753525	0.99862	NOT_sig	rs	thymus
rno_18s-rRNA-863	10.3247	0.712047	0.807344	0.881963	0.377797	0.99862	NOT_sig	rs	thymus
rno_18s-rRNA-864	4.22798	4.59768	1.86223	2.46891	0.0135526	0.738823	UP	rs	thymus
rno_18s-rRNA-865	455.993	-1.20214	0.760326	-1.58108	0.113859	0.99862	NOT_sig	rs	thymus
rno_18s-rRNA-866	3.42478	-0.0136138	1.09436	-0.01244	0.990075	0.99862	NOT_sig	rs	thymus
rno_18s-rRNA-87	1166.96	-0.468598	0.573483	-0.817109	0.413866	0.99862	NOT_sig	rs	thymus
rno_18s-rRNA-89	5417.54	-1.27069	0.72734	-1.74703	0.0806318	0.99862	DOWN	rs	thymus
rno_18s-rRNA-9	2475.37	-0.434921	0.641258	-0.67823	0.497626	0.99862	NOT_sig	rs	thymus
rno_18s-rRNA-912	2.21948	-0.831993	1.69481	-0.490906	0.623493	0.99862	NOT_sig	rs	thymus
rno_18s-rRNA-913	128.575	-1.92132	0.937779	-2.0488	0.0404816	0.99862	DOWN	rs	thymus
rno_18s-rRNA-914	257.842	-2.9003	1.17542	-2.46745	0.0136078	0.738823	DOWN	rs	thymus
rno_18s-rRNA-915	112.28	-0.423281	0.618423	-0.684453	0.493689	0.99862	NOT_sig	rs	thymus
rno_18s-rRNA-916	70.4897	-0.141613	0.625064	-0.226557	0.820768	0.99862	NOT_sig	rs	thymus
rno_18s-rRNA-917	12.5427	0.186571	0.74309	0.251075	0.801756	0.99862	NOT_sig	rs	thymus
rno_18s-rRNA-918	1524.09	-0.116701	0.36156	-0.322772	0.746868	0.99862	NOT_sig	rs	thymus
rno_18s-rRNA-919	1260.71	0.0650561	0.424513	0.153249	0.878202	0.99862	NOT_sig	rs	thymus
rno_18s-rRNA-920	105.698	-0.359276	0.690964	-0.519964	0.603089	0.99862	NOT_sig	rs	thymus
rno_18s-rRNA-921	180.964	0.0181625	0.446191	0.0407057	0.967531	0.99862	NOT_sig	rs	thymus
rno_18s-rRNA-922	28.8079	-0.133114	0.78114	-0.17041	0.864688	0.99862	NOT_sig	rs	thymus
rno_18s-rRNA-923	54.0045	-0.298389	0.485988	-0.613984	0.539226	0.99862	NOT_sig	rs	thymus
rno_18s-rRNA-924	103.005	-1.11973	0.815435	-1.37317	0.1697	0.99862	NOT_sig	rs	thymus
rno_18s-rRNA-925	3.48564	0.281281	1.33913	0.210047	0.833631	0.99862	NOT_sig	rs	thymus
rno_18s-rRNA-926	77.15	0.119313	0.865022	0.137931	0.890295	0.99862	NOT_sig	rs	thymus
rno_18s-rRNA-927	1601.75	-0.505467	0.481203	-1.05042	0.293524	0.99862	NOT_sig	rs	thymus
rno_18s-rRNA-928	426.268	-0.627461	0.722726	-0.868187	0.385292	0.99862	NOT_sig	rs	thymus
rno_18s-rRNA-929	32.592	-0.825852	0.635255	-1.30003	0.19359	0.99862	NOT_sig	rs	thymus
rno_18s-rRNA-93	532.684	-0.0731976	0.344034	-0.212762	0.831512	0.99862	NOT_sig	rs	thymus
rno_18s-rRNA-930	200.505	-1.72573	0.753129	-2.29142	0.0219393	0.99862	DOWN	rs	thymus
rno_18s-rRNA-931	81.2872	-0.547838	0.556287	-0.984811	0.324717	0.99862	NOT_sig	rs	thymus
rno_18s-rRNA-932	7.43895	-0.124643	1.34708	-0.0925282	0.926278	0.99862	NOT_sig	rs	thymus
rno_18s-rRNA-97	452.496	-0.533423	0.496163	-1.0751	0.282332	0.99862	NOT_sig	rs	thymus
rno_18s-rRNA-98	2291.08	-1.86491	0.97972	-1.90351	0.0569741	0.99862	DOWN	rs	thymus
rno_28s-rRNA-103	13773.8	0.322033	0.339642	0.948155	0.34305	0.99862	NOT_sig	rs	thymus
rno_28s-rRNA-105	21113.7	-0.165446	0.300888	-0.549858	0.582417	0.99862	NOT_sig	rs	thymus
rno_28s-rRNA-107	2603.61	-0.0282097	0.395019	-0.0714136	0.943069	0.99862	NOT_sig	rs	thymus
rno_28s-rRNA-108	11070	0.00788757	0.306725	0.0257154	0.979484	0.99862	NOT_sig	rs	thymus
rno_28s-rRNA-11	133021	0.0321679	0.323224	0.0995222	0.920724	0.99862	NOT_sig	rs	thymus
rno_28s-rRNA-112	3645.63	0.0482864	0.25837	0.186889	0.851748	0.99862	NOT_sig	rs	thymus
rno_28s-rRNA-114	20043.3	0.16993	0.234085	0.725932	0.46788	0.99862	NOT_sig	rs	thymus
rno_28s-rRNA-117	1318.02	0.0270325	0.345141	0.0783229	0.937571	0.99862	NOT_sig	rs	thymus
rno_28s-rRNA-12	58786.4	0.988313	1.02334	0.965768	0.33416	0.99862	NOT_sig	rs	thymus
rno_28s-rRNA-120	7060.19	0.0514368	0.349591	0.147134	0.883026	0.99862	NOT_sig	rs	thymus
rno_28s-rRNA-124	550.566	-0.489768	0.926834	-0.528432	0.5972	0.99862	NOT_sig	rs	thymus
rno_28s-rRNA-128	9816.54	0.532066	0.461644	1.15255	0.249097	0.99862	NOT_sig	rs	thymus
rno_28s-rRNA-129	2063.6	-0.00340006	0.413864	-0.00821541	0.993445	0.99862	NOT_sig	rs	thymus
rno_28s-rRNA-13	46427.8	-0.381526	0.350771	-1.08768	0.276738	0.99862	NOT_sig	rs	thymus
rno_28s-rRNA-130	2255.56	0.13399	0.293138	0.457089	0.647607	0.99862	NOT_sig	rs	thymus
rno_28s-rRNA-132	23292.6	0.526689	0.785215	0.670757	0.502375	0.99862	NOT_sig	rs	thymus
rno_28s-rRNA-133	12746.7	-0.219498	0.314758	-0.697357	0.485579	0.99862	NOT_sig	rs	thymus
rno_28s-rRNA-135	30.7552	-0.515376	0.734412	-0.701753	0.482833	0.99862	NOT_sig	rs	thymus
rno_28s-rRNA-137	796.44	0.536073	0.955608	0.560976	0.574814	0.99862	NOT_sig	rs	thymus
rno_28s-rRNA-138	6189.79	-0.131913	0.301798	-0.437091	0.662045	0.99862	NOT_sig	rs	thymus
rno_28s-rRNA-139	3547.74	0.043647	0.385331	0.113272	0.909815	0.99862	NOT_sig	rs	thymus
rno_28s-rRNA-140	433.144	-0.857088	0.885511	-0.967903	0.333093	0.99862	NOT_sig	rs	thymus
rno_28s-rRNA-141	42.8425	0.711617	0.774907	0.918325	0.358449	0.99862	NOT_sig	rs	thymus
rno_28s-rRNA-142	12693.2	-0.0874149	0.407873	-0.214319	0.830299	0.99862	NOT_sig	rs	thymus
rno_28s-rRNA-145	304.989	0.307561	0.428306	0.718087	0.472703	0.99862	NOT_sig	rs	thymus
rno_28s-rRNA-146	8324.34	0.17511	0.289851	0.604138	0.545752	0.99862	NOT_sig	rs	thymus
rno_28s-rRNA-147	6457.84	1.03745	0.940666	1.10289	0.270077	0.99862	NOT_sig	rs	thymus
rno_28s-rRNA-148	311.162	-0.826693	0.580175	-1.4249	0.154185	0.99862	NOT_sig	rs	thymus
rno_28s-rRNA-15	67686.8	-0.0878294	0.314121	-0.279604	0.779782	0.99862	NOT_sig	rs	thymus
rno_28s-rRNA-151	7192.48	0.922384	1.0446	0.883003	0.377235	0.99862	NOT_sig	rs	thymus
rno_28s-rRNA-152	20027.8	-0.0817675	0.406023	-0.201386	0.840397	0.99862	NOT_sig	rs	thymus
rno_28s-rRNA-155	11960.7	-0.133224	0.307279	-0.433562	0.664607	0.99862	NOT_sig	rs	thymus
rno_28s-rRNA-158	2294.76	-0.00828755	0.392911	-0.0210927	0.983172	0.99862	NOT_sig	rs	thymus
rno_28s-rRNA-159	2405.84	0.160074	0.464378	0.344706	0.730315	0.99862	NOT_sig	rs	thymus
rno_28s-rRNA-16	78063.3	-0.00499473	0.372527	-0.0134077	0.989303	0.99862	NOT_sig	rs	thymus
rno_28s-rRNA-162	140.691	-0.462646	0.643306	-0.71917	0.472036	0.99862	NOT_sig	rs	thymus
rno_28s-rRNA-163	9143.94	-0.0412672	0.357893	-0.115306	0.908203	0.99862	NOT_sig	rs	thymus
rno_28s-rRNA-166	9247.37	-0.0318266	0.377055	-0.0844083	0.932732	0.99862	NOT_sig	rs	thymus
rno_28s-rRNA-167	7096.27	-0.16454	0.399513	-0.411852	0.680448	0.99862	NOT_sig	rs	thymus
rno_28s-rRNA-168	44.0594	0.420701	1.11805	0.376281	0.706708	0.99862	NOT_sig	rs	thymus
rno_28s-rRNA-169	485.094	0.48363	0.956563	0.505591	0.613144	0.99862	NOT_sig	rs	thymus
rno_28s-rRNA-17	37809.3	0.152402	0.363045	0.419789	0.67464	0.99862	NOT_sig	rs	thymus
rno_28s-rRNA-173	525.172	0.0993704	0.334484	0.297085	0.766401	0.99862	NOT_sig	rs	thymus
rno_28s-rRNA-179	8695.51	-0.0708164	0.280284	-0.25266	0.800531	0.99862	NOT_sig	rs	thymus
rno_28s-rRNA-180	2029.52	0.69037	0.904218	0.763499	0.445166	0.99862	NOT_sig	rs	thymus
rno_28s-rRNA-181	179.214	-1.42128	0.799482	-1.77775	0.0754444	0.99862	DOWN	rs	thymus
rno_28s-rRNA-182	7606.64	-0.149299	0.332631	-0.448842	0.653546	0.99862	NOT_sig	rs	thymus
rno_28s-rRNA-183	5666.43	0.305119	0.675619	0.451615	0.651547	0.99862	NOT_sig	rs	thymus
rno_28s-rRNA-184	1048.57	0.323466	0.365201	0.88572	0.375768	0.99862	NOT_sig	rs	thymus
rno_28s-rRNA-185	377.066	-0.971589	0.875224	-1.1101	0.266955	0.99862	NOT_sig	rs	thymus
rno_28s-rRNA-186	191.797	-0.64661	0.691853	-0.934606	0.349991	0.99862	NOT_sig	rs	thymus
rno_28s-rRNA-187	6848.1	0.247823	0.39636	0.625249	0.531808	0.99862	NOT_sig	rs	thymus
rno_28s-rRNA-188	5735.44	0.258608	0.329104	0.785794	0.431988	0.99862	NOT_sig	rs	thymus
rno_28s-rRNA-19	68591.1	-0.422226	0.39673	-1.06427	0.287208	0.99862	NOT_sig	rs	thymus
rno_28s-rRNA-193	5117.51	-0.116344	0.413665	-0.281252	0.778517	0.99862	NOT_sig	rs	thymus
rno_28s-rRNA-194	282.444	0.0197752	1.01785	0.0194284	0.984499	0.99862	NOT_sig	rs	thymus
rno_28s-rRNA-195	497.035	-0.563543	1.1289	-0.499198	0.61764	0.99862	NOT_sig	rs	thymus
rno_28s-rRNA-2	580334	-0.248747	0.368914	-0.674267	0.500141	0.99862	NOT_sig	rs	thymus
rno_28s-rRNA-20	69007.4	-0.332811	0.325081	-1.02378	0.30594	0.99862	NOT_sig	rs	thymus
rno_28s-rRNA-201	61.4934	0.375483	0.349793	1.07344	0.283073	0.99862	NOT_sig	rs	thymus
rno_28s-rRNA-202	11454.7	0.229439	0.299217	0.766797	0.443202	0.99862	NOT_sig	rs	thymus
rno_28s-rRNA-203	8240.6	-0.105012	0.288969	-0.363403	0.716304	0.99862	NOT_sig	rs	thymus
rno_28s-rRNA-206	6531.48	0.718748	0.458462	1.56774	0.116942	0.99862	NOT_sig	rs	thymus
rno_28s-rRNA-207	12585.1	-0.127428	0.419936	-0.303447	0.761549	0.99862	NOT_sig	rs	thymus
rno_28s-rRNA-208	7853.68	-0.0380401	0.24746	-0.153722	0.877829	0.99862	NOT_sig	rs	thymus
rno_28s-rRNA-209	1394.62	0.633977	0.837055	0.75739	0.448816	0.99862	NOT_sig	rs	thymus
rno_28s-rRNA-212	370.358	-0.576602	0.597764	-0.964598	0.334746	0.99862	NOT_sig	rs	thymus
rno_28s-rRNA-213	388.913	-1.2003	0.668104	-1.79658	0.0724019	0.99862	DOWN	rs	thymus
rno_28s-rRNA-217	393.918	-1.07522	0.69515	-1.54675	0.121924	0.99862	NOT_sig	rs	thymus
rno_28s-rRNA-218	3111.63	0.162486	0.309252	0.525416	0.599294	0.99862	NOT_sig	rs	thymus
rno_28s-rRNA-219	4470	0.326189	0.360018	0.906035	0.364917	0.99862	NOT_sig	rs	thymus
rno_28s-rRNA-220	5840.37	-0.126767	0.232457	-0.545336	0.585522	0.99862	NOT_sig	rs	thymus
rno_28s-rRNA-222	1160.09	-0.0402611	0.314256	-0.128115	0.898058	0.99862	NOT_sig	rs	thymus
rno_28s-rRNA-223	1252.22	0.103274	0.248896	0.414926	0.678196	0.99862	NOT_sig	rs	thymus
rno_28s-rRNA-224	4106.72	0.601675	0.653586	0.920575	0.357273	0.99862	NOT_sig	rs	thymus
rno_28s-rRNA-225	1554.07	0.179433	0.392867	0.456727	0.647867	0.99862	NOT_sig	rs	thymus
rno_28s-rRNA-227	385.922	-0.671605	0.952667	-0.704974	0.480826	0.99862	NOT_sig	rs	thymus
rno_28s-rRNA-23	33391.2	0.810533	0.863636	0.938512	0.347981	0.99862	NOT_sig	rs	thymus
rno_28s-rRNA-230	77.0942	-0.207809	0.640419	-0.324489	0.745568	0.99862	NOT_sig	rs	thymus
rno_28s-rRNA-231	2023.71	-0.285106	0.32196	-0.885531	0.37587	0.99862	NOT_sig	rs	thymus
rno_28s-rRNA-232	3673.68	-0.192194	0.387196	-0.496373	0.619631	0.99862	NOT_sig	rs	thymus
rno_28s-rRNA-236	72.7456	0.0441689	0.467617	0.0944553	0.924747	0.99862	NOT_sig	rs	thymus
rno_28s-rRNA-237	3021.93	0.949462	0.976921	0.971892	0.331104	0.99862	NOT_sig	rs	thymus
rno_28s-rRNA-238	1080.95	0.607307	0.695426	0.873288	0.382506	0.99862	NOT_sig	rs	thymus
rno_28s-rRNA-239	207.547	-0.421177	0.966106	-0.435953	0.662871	0.99862	NOT_sig	rs	thymus
rno_28s-rRNA-24	9690.73	-0.0723313	0.247969	-0.291695	0.770519	0.99862	NOT_sig	rs	thymus
rno_28s-rRNA-243	1261.48	0.246075	0.542603	0.453508	0.650183	0.99862	NOT_sig	rs	thymus
rno_28s-rRNA-244	258.006	-1.12798	0.77502	-1.45542	0.145554	0.99862	NOT_sig	rs	thymus
rno_28s-rRNA-245	10611.1	-0.0802536	0.387893	-0.206896	0.836091	0.99862	NOT_sig	rs	thymus
rno_28s-rRNA-249	4727.89	-0.170274	0.339029	-0.502242	0.615497	0.99862	NOT_sig	rs	thymus
rno_28s-rRNA-250	805.395	0.650928	0.717249	0.907534	0.364124	0.99862	NOT_sig	rs	thymus
rno_28s-rRNA-251	46.9742	0.349824	0.428126	0.817105	0.413869	0.99862	NOT_sig	rs	thymus
rno_28s-rRNA-252	166.149	-0.42636	0.7363	-0.579057	0.56255	0.99862	NOT_sig	rs	thymus
rno_28s-rRNA-253	2834.69	0.00262466	0.400279	0.00655707	0.994768	0.99862	NOT_sig	rs	thymus
rno_28s-rRNA-258	264.993	-0.0555644	0.272033	-0.204256	0.838153	0.99862	NOT_sig	rs	thymus
rno_28s-rRNA-259	8398.52	0.0194855	0.195812	0.0995112	0.920732	0.99862	NOT_sig	rs	thymus
rno_28s-rRNA-261	9526.1	-0.154744	0.343606	-0.450353	0.652456	0.99862	NOT_sig	rs	thymus
rno_28s-rRNA-262	6556.39	0.111188	1.04221	0.106685	0.915039	0.99862	NOT_sig	rs	thymus
rno_28s-rRNA-263	776.565	-0.474974	0.969981	-0.489673	0.624365	0.99862	NOT_sig	rs	thymus
rno_28s-rRNA-264	7721.91	-0.368749	0.438571	-0.840796	0.400462	0.99862	NOT_sig	rs	thymus
rno_28s-rRNA-265	54.2706	-0.0647192	0.66787	-0.0969039	0.922803	0.99862	NOT_sig	rs	thymus
rno_28s-rRNA-266	239.188	-0.961419	1.23037	-0.781408	0.434563	0.99862	NOT_sig	rs	thymus
rno_28s-rRNA-27	18342.2	-0.278581	0.35466	-0.785487	0.432168	0.99862	NOT_sig	rs	thymus
rno_28s-rRNA-270	361.19	-1.75946	0.94256	-1.86668	0.0619462	0.99862	DOWN	rs	thymus
rno_28s-rRNA-271	6197.12	0.058123	0.263834	0.220301	0.825637	0.99862	NOT_sig	rs	thymus
rno_28s-rRNA-275	312.162	-0.176954	0.280273	-0.631363	0.527803	0.99862	NOT_sig	rs	thymus
rno_28s-rRNA-276	2661.21	0.202453	0.303227	0.66766	0.504351	0.99862	NOT_sig	rs	thymus
rno_28s-rRNA-277	11060.2	0.249573	0.577206	0.43238	0.665465	0.99862	NOT_sig	rs	thymus
rno_28s-rRNA-278	4231.35	0.301842	0.343642	0.878362	0.379747	0.99862	NOT_sig	rs	thymus
rno_28s-rRNA-281	564.02	0.0076133	0.353593	0.0215313	0.982822	0.99862	NOT_sig	rs	thymus
rno_28s-rRNA-282	360.866	0.0106145	0.391333	0.0271241	0.978361	0.99862	NOT_sig	rs	thymus
rno_28s-rRNA-283	4867.21	0.181422	0.385398	0.470739	0.637827	0.99862	NOT_sig	rs	thymus
rno_28s-rRNA-289	827.508	-1.78235	0.989264	-1.8017	0.071593	0.99862	DOWN	rs	thymus
rno_28s-rRNA-290	6169.68	0.281234	0.225537	1.24695	0.212414	0.99862	NOT_sig	rs	thymus
rno_28s-rRNA-291	282.471	-0.673518	0.697818	-0.965178	0.334456	0.99862	NOT_sig	rs	thymus
rno_28s-rRNA-297	485.177	-0.922786	0.70541	-1.30816	0.190821	0.99862	NOT_sig	rs	thymus
rno_28s-rRNA-298	76.7535	0.661828	0.400396	1.65293	0.0983443	0.99862	UP	rs	thymus
rno_28s-rRNA-299	515.219	0.150503	0.267874	0.561842	0.574224	0.99862	NOT_sig	rs	thymus
rno_28s-rRNA-3	361188	-0.265461	0.351151	-0.755972	0.449666	0.99862	NOT_sig	rs	thymus
rno_28s-rRNA-30	87100.1	-0.285787	0.418004	-0.683695	0.494168	0.99862	NOT_sig	rs	thymus
rno_28s-rRNA-305	60.5845	-0.548917	0.848473	-0.646947	0.517666	0.99862	NOT_sig	rs	thymus
rno_28s-rRNA-306	198.86	0.168852	1.4383	0.117397	0.906546	0.99862	NOT_sig	rs	thymus
rno_28s-rRNA-307	250.021	-0.21999	0.966718	-0.227563	0.819986	0.99862	NOT_sig	rs	thymus
rno_28s-rRNA-31	21417.3	1.00765	1.10717	0.910111	0.362764	0.99862	NOT_sig	rs	thymus
rno_28s-rRNA-311	39660.8	0.472581	0.67471	0.70042	0.483665	0.99862	NOT_sig	rs	thymus
rno_28s-rRNA-312	4487.25	0.388535	0.415318	0.935513	0.349524	0.99862	NOT_sig	rs	thymus
rno_28s-rRNA-313	286.664	-0.455391	1.07017	-0.425531	0.67045	0.99862	NOT_sig	rs	thymus
rno_28s-rRNA-314	81.7835	-0.337043	1.02312	-0.329428	0.741832	0.99862	NOT_sig	rs	thymus
rno_28s-rRNA-315	1102.77	0.609187	0.618508	0.98493	0.324659	0.99862	NOT_sig	rs	thymus
rno_28s-rRNA-320	6130.73	-0.0839425	0.343344	-0.244485	0.806855	0.99862	NOT_sig	rs	thymus
rno_28s-rRNA-321	91.3611	-0.533819	0.63237	-0.844157	0.398582	0.99862	NOT_sig	rs	thymus
rno_28s-rRNA-325	46.9252	-0.136168	0.643598	-0.211574	0.83244	0.99862	NOT_sig	rs	thymus
rno_28s-rRNA-326	951.669	0.171315	0.337171	0.508096	0.611386	0.99862	NOT_sig	rs	thymus
rno_28s-rRNA-327	61.8498	-0.296414	0.887966	-0.333812	0.738521	0.99862	NOT_sig	rs	thymus
rno_28s-rRNA-328	271.913	-0.501617	0.732607	-0.6847	0.493533	0.99862	NOT_sig	rs	thymus
rno_28s-rRNA-329	4312.14	0.424072	0.538406	0.787643	0.430905	0.99862	NOT_sig	rs	thymus
rno_28s-rRNA-33	41007.8	0.191149	0.35476	0.538813	0.590016	0.99862	NOT_sig	rs	thymus
rno_28s-rRNA-334	5746.48	0.0182782	0.18914	0.0966386	0.923013	0.99862	NOT_sig	rs	thymus
rno_28s-rRNA-335	1815.01	0.11612	0.367992	0.315551	0.752344	0.99862	NOT_sig	rs	thymus
rno_28s-rRNA-336	232.71	-0.953294	0.819122	-1.1638	0.244505	0.99862	NOT_sig	rs	thymus
rno_28s-rRNA-337	799.188	-0.619661	0.543447	-1.14024	0.254185	0.99862	NOT_sig	rs	thymus
rno_28s-rRNA-34	23195.8	-0.234387	0.412267	-0.568531	0.569675	0.99862	NOT_sig	rs	thymus
rno_28s-rRNA-340	1529.59	-0.0534857	0.351226	-0.152283	0.878964	0.99862	NOT_sig	rs	thymus
rno_28s-rRNA-341	5209.7	0.0935256	0.269349	0.347229	0.72842	0.99862	NOT_sig	rs	thymus
rno_28s-rRNA-342	463.609	-0.0695227	0.34123	-0.203742	0.838555	0.99862	NOT_sig	rs	thymus
rno_28s-rRNA-343	497.26	-1.06035	0.675734	-1.56918	0.116606	0.99862	NOT_sig	rs	thymus
rno_28s-rRNA-344	3214.91	0.138192	0.220177	0.627641	0.530239	0.99862	NOT_sig	rs	thymus
rno_28s-rRNA-345	640.603	-0.644599	1.10417	-0.583785	0.559365	0.99862	NOT_sig	rs	thymus
rno_28s-rRNA-346	136.188	-0.0878368	0.997638	-0.0880448	0.929841	0.99862	NOT_sig	rs	thymus
rno_28s-rRNA-347	5702.08	-0.315799	0.32827	-0.962008	0.336046	0.99862	NOT_sig	rs	thymus
rno_28s-rRNA-348	120.09	-0.382251	0.343395	-1.11315	0.265644	0.99862	NOT_sig	rs	thymus
rno_28s-rRNA-349	3457.91	0.3596	0.409373	0.878416	0.379718	0.99862	NOT_sig	rs	thymus
rno_28s-rRNA-35	61413	0.173167	0.400102	0.432806	0.665156	0.99862	NOT_sig	rs	thymus
rno_28s-rRNA-355	4861.27	-0.0952587	0.294127	-0.323869	0.746037	0.99862	NOT_sig	rs	thymus
rno_28s-rRNA-356	112.623	0.504608	0.337776	1.49391	0.135198	0.99862	NOT_sig	rs	thymus
rno_28s-rRNA-357	282.794	0.126385	0.4839	0.261179	0.793954	0.99862	NOT_sig	rs	thymus
rno_28s-rRNA-358	2285.76	0.548952	0.477846	1.1488	0.250637	0.99862	NOT_sig	rs	thymus
rno_28s-rRNA-359	5134.8	-0.160545	0.382122	-0.420142	0.674382	0.99862	NOT_sig	rs	thymus
rno_28s-rRNA-36	2586.5	-0.561503	1.15964	-0.484206	0.62824	0.99862	NOT_sig	rs	thymus
rno_28s-rRNA-360	2740.83	0.27018	0.366854	0.736479	0.461439	0.99862	NOT_sig	rs	thymus
rno_28s-rRNA-365	793.237	-0.138615	0.365096	-0.379666	0.704193	0.99862	NOT_sig	rs	thymus
rno_28s-rRNA-366	112.182	-0.441532	0.398641	-1.10759	0.268038	0.99862	NOT_sig	rs	thymus
rno_28s-rRNA-367	304.654	-0.472548	1.03578	-0.456226	0.648227	0.99862	NOT_sig	rs	thymus
rno_28s-rRNA-368	4453.07	0.602284	1.04504	0.576326	0.564395	0.99862	NOT_sig	rs	thymus
rno_28s-rRNA-369	122.146	-1.0221	0.858823	-1.19011	0.234002	0.99862	NOT_sig	rs	thymus
rno_28s-rRNA-37	3968.94	-0.0881454	0.230152	-0.382988	0.701728	0.99862	NOT_sig	rs	thymus
rno_28s-rRNA-370	4507.27	0.517599	0.287667	1.7993	0.0719715	0.99862	UP	rs	thymus
rno_28s-rRNA-371	3532.56	-0.288597	0.346668	-0.832489	0.405133	0.99862	NOT_sig	rs	thymus
rno_28s-rRNA-372	3417.43	-0.232757	0.308055	-0.75557	0.449907	0.99862	NOT_sig	rs	thymus
rno_28s-rRNA-377	559.379	0.0963312	0.308168	0.312593	0.75459	0.99862	NOT_sig	rs	thymus
rno_28s-rRNA-378	314.671	0.539119	0.959427	0.561918	0.574172	0.99862	NOT_sig	rs	thymus
rno_28s-rRNA-379	282.799	-0.117349	0.301432	-0.389304	0.697051	0.99862	NOT_sig	rs	thymus
rno_28s-rRNA-380	3451.35	0.201909	0.394154	0.512258	0.60847	0.99862	NOT_sig	rs	thymus
rno_28s-rRNA-381	155.844	0.0236683	0.34845	0.0679244	0.945846	0.99862	NOT_sig	rs	thymus
rno_28s-rRNA-384	308.956	-1.15547	0.789736	-1.46311	0.143438	0.99862	NOT_sig	rs	thymus
rno_28s-rRNA-385	644.636	-0.343054	0.368708	-0.930423	0.352152	0.99862	NOT_sig	rs	thymus
rno_28s-rRNA-386	203.874	-0.235817	0.474194	-0.497301	0.618977	0.99862	NOT_sig	rs	thymus
rno_28s-rRNA-387	674.817	0.393534	0.354861	1.10898	0.267439	0.99862	NOT_sig	rs	thymus
rno_28s-rRNA-388	47.6466	-0.127477	0.535062	-0.238247	0.81169	0.99862	NOT_sig	rs	thymus
rno_28s-rRNA-401	85.4403	-0.00184231	0.516944	-0.00356384	0.997156	0.99862	NOT_sig	rs	thymus
rno_28s-rRNA-402	160.042	-0.0184091	0.441436	-0.0417027	0.966736	0.99862	NOT_sig	rs	thymus
rno_28s-rRNA-403	3935.05	-0.00641996	0.287072	-0.0223636	0.982158	0.99862	NOT_sig	rs	thymus
rno_28s-rRNA-404	246.305	-1.30609	0.809289	-1.61387	0.106556	0.99862	NOT_sig	rs	thymus
rno_28s-rRNA-405	660.605	-1.38726	0.73125	-1.8971	0.0578142	0.99862	DOWN	rs	thymus
rno_28s-rRNA-406	500.799	-3.91902	1.22122	-3.20911	0.00133148	0.122896	DOWN	rs	thymus
rno_28s-rRNA-407	180.301	-0.614085	0.909486	-0.6752	0.499549	0.99862	NOT_sig	rs	thymus
rno_28s-rRNA-408	365.173	-0.133686	0.301682	-0.443136	0.657667	0.99862	NOT_sig	rs	thymus
rno_28s-rRNA-409	2088.02	-0.106408	0.345475	-0.308005	0.758078	0.99862	NOT_sig	rs	thymus
rno_28s-rRNA-41	16476.3	-0.0730184	0.296267	-0.246461	0.805325	0.99862	NOT_sig	rs	thymus
rno_28s-rRNA-410	49.564	0.188964	0.947768	0.199378	0.841967	0.99862	NOT_sig	rs	thymus
rno_28s-rRNA-419	26.4998	1.12449	0.762024	1.47567	0.140034	0.99862	NOT_sig	rs	thymus
rno_28s-rRNA-42	44028.6	-0.221865	0.295118	-0.751784	0.452181	0.99862	NOT_sig	rs	thymus
rno_28s-rRNA-420	348.124	-0.235698	0.410087	-0.574751	0.56546	0.99862	NOT_sig	rs	thymus
rno_28s-rRNA-421	6686.08	0.113152	0.549582	0.205887	0.836879	0.99862	NOT_sig	rs	thymus
rno_28s-rRNA-422	55.0318	-0.486352	0.798239	-0.60928	0.542339	0.99862	NOT_sig	rs	thymus
rno_28s-rRNA-423	202.231	-0.828171	0.555164	-1.49176	0.135763	0.99862	NOT_sig	rs	thymus
rno_28s-rRNA-424	56.9248	-1.49514	1.68673	-0.886413	0.375395	0.99862	NOT_sig	rs	thymus
rno_28s-rRNA-425	107.351	-0.150961	0.479559	-0.31479	0.752921	0.99862	NOT_sig	rs	thymus
rno_28s-rRNA-433	43.9901	0.148269	0.813553	0.182249	0.855387	0.99862	NOT_sig	rs	thymus
rno_28s-rRNA-434	267.115	0.448586	0.624017	0.718867	0.472223	0.99862	NOT_sig	rs	thymus
rno_28s-rRNA-435	129.537	-0.0958	0.439198	-0.218125	0.827332	0.99862	NOT_sig	rs	thymus
rno_28s-rRNA-436	121.956	-0.346651	0.727203	-0.476691	0.633583	0.99862	NOT_sig	rs	thymus
rno_28s-rRNA-437	29.9905	-0.0576935	0.547985	-0.105283	0.916151	0.99862	NOT_sig	rs	thymus
rno_28s-rRNA-438	109.443	0.180051	1.16041	0.155162	0.876693	0.99862	NOT_sig	rs	thymus
rno_28s-rRNA-439	3119.84	1.0697	1.10514	0.967934	0.333077	0.99862	NOT_sig	rs	thymus
rno_28s-rRNA-44	38515.1	-0.289767	0.305305	-0.949108	0.342566	0.99862	NOT_sig	rs	thymus
rno_28s-rRNA-444	3328.74	0.122965	0.33833	0.363446	0.716271	0.99862	NOT_sig	rs	thymus
rno_28s-rRNA-445	2134.53	0.690764	0.843468	0.818956	0.412811	0.99862	NOT_sig	rs	thymus
rno_28s-rRNA-446	2884.66	0.519026	0.343217	1.51224	0.130473	0.99862	NOT_sig	rs	thymus
rno_28s-rRNA-447	1556.95	-0.188264	0.320776	-0.586902	0.557269	0.99862	NOT_sig	rs	thymus
rno_28s-rRNA-448	460.92	-0.0625917	0.464363	-0.13479	0.892778	0.99862	NOT_sig	rs	thymus
rno_28s-rRNA-449	112.399	-0.545717	0.842999	-0.647352	0.517404	0.99862	NOT_sig	rs	thymus
rno_28s-rRNA-45	925.49	0.170032	1.09807	0.154846	0.876943	0.99862	NOT_sig	rs	thymus
rno_28s-rRNA-450	17.4934	0.442413	0.591366	0.74812	0.454388	0.99862	NOT_sig	rs	thymus
rno_28s-rRNA-451	320.558	0.228475	0.362665	0.62999	0.528701	0.99862	NOT_sig	rs	thymus
rno_28s-rRNA-452	201.962	-0.00668847	0.784785	-0.00852267	0.9932	0.99862	NOT_sig	rs	thymus
rno_28s-rRNA-461	79.3387	-0.347551	0.879819	-0.395025	0.692824	0.99862	NOT_sig	rs	thymus
rno_28s-rRNA-462	182.194	-0.624197	0.50417	-1.23807	0.215691	0.99862	NOT_sig	rs	thymus
rno_28s-rRNA-463	1.67146	0.0671924	2.21615	0.0303194	0.975812	0.99862	NOT_sig	rs	thymus
rno_28s-rRNA-464	231.458	-0.933244	0.767149	-1.21651	0.223791	0.99862	NOT_sig	rs	thymus
rno_28s-rRNA-465	361.054	-0.105996	0.245395	-0.431941	0.665784	0.99862	NOT_sig	rs	thymus
rno_28s-rRNA-466	153.907	-1.02455	0.736863	-1.39042	0.164402	0.99862	NOT_sig	rs	thymus
rno_28s-rRNA-467	637.661	-0.92016	0.818716	-1.12391	0.261052	0.99862	NOT_sig	rs	thymus
rno_28s-rRNA-468	601.766	-0.3133	0.286702	-1.09277	0.274493	0.99862	NOT_sig	rs	thymus
rno_28s-rRNA-469	1370.89	-0.473294	0.985375	-0.480319	0.631001	0.99862	NOT_sig	rs	thymus
rno_28s-rRNA-47	32615.6	-0.0561292	0.343152	-0.163569	0.87007	0.99862	NOT_sig	rs	thymus
rno_28s-rRNA-48	1893.5	0.237288	0.29445	0.805866	0.42032	0.99862	NOT_sig	rs	thymus
rno_28s-rRNA-481	60.9962	0.542593	0.982954	0.552002	0.580947	0.99862	NOT_sig	rs	thymus
rno_28s-rRNA-482	11.3363	-1.96045	0.961769	-2.03838	0.0415117	0.99862	DOWN	rs	thymus
rno_28s-rRNA-483	6031.6	-0.323053	0.329744	-0.979709	0.32723	0.99862	NOT_sig	rs	thymus
rno_28s-rRNA-484	493.215	-0.497808	0.489765	-1.01642	0.309429	0.99862	NOT_sig	rs	thymus
rno_28s-rRNA-485	1023.21	0.563488	1.10478	0.510044	0.610021	0.99862	NOT_sig	rs	thymus
rno_28s-rRNA-486	284.276	0.429861	0.378478	1.13576	0.256056	0.99862	NOT_sig	rs	thymus
rno_28s-rRNA-487	101.547	0.711669	0.441185	1.61308	0.106726	0.99862	NOT_sig	rs	thymus
rno_28s-rRNA-488	21.243	-0.749506	0.764463	-0.980435	0.326872	0.99862	NOT_sig	rs	thymus
rno_28s-rRNA-489	4813.1	0.210608	0.262644	0.801877	0.422624	0.99862	NOT_sig	rs	thymus
rno_28s-rRNA-490	3782.18	-0.263657	0.312787	-0.842928	0.399269	0.99862	NOT_sig	rs	thymus
rno_28s-rRNA-491	156.002	0.215505	0.389261	0.553627	0.579834	0.99862	NOT_sig	rs	thymus
rno_28s-rRNA-492	59.2725	-0.0892992	0.531872	-0.167896	0.866665	0.99862	NOT_sig	rs	thymus
rno_28s-rRNA-493	9943.04	0.40371	0.825605	0.488986	0.624851	0.99862	NOT_sig	rs	thymus
rno_28s-rRNA-494	3001.48	-0.0955079	0.326922	-0.292142	0.770178	0.99862	NOT_sig	rs	thymus
rno_28s-rRNA-495	82.0894	-0.776465	0.750033	-1.03524	0.300556	0.99862	NOT_sig	rs	thymus
rno_28s-rRNA-496	65.2393	-0.550706	0.707693	-0.778171	0.436468	0.99862	NOT_sig	rs	thymus
rno_28s-rRNA-497	375.194	-0.185498	0.596742	-0.310852	0.755913	0.99862	NOT_sig	rs	thymus
rno_28s-rRNA-498	104.794	-0.718583	0.845823	-0.849567	0.395566	0.99862	NOT_sig	rs	thymus
rno_28s-rRNA-499	51.5032	-0.135542	0.516956	-0.262192	0.793173	0.99862	NOT_sig	rs	thymus
rno_28s-rRNA-50	37240.6	0.504586	0.450352	1.12043	0.262532	0.99862	NOT_sig	rs	thymus
rno_28s-rRNA-500	176.763	-0.395116	0.813145	-0.485911	0.627031	0.99862	NOT_sig	rs	thymus
rno_28s-rRNA-501	2124.7	0.0981605	0.192221	0.510665	0.609586	0.99862	NOT_sig	rs	thymus
rno_28s-rRNA-502	57.8682	-1.02619	1.63219	-0.628719	0.529533	0.99862	NOT_sig	rs	thymus
rno_28s-rRNA-503	323.479	0.109312	0.862239	0.126777	0.899117	0.99862	NOT_sig	rs	thymus
rno_28s-rRNA-504	28.364	0.0483257	0.709321	0.0681295	0.945683	0.99862	NOT_sig	rs	thymus
rno_28s-rRNA-505	490.517	0.266818	1.04712	0.254812	0.798868	0.99862	NOT_sig	rs	thymus
rno_28s-rRNA-51	929.846	-0.34206	0.673033	-0.508237	0.611287	0.99862	NOT_sig	rs	thymus
rno_28s-rRNA-513	885.438	-0.246292	0.422113	-0.583475	0.559573	0.99862	NOT_sig	rs	thymus
rno_28s-rRNA-514	1178.24	-0.314016	0.488358	-0.643004	0.520221	0.99862	NOT_sig	rs	thymus
rno_28s-rRNA-515	106.576	-0.279288	0.308026	-0.906703	0.364564	0.99862	NOT_sig	rs	thymus
rno_28s-rRNA-516	399.973	0.0355818	0.23686	0.150223	0.880589	0.99862	NOT_sig	rs	thymus
rno_28s-rRNA-517	307.513	0.7771	0.709873	1.0947	0.273647	0.99862	NOT_sig	rs	thymus
rno_28s-rRNA-518	3368.23	-0.266577	0.294438	-0.905375	0.365267	0.99862	NOT_sig	rs	thymus
rno_28s-rRNA-519	6.3268	0.387246	1.09688	0.353044	0.724056	0.99862	NOT_sig	rs	thymus
rno_28s-rRNA-52	24447	0.290803	0.31214	0.931642	0.351522	0.99862	NOT_sig	rs	thymus
rno_28s-rRNA-520	307.292	0.579666	0.833459	0.695494	0.486746	0.99862	NOT_sig	rs	thymus
rno_28s-rRNA-521	2700.1	-0.0752068	0.398742	-0.18861	0.850399	0.99862	NOT_sig	rs	thymus
rno_28s-rRNA-522	3143.92	0.447986	0.327515	1.36783	0.171364	0.99862	NOT_sig	rs	thymus
rno_28s-rRNA-523	2272.72	0.0114984	0.464283	0.0247659	0.980242	0.99862	NOT_sig	rs	thymus
rno_28s-rRNA-524	219.016	0.111186	0.414833	0.268026	0.788679	0.99862	NOT_sig	rs	thymus
rno_28s-rRNA-525	106.49	-0.276926	1.0634	-0.260416	0.794543	0.99862	NOT_sig	rs	thymus
rno_28s-rRNA-526	7904.45	1.05555	0.755853	1.3965	0.162565	0.99862	NOT_sig	rs	thymus
rno_28s-rRNA-527	15119	0.520726	1.19466	0.435877	0.662926	0.99862	NOT_sig	rs	thymus
rno_28s-rRNA-528	2322.68	-0.0560962	0.373836	-0.150056	0.880721	0.99862	NOT_sig	rs	thymus
rno_28s-rRNA-53	11257.5	-0.385205	0.34697	-1.1102	0.266913	0.99862	NOT_sig	rs	thymus
rno_28s-rRNA-537	485.788	-0.0261971	0.450563	-0.058143	0.953635	0.99862	NOT_sig	rs	thymus
rno_28s-rRNA-538	561.475	0.206926	0.323003	0.640631	0.521763	0.99862	NOT_sig	rs	thymus
rno_28s-rRNA-539	421.469	-0.130809	0.346801	-0.377186	0.706035	0.99862	NOT_sig	rs	thymus
rno_28s-rRNA-54	33737	-0.24094	0.329949	-0.730234	0.465247	0.99862	NOT_sig	rs	thymus
rno_28s-rRNA-540	3508.69	-0.0877875	0.366495	-0.239533	0.810692	0.99862	NOT_sig	rs	thymus
rno_28s-rRNA-541	154.269	-0.970703	0.695848	-1.39499	0.163018	0.99862	NOT_sig	rs	thymus
rno_28s-rRNA-542	1176.93	-0.27181	0.359445	-0.756192	0.449534	0.99862	NOT_sig	rs	thymus
rno_28s-rRNA-543	71.7493	-1.08582	1.5863	-0.684497	0.493661	0.99862	NOT_sig	rs	thymus
rno_28s-rRNA-544	386.62	-0.29009	0.71828	-0.403867	0.68631	0.99862	NOT_sig	rs	thymus
rno_28s-rRNA-545	118.172	0.413733	0.935065	0.442465	0.658153	0.99862	NOT_sig	rs	thymus
rno_28s-rRNA-546	12.196	1.16005	1.18399	0.979776	0.327197	0.99862	NOT_sig	rs	thymus
rno_28s-rRNA-547	2104.9	0.936721	0.979427	0.956397	0.338872	0.99862	NOT_sig	rs	thymus
rno_28s-rRNA-548	75.7335	0.382192	1.10132	0.34703	0.728569	0.99862	NOT_sig	rs	thymus
rno_28s-rRNA-549	54.9852	-0.402418	0.482985	-0.833189	0.404738	0.99862	NOT_sig	rs	thymus
rno_28s-rRNA-550	3602.65	-0.189711	0.359341	-0.527942	0.59754	0.99862	NOT_sig	rs	thymus
rno_28s-rRNA-551	25.3985	1.18801	0.944476	1.25785	0.208446	0.99862	NOT_sig	rs	thymus
rno_28s-rRNA-552	3016.97	0.534716	0.435343	1.22826	0.219348	0.99862	NOT_sig	rs	thymus
rno_28s-rRNA-553	110.905	-0.489815	0.84356	-0.580652	0.561475	0.99862	NOT_sig	rs	thymus
rno_28s-rRNA-554	8327.98	0.448301	0.325496	1.37729	0.168424	0.99862	NOT_sig	rs	thymus
rno_28s-rRNA-56	32312.9	0.138864	0.256903	0.540532	0.58883	0.99862	NOT_sig	rs	thymus
rno_28s-rRNA-562	144.925	-0.247923	1.0325	-0.240119	0.810238	0.99862	NOT_sig	rs	thymus
rno_28s-rRNA-563	55.8423	-0.179179	0.720582	-0.248658	0.803625	0.99862	NOT_sig	rs	thymus
rno_28s-rRNA-564	3034.23	0.230137	0.209476	1.09863	0.271929	0.99862	NOT_sig	rs	thymus
rno_28s-rRNA-565	177.217	-0.783046	0.747412	-1.04768	0.294787	0.99862	NOT_sig	rs	thymus
rno_28s-rRNA-566	720.26	0.306465	0.733473	0.417827	0.676074	0.99862	NOT_sig	rs	thymus
rno_28s-rRNA-567	709.961	0.065509	0.395598	0.165595	0.868476	0.99862	NOT_sig	rs	thymus
rno_28s-rRNA-568	178.924	-0.837	0.773759	-1.08173	0.279372	0.99862	NOT_sig	rs	thymus
rno_28s-rRNA-569	333.179	-0.118363	0.260457	-0.454444	0.649509	0.99862	NOT_sig	rs	thymus
rno_28s-rRNA-570	2824.9	0.343693	0.281409	1.22133	0.22196	0.99862	NOT_sig	rs	thymus
rno_28s-rRNA-571	1117.72	0.135551	0.217339	0.623685	0.532835	0.99862	NOT_sig	rs	thymus
rno_28s-rRNA-572	2238.77	0.0524336	0.368713	0.142207	0.886917	0.99862	NOT_sig	rs	thymus
rno_28s-rRNA-573	1196.82	-0.116704	0.245081	-0.476184	0.633943	0.99862	NOT_sig	rs	thymus
rno_28s-rRNA-574	75.0914	-0.569977	0.921723	-0.618382	0.536324	0.99862	NOT_sig	rs	thymus
rno_28s-rRNA-575	160.397	-0.0723542	0.355927	-0.203284	0.838913	0.99862	NOT_sig	rs	thymus
rno_28s-rRNA-576	13887.6	0.720729	0.807	0.893097	0.371805	0.99862	NOT_sig	rs	thymus
rno_28s-rRNA-577	16.068	1.14721	0.747622	1.53449	0.12491	0.99862	NOT_sig	rs	thymus
rno_28s-rRNA-58	28763.5	-0.161362	0.330235	-0.488627	0.625106	0.99862	NOT_sig	rs	thymus
rno_28s-rRNA-589	187.97	-0.129728	0.967507	-0.134085	0.893336	0.99862	NOT_sig	rs	thymus
rno_28s-rRNA-59	32784.7	-0.0471951	0.379765	-0.124275	0.901098	0.99862	NOT_sig	rs	thymus
rno_28s-rRNA-590	138.043	-0.12376	0.325611	-0.380085	0.703882	0.99862	NOT_sig	rs	thymus
rno_28s-rRNA-591	212.955	0.497627	0.965532	0.515392	0.606279	0.99862	NOT_sig	rs	thymus
rno_28s-rRNA-592	2809.17	-0.0389721	0.413471	-0.0942561	0.924906	0.99862	NOT_sig	rs	thymus
rno_28s-rRNA-593	184.343	-0.851985	0.888996	-0.958367	0.337878	0.99862	NOT_sig	rs	thymus
rno_28s-rRNA-594	1891.07	0.0338757	0.389298	0.0870173	0.930658	0.99862	NOT_sig	rs	thymus
rno_28s-rRNA-595	617.961	0.284846	0.427311	0.666601	0.505027	0.99862	NOT_sig	rs	thymus
rno_28s-rRNA-596	2694.65	-0.188107	0.372828	-0.504541	0.613881	0.99862	NOT_sig	rs	thymus
rno_28s-rRNA-597	102.031	-1.8804	0.963603	-1.95142	0.0510065	0.99862	DOWN	rs	thymus
rno_28s-rRNA-598	3451.43	0.392485	0.232131	1.69079	0.0908764	0.99862	UP	rs	thymus
rno_28s-rRNA-599	101.463	-0.601147	0.937538	-0.641198	0.521394	0.99862	NOT_sig	rs	thymus
rno_28s-rRNA-6	276598	0.0261326	0.404469	0.0646096	0.948485	0.99862	NOT_sig	rs	thymus
rno_28s-rRNA-600	133.56	0.0470926	1.04472	0.0450766	0.964046	0.99862	NOT_sig	rs	thymus
rno_28s-rRNA-601	12.7832	0.0694101	0.68493	0.101339	0.919281	0.99862	NOT_sig	rs	thymus
rno_28s-rRNA-602	959.46	0.167558	0.335163	0.499931	0.617123	0.99862	NOT_sig	rs	thymus
rno_28s-rRNA-603	93.9496	0.799747	0.329621	2.42626	0.0152552	0.782252	UP	rs	thymus
rno_28s-rRNA-604	25.0563	-0.901651	0.780344	-1.15545	0.247905	0.99862	NOT_sig	rs	thymus
rno_28s-rRNA-605	96.8038	0.338705	0.414552	0.817039	0.413906	0.99862	NOT_sig	rs	thymus
rno_28s-rRNA-606	546.194	-1.12969	0.709518	-1.59219	0.111342	0.99862	NOT_sig	rs	thymus
rno_28s-rRNA-607	37.2347	-0.210236	1.13784	-0.184768	0.853411	0.99862	NOT_sig	rs	thymus
rno_28s-rRNA-608	504.557	0.186785	0.821044	0.227497	0.820037	0.99862	NOT_sig	rs	thymus
rno_28s-rRNA-609	116.565	0.268295	0.968617	0.276987	0.78179	0.99862	NOT_sig	rs	thymus
rno_28s-rRNA-610	3707.15	0.669162	0.262877	2.54554	0.010911	0.67139	UP	rs	thymus
rno_28s-rRNA-611	579.015	0.266597	0.262474	1.01571	0.309769	0.99862	NOT_sig	rs	thymus
rno_28s-rRNA-62	21820	0.251537	0.351576	0.715455	0.474328	0.99862	NOT_sig	rs	thymus
rno_28s-rRNA-623	513.298	-0.0583436	0.369137	-0.158054	0.874414	0.99862	NOT_sig	rs	thymus
rno_28s-rRNA-624	1138.41	0.0842447	0.368511	0.228608	0.819173	0.99862	NOT_sig	rs	thymus
rno_28s-rRNA-625	1666.92	-0.353859	0.439263	-0.805575	0.420488	0.99862	NOT_sig	rs	thymus
rno_28s-rRNA-626	62.9268	-0.591572	0.462468	-1.27916	0.200839	0.99862	NOT_sig	rs	thymus
rno_28s-rRNA-627	82.3669	0.355584	0.456428	0.779058	0.435946	0.99862	NOT_sig	rs	thymus
rno_28s-rRNA-628	3681.43	0.254905	0.265356	0.960617	0.336745	0.99862	NOT_sig	rs	thymus
rno_28s-rRNA-629	78.107	-0.856662	0.566022	-1.51348	0.130158	0.99862	NOT_sig	rs	thymus
rno_28s-rRNA-63	8354.2	0.0218141	0.418318	0.0521473	0.958411	0.99862	NOT_sig	rs	thymus
rno_28s-rRNA-630	109.472	-0.0146117	0.905671	-0.0161336	0.987128	0.99862	NOT_sig	rs	thymus
rno_28s-rRNA-631	331.462	-0.324322	0.447996	-0.72394	0.469103	0.99862	NOT_sig	rs	thymus
rno_28s-rRNA-632	9.30224	0.175704	0.773175	0.227251	0.820229	0.99862	NOT_sig	rs	thymus
rno_28s-rRNA-633	37403.7	0.555827	0.761203	0.730195	0.465271	0.99862	NOT_sig	rs	thymus
rno_28s-rRNA-634	2068.97	0.0503826	0.277024	0.181871	0.855684	0.99862	NOT_sig	rs	thymus
rno_28s-rRNA-635	97.8312	-0.945672	1.19456	-0.791652	0.428564	0.99862	NOT_sig	rs	thymus
rno_28s-rRNA-636	997.642	0.644051	0.964911	0.667472	0.504471	0.99862	NOT_sig	rs	thymus
rno_28s-rRNA-637	1377.31	0.264701	0.394015	0.671804	0.501709	0.99862	NOT_sig	rs	thymus
rno_28s-rRNA-638	2117.44	-0.0377227	0.537678	-0.0701584	0.944068	0.99862	NOT_sig	rs	thymus
rno_28s-rRNA-639	22.4056	-1.58916	1.01139	-1.57126	0.116122	0.99862	NOT_sig	rs	thymus
rno_28s-rRNA-64	1088.19	-0.09327	0.337556	-0.276309	0.78231	0.99862	NOT_sig	rs	thymus
rno_28s-rRNA-640	2258.3	0.665186	0.881929	0.754239	0.450705	0.99862	NOT_sig	rs	thymus
rno_28s-rRNA-641	3317.33	0.149673	0.226196	0.661697	0.508165	0.99862	NOT_sig	rs	thymus
rno_28s-rRNA-642	1433.7	0.0850036	0.208103	0.408468	0.68293	0.99862	NOT_sig	rs	thymus
rno_28s-rRNA-643	2080.78	0.353345	0.265863	1.32905	0.183832	0.99862	NOT_sig	rs	thymus
rno_28s-rRNA-644	8104.32	0.73855	0.553734	1.33376	0.182282	0.99862	NOT_sig	rs	thymus
rno_28s-rRNA-645	3044.14	-0.00382588	0.303553	-0.0126037	0.989944	0.99862	NOT_sig	rs	thymus
rno_28s-rRNA-646	35.7818	-0.600494	0.917114	-0.654765	0.512619	0.99862	NOT_sig	rs	thymus
rno_28s-rRNA-647	127.522	-0.254213	0.36445	-0.697527	0.485473	0.99862	NOT_sig	rs	thymus
rno_28s-rRNA-66	28746.2	-0.232376	0.326189	-0.712396	0.47622	0.99862	NOT_sig	rs	thymus
rno_28s-rRNA-662	606.081	0.0940975	0.446277	0.21085	0.833004	0.99862	NOT_sig	rs	thymus
rno_28s-rRNA-663	128.947	-0.821833	0.836844	-0.982062	0.326069	0.99862	NOT_sig	rs	thymus
rno_28s-rRNA-664	2569.6	0.139067	0.421501	0.329933	0.74145	0.99862	NOT_sig	rs	thymus
rno_28s-rRNA-665	2343.05	0.722579	1.00191	0.7212	0.470787	0.99862	NOT_sig	rs	thymus
rno_28s-rRNA-666	85.21	0.0165278	1.0922	0.0151326	0.987926	0.99862	NOT_sig	rs	thymus
rno_28s-rRNA-667	46.3656	-1.38152	0.895967	-1.54193	0.12309	0.99862	NOT_sig	rs	thymus
rno_28s-rRNA-668	104.871	-0.904128	0.77831	-1.16165	0.245376	0.99862	NOT_sig	rs	thymus
rno_28s-rRNA-669	40.4583	0.578931	1.41685	0.408606	0.682829	0.99862	NOT_sig	rs	thymus
rno_28s-rRNA-670	115.563	-0.0117068	0.965734	-0.0121221	0.990328	0.99862	NOT_sig	rs	thymus
rno_28s-rRNA-671	115.628	-1.00103	0.737994	-1.35642	0.174966	0.99862	NOT_sig	rs	thymus
rno_28s-rRNA-672	2275.36	-0.0332451	0.375172	-0.0886128	0.92939	0.99862	NOT_sig	rs	thymus
rno_28s-rRNA-673	83.0485	-0.144416	0.851658	-0.16957	0.865348	0.99862	NOT_sig	rs	thymus
rno_28s-rRNA-674	260.786	-0.0334695	0.316713	-0.105678	0.915838	0.99862	NOT_sig	rs	thymus
rno_28s-rRNA-675	111.36	-0.336973	0.866742	-0.388781	0.697438	0.99862	NOT_sig	rs	thymus
rno_28s-rRNA-676	79.5762	0.378298	0.99417	0.380516	0.703562	0.99862	NOT_sig	rs	thymus
rno_28s-rRNA-677	2393.87	0.00871987	0.253854	0.0343499	0.972598	0.99862	NOT_sig	rs	thymus
rno_28s-rRNA-678	84.9936	0.258134	0.766005	0.336987	0.736127	0.99862	NOT_sig	rs	thymus
rno_28s-rRNA-679	2201.51	0.327335	0.354467	0.923457	0.355769	0.99862	NOT_sig	rs	thymus
rno_28s-rRNA-680	1746.63	0.516798	0.353386	1.46242	0.143627	0.99862	NOT_sig	rs	thymus
rno_28s-rRNA-681	2672.45	0.0417438	0.334214	0.124901	0.900602	0.99862	NOT_sig	rs	thymus
rno_28s-rRNA-69	1361.13	-0.519457	1.09071	-0.476254	0.633893	0.99862	NOT_sig	rs	thymus
rno_28s-rRNA-699	127.067	-0.509665	1.01126	-0.503989			NOT_sig	rs	thymus
rno_28s-rRNA-7	133059	0.0752202	0.357098	0.210643	0.833166	0.99862	NOT_sig	rs	thymus
rno_28s-rRNA-70	5566.44	-0.819114	0.560545	-1.46128	0.143939	0.99862	NOT_sig	rs	thymus
rno_28s-rRNA-700	39.2554	-0.339235	0.704216	-0.481721	0.630005	0.99862	NOT_sig	rs	thymus
rno_28s-rRNA-701	1775.43	-0.0749008	0.381168	-0.196504	0.844216	0.99862	NOT_sig	rs	thymus
rno_28s-rRNA-702	34.3992	-0.127175	0.843806	-0.150716	0.8802	0.99862	NOT_sig	rs	thymus
rno_28s-rRNA-703	30.2751	-0.1861	0.655379	-0.283957	0.776443	0.99862	NOT_sig	rs	thymus
rno_28s-rRNA-704	3556.78	0.372263	0.324622	1.14676	0.251482	0.99862	NOT_sig	rs	thymus
rno_28s-rRNA-705	1501.85	0.620552	0.407224	1.52386	0.127544	0.99862	NOT_sig	rs	thymus
rno_28s-rRNA-706	33.8136	-1.00541	0.698321	-1.43976	0.149936	0.99862	NOT_sig	rs	thymus
rno_28s-rRNA-707	3.23984	1.6913	1.47582	1.14601	0.251791	0.99862	NOT_sig	rs	thymus
rno_28s-rRNA-708	194.632	-0.415369	0.792004	-0.524453	0.599963	0.99862	NOT_sig	rs	thymus
rno_28s-rRNA-709	189.375	0.158657	0.440558	0.360128	0.718751	0.99862	NOT_sig	rs	thymus
rno_28s-rRNA-71	29994.9	-0.45066	0.899433	-0.501049	0.616337	0.99862	NOT_sig	rs	thymus
rno_28s-rRNA-710	151.589	-0.231347	0.441042	-0.524547	0.599898	0.99862	NOT_sig	rs	thymus
rno_28s-rRNA-711	117.82	0.648265	1.03511	0.626275	0.531135	0.99862	NOT_sig	rs	thymus
rno_28s-rRNA-712	2259.9	-0.164669	0.407324	-0.404269	0.686015	0.99862	NOT_sig	rs	thymus
rno_28s-rRNA-713	224.759	-0.217705	0.328944	-0.66183	0.50808	0.99862	NOT_sig	rs	thymus
rno_28s-rRNA-714	342.156	0.11438	0.284322	0.402289	0.687471	0.99862	NOT_sig	rs	thymus
rno_28s-rRNA-715	23.9212	-0.00265713	0.474913	-0.00559497	0.995536	0.99862	NOT_sig	rs	thymus
rno_28s-rRNA-716	92.9775	-1.05041	0.720858	-1.45717	0.14507	0.99862	NOT_sig	rs	thymus
rno_28s-rRNA-717	591.786	-0.159268	0.322378	-0.494041	0.621277	0.99862	NOT_sig	rs	thymus
rno_28s-rRNA-718	70.2328	-0.705959	0.842339	-0.838094	0.401978	0.99862	NOT_sig	rs	thymus
rno_28s-rRNA-719	84.3673	-0.806242	0.936085	-0.861291	0.389078	0.99862	NOT_sig	rs	thymus
rno_28s-rRNA-72	30.1326	0.515228	1.3208	0.390088	0.696471	0.99862	NOT_sig	rs	thymus
rno_28s-rRNA-720	9046.35	0.370295	0.5957	0.621614	0.534196	0.99862	NOT_sig	rs	thymus
rno_28s-rRNA-721	79.869	-0.0795948	0.469593	-0.169497	0.865405	0.99862	NOT_sig	rs	thymus
rno_28s-rRNA-722	1602.02	0.0099858	0.288762	0.0345814	0.972414	0.99862	NOT_sig	rs	thymus
rno_28s-rRNA-723	31.8098	-0.262631	0.898393	-0.292334	0.770031	0.99862	NOT_sig	rs	thymus
rno_28s-rRNA-724	1327.18	0.846123	0.942849	0.897411	0.3695	0.99862	NOT_sig	rs	thymus
rno_28s-rRNA-725	12.0926	0.0764841	1.55548	0.0491709	0.960783	0.99862	NOT_sig	rs	thymus
rno_28s-rRNA-726	38.3658	-0.455872	0.574767	-0.793142	0.427695	0.99862	NOT_sig	rs	thymus
rno_28s-rRNA-727	119.877	-0.0223649	0.628371	-0.0355919	0.971608	0.99862	NOT_sig	rs	thymus
rno_28s-rRNA-728	129.987	-0.410582	0.408087	-1.00611	0.314361	0.99862	NOT_sig	rs	thymus
rno_28s-rRNA-729	60.7804	-0.435004	0.518855	-0.838392	0.40181	0.99862	NOT_sig	rs	thymus
rno_28s-rRNA-730	857.275	-0.920076	0.821631	-1.11982	0.262792	0.99862	NOT_sig	rs	thymus
rno_28s-rRNA-731	176.198	0.188601	0.560159	0.336692	0.736349	0.99862	NOT_sig	rs	thymus
rno_28s-rRNA-732	110.347	0.820004	0.3146	2.6065	0.00914726	0.603066	UP	rs	thymus
rno_28s-rRNA-733	259.719	-0.049847	0.464466	-0.107321	0.914534	0.99862	NOT_sig	rs	thymus
rno_28s-rRNA-734	44.7463	-0.493163	0.615989	-0.800604	0.423361	0.99862	NOT_sig	rs	thymus
rno_28s-rRNA-735	589.079	0.631845	0.42049	1.50264	0.132932	0.99862	NOT_sig	rs	thymus
rno_28s-rRNA-736	9.10398	-0.535043	1.32974	-0.402368	0.687413	0.99862	NOT_sig	rs	thymus
rno_28s-rRNA-74	12930.9	0.917257	0.974116	0.941631	0.346382	0.99862	NOT_sig	rs	thymus
rno_28s-rRNA-75	23608.9	-0.241806	0.352318	-0.686329	0.492506	0.99862	NOT_sig	rs	thymus
rno_28s-rRNA-753	111.289	-1.00189	0.75077	-1.33449	0.182044	0.99862	NOT_sig	rs	thymus
rno_28s-rRNA-754	118.923	0.274916	0.34282	0.801926	0.422596	0.99862	NOT_sig	rs	thymus
rno_28s-rRNA-755	71.783	-3.29435	1.22063	-2.69889	0.00695705	0.535113	DOWN	rs	thymus
rno_28s-rRNA-756	602.781	0.155167	0.341651	0.454168	0.649708	0.99862	NOT_sig	rs	thymus
rno_28s-rRNA-757	545.95	0.520461	0.85125	0.611408	0.540929	0.99862	NOT_sig	rs	thymus
rno_28s-rRNA-758	295.574	-0.984027	0.835946	-1.17714	0.239139	0.99862	NOT_sig	rs	thymus
rno_28s-rRNA-759	696.769	-0.325296	0.360024	-0.903539	0.36624	0.99862	NOT_sig	rs	thymus
rno_28s-rRNA-76	567.276	-0.650013	0.589107	-1.10339	0.269859	0.99862	NOT_sig	rs	thymus
rno_28s-rRNA-760	59.5002	-0.19911	0.381979	-0.52126	0.602186	0.99862	NOT_sig	rs	thymus
rno_28s-rRNA-761	160.237	-0.89681	0.658151	-1.36262	0.173002	0.99862	NOT_sig	rs	thymus
rno_28s-rRNA-762	288.222	-0.0781875	0.351136	-0.22267	0.823792	0.99862	NOT_sig	rs	thymus
rno_28s-rRNA-763	2948.21	-0.224281	0.445603	-0.503321	0.614739	0.99862	NOT_sig	rs	thymus
rno_28s-rRNA-764	167.57	-2.19523	1.05563	-2.07954	0.037568	0.99862	DOWN	rs	thymus
rno_28s-rRNA-765	226.733	-0.143184	0.773445	-0.185126	0.85313	0.99862	NOT_sig	rs	thymus
rno_28s-rRNA-766	15.9962	-0.337154	0.802762	-0.419993	0.674491	0.99862	NOT_sig	rs	thymus
rno_28s-rRNA-767	148.338	0.300197	0.430277	0.697682	0.485376	0.99862	NOT_sig	rs	thymus
rno_28s-rRNA-768	859.781	0.0168564	0.339199	0.0496948	0.960366	0.99862	NOT_sig	rs	thymus
rno_28s-rRNA-769	110.351	-0.177376	0.786665	-0.225479	0.821607	0.99862	NOT_sig	rs	thymus
rno_28s-rRNA-77	1134.83	-0.227328	0.498941	-0.455621	0.648663	0.99862	NOT_sig	rs	thymus
rno_28s-rRNA-770	40.5972	0.103933	0.941327	0.110411	0.912084	0.99862	NOT_sig	rs	thymus
rno_28s-rRNA-771	53.5449	0.722785	0.500369	1.4445	0.148598	0.99862	NOT_sig	rs	thymus
rno_28s-rRNA-772	454.841	0.164625	0.405857	0.405624	0.685019	0.99862	NOT_sig	rs	thymus
rno_28s-rRNA-773	1777.65	-0.202953	0.412289	-0.492259	0.622536	0.99862	NOT_sig	rs	thymus
rno_28s-rRNA-774	12.2577	0.227553	1.38338	0.164491	0.869345	0.99862	NOT_sig	rs	thymus
rno_28s-rRNA-775	1620.76	0.220945	0.467997	0.472108	0.63685	0.99862	NOT_sig	rs	thymus
rno_28s-rRNA-776	118.431	-0.0565597	0.522045	-0.108343	0.913724	0.99862	NOT_sig	rs	thymus
rno_28s-rRNA-777	88.3771	-1.17639	1.28104	-0.918309			NOT_sig	rs	thymus
rno_28s-rRNA-778	1762.5	-0.0657891	0.397845	-0.165363	0.868658	0.99862	NOT_sig	rs	thymus
rno_28s-rRNA-779	158.442	0.0585643	0.468236	0.125074	0.900465	0.99862	NOT_sig	rs	thymus
rno_28s-rRNA-78	58318.1	0.537956	0.896835	0.599839	0.548614	0.99862	NOT_sig	rs	thymus
rno_28s-rRNA-780	28.51	1.15461	1.13723	1.01528	0.309972	0.99862	NOT_sig	rs	thymus
rno_28s-rRNA-79	7980.94	-0.185769	0.417997	-0.444427	0.656734	0.99862	NOT_sig	rs	thymus
rno_28s-rRNA-8	3876.35	-0.692703	0.483926	-1.43142	0.152309	0.99862	NOT_sig	rs	thymus
rno_28s-rRNA-80	6554.52	0.25838	0.490484	0.526784	0.598343	0.99862	NOT_sig	rs	thymus
rno_28s-rRNA-804	1.87525	-0.515588	2.66599	-0.193394	0.84665	0.99862	NOT_sig	rs	thymus
rno_28s-rRNA-805	30.0153	0.0214829	1.02161	0.0210285	0.983223	0.99862	NOT_sig	rs	thymus
rno_28s-rRNA-806	198.965	-0.115275	0.68154	-0.169139	0.865687	0.99862	NOT_sig	rs	thymus
rno_28s-rRNA-807	66.8237	-0.841647	0.856907	-0.982191	0.326006	0.99862	NOT_sig	rs	thymus
rno_28s-rRNA-808	6.38743	0.00156222	0.903331	0.0017294	0.99862	0.99862	NOT_sig	rs	thymus
rno_28s-rRNA-809	44.0283	0.431635	0.557065	0.774839	0.438435	0.99862	NOT_sig	rs	thymus
rno_28s-rRNA-810	41.2103	-0.563033	0.766521	-0.73453	0.462626	0.99862	NOT_sig	rs	thymus
rno_28s-rRNA-811	48.8328	-0.255926	0.401128	-0.638017	0.523462	0.99862	NOT_sig	rs	thymus
rno_28s-rRNA-812	142.985	-0.222663	0.661741	-0.336481	0.736508	0.99862	NOT_sig	rs	thymus
rno_28s-rRNA-813	28665.1	0.850945	0.785804	1.0829	0.278854	0.99862	NOT_sig	rs	thymus
rno_28s-rRNA-814	671.454	-0.157193	0.369879	-0.424986	0.670847	0.99862	NOT_sig	rs	thymus
rno_28s-rRNA-815	292.521	0.112236	0.343731	0.326523	0.744029	0.99862	NOT_sig	rs	thymus
rno_28s-rRNA-816	43.6269	0.152894	0.414429	0.368927	0.712182	0.99862	NOT_sig	rs	thymus
rno_28s-rRNA-817	186.857	-0.735763	0.616055	-1.19431	0.232355	0.99862	NOT_sig	rs	thymus
rno_28s-rRNA-818	1447.07	0.922346	0.868465	1.06204	0.288217	0.99862	NOT_sig	rs	thymus
rno_28s-rRNA-819	2226.6	0.0548518	0.293588	0.186833	0.851792	0.99862	NOT_sig	rs	thymus
rno_28s-rRNA-820	91.2246	-0.183196	0.367952	-0.497881	0.618568	0.99862	NOT_sig	rs	thymus
rno_28s-rRNA-821	97.7546	-1.1434	0.751736	-1.52102	0.128255	0.99862	NOT_sig	rs	thymus
rno_28s-rRNA-822	64.5479	-1.1147	1.02572	-1.08675	0.277149	0.99862	NOT_sig	rs	thymus
rno_28s-rRNA-823	73.1128	-0.997176	0.963505	-1.03495	0.300694	0.99862	NOT_sig	rs	thymus
rno_28s-rRNA-824	13338.3	0.443845	0.548957	0.808523	0.418789	0.99862	NOT_sig	rs	thymus
rno_28s-rRNA-825	94.8413	0.0306228	0.447823	0.0683815	0.945482	0.99862	NOT_sig	rs	thymus
rno_28s-rRNA-826	132.724	-0.518356	1.24859	-0.415155	0.678029	0.99862	NOT_sig	rs	thymus
rno_28s-rRNA-827	21.8506	-0.445931	0.692703	-0.643755	0.519734	0.99862	NOT_sig	rs	thymus
rno_28s-rRNA-828	46.9177	-0.405184	0.926021	-0.437553	0.66171	0.99862	NOT_sig	rs	thymus
rno_28s-rRNA-829	29.4347	-0.496013	0.738535	-0.671617	0.501828	0.99862	NOT_sig	rs	thymus
rno_28s-rRNA-83	4140.01	0.153274	0.373779	0.410065	0.681758	0.99862	NOT_sig	rs	thymus
rno_28s-rRNA-830	22.1686	-0.638678	0.648422	-0.984972	0.324638	0.99862	NOT_sig	rs	thymus
rno_28s-rRNA-831	722.571	1.33162	1.11826	1.1908	0.233733	0.99862	NOT_sig	rs	thymus
rno_28s-rRNA-832	34.6057	-0.485248	0.647114	-0.749866	0.453336	0.99862	NOT_sig	rs	thymus
rno_28s-rRNA-833	442.621	-0.0365028	0.377785	-0.0966231	0.923026	0.99862	NOT_sig	rs	thymus
rno_28s-rRNA-834	795.66	-0.266613	0.478847	-0.55678	0.577678	0.99862	NOT_sig	rs	thymus
rno_28s-rRNA-835	75.6067	-0.805969	0.514011	-1.568	0.116881	0.99862	NOT_sig	rs	thymus
rno_28s-rRNA-836	1809.69	0.597612	0.301906	1.97946	0.0477641	0.99862	UP	rs	thymus
rno_28s-rRNA-837	61.1197	0.126871	0.415842	0.305095	0.760293	0.99862	NOT_sig	rs	thymus
rno_28s-rRNA-838	62.0815	-0.65747	1.34417	-0.489128	0.624751	0.99862	NOT_sig	rs	thymus
rno_28s-rRNA-839	31410.6	0.809151	0.657479	1.23069	0.21844	0.99862	NOT_sig	rs	thymus
rno_28s-rRNA-84	5685.88	-0.206052	0.406742	-0.50659	0.612442	0.99862	NOT_sig	rs	thymus
rno_28s-rRNA-840	1778.41	0.712996	0.668656	1.06631	0.286283	0.99862	NOT_sig	rs	thymus
rno_28s-rRNA-841	202.204	-0.00449387	0.467471	-0.00961315	0.99233	0.99862	NOT_sig	rs	thymus
rno_28s-rRNA-842	5829.97	0.311779	0.371339	0.839607	0.401128	0.99862	NOT_sig	rs	thymus
rno_28s-rRNA-843	1052	0.72077	0.799629	0.901381	0.367386	0.99862	NOT_sig	rs	thymus
rno_28s-rRNA-85	591.798	0.0169822	0.421503	0.0402897	0.967862	0.99862	NOT_sig	rs	thymus
rno_28s-rRNA-872	0.243288	0.0808782	4.07657	0.0198397	0.984171	0.99862	NOT_sig	rs	thymus
rno_28s-rRNA-873	0						NOT_sig	rs	thymus
rno_28s-rRNA-874	107.534	0.446838	0.906658	0.492841	0.622125	0.99862	NOT_sig	rs	thymus
rno_28s-rRNA-875	2788.79	0.451009	0.285522	1.57959	0.1142	0.99862	NOT_sig	rs	thymus
rno_28s-rRNA-876	146.383	-0.879678	0.80244	-1.09625	0.272968	0.99862	NOT_sig	rs	thymus
rno_28s-rRNA-877	153.485	0.228499	0.331311	0.689682	0.490394	0.99862	NOT_sig	rs	thymus
rno_28s-rRNA-878	1841.71	0.30138	0.314463	0.958396	0.337863	0.99862	NOT_sig	rs	thymus
rno_28s-rRNA-879	1881.2	-0.0183729	0.29221	-0.0628756	0.949866	0.99862	NOT_sig	rs	thymus
rno_28s-rRNA-88	4951.14	-0.135838	0.381518	-0.356045	0.721807	0.99862	NOT_sig	rs	thymus
rno_28s-rRNA-880	1527.4	0.504923	0.289175	1.74608	0.0807973	0.99862	UP	rs	thymus
rno_28s-rRNA-881	239.582	-1.00031	0.680393	-1.47019	0.141511	0.99862	NOT_sig	rs	thymus
rno_28s-rRNA-882	182.439	-0.474052	0.960661	-0.493464	0.621685	0.99862	NOT_sig	rs	thymus
rno_28s-rRNA-883	201.068	-0.16083	0.281467	-0.571401	0.567728	0.99862	NOT_sig	rs	thymus
rno_28s-rRNA-884	118.843	-0.838225	0.78569	-1.06686	0.286033	0.99862	NOT_sig	rs	thymus
rno_28s-rRNA-885	987.175	0.172483	0.327271	0.527035	0.598169	0.99862	NOT_sig	rs	thymus
rno_28s-rRNA-886	86.38	-0.756963	0.720236	-1.05099	0.293262	0.99862	NOT_sig	rs	thymus
rno_28s-rRNA-887	31.9114	-0.735712	0.732666	-1.00416	0.315303	0.99862	NOT_sig	rs	thymus
rno_28s-rRNA-888	53.385	-0.724398	0.84555	-0.856718	0.391601	0.99862	NOT_sig	rs	thymus
rno_28s-rRNA-889	383.029	0.463641	0.581524	0.797286	0.425285	0.99862	NOT_sig	rs	thymus
rno_28s-rRNA-890	10199.9	0.423729	0.983807	0.430704	0.666684	0.99862	NOT_sig	rs	thymus
rno_28s-rRNA-891	1528.81	0.465381	0.863181	0.539147	0.589786	0.99862	NOT_sig	rs	thymus
rno_28s-rRNA-892	18.7585	0.356947	0.620231	0.575506	0.564949	0.99862	NOT_sig	rs	thymus
rno_28s-rRNA-893	1643.91	0.00889374	0.341157	0.0260693	0.979202	0.99862	NOT_sig	rs	thymus
rno_28s-rRNA-894	53.6406	-0.980086	0.760972	-1.28794	0.197767	0.99862	NOT_sig	rs	thymus
rno_28s-rRNA-895	1307.62	-0.11294	0.376362	-0.300082	0.764114	0.99862	NOT_sig	rs	thymus
rno_28s-rRNA-896	1308.46	-0.125925	0.40604	-0.31013	0.756462	0.99862	NOT_sig	rs	thymus
rno_28s-rRNA-897	100.37	-0.0939039	0.803304	-0.116897	0.906942	0.99862	NOT_sig	rs	thymus
rno_28s-rRNA-898	34.6446	0.715307	0.814732	0.877966	0.379962	0.99862	NOT_sig	rs	thymus
rno_28s-rRNA-899	65.5346	0.506307	0.701367	0.721886	0.470365	0.99862	NOT_sig	rs	thymus
rno_28s-rRNA-90	24794.4	0.297557	0.266635	1.11597	0.264435	0.99862	NOT_sig	rs	thymus
rno_28s-rRNA-900	1537.85	0.436824	0.379073	1.15235	0.249178	0.99862	NOT_sig	rs	thymus
rno_28s-rRNA-901	83.3583	-0.149677	0.556709	-0.26886	0.788038	0.99862	NOT_sig	rs	thymus
rno_28s-rRNA-902	147.277	-0.501409	0.560557	-0.894484	0.371063	0.99862	NOT_sig	rs	thymus
rno_28s-rRNA-903	1.09815	-1.24452	1.94398	-0.640192	0.522048	0.99862	NOT_sig	rs	thymus
rno_28s-rRNA-904	123.824	-0.633032	0.75878	-0.834275	0.404126	0.99862	NOT_sig	rs	thymus
rno_28s-rRNA-905	23.5284	-0.276341	0.931785	-0.296571	0.766794	0.99862	NOT_sig	rs	thymus
rno_28s-rRNA-906	138.949	0.34409	0.364095	0.945057	0.34463	0.99862	NOT_sig	rs	thymus
rno_28s-rRNA-907	24.1111	-0.19462	0.965712	-0.20153	0.840284	0.99862	NOT_sig	rs	thymus
rno_28s-rRNA-908	24.4119	-0.758346	0.952688	-0.796007	0.426028	0.99862	NOT_sig	rs	thymus
rno_28s-rRNA-909	787.085	0.326319	0.441806	0.738603	0.460148	0.99862	NOT_sig	rs	thymus
rno_28s-rRNA-91	5106.31	-0.0875329	0.478557	-0.18291	0.854868	0.99862	NOT_sig	rs	thymus
rno_28s-rRNA-910	7520.53	0.872884	1.04058	0.838844			NOT_sig	rs	thymus
rno_28s-rRNA-911	321.662	0.448049	1.03163	0.434314	0.664061	0.99862	NOT_sig	rs	thymus
rno_28s-rRNA-92	13435.5	0.123384	0.345395	0.357227	0.720922	0.99862	NOT_sig	rs	thymus
rno_28s-rRNA-94	9622.38	0.104304	0.360196	0.289577	0.77214	0.99862	NOT_sig	rs	thymus
rno_28s-rRNA-95	7787.26	-0.0469078	0.335717	-0.139724	0.888878	0.99862	NOT_sig	rs	thymus
rno_28s-rRNA-96	1430.7	-0.220888	0.417697	-0.528822	0.596929	0.99862	NOT_sig	rs	thymus
rno_28s-rRNA-99	4032.83	0.457385	0.876147	0.522042	0.601641	0.99862	NOT_sig	rs	thymus
rno_5.8s-rRNA-111	1916.87	0.024408	0.241054	0.101255	0.919348	0.99862	NOT_sig	rs	thymus
rno_5.8s-rRNA-116	66647.7	-0.326886	0.510617	-0.640178	0.522057	0.99862	NOT_sig	rs	thymus
rno_5.8s-rRNA-121	4640.82	-0.108467	0.30935	-0.35063	0.725866	0.99862	NOT_sig	rs	thymus
rno_5.8s-rRNA-287	465.841	0.0504615	0.348722	0.144704	0.884945	0.99862	NOT_sig	rs	thymus
rno_5.8s-rRNA-288	2101.95	0.195119	0.31819	0.613214	0.539735	0.99862	NOT_sig	rs	thymus
rno_5.8s-rRNA-304	3271.61	-0.196174	0.326646	-0.600571	0.548126	0.99862	NOT_sig	rs	thymus
rno_5.8s-rRNA-339	2847.86	-0.142277	0.326847	-0.435301	0.663344	0.99862	NOT_sig	rs	thymus
rno_5.8s-rRNA-376	169.521	0.201938	0.272306	0.741585	0.458339	0.99862	NOT_sig	rs	thymus
rno_5.8s-rRNA-399	1047.14	-0.0629519	0.359354	-0.175181	0.860938	0.99862	NOT_sig	rs	thymus
rno_5.8s-rRNA-40	3229.17	0.173231	0.269885	0.641871	0.520957	0.99862	NOT_sig	rs	thymus
rno_5.8s-rRNA-400	2828.89	-0.0970947	0.285825	-0.339699	0.734083	0.99862	NOT_sig	rs	thymus
rno_5.8s-rRNA-536	2069.71	0.0288428	0.323793	0.0890778	0.92902	0.99862	NOT_sig	rs	thymus
rno_5.8s-rRNA-561	397.727	-0.0661338	0.349913	-0.189001	0.850092	0.99862	NOT_sig	rs	thymus
rno_5.8s-rRNA-622	139.328	-0.028566	0.508229	-0.056207	0.955177	0.99862	NOT_sig	rs	thymus
rno_5.8s-rRNA-698	144.818	-0.0844631	0.414274	-0.203882	0.838446	0.99862	NOT_sig	rs	thymus
rno_5.8s-rRNA-871	61.7005	0.0761944	0.395205	0.192797	0.847118	0.99862	NOT_sig	rs	thymus
rno_5s-rRNA-126	4293.74	0.531803	0.455044	1.16868	0.242531	0.99862	NOT_sig	rs	thymus
rno_5s-rRNA-398	1912.71	0.635943	0.314676	2.02095	0.0432853	0.99862	UP	rs	thymus
rno_5s-rRNA-432	847.886	0.0676691	0.702516	0.096324	0.923263	0.99862	NOT_sig	rs	thymus
rno_5s-rRNA-480	706.02	0.676033	0.500956	1.34948	0.177181	0.99862	NOT_sig	rs	thymus
rno_5s-rRNA-510	1035.15	0.5659	0.393965	1.43642	0.150882	0.99862	NOT_sig	rs	thymus
rno_5s-rRNA-511	860.077	0.333863	0.256292	1.30266	0.192689	0.99862	NOT_sig	rs	thymus
rno_5s-rRNA-512	205.141	0.320929	0.404893	0.792626	0.427995	0.99862	NOT_sig	rs	thymus
rno_5s-rRNA-588	239.291	0.105827	0.345288	0.306488	0.759233	0.99862	NOT_sig	rs	thymus
rno_5s-rRNA-661	377.809	-0.233419	0.714215	-0.32682	0.743804	0.99862	NOT_sig	rs	thymus
rno_5s-rRNA-697	827.328	0.164526	0.375619	0.438014	0.661376	0.99862	NOT_sig	rs	thymus
rno_5s-rRNA-751	535.96	0.200658	0.386598	0.519034	0.603737	0.99862	NOT_sig	rs	thymus
rno_5s-rRNA-752	687.032	0.661718	0.382826	1.72851	0.0838973	0.99862	UP	rs	thymus
rno_5s-rRNA-803	101.624	-0.0721731	0.381229	-0.189317	0.849845	0.99862	NOT_sig	rs	thymus
rno_5s-rRNA-867	484.507	0.418796	0.390886	1.0714	0.283989	0.99862	NOT_sig	rs	thymus
rno_5s-rRNA-868	285.574	0.730231	0.415871	1.75591	0.0791044	0.99862	UP	rs	thymus
rno_5s-rRNA-869	518.288	0.526254	0.36352	1.44766	0.147712	0.99862	NOT_sig	rs	thymus
rno_5s-rRNA-870	495.526	0.559889	0.468891	1.19407	0.23245	0.99862	NOT_sig	rs	thymus
rno_mt12s-rRNA-119	5015.04	0.164506	0.40569	0.405498	0.685111	0.99862	NOT_sig	rs	thymus
rno_mt12s-rRNA-144	6041.41	0.170057	0.506324	0.335866	0.736972	0.99862	NOT_sig	rs	thymus
rno_mt12s-rRNA-172	5065.91	-0.126479	0.476103	-0.265654	0.790506	0.99862	NOT_sig	rs	thymus
rno_mt12s-rRNA-178	4543.21	-0.0138178	0.466871	-0.0295966	0.976389	0.99862	NOT_sig	rs	thymus
rno_mt12s-rRNA-431	1360.65	0.266401	0.512856	0.519447	0.603449	0.99862	NOT_sig	rs	thymus
rno_mt12s-rRNA-46	14835.4	-0.110736	0.449077	-0.246586	0.805228	0.99862	NOT_sig	rs	thymus
rno_mt12s-rRNA-5	211861	0.16478	0.451977	0.364577	0.715427	0.99862	NOT_sig	rs	thymus
rno_mt12s-rRNA-659	601.229	-0.209967	0.323107	-0.649837	0.515797	0.99862	NOT_sig	rs	thymus
rno_mt12s-rRNA-660	546.076	-0.058294	0.507216	-0.114929	0.908501	0.99862	NOT_sig	rs	thymus
rno_mt12s-rRNA-750	556.736	0.101196	0.536039	0.188784	0.850262	0.99862	NOT_sig	rs	thymus
rno_mt12s-rRNA-802	953.715	-0.0510964	0.458884	-0.111349	0.911339	0.99862	NOT_sig	rs	thymus
rno_mt16s-rRNA-430	7.06012	-0.503165	1.12833	-0.445937	0.655643	0.99862	NOT_sig	rs	thymus
rno_18s-rRNA-1	2.39834e+06	0.0185159	0.572937	0.0323175	0.974219	0.999426	NOT_sig	rs	kidney
rno_18s-rRNA-10	180089	-0.0423479	0.582215	-0.0727358	0.942016	0.999426	NOT_sig	rs	kidney
rno_18s-rRNA-100	14675	-0.49862	0.645857	-0.772029	0.440098	0.999426	NOT_sig	rs	kidney
rno_18s-rRNA-101	18801.1	-0.0733404	0.593641	-0.123543	0.901677	0.999426	NOT_sig	rs	kidney
rno_18s-rRNA-102	24623.1	-0.0623948	0.643329	-0.0969873	0.922737	0.999426	NOT_sig	rs	kidney
rno_18s-rRNA-104	5999.75	-0.00176211	0.836054	-0.00210765	0.998318	0.999426	NOT_sig	rs	kidney
rno_18s-rRNA-106	13375.8	-0.52557	0.614773	-0.854902	0.392605	0.999426	NOT_sig	rs	kidney
rno_18s-rRNA-109	6971.02	-0.00877085	0.707143	-0.0124032	0.990104	0.999426	NOT_sig	rs	kidney
rno_18s-rRNA-110	4569.39	0.136565	0.778774	0.175359	0.860797	0.999426	NOT_sig	rs	kidney
rno_18s-rRNA-113	15604	-0.366266	0.521723	-0.702032	0.482659	0.999426	NOT_sig	rs	kidney
rno_18s-rRNA-115	12622.7	-0.0746701	0.47543	-0.157058	0.875199	0.999426	NOT_sig	rs	kidney
rno_18s-rRNA-118	10098.6	-0.475952	0.601985	-0.790637	0.429156	0.999426	NOT_sig	rs	kidney
rno_18s-rRNA-122	11556.7	-0.480793	0.649673	-0.740053	0.459268	0.999426	NOT_sig	rs	kidney
rno_18s-rRNA-123	6474.14	0.271688	0.516442	0.526077	0.598835	0.999426	NOT_sig	rs	kidney
rno_18s-rRNA-125	8610.17	-0.132751	0.481903	-0.275472	0.782954	0.999426	NOT_sig	rs	kidney
rno_18s-rRNA-127	6664.62	-0.594468	0.665763	-0.892912	0.371904	0.999426	NOT_sig	rs	kidney
rno_18s-rRNA-131	12257.3	-0.44924	0.538454	-0.834315	0.404104	0.999426	NOT_sig	rs	kidney
rno_18s-rRNA-134	9135.04	-0.245052	0.479577	-0.510975	0.609368	0.999426	NOT_sig	rs	kidney
rno_18s-rRNA-136	7164.26	-0.25509	0.712847	-0.357847	0.720458	0.999426	NOT_sig	rs	kidney
rno_18s-rRNA-14	133482	-0.0737162	0.589633	-0.12502	0.900507	0.999426	NOT_sig	rs	kidney
rno_18s-rRNA-143	5873.95	-0.428989	0.786058	-0.545747	0.58524	0.999426	NOT_sig	rs	kidney
rno_18s-rRNA-149	14876.7	-0.20193	0.618427	-0.326522	0.74403	0.999426	NOT_sig	rs	kidney
rno_18s-rRNA-150	9028.33	-0.281044	0.607846	-0.46236	0.643823	0.999426	NOT_sig	rs	kidney
rno_18s-rRNA-153	10032.6	-0.206065	0.48095	-0.428454	0.668321	0.999426	NOT_sig	rs	kidney
rno_18s-rRNA-154	14994.9	-0.130212	0.601906	-0.216332	0.828729	0.999426	NOT_sig	rs	kidney
rno_18s-rRNA-156	7243.63	-0.802951	0.789206	-1.01742	0.308955	0.999426	NOT_sig	rs	kidney
rno_18s-rRNA-157	6479.69	-0.345423	0.629679	-0.54857	0.583301	0.999426	NOT_sig	rs	kidney
rno_18s-rRNA-160	3710.29	0.187548	0.856454	0.218982	0.826664	0.999426	NOT_sig	rs	kidney
rno_18s-rRNA-161	8177.11	0.0893036	0.600091	0.148817	0.881698	0.999426	NOT_sig	rs	kidney
rno_18s-rRNA-164	6414.76	-0.754468	0.913161	-0.826216	0.408681	0.999426	NOT_sig	rs	kidney
rno_18s-rRNA-165	8088.21	-0.122547	0.529527	-0.231428	0.816983	0.999426	NOT_sig	rs	kidney
rno_18s-rRNA-170	8937.7	-0.180148	0.612248	-0.29424	0.768574	0.999426	NOT_sig	rs	kidney
rno_18s-rRNA-171	7677.93	-0.486318	0.596122	-0.815803	0.414613	0.999426	NOT_sig	rs	kidney
rno_18s-rRNA-174	5948.61	-0.0991515	0.882645	-0.112334	0.910558	0.999426	NOT_sig	rs	kidney
rno_18s-rRNA-175	9767.19	-0.317402	0.518953	-0.611619	0.54079	0.999426	NOT_sig	rs	kidney
rno_18s-rRNA-176	8430.73	0.249491	0.563869	0.442463	0.658154	0.999426	NOT_sig	rs	kidney
rno_18s-rRNA-177	13610.8	-0.0737623	0.629209	-0.11723	0.906678	0.999426	NOT_sig	rs	kidney
rno_18s-rRNA-18	93969.9	-0.0592529	0.567643	-0.104384	0.916865	0.999426	NOT_sig	rs	kidney
rno_18s-rRNA-189	4480.25	-0.0984528	0.763829	-0.128894	0.897442	0.999426	NOT_sig	rs	kidney
rno_18s-rRNA-190	11093.8	-0.657204	0.701818	-0.936431	0.349051	0.999426	NOT_sig	rs	kidney
rno_18s-rRNA-191	6623.65	-0.444459	0.635076	-0.699852	0.48402	0.999426	NOT_sig	rs	kidney
rno_18s-rRNA-192	6693.05	-0.540211	0.617172	-0.875302	0.38141	0.999426	NOT_sig	rs	kidney
rno_18s-rRNA-196	5367.9	-0.782432	0.719599	-1.08732	0.276897	0.999426	NOT_sig	rs	kidney
rno_18s-rRNA-197	3347.64	-0.487541	0.856703	-0.56909	0.569295	0.999426	NOT_sig	rs	kidney
rno_18s-rRNA-198	5281.74	-0.0862773	0.502793	-0.171596	0.863755	0.999426	NOT_sig	rs	kidney
rno_18s-rRNA-199	4227.26	0.317739	0.838411	0.378978	0.704704	0.999426	NOT_sig	rs	kidney
rno_18s-rRNA-200	8964.6	-0.0775018	0.837598	-0.0925287	0.926278	0.999426	NOT_sig	rs	kidney
rno_18s-rRNA-204	8915.97	-0.1402	0.587147	-0.238781	0.811275	0.999426	NOT_sig	rs	kidney
rno_18s-rRNA-205	6822.59	0.0051774	0.565291	0.00915883	0.992692	0.999426	NOT_sig	rs	kidney
rno_18s-rRNA-21	82994	-0.338925	0.648851	-0.522346	0.601429	0.999426	NOT_sig	rs	kidney
rno_18s-rRNA-210	12148.9	-0.450811	0.612305	-0.736253	0.461577	0.999426	NOT_sig	rs	kidney
rno_18s-rRNA-211	6318	-0.169363	0.676836	-0.250227	0.802412	0.999426	NOT_sig	rs	kidney
rno_18s-rRNA-214	5081.31	-0.0166763	0.687479	-0.0242571	0.980648	0.999426	NOT_sig	rs	kidney
rno_18s-rRNA-215	6027.66	-0.292305	0.800335	-0.365228	0.714941	0.999426	NOT_sig	rs	kidney
rno_18s-rRNA-216	6470	-0.785906	0.672379	-1.16884	0.242467	0.999426	NOT_sig	rs	kidney
rno_18s-rRNA-22	45850.7	-0.00785612	0.470478	-0.0166982	0.986677	0.999426	NOT_sig	rs	kidney
rno_18s-rRNA-221	7920.87	-0.123506	0.578661	-0.213434	0.830988	0.999426	NOT_sig	rs	kidney
rno_18s-rRNA-226	1896.83	1.19746	0.646311	1.85276	0.0639165	0.999426	UP	rs	kidney
rno_18s-rRNA-228	3120.88	0.0899224	0.734762	0.122383	0.902596	0.999426	NOT_sig	rs	kidney
rno_18s-rRNA-229	7689.06	-0.883866	0.737181	-1.19898	0.230535	0.999426	NOT_sig	rs	kidney
rno_18s-rRNA-233	3972.93	0.204245	0.675294	0.302453	0.762307	0.999426	NOT_sig	rs	kidney
rno_18s-rRNA-234	8456.61	-0.516389	0.615742	-0.838645	0.401668	0.999426	NOT_sig	rs	kidney
rno_18s-rRNA-235	3175.09	0.261106	0.741555	0.352106	0.724759	0.999426	NOT_sig	rs	kidney
rno_18s-rRNA-240	6199.44	0.0229441	0.662673	0.0346236	0.97238	0.999426	NOT_sig	rs	kidney
rno_18s-rRNA-241	4423.19	-0.520185	0.79102	-0.657613	0.510787	0.999426	NOT_sig	rs	kidney
rno_18s-rRNA-242	7745.82	-0.0403685	0.654477	-0.0616805	0.950817	0.999426	NOT_sig	rs	kidney
rno_18s-rRNA-246	4056.04	-0.130239	0.495267	-0.262968	0.792575	0.999426	NOT_sig	rs	kidney
rno_18s-rRNA-247	3445.73	0.149832	0.701905	0.213465	0.830965	0.999426	NOT_sig	rs	kidney
rno_18s-rRNA-248	5321.43	-0.319727	0.550989	-0.580279	0.561727	0.999426	NOT_sig	rs	kidney
rno_18s-rRNA-25	40861.6	-0.557621	0.831346	-0.670744	0.502383	0.999426	NOT_sig	rs	kidney
rno_18s-rRNA-254	4048.81	0.224305	0.837013	0.267982	0.788713	0.999426	NOT_sig	rs	kidney
rno_18s-rRNA-255	4435.86	-0.346667	0.721799	-0.480282	0.631027	0.999426	NOT_sig	rs	kidney
rno_18s-rRNA-256	13522.5	-0.912403	0.64342	-1.41805	0.156176	0.999426	NOT_sig	rs	kidney
rno_18s-rRNA-257	5305.97	-0.2852	0.473985	-0.601707	0.547369	0.999426	NOT_sig	rs	kidney
rno_18s-rRNA-26	86522.7	-0.000438247	0.608673	-0.000720005	0.999426	0.999426	NOT_sig	rs	kidney
rno_18s-rRNA-260	6526.9	-0.535499	0.610623	-0.876972	0.380502	0.999426	NOT_sig	rs	kidney
rno_18s-rRNA-267	2660.05	-0.185412	0.877999	-0.211176	0.83275	0.999426	NOT_sig	rs	kidney
rno_18s-rRNA-268	5608.6	-0.240994	0.512313	-0.470405	0.638066	0.999426	NOT_sig	rs	kidney
rno_18s-rRNA-269	3247.78	0.126999	0.777448	0.163354	0.87024	0.999426	NOT_sig	rs	kidney
rno_18s-rRNA-272	9166.23	-0.488978	0.626868	-0.780033	0.435372	0.999426	NOT_sig	rs	kidney
rno_18s-rRNA-273	2456.36	-0.0326067	0.542053	-0.0601539	0.952033	0.999426	NOT_sig	rs	kidney
rno_18s-rRNA-274	6299.4	-0.698055	0.530823	-1.31504	0.188496	0.999426	NOT_sig	rs	kidney
rno_18s-rRNA-279	2627.4	-0.416779	0.876042	-0.475752	0.634251	0.999426	NOT_sig	rs	kidney
rno_18s-rRNA-28	58952.4	-0.287058	0.579621	-0.495252	0.620422	0.999426	NOT_sig	rs	kidney
rno_18s-rRNA-280	3590.49	-0.59023	0.893456	-0.660615	0.508859	0.999426	NOT_sig	rs	kidney
rno_18s-rRNA-284	3433.5	0.115194	0.522609	0.220421	0.825543	0.999426	NOT_sig	rs	kidney
rno_18s-rRNA-285	7471.83	-0.0882765	0.62194	-0.141937	0.88713	0.999426	NOT_sig	rs	kidney
rno_18s-rRNA-286	6854.59	-0.539502	0.615438	-0.876615	0.380696	0.999426	NOT_sig	rs	kidney
rno_18s-rRNA-29	48806.9	0.232026	0.561443	0.413267	0.679411	0.999426	NOT_sig	rs	kidney
rno_18s-rRNA-292	4408.63	-0.331302	0.673669	-0.491787	0.62287	0.999426	NOT_sig	rs	kidney
rno_18s-rRNA-293	3027.48	-0.0941081	0.51561	-0.182518	0.855176	0.999426	NOT_sig	rs	kidney
rno_18s-rRNA-294	3778.48	-0.222374	0.514962	-0.431827	0.665867	0.999426	NOT_sig	rs	kidney
rno_18s-rRNA-295	5514.84	11.6275	0.944859	12.306	8.40417e-35	3.91635e-32	UP	rs	kidney
rno_18s-rRNA-296	3665.68	-0.531672	0.606959	-0.875961	0.381051	0.999426	NOT_sig	rs	kidney
rno_18s-rRNA-300	5742.74	0.0204552	1.08371	0.0188752	0.984941	0.999426	NOT_sig	rs	kidney
rno_18s-rRNA-301	4690.36	-0.0939752	0.533643	-0.176101	0.860214	0.999426	NOT_sig	rs	kidney
rno_18s-rRNA-302	3613.15	-0.359811	0.588406	-0.611502	0.540868	0.999426	NOT_sig	rs	kidney
rno_18s-rRNA-303	4155.93	-0.127208	0.51193	-0.248486	0.803758	0.999426	NOT_sig	rs	kidney
rno_18s-rRNA-308	4197.39	-0.620055	0.883911	-0.70149	0.482997	0.999426	NOT_sig	rs	kidney
rno_18s-rRNA-309	2550.3	-0.215979	0.865544	-0.24953	0.802951	0.999426	NOT_sig	rs	kidney
rno_18s-rRNA-310	4989.27	-0.265152	0.689715	-0.384437	0.700655	0.999426	NOT_sig	rs	kidney
rno_18s-rRNA-316	1597.88	-0.0607359	0.762079	-0.0796977	0.936478	0.999426	NOT_sig	rs	kidney
rno_18s-rRNA-317	1813.27	-0.0352929	0.654709	-0.0539061	0.95701	0.999426	NOT_sig	rs	kidney
rno_18s-rRNA-318	3332.41	-0.534796	0.620566	-0.861788	0.388804	0.999426	NOT_sig	rs	kidney
rno_18s-rRNA-319	9919.99	-0.260509	0.578309	-0.450467	0.652374	0.999426	NOT_sig	rs	kidney
rno_18s-rRNA-32	36118.1	-0.518134	0.614178	-0.843622	0.398881	0.999426	NOT_sig	rs	kidney
rno_18s-rRNA-322	5536.38	-0.240922	0.610901	-0.394371	0.693307	0.999426	NOT_sig	rs	kidney
rno_18s-rRNA-323	3251.16	-0.0762962	0.606323	-0.125834	0.899863	0.999426	NOT_sig	rs	kidney
rno_18s-rRNA-324	3541.74	0.00938545	0.614289	0.0152786	0.98781	0.999426	NOT_sig	rs	kidney
rno_18s-rRNA-330	3338.92	1.28122	0.798998	1.60354	0.108816	0.999426	NOT_sig	rs	kidney
rno_18s-rRNA-331	4378.71	0.0837186	0.653317	0.128144	0.898035	0.999426	NOT_sig	rs	kidney
rno_18s-rRNA-332	8504.84	0.0151273	0.635582	0.0238007	0.981012	0.999426	NOT_sig	rs	kidney
rno_18s-rRNA-333	4300.48	-0.45715	0.633474	-0.721655	0.470506	0.999426	NOT_sig	rs	kidney
rno_18s-rRNA-338	6043.54	-0.336954	0.602776	-0.559004	0.576159	0.999426	NOT_sig	rs	kidney
rno_18s-rRNA-350	2481.08	0.193298	0.777394	0.248648	0.803633	0.999426	NOT_sig	rs	kidney
rno_18s-rRNA-351	2811.89	-0.231046	0.628509	-0.36761	0.713164	0.999426	NOT_sig	rs	kidney
rno_18s-rRNA-352	3591.4	10.6641	0.808707	13.1866	1.04818e-39	9.769e-37	UP	rs	kidney
rno_18s-rRNA-353	6734.87	-0.030529	1.10159	-0.0277135	0.977891	0.999426	NOT_sig	rs	kidney
rno_18s-rRNA-354	3666.86	-0.333111	0.661141	-0.503843	0.614372	0.999426	NOT_sig	rs	kidney
rno_18s-rRNA-361	1830.87	0.0933211	0.780139	0.119621	0.904783	0.999426	NOT_sig	rs	kidney
rno_18s-rRNA-362	5278.62	-0.19546	0.616943	-0.31682	0.75138	0.999426	NOT_sig	rs	kidney
rno_18s-rRNA-363	3560.73	-0.1613	0.515554	-0.312868	0.754381	0.999426	NOT_sig	rs	kidney
rno_18s-rRNA-364	1862.31	0.170173	0.714436	0.238192	0.811732	0.999426	NOT_sig	rs	kidney
rno_18s-rRNA-373	3707.48	0.00468694	0.570453	0.00821616	0.993445	0.999426	NOT_sig	rs	kidney
rno_18s-rRNA-374	4331.91	-0.0884594	0.617703	-0.143207	0.886127	0.999426	NOT_sig	rs	kidney
rno_18s-rRNA-375	2311.24	-0.506887	0.613185	-0.826647	0.408437	0.999426	NOT_sig	rs	kidney
rno_18s-rRNA-38	32977.9	-0.514885	0.616081	-0.835742	0.4033	0.999426	NOT_sig	rs	kidney
rno_18s-rRNA-382	4731.48	-0.114815	0.63092	-0.18198	0.855598	0.999426	NOT_sig	rs	kidney
rno_18s-rRNA-383	5658.11	-0.159466	0.953993	-0.167156	0.867247	0.999426	NOT_sig	rs	kidney
rno_18s-rRNA-389	7052.16	0.0270404	0.595751	0.0453887	0.963797	0.999426	NOT_sig	rs	kidney
rno_18s-rRNA-39	59424.7	-0.10777	0.621388	-0.173434	0.86231	0.999426	NOT_sig	rs	kidney
rno_18s-rRNA-390	3919.4	-0.116081	0.664307	-0.17474	0.861284	0.999426	NOT_sig	rs	kidney
rno_18s-rRNA-391	2073.54	-0.000817269	0.512883	-0.00159348	0.998729	0.999426	NOT_sig	rs	kidney
rno_18s-rRNA-392	2688	-0.108762	0.661667	-0.164376	0.869435	0.999426	NOT_sig	rs	kidney
rno_18s-rRNA-393	2258.3	-0.596604	0.925621	-0.644545	0.519222	0.999426	NOT_sig	rs	kidney
rno_18s-rRNA-394	2636.21	-0.129962	0.727339	-0.178681	0.858188	0.999426	NOT_sig	rs	kidney
rno_18s-rRNA-395	3652.44	10.843	0.935367	11.5922	4.51411e-31	1.40238e-28	UP	rs	kidney
rno_18s-rRNA-396	1839.8	-0.0513283	0.61124	-0.083974	0.933077	0.999426	NOT_sig	rs	kidney
rno_18s-rRNA-397	2175.64	-0.12124	0.889034	-0.136372	0.891527	0.999426	NOT_sig	rs	kidney
rno_18s-rRNA-4	672256	-0.0107855	0.613377	-0.0175837	0.985971	0.999426	NOT_sig	rs	kidney
rno_18s-rRNA-411	2815.92	-0.106985	0.671374	-0.159353	0.873391	0.999426	NOT_sig	rs	kidney
rno_18s-rRNA-412	6591.38	0.277726	0.691969	0.401356	0.688158	0.999426	NOT_sig	rs	kidney
rno_18s-rRNA-413	1473.56	0.207871	0.802718	0.258959	0.795667	0.999426	NOT_sig	rs	kidney
rno_18s-rRNA-414	3063.43	-0.609606	0.816179	-0.746903	0.455122	0.999426	NOT_sig	rs	kidney
rno_18s-rRNA-415	4383.02	-1.85896	0.725797	-2.56126	0.0104292	0.883638	DOWN	rs	kidney
rno_18s-rRNA-416	3242.68	0.0369099	0.570283	0.064722	0.948395	0.999426	NOT_sig	rs	kidney
rno_18s-rRNA-417	1380.31	0.966168	0.696901	1.38638	0.165631	0.999426	NOT_sig	rs	kidney
rno_18s-rRNA-418	4448.41	-0.381175	0.587375	-0.648946	0.516373	0.999426	NOT_sig	rs	kidney
rno_18s-rRNA-426	3048.34	-0.105677	0.497404	-0.212457	0.83175	0.999426	NOT_sig	rs	kidney
rno_18s-rRNA-427	5151.55	-0.448712	0.570279	-0.78683	0.431382	0.999426	NOT_sig	rs	kidney
rno_18s-rRNA-428	2477.84	-0.107435	0.507841	-0.211553	0.832456	0.999426	NOT_sig	rs	kidney
rno_18s-rRNA-429	1088.25	0.0827953	0.698601	0.118516	0.905659	0.999426	NOT_sig	rs	kidney
rno_18s-rRNA-43	35879.8	-0.0135319	0.582342	-0.023237	0.981461	0.999426	NOT_sig	rs	kidney
rno_18s-rRNA-440	1694.2	-0.116476	0.651894	-0.178673	0.858195	0.999426	NOT_sig	rs	kidney
rno_18s-rRNA-441	3831.67	-0.728988	0.545212	-1.33707	0.181199	0.999426	NOT_sig	rs	kidney
rno_18s-rRNA-442	2246.34	0.0681574	0.528079	0.129067	0.897305	0.999426	NOT_sig	rs	kidney
rno_18s-rRNA-443	3751.98	-0.212092	0.533515	-0.397538	0.690971	0.999426	NOT_sig	rs	kidney
rno_18s-rRNA-453	2513.92	-0.183009	0.62405	-0.29326	0.769323	0.999426	NOT_sig	rs	kidney
rno_18s-rRNA-454	1295.96	-0.479636	0.894116	-0.536436	0.591657	0.999426	NOT_sig	rs	kidney
rno_18s-rRNA-455	5688.98	-0.287726	0.591676	-0.48629	0.626762	0.999426	NOT_sig	rs	kidney
rno_18s-rRNA-456	2432.73	-0.281478	0.704729	-0.399413	0.689589	0.999426	NOT_sig	rs	kidney
rno_18s-rRNA-457	1345.15	-0.00778607	0.807667	-0.0096402	0.992308	0.999426	NOT_sig	rs	kidney
rno_18s-rRNA-458	6282.12	0.169509	0.983044	0.172433	0.863097	0.999426	NOT_sig	rs	kidney
rno_18s-rRNA-459	2713.13	-0.511325	0.595346	-0.85887	0.390412	0.999426	NOT_sig	rs	kidney
rno_18s-rRNA-460	1108.44	0.537965	0.870362	0.618094	0.536513	0.999426	NOT_sig	rs	kidney
rno_18s-rRNA-470	1535.67	0.0283734	0.567328	0.0500124	0.960113	0.999426	NOT_sig	rs	kidney
rno_18s-rRNA-471	813.306	0.353398	0.945484	0.373775	0.708572	0.999426	NOT_sig	rs	kidney
rno_18s-rRNA-472	2884.95	-0.310482	0.594174	-0.522544	0.601292	0.999426	NOT_sig	rs	kidney
rno_18s-rRNA-473	1404.63	-0.433756	0.951956	-0.455647	0.648644	0.999426	NOT_sig	rs	kidney
rno_18s-rRNA-474	3193.5	-0.730637	0.736378	-0.992204	0.321098	0.999426	NOT_sig	rs	kidney
rno_18s-rRNA-475	1519.93	0.711987	0.827598	0.860305	0.389621	0.999426	NOT_sig	rs	kidney
rno_18s-rRNA-476	1529.25	0.272257	0.56663	0.480485	0.630883	0.999426	NOT_sig	rs	kidney
rno_18s-rRNA-477	1506.75	-0.579284	0.805904	-0.7188	0.472264	0.999426	NOT_sig	rs	kidney
rno_18s-rRNA-478	2243.64	-0.485949	0.690592	-0.703671	0.481638	0.999426	NOT_sig	rs	kidney
rno_18s-rRNA-479	789.053	-0.301793	0.977126	-0.308858	0.757429	0.999426	NOT_sig	rs	kidney
rno_18s-rRNA-49	27798	-0.476056	0.589025	-0.808209	0.41897	0.999426	NOT_sig	rs	kidney
rno_18s-rRNA-506	1222.74	-0.245021	0.751881	-0.325878	0.744517	0.999426	NOT_sig	rs	kidney
rno_18s-rRNA-507	1805.44	-0.227153	0.612098	-0.371105	0.710559	0.999426	NOT_sig	rs	kidney
rno_18s-rRNA-508	1885.46	-0.59261	0.607121	-0.976099	0.329015	0.999426	NOT_sig	rs	kidney
rno_18s-rRNA-509	5949.25	-0.0545344	0.663063	-0.0822461	0.934451	0.999426	NOT_sig	rs	kidney
rno_18s-rRNA-529	828.866	0.266437	0.96203	0.276953	0.781816	0.999426	NOT_sig	rs	kidney
rno_18s-rRNA-530	1388.63	11.4735	1.16436	9.85394	6.59093e-23	1.02379e-20	UP	rs	kidney
rno_18s-rRNA-531	3041.83	0.350808	0.751354	0.466901	0.64057	0.999426	NOT_sig	rs	kidney
rno_18s-rRNA-532	2824.4	-0.313205	0.622219	-0.503369	0.614705	0.999426	NOT_sig	rs	kidney
rno_18s-rRNA-533	1024.75	0.023202	0.78931	0.0293953	0.976549	0.999426	NOT_sig	rs	kidney
rno_18s-rRNA-534	2193.64	-0.873295	0.782763	-1.11566	0.264569	0.999426	NOT_sig	rs	kidney
rno_18s-rRNA-535	2083.36	-0.391344	0.856874	-0.456711	0.647879	0.999426	NOT_sig	rs	kidney
rno_18s-rRNA-55	23205.6	-0.170703	0.730627	-0.233639	0.815265	0.999426	NOT_sig	rs	kidney
rno_18s-rRNA-555	3985.16	-0.654794	0.620774	-1.0548	0.291516	0.999426	NOT_sig	rs	kidney
rno_18s-rRNA-556	2107.97	-0.348707	0.73222	-0.476232	0.633909	0.999426	NOT_sig	rs	kidney
rno_18s-rRNA-557	3113.57	-0.154634	0.523296	-0.2955	0.767612	0.999426	NOT_sig	rs	kidney
rno_18s-rRNA-558	1049.14	-0.83916	0.828582	-1.01277	0.311172	0.999426	NOT_sig	rs	kidney
rno_18s-rRNA-559	1126.12	-0.228603	0.882895	-0.258924	0.795694	0.999426	NOT_sig	rs	kidney
rno_18s-rRNA-560	1164.97	0.21614	0.633788	0.341028	0.733082	0.999426	NOT_sig	rs	kidney
rno_18s-rRNA-57	18287.4	-0.24419	0.684759	-0.356607	0.721386	0.999426	NOT_sig	rs	kidney
rno_18s-rRNA-578	1465.93	0.195702	0.812949	0.240731	0.809763	0.999426	NOT_sig	rs	kidney
rno_18s-rRNA-579	1562.89	-0.224834	0.553897	-0.405913	0.684807	0.999426	NOT_sig	rs	kidney
rno_18s-rRNA-580	3374.12	0.0308647	0.608034	0.0507614	0.959516	0.999426	NOT_sig	rs	kidney
rno_18s-rRNA-581	1673.8	-0.133048	0.536914	-0.247801	0.804289	0.999426	NOT_sig	rs	kidney
rno_18s-rRNA-582	2220.2	-0.621053	0.728142	-0.852927	0.3937	0.999426	NOT_sig	rs	kidney
rno_18s-rRNA-583	2168.52	-0.450564	0.62105	-0.725486	0.468154	0.999426	NOT_sig	rs	kidney
rno_18s-rRNA-584	1247.61	-0.0156177	0.626166	-0.0249419	0.980101	0.999426	NOT_sig	rs	kidney
rno_18s-rRNA-585	2697.64	0.0384171	0.686664	0.0559474	0.955384	0.999426	NOT_sig	rs	kidney
rno_18s-rRNA-586	832.748	-0.432145	0.663484	-0.651328	0.514835	0.999426	NOT_sig	rs	kidney
rno_18s-rRNA-587	2968.09	-0.0935953	0.634124	-0.147598	0.88266	0.999426	NOT_sig	rs	kidney
rno_18s-rRNA-60	41633.5	-0.127678	0.610905	-0.208998	0.83445	0.999426	NOT_sig	rs	kidney
rno_18s-rRNA-61	22619.3	0.00201947	0.622146	0.00324598	0.99741	0.999426	NOT_sig	rs	kidney
rno_18s-rRNA-612	1068.12	-0.355513	0.755958	-0.470282	0.638153	0.999426	NOT_sig	rs	kidney
rno_18s-rRNA-613	1783.54	-0.275541	0.688733	-0.400069	0.689105	0.999426	NOT_sig	rs	kidney
rno_18s-rRNA-614	2955.6	0.00259397	0.614181	0.00422346	0.99663	0.999426	NOT_sig	rs	kidney
rno_18s-rRNA-615	1273.19	0.0697185	0.724615	0.0962146	0.92335	0.999426	NOT_sig	rs	kidney
rno_18s-rRNA-616	2546.63	-0.0983599	0.570634	-0.172369	0.863147	0.999426	NOT_sig	rs	kidney
rno_18s-rRNA-617	825.403	0.116136	0.815956	0.142332	0.886818	0.999426	NOT_sig	rs	kidney
rno_18s-rRNA-618	1401.06	-0.218251	0.847552	-0.257508	0.796787	0.999426	NOT_sig	rs	kidney
rno_18s-rRNA-619	668.259	-0.513853	0.912353	-0.563218	0.573287	0.999426	NOT_sig	rs	kidney
rno_18s-rRNA-620	2337.79	-0.514688	0.782093	-0.65809	0.51048	0.999426	NOT_sig	rs	kidney
rno_18s-rRNA-621	930.176	-0.0290668	0.689436	-0.0421602	0.966371	0.999426	NOT_sig	rs	kidney
rno_18s-rRNA-648	1308.31	0.0166857	0.809512	0.020612	0.983555	0.999426	NOT_sig	rs	kidney
rno_18s-rRNA-649	2054.09	-1.61244	0.837883	-1.92442	0.0543015	0.999426	DOWN	rs	kidney
rno_18s-rRNA-65	24160.6	-0.209147	0.49535	-0.422219	0.672865	0.999426	NOT_sig	rs	kidney
rno_18s-rRNA-650	872.779	-0.0941539	0.79966	-0.117742	0.906272	0.999426	NOT_sig	rs	kidney
rno_18s-rRNA-651	2787.12	-0.187898	0.611557	-0.307246	0.758656	0.999426	NOT_sig	rs	kidney
rno_18s-rRNA-652	2359.84	-0.850122	0.634609	-1.3396	0.180376	0.999426	NOT_sig	rs	kidney
rno_18s-rRNA-653	1079.53	-0.185728	0.873565	-0.21261	0.831631	0.999426	NOT_sig	rs	kidney
rno_18s-rRNA-654	1290.17	-0.128631	0.6451	-0.199396	0.841953	0.999426	NOT_sig	rs	kidney
rno_18s-rRNA-655	1112.4	0.255134	0.679509	0.375468	0.707312	0.999426	NOT_sig	rs	kidney
rno_18s-rRNA-656	1567.66	0.137975	0.704923	0.19573	0.844821	0.999426	NOT_sig	rs	kidney
rno_18s-rRNA-657	649.595	-0.428094	1.0384	-0.412263	0.680147	0.999426	NOT_sig	rs	kidney
rno_18s-rRNA-658	1631.28	-0.0568758	0.518815	-0.109626	0.912706	0.999426	NOT_sig	rs	kidney
rno_18s-rRNA-67	24478.1	-0.03665	0.532752	-0.0687938	0.945154	0.999426	NOT_sig	rs	kidney
rno_18s-rRNA-68	26226.2	-0.0381428	0.572233	-0.0666562	0.946855	0.999426	NOT_sig	rs	kidney
rno_18s-rRNA-682	903.046	0.197505	0.678039	0.291289	0.770831	0.999426	NOT_sig	rs	kidney
rno_18s-rRNA-683	1507.26	-0.0399835	0.954195	-0.0419028	0.966576	0.999426	NOT_sig	rs	kidney
rno_18s-rRNA-684	671.101	-0.597859	1.01691	-0.587919	0.556586	0.999426	NOT_sig	rs	kidney
rno_18s-rRNA-685	1300.49	0.0143024	0.543085	0.0263355	0.97899	0.999426	NOT_sig	rs	kidney
rno_18s-rRNA-686	299.837	-1.31134	0.93351	-1.40474	0.160099	0.999426	NOT_sig	rs	kidney
rno_18s-rRNA-687	1378.23	-0.134951	0.830765	-0.162442	0.870958	0.999426	NOT_sig	rs	kidney
rno_18s-rRNA-688	2921.33	0.645028	0.816167	0.790314	0.429344	0.999426	NOT_sig	rs	kidney
rno_18s-rRNA-689	2064.94	-0.583121	0.763014	-0.764234	0.444728	0.999426	NOT_sig	rs	kidney
rno_18s-rRNA-690	3350.36	-0.22894	0.630985	-0.362829	0.716732	0.999426	NOT_sig	rs	kidney
rno_18s-rRNA-691	1207.06	-0.230051	0.820578	-0.280353	0.779207	0.999426	NOT_sig	rs	kidney
rno_18s-rRNA-692	1963.81	-0.606274	0.602385	-1.00646	0.314197	0.999426	NOT_sig	rs	kidney
rno_18s-rRNA-693	707.881	9.30501	0.927494	10.0324	1.09792e-23	2.04652e-21	UP	rs	kidney
rno_18s-rRNA-694	1834.92	-0.0300574	0.600021	-0.0500939	0.960048	0.999426	NOT_sig	rs	kidney
rno_18s-rRNA-695	1655.46	-0.577676	0.56295	-1.02616	0.304817	0.999426	NOT_sig	rs	kidney
rno_18s-rRNA-696	3012.77	-0.123102	0.637988	-0.192954	0.846995	0.999426	NOT_sig	rs	kidney
rno_18s-rRNA-73	25931.8	-0.560914	0.742118	-0.755828	0.449752	0.999426	NOT_sig	rs	kidney
rno_18s-rRNA-737	1194.32	-0.235196	0.563131	-0.417658	0.676197	0.999426	NOT_sig	rs	kidney
rno_18s-rRNA-738	1162.42	-0.0932163	0.882791	-0.105593	0.915906	0.999426	NOT_sig	rs	kidney
rno_18s-rRNA-739	2166.73	-0.193456	0.614352	-0.314895	0.752842	0.999426	NOT_sig	rs	kidney
rno_18s-rRNA-740	2537.48	-0.429826	0.600415	-0.715881	0.474065	0.999426	NOT_sig	rs	kidney
rno_18s-rRNA-741	1182.17	-0.450285	0.598596	-0.752236	0.451909	0.999426	NOT_sig	rs	kidney
rno_18s-rRNA-742	2513.28	-0.0401342	0.662836	-0.0605492	0.951718	0.999426	NOT_sig	rs	kidney
rno_18s-rRNA-743	826.978	-0.0255294	0.573121	-0.0445445	0.96447	0.999426	NOT_sig	rs	kidney
rno_18s-rRNA-744	1341.54	0.1769	0.631282	0.280224	0.779306	0.999426	NOT_sig	rs	kidney
rno_18s-rRNA-745	587.555	-0.425853	1.01238	-0.420644	0.674015	0.999426	NOT_sig	rs	kidney
rno_18s-rRNA-746	1266.61	-0.033251	0.542294	-0.0613153	0.951108	0.999426	NOT_sig	rs	kidney
rno_18s-rRNA-747	1431.28	-0.0564564	0.648309	-0.0870825	0.930606	0.999426	NOT_sig	rs	kidney
rno_18s-rRNA-748	1319	-0.13194	0.562075	-0.234738	0.814412	0.999426	NOT_sig	rs	kidney
rno_18s-rRNA-749	1382.76	-0.542626	0.710841	-0.763358	0.44525	0.999426	NOT_sig	rs	kidney
rno_18s-rRNA-781	561.76	12.5348	1.50471	8.33039	8.05789e-17	9.38744e-15	UP	rs	kidney
rno_18s-rRNA-782	1700.43	-0.921458	0.631924	-1.45818	0.144791	0.999426	NOT_sig	rs	kidney
rno_18s-rRNA-783	1262.55	-0.385622	0.750452	-0.513853	0.607355	0.999426	NOT_sig	rs	kidney
rno_18s-rRNA-784	1559.29	-0.486842	0.665858	-0.731151	0.464687	0.999426	NOT_sig	rs	kidney
rno_18s-rRNA-785	605.115	0.227602	0.859589	0.26478	0.791179	0.999426	NOT_sig	rs	kidney
rno_18s-rRNA-786	1314.32	0.0307605	0.555879	0.0553368	0.95587	0.999426	NOT_sig	rs	kidney
rno_18s-rRNA-787	1444.97	-0.506743	0.669175	-0.757265	0.448891	0.999426	NOT_sig	rs	kidney
rno_18s-rRNA-788	1313.14	-0.418424	0.730389	-0.572878	0.566727	0.999426	NOT_sig	rs	kidney
rno_18s-rRNA-789	1592.23	-0.539754	0.638959	-0.84474	0.398256	0.999426	NOT_sig	rs	kidney
rno_18s-rRNA-790	917.838	-0.26739	0.573177	-0.466504	0.640855	0.999426	NOT_sig	rs	kidney
rno_18s-rRNA-791	982.053	-0.024822	0.72023	-0.034464	0.972507	0.999426	NOT_sig	rs	kidney
rno_18s-rRNA-792	386.138	8.4976	1.06712	7.96312	1.67752e-15	1.73716e-13	UP	rs	kidney
rno_18s-rRNA-793	9066.69	-0.807672	0.641257	-1.25951	0.207845	0.999426	NOT_sig	rs	kidney
rno_18s-rRNA-794	599.361	-0.631627	1.01394	-0.622945	0.53332	0.999426	NOT_sig	rs	kidney
rno_18s-rRNA-795	1691.32	-0.441756	0.658235	-0.671122	0.502143	0.999426	NOT_sig	rs	kidney
rno_18s-rRNA-796	1952.2	-0.0618042	0.901663	-0.0685447	0.945352	0.999426	NOT_sig	rs	kidney
rno_18s-rRNA-797	697.781	-0.260905	0.614171	-0.424808	0.670976	0.999426	NOT_sig	rs	kidney
rno_18s-rRNA-798	1753.62	-0.0382132	0.614246	-0.0622116	0.950394	0.999426	NOT_sig	rs	kidney
rno_18s-rRNA-799	795.075	0.23188	0.876336	0.264602	0.791316	0.999426	NOT_sig	rs	kidney
rno_18s-rRNA-800	673.219	9.27889	0.948557	9.78211	1.34373e-22	1.78908e-20	UP	rs	kidney
rno_18s-rRNA-801	2682.98	0.019103	0.565909	0.0337564	0.973071	0.999426	NOT_sig	rs	kidney
rno_18s-rRNA-81	14398.4	-0.301116	0.554837	-0.54271	0.58733	0.999426	NOT_sig	rs	kidney
rno_18s-rRNA-82	14853.6	-0.0691647	0.486711	-0.142107	0.886996	0.999426	NOT_sig	rs	kidney
rno_18s-rRNA-844	779.225	0.054772	0.58264	0.0940066	0.925104	0.999426	NOT_sig	rs	kidney
rno_18s-rRNA-845	613.965	0.0250103	0.792261	0.0315682	0.974816	0.999426	NOT_sig	rs	kidney
rno_18s-rRNA-846	701.254	-0.373852	0.61843	-0.604519	0.545499	0.999426	NOT_sig	rs	kidney
rno_18s-rRNA-847	694.809	-0.194787	0.610947	-0.318829	0.749856	0.999426	NOT_sig	rs	kidney
rno_18s-rRNA-848	700.008	-0.689946	1.00954	-0.683427	0.494337	0.999426	NOT_sig	rs	kidney
rno_18s-rRNA-849	1518.15	-1.02616	1.00377	-1.0223	0.30664	0.999426	NOT_sig	rs	kidney
rno_18s-rRNA-850	282.617	0.365616	0.851269	0.429496	0.667563	0.999426	NOT_sig	rs	kidney
rno_18s-rRNA-851	771.904	-0.0471675	0.582449	-0.0809813	0.935457	0.999426	NOT_sig	rs	kidney
rno_18s-rRNA-852	585.552	-0.598622	0.679484	-0.880995	0.37832	0.999426	NOT_sig	rs	kidney
rno_18s-rRNA-853	660.54	-0.121906	0.752128	-0.162081	0.871242	0.999426	NOT_sig	rs	kidney
rno_18s-rRNA-854	561.66	-1.11079	0.810936	-1.36977	0.17076	0.999426	NOT_sig	rs	kidney
rno_18s-rRNA-855	1807.98	-0.193053	0.746274	-0.258689	0.795875	0.999426	NOT_sig	rs	kidney
rno_18s-rRNA-856	768.841	-0.138794	0.664493	-0.208872	0.834548	0.999426	NOT_sig	rs	kidney
rno_18s-rRNA-857	2028.27	-0.29813	0.609707	-0.488972	0.624861	0.999426	NOT_sig	rs	kidney
rno_18s-rRNA-858	994.017	-0.806091	0.613539	-1.31384	0.1889	0.999426	NOT_sig	rs	kidney
rno_18s-rRNA-859	882.802	-0.0437688	0.608204	-0.071964	0.942631	0.999426	NOT_sig	rs	kidney
rno_18s-rRNA-86	7232.41	0.303333	0.784193	0.386809	0.698897	0.999426	NOT_sig	rs	kidney
rno_18s-rRNA-860	617.298	0.281363	0.903536	0.311402	0.755495	0.999426	NOT_sig	rs	kidney
rno_18s-rRNA-861	1531.15	10.8133	1.0619	10.183	2.36279e-24	5.5053e-22	UP	rs	kidney
rno_18s-rRNA-862	968.018	0.0721736	0.860575	0.0838667	0.933162	0.999426	NOT_sig	rs	kidney
rno_18s-rRNA-863	2502.68	-0.212815	0.664101	-0.320456	0.748622	0.999426	NOT_sig	rs	kidney
rno_18s-rRNA-864	372.989	8.71776	1.19245	7.3108	2.6556e-13	2.47501e-11	UP	rs	kidney
rno_18s-rRNA-865	2435.3	-0.876084	0.697731	-1.25562	0.209254	0.999426	NOT_sig	rs	kidney
rno_18s-rRNA-866	1582.45	-0.144519	0.566296	-0.255201	0.798568	0.999426	NOT_sig	rs	kidney
rno_18s-rRNA-87	9343.97	-0.296139	0.771797	-0.383701	0.7012	0.999426	NOT_sig	rs	kidney
rno_18s-rRNA-89	20473.9	-0.675893	0.70561	-0.957885	0.338121	0.999426	NOT_sig	rs	kidney
rno_18s-rRNA-9	68620.7	0.096383	0.748377	0.128789	0.897524	0.999426	NOT_sig	rs	kidney
rno_18s-rRNA-912	461.82	0.227447	0.978137	0.232531	0.816126	0.999426	NOT_sig	rs	kidney
rno_18s-rRNA-913	1095.68	-0.204597	0.871381	-0.234796	0.814367	0.999426	NOT_sig	rs	kidney
rno_18s-rRNA-914	1554.33	0.0682019	1.10571	0.0616815	0.950817	0.999426	NOT_sig	rs	kidney
rno_18s-rRNA-915	499.52	-0.283474	0.745843	-0.380072	0.703892	0.999426	NOT_sig	rs	kidney
rno_18s-rRNA-916	1325.67	-0.145674	0.777021	-0.187477	0.851286	0.999426	NOT_sig	rs	kidney
rno_18s-rRNA-917	847.889	-0.376625	0.835121	-0.450982	0.652003	0.999426	NOT_sig	rs	kidney
rno_18s-rRNA-918	1555.21	-0.359212	0.586047	-0.61294	0.539916	0.999426	NOT_sig	rs	kidney
rno_18s-rRNA-919	1069.7	-0.0315381	0.679895	-0.0463868	0.963002	0.999426	NOT_sig	rs	kidney
rno_18s-rRNA-920	226.042	-0.424496	0.907047	-0.467997	0.639786	0.999426	NOT_sig	rs	kidney
rno_18s-rRNA-921	803.712	-0.416629	0.64872	-0.642233	0.520722	0.999426	NOT_sig	rs	kidney
rno_18s-rRNA-922	752.408	-0.118169	0.575468	-0.205344	0.837303	0.999426	NOT_sig	rs	kidney
rno_18s-rRNA-923	1581.73	-0.895839	0.661963	-1.35331	0.175958	0.999426	NOT_sig	rs	kidney
rno_18s-rRNA-924	1014.24	-0.195428	0.945455	-0.206702	0.836242	0.999426	NOT_sig	rs	kidney
rno_18s-rRNA-925	646.043	-0.579282	0.781288	-0.741445	0.458424	0.999426	NOT_sig	rs	kidney
rno_18s-rRNA-926	560.8	-0.507292	0.637511	-0.795738	0.426184	0.999426	NOT_sig	rs	kidney
rno_18s-rRNA-927	2555.87	-0.825445	0.643238	-1.28326	0.199399	0.999426	NOT_sig	rs	kidney
rno_18s-rRNA-928	1087.12	-1.03864	0.773619	-1.34257	0.179412	0.999426	NOT_sig	rs	kidney
rno_18s-rRNA-929	577.796	0.00510256	0.624173	0.00817491	0.993477	0.999426	NOT_sig	rs	kidney
rno_18s-rRNA-93	20226.1	-0.540826	0.626711	-0.86296	0.38816	0.999426	NOT_sig	rs	kidney
rno_18s-rRNA-930	725.55	-0.99108	0.767805	-1.2908	0.196774	0.999426	NOT_sig	rs	kidney
rno_18s-rRNA-931	1864.52	0.00143241	0.544043	0.00263289	0.997899	0.999426	NOT_sig	rs	kidney
rno_18s-rRNA-932	1595.1	-0.186521	0.582148	-0.320401	0.748664	0.999426	NOT_sig	rs	kidney
rno_18s-rRNA-97	11949.8	-0.0388895	0.473041	-0.0822118	0.934478	0.999426	NOT_sig	rs	kidney
rno_18s-rRNA-98	10697.3	-0.521961	0.861322	-0.605999	0.544515	0.999426	NOT_sig	rs	kidney
rno_28s-rRNA-103	12572.7	0.226444	0.631968	0.358316	0.720107	0.999426	NOT_sig	rs	kidney
rno_28s-rRNA-105	18971.5	-0.217905	0.579732	-0.375871	0.707013	0.999426	NOT_sig	rs	kidney
rno_28s-rRNA-107	14765	-0.00459379	0.661294	-0.00694666	0.994457	0.999426	NOT_sig	rs	kidney
rno_28s-rRNA-108	14093.3	-0.0845631	0.537098	-0.157444	0.874895	0.999426	NOT_sig	rs	kidney
rno_28s-rRNA-11	162815	-0.0247383	0.605343	-0.0408666	0.967402	0.999426	NOT_sig	rs	kidney
rno_28s-rRNA-112	11918.8	0.0193383	0.567524	0.0340749	0.972817	0.999426	NOT_sig	rs	kidney
rno_28s-rRNA-114	12046.2	0.00266721	0.585583	0.00455479	0.996366	0.999426	NOT_sig	rs	kidney
rno_28s-rRNA-117	9951.06	0.0452602	0.484594	0.0933983	0.925587	0.999426	NOT_sig	rs	kidney
rno_28s-rRNA-12	105417	0.827559	0.967621	0.855251	0.392412	0.999426	NOT_sig	rs	kidney
rno_28s-rRNA-120	11733.2	-0.137763	0.552627	-0.249287	0.803139	0.999426	NOT_sig	rs	kidney
rno_28s-rRNA-124	6321.32	-0.124697	0.790011	-0.157842	0.874581	0.999426	NOT_sig	rs	kidney
rno_28s-rRNA-128	8184.77	0.75668	0.716427	1.05619	0.290883	0.999426	NOT_sig	rs	kidney
rno_28s-rRNA-129	12243.3	-0.0200771	0.668208	-0.0300462	0.97603	0.999426	NOT_sig	rs	kidney
rno_28s-rRNA-13	129243	-0.25872	0.512379	-0.50494	0.613601	0.999426	NOT_sig	rs	kidney
rno_28s-rRNA-130	11824	-0.258073	0.64294	-0.401395	0.68813	0.999426	NOT_sig	rs	kidney
rno_28s-rRNA-132	15173.3	-0.547812	0.692013	-0.791621	0.428582	0.999426	NOT_sig	rs	kidney
rno_28s-rRNA-133	14066.7	-0.258823	0.555187	-0.46619	0.641079	0.999426	NOT_sig	rs	kidney
rno_28s-rRNA-135	9027.35	-0.480668	0.961877	-0.499718	0.617273	0.999426	NOT_sig	rs	kidney
rno_28s-rRNA-137	7894.72	0.32651	0.995747	0.327905	0.742984	0.999426	NOT_sig	rs	kidney
rno_28s-rRNA-138	9825.38	-0.163376	0.548377	-0.297926	0.76576	0.999426	NOT_sig	rs	kidney
rno_28s-rRNA-139	12215.5	0.205836	0.517812	0.397511	0.690991	0.999426	NOT_sig	rs	kidney
rno_28s-rRNA-140	3567.63	0.303854	0.857915	0.354178	0.723205	0.999426	NOT_sig	rs	kidney
rno_28s-rRNA-141	10169.6	-0.797928	0.84393	-0.94549	0.344409	0.999426	NOT_sig	rs	kidney
rno_28s-rRNA-142	11498.7	-0.427235	0.517823	-0.825058	0.409338	0.999426	NOT_sig	rs	kidney
rno_28s-rRNA-145	5947.08	-0.815345	0.74418	-1.09563	0.273242	0.999426	NOT_sig	rs	kidney
rno_28s-rRNA-146	11337.5	0.120509	0.644203	0.187067	0.851608	0.999426	NOT_sig	rs	kidney
rno_28s-rRNA-147	7606.52	0.650775	0.866606	0.750948	0.452684	0.999426	NOT_sig	rs	kidney
rno_28s-rRNA-148	3109.99	0.298506	0.691059	0.431954	0.665775	0.999426	NOT_sig	rs	kidney
rno_28s-rRNA-15	108688	-0.0703269	0.616432	-0.114087	0.909169	0.999426	NOT_sig	rs	kidney
rno_28s-rRNA-151	8079.17	0.743595	0.932297	0.797594	0.425106	0.999426	NOT_sig	rs	kidney
rno_28s-rRNA-152	12454.9	-0.133915	0.693764	-0.193027	0.846938	0.999426	NOT_sig	rs	kidney
rno_28s-rRNA-155	10033	-0.21902	0.622759	-0.351693	0.725068	0.999426	NOT_sig	rs	kidney
rno_28s-rRNA-158	7610.18	0.200826	0.518633	0.387222	0.698592	0.999426	NOT_sig	rs	kidney
rno_28s-rRNA-159	7170.24	-0.160944	0.638702	-0.251986	0.801052	0.999426	NOT_sig	rs	kidney
rno_28s-rRNA-16	90162.4	-0.141394	0.52031	-0.27175	0.785814	0.999426	NOT_sig	rs	kidney
rno_28s-rRNA-162	3791.77	-0.0438691	0.775338	-0.0565806	0.954879	0.999426	NOT_sig	rs	kidney
rno_28s-rRNA-163	7054.46	-0.277589	0.683047	-0.406399	0.68445	0.999426	NOT_sig	rs	kidney
rno_28s-rRNA-166	7655.77	0.122245	0.656388	0.18624	0.852257	0.999426	NOT_sig	rs	kidney
rno_28s-rRNA-167	8608.56	-0.0863701	0.586249	-0.147326	0.882874	0.999426	NOT_sig	rs	kidney
rno_28s-rRNA-168	12747	0.680697	1.1306	0.602067	0.547129	0.999426	NOT_sig	rs	kidney
rno_28s-rRNA-169	9028.18	0.645947	0.840641	0.768398	0.442251	0.999426	NOT_sig	rs	kidney
rno_28s-rRNA-17	59133.9	-0.0895252	0.544684	-0.164362	0.869446	0.999426	NOT_sig	rs	kidney
rno_28s-rRNA-173	5449.87	0.149418	0.512748	0.291406	0.770741	0.999426	NOT_sig	rs	kidney
rno_28s-rRNA-179	7166.99	-0.18833	0.642026	-0.293337	0.769264	0.999426	NOT_sig	rs	kidney
rno_28s-rRNA-180	15672.7	0.977921	0.953572	1.02553	0.305111	0.999426	NOT_sig	rs	kidney
rno_28s-rRNA-181	3695.53	-0.412123	0.835709	-0.493141	0.621913	0.999426	NOT_sig	rs	kidney
rno_28s-rRNA-182	8588.81	-0.254397	0.595202	-0.427413	0.669079	0.999426	NOT_sig	rs	kidney
rno_28s-rRNA-183	13867.3	-0.339338	0.640973	-0.52941	0.596521	0.999426	NOT_sig	rs	kidney
rno_28s-rRNA-184	6631.86	0.495509	0.647428	0.76535	0.444063	0.999426	NOT_sig	rs	kidney
rno_28s-rRNA-185	3003.06	0.193019	0.816099	0.236514	0.813034	0.999426	NOT_sig	rs	kidney
rno_28s-rRNA-186	2805.7	-0.0398354	0.740418	-0.0538012	0.957094	0.999426	NOT_sig	rs	kidney
rno_28s-rRNA-187	7376.52	-0.16827	0.573883	-0.293212	0.76936	0.999426	NOT_sig	rs	kidney
rno_28s-rRNA-188	6269.56	0.0355419	0.578193	0.0614707	0.950984	0.999426	NOT_sig	rs	kidney
rno_28s-rRNA-19	62880	-0.263883	0.606488	-0.435101	0.663489	0.999426	NOT_sig	rs	kidney
rno_28s-rRNA-193	8750.34	-0.35691	0.513481	-0.695079	0.487006	0.999426	NOT_sig	rs	kidney
rno_28s-rRNA-194	4988.65	-0.255879	0.765913	-0.334084	0.738316	0.999426	NOT_sig	rs	kidney
rno_28s-rRNA-195	3353.52	0.865426	0.952268	0.908805	0.363453	0.999426	NOT_sig	rs	kidney
rno_28s-rRNA-2	630639	-0.209792	0.639101	-0.328262	0.742714	0.999426	NOT_sig	rs	kidney
rno_28s-rRNA-20	64421.8	-0.18828	0.616733	-0.305286	0.760148	0.999426	NOT_sig	rs	kidney
rno_28s-rRNA-201	8287.97	0.538752	0.522159	1.03178	0.302177	0.999426	NOT_sig	rs	kidney
rno_28s-rRNA-202	7431.79	-0.147403	0.557054	-0.264612	0.791308	0.999426	NOT_sig	rs	kidney
rno_28s-rRNA-203	6449.53	-0.236517	0.634699	-0.372645	0.709413	0.999426	NOT_sig	rs	kidney
rno_28s-rRNA-206	5584.6	0.732124	0.701709	1.04334	0.296789	0.999426	NOT_sig	rs	kidney
rno_28s-rRNA-207	7940.64	-0.455465	0.692851	-0.657378	0.510938	0.999426	NOT_sig	rs	kidney
rno_28s-rRNA-208	6527.5	-0.108842	0.606091	-0.17958	0.857482	0.999426	NOT_sig	rs	kidney
rno_28s-rRNA-209	14183.3	1.05304	0.96177	1.09489	0.273563	0.999426	NOT_sig	rs	kidney
rno_28s-rRNA-212	4025.54	-0.0389108	0.672193	-0.0578864	0.953839	0.999426	NOT_sig	rs	kidney
rno_28s-rRNA-213	4758.31	-0.698621	0.788947	-0.88551	0.375881	0.999426	NOT_sig	rs	kidney
rno_28s-rRNA-217	4385.2	-0.159069	0.763414	-0.208366	0.834944	0.999426	NOT_sig	rs	kidney
rno_28s-rRNA-218	6763.44	-0.1193	0.594921	-0.20053	0.841066	0.999426	NOT_sig	rs	kidney
rno_28s-rRNA-219	7231.73	0.00763494	0.615093	0.0124127	0.990096	0.999426	NOT_sig	rs	kidney
rno_28s-rRNA-220	7773.67	-0.258792	0.496876	-0.520837	0.60248	0.999426	NOT_sig	rs	kidney
rno_28s-rRNA-222	6301.31	-0.0977811	0.660695	-0.147997	0.882345	0.999426	NOT_sig	rs	kidney
rno_28s-rRNA-223	6843.13	0.110007	0.576428	0.190843	0.848648	0.999426	NOT_sig	rs	kidney
rno_28s-rRNA-224	10915.1	0.703438	0.792477	0.887645	0.374732	0.999426	NOT_sig	rs	kidney
rno_28s-rRNA-225	6813.54	-0.234939	0.596179	-0.394074	0.693526	0.999426	NOT_sig	rs	kidney
rno_28s-rRNA-227	3715.82	-0.31342	0.76117	-0.41176	0.680515	0.999426	NOT_sig	rs	kidney
rno_28s-rRNA-23	74412.8	0.483639	0.801672	0.603288	0.546317	0.999426	NOT_sig	rs	kidney
rno_28s-rRNA-230	7195.75	-0.298189	0.579782	-0.514313	0.607033	0.999426	NOT_sig	rs	kidney
rno_28s-rRNA-231	6022.59	0.0664689	0.540037	0.123082	0.902042	0.999426	NOT_sig	rs	kidney
rno_28s-rRNA-232	3883.41	-0.291725	0.548003	-0.532342	0.594489	0.999426	NOT_sig	rs	kidney
rno_28s-rRNA-236	6975.44	-1.29743	0.770479	-1.68393	0.092196	0.999426	DOWN	rs	kidney
rno_28s-rRNA-237	4608.65	0.724397	0.926735	0.781666	0.434411	0.999426	NOT_sig	rs	kidney
rno_28s-rRNA-238	8853.03	0.934747	0.805623	1.16028	0.245936	0.999426	NOT_sig	rs	kidney
rno_28s-rRNA-239	2942.65	-0.0120408	0.787848	-0.0152832	0.987806	0.999426	NOT_sig	rs	kidney
rno_28s-rRNA-24	64506.4	-0.225991	0.573793	-0.393854	0.693689	0.999426	NOT_sig	rs	kidney
rno_28s-rRNA-243	5824.81	-0.263748	0.602701	-0.43761	0.661669	0.999426	NOT_sig	rs	kidney
rno_28s-rRNA-244	4083.93	0.0800661	0.692897	0.115553	0.908007	0.999426	NOT_sig	rs	kidney
rno_28s-rRNA-245	7732.58	-0.409277	0.633211	-0.646352	0.518052	0.999426	NOT_sig	rs	kidney
rno_28s-rRNA-249	9212.79	-0.208149	0.606539	-0.343175	0.731467	0.999426	NOT_sig	rs	kidney
rno_28s-rRNA-250	3667.13	0.44688	0.920784	0.485326	0.627445	0.999426	NOT_sig	rs	kidney
rno_28s-rRNA-251	5070.45	0.331214	0.510963	0.648214	0.516846	0.999426	NOT_sig	rs	kidney
rno_28s-rRNA-252	3269.22	-0.0373097	0.729647	-0.0511339	0.959219	0.999426	NOT_sig	rs	kidney
rno_28s-rRNA-253	4543.33	-0.155301	0.568565	-0.273146	0.784741	0.999426	NOT_sig	rs	kidney
rno_28s-rRNA-258	6084.56	-0.346991	0.590511	-0.587611	0.556794	0.999426	NOT_sig	rs	kidney
rno_28s-rRNA-259	6527.48	-0.209035	0.54427	-0.384066	0.70093	0.999426	NOT_sig	rs	kidney
rno_28s-rRNA-261	8807.91	-0.207678	0.565277	-0.367393	0.713326	0.999426	NOT_sig	rs	kidney
rno_28s-rRNA-262	8668.18	-0.488759	0.970841	-0.503439	0.614656	0.999426	NOT_sig	rs	kidney
rno_28s-rRNA-263	4349.4	-0.831118	0.767643	-1.08269	0.278947	0.999426	NOT_sig	rs	kidney
rno_28s-rRNA-264	6288.75	-0.528283	0.653459	-0.808441	0.418837	0.999426	NOT_sig	rs	kidney
rno_28s-rRNA-265	3273.39	-0.224668	0.501309	-0.448162	0.654036	0.999426	NOT_sig	rs	kidney
rno_28s-rRNA-266	1824.71	0.808781	1.06355	0.760452	0.446984	0.999426	NOT_sig	rs	kidney
rno_28s-rRNA-27	51536.9	-0.201877	0.486304	-0.415125	0.67805	0.999426	NOT_sig	rs	kidney
rno_28s-rRNA-270	3946.2	-0.485682	0.951112	-0.510646	0.609599	0.999426	NOT_sig	rs	kidney
rno_28s-rRNA-271	4735.85	-0.135447	0.587876	-0.2304	0.817781	0.999426	NOT_sig	rs	kidney
rno_28s-rRNA-275	4714.17	0.00964896	0.583284	0.0165425	0.986802	0.999426	NOT_sig	rs	kidney
rno_28s-rRNA-276	6904.18	0.114493	0.637373	0.179633	0.857441	0.999426	NOT_sig	rs	kidney
rno_28s-rRNA-277	5828.82	-0.362432	0.825416	-0.43909	0.660596	0.999426	NOT_sig	rs	kidney
rno_28s-rRNA-278	4970.77	-0.024303	0.581666	-0.0417817	0.966673	0.999426	NOT_sig	rs	kidney
rno_28s-rRNA-281	3901.24	-0.00857349	0.557217	-0.0153863	0.987724	0.999426	NOT_sig	rs	kidney
rno_28s-rRNA-282	4671.09	0.111364	0.631827	0.176257	0.860092	0.999426	NOT_sig	rs	kidney
rno_28s-rRNA-283	4625.56	0.165456	0.660529	0.250491	0.802208	0.999426	NOT_sig	rs	kidney
rno_28s-rRNA-289	4294.5	-0.434515	0.978668	-0.443986	0.657052	0.999426	NOT_sig	rs	kidney
rno_28s-rRNA-290	4070.74	0.0850459	0.568519	0.149592	0.881086	0.999426	NOT_sig	rs	kidney
rno_28s-rRNA-291	3424.19	-0.179929	0.667421	-0.269588	0.787477	0.999426	NOT_sig	rs	kidney
rno_28s-rRNA-297	3143.33	-0.0178914	0.652775	-0.0274082	0.978134	0.999426	NOT_sig	rs	kidney
rno_28s-rRNA-298	2294.18	0.373506	0.515083	0.725136	0.468368	0.999426	NOT_sig	rs	kidney
rno_28s-rRNA-299	6280.61	0.340154	0.59976	0.567151	0.570612	0.999426	NOT_sig	rs	kidney
rno_28s-rRNA-3	371472	-0.169987	0.579015	-0.293579	0.769079	0.999426	NOT_sig	rs	kidney
rno_28s-rRNA-30	56265.9	-0.404713	0.659981	-0.61322	0.539731	0.999426	NOT_sig	rs	kidney
rno_28s-rRNA-305	4204.63	-0.447907	0.591304	-0.757491	0.448756	0.999426	NOT_sig	rs	kidney
rno_28s-rRNA-306	2716	0.322628	1.04862	0.307668	0.758335	0.999426	NOT_sig	rs	kidney
rno_28s-rRNA-307	3045.83	-0.109557	0.732956	-0.149473	0.88118	0.999426	NOT_sig	rs	kidney
rno_28s-rRNA-31	38932.4	0.693332	1.0515	0.659372	0.509657	0.999426	NOT_sig	rs	kidney
rno_28s-rRNA-311	5195.07	-0.125024	0.812121	-0.153948	0.877651	0.999426	NOT_sig	rs	kidney
rno_28s-rRNA-312	4472.97	0.352654	0.675168	0.522321	0.601447	0.999426	NOT_sig	rs	kidney
rno_28s-rRNA-313	2593.96	0.784471	0.891803	0.879646	0.379051	0.999426	NOT_sig	rs	kidney
rno_28s-rRNA-314	2068.75	0.391728	0.860033	0.45548	0.648764	0.999426	NOT_sig	rs	kidney
rno_28s-rRNA-315	5276.18	0.654415	0.742076	0.88187	0.377847	0.999426	NOT_sig	rs	kidney
rno_28s-rRNA-320	5871.77	-0.192608	0.56924	-0.33836	0.735092	0.999426	NOT_sig	rs	kidney
rno_28s-rRNA-321	2512.25	-0.120285	0.825485	-0.145714	0.884147	0.999426	NOT_sig	rs	kidney
rno_28s-rRNA-325	2246.94	-0.0693568	0.584043	-0.118753	0.905471	0.999426	NOT_sig	rs	kidney
rno_28s-rRNA-326	3443.31	0.12759	0.509379	0.250482	0.802215	0.999426	NOT_sig	rs	kidney
rno_28s-rRNA-327	1790.03	0.511165	0.905655	0.564415	0.572472	0.999426	NOT_sig	rs	kidney
rno_28s-rRNA-328	1647.27	-0.297293	0.792135	-0.375306	0.707433	0.999426	NOT_sig	rs	kidney
rno_28s-rRNA-329	4138.58	0.108695	0.719955	0.150975	0.879995	0.999426	NOT_sig	rs	kidney
rno_28s-rRNA-33	34715.8	0.334641	0.629813	0.531334	0.595188	0.999426	NOT_sig	rs	kidney
rno_28s-rRNA-334	3744.08	-0.0489483	0.574689	-0.0851736	0.932123	0.999426	NOT_sig	rs	kidney
rno_28s-rRNA-335	6056.33	-0.0574065	0.636771	-0.0901525	0.928166	0.999426	NOT_sig	rs	kidney
rno_28s-rRNA-336	2156.71	0.289741	0.716512	0.404377	0.685935	0.999426	NOT_sig	rs	kidney
rno_28s-rRNA-337	1820.66	0.245989	0.649806	0.378557	0.705017	0.999426	NOT_sig	rs	kidney
rno_28s-rRNA-34	40083.8	-0.483914	0.494232	-0.979123	0.327519	0.999426	NOT_sig	rs	kidney
rno_28s-rRNA-340	5121.4	-0.036537	0.59819	-0.0610792	0.951296	0.999426	NOT_sig	rs	kidney
rno_28s-rRNA-341	3937.27	-0.0453557	0.605421	-0.074916	0.940282	0.999426	NOT_sig	rs	kidney
rno_28s-rRNA-342	3451.65	0.0155692	0.534361	0.0291362	0.976756	0.999426	NOT_sig	rs	kidney
rno_28s-rRNA-343	1785.01	-0.0779018	0.738859	-0.105435	0.91603	0.999426	NOT_sig	rs	kidney
rno_28s-rRNA-344	5523.31	-0.245475	0.557514	-0.440302	0.659718	0.999426	NOT_sig	rs	kidney
rno_28s-rRNA-345	3882.36	-0.633513	0.805899	-0.786095	0.431812	0.999426	NOT_sig	rs	kidney
rno_28s-rRNA-346	2091.68	-0.0595326	0.698693	-0.0852056	0.932098	0.999426	NOT_sig	rs	kidney
rno_28s-rRNA-347	4675.45	-0.279536	0.672632	-0.415585	0.677714	0.999426	NOT_sig	rs	kidney
rno_28s-rRNA-348	6064.93	-0.14319	0.620965	-0.230593	0.817631	0.999426	NOT_sig	rs	kidney
rno_28s-rRNA-349	3870.27	-0.267631	0.601374	-0.445032	0.656296	0.999426	NOT_sig	rs	kidney
rno_28s-rRNA-35	52838.7	0.290875	0.690571	0.42121	0.673602	0.999426	NOT_sig	rs	kidney
rno_28s-rRNA-355	4143.95	-0.213608	0.606995	-0.35191	0.724906	0.999426	NOT_sig	rs	kidney
rno_28s-rRNA-356	6655.43	-1.14646	0.558854	-2.05145	0.0402232	0.999426	DOWN	rs	kidney
rno_28s-rRNA-357	3926.18	0.253465	0.578169	0.438393	0.661102	0.999426	NOT_sig	rs	kidney
rno_28s-rRNA-358	3041.38	0.339714	0.770211	0.441066	0.659165	0.999426	NOT_sig	rs	kidney
rno_28s-rRNA-359	5341.48	-0.231684	0.62642	-0.369854	0.711491	0.999426	NOT_sig	rs	kidney
rno_28s-rRNA-36	15368.5	0.808872	0.955331	0.846693	0.397166	0.999426	NOT_sig	rs	kidney
rno_28s-rRNA-360	3899.7	0.205509	0.636689	0.322778	0.746864	0.999426	NOT_sig	rs	kidney
rno_28s-rRNA-365	2232.93	-0.152309	0.680922	-0.223681	0.823006	0.999426	NOT_sig	rs	kidney
rno_28s-rRNA-366	4267.1	-0.101139	0.488669	-0.206969	0.836034	0.999426	NOT_sig	rs	kidney
rno_28s-rRNA-367	2287.23	0.36775	0.912814	0.402875	0.687041	0.999426	NOT_sig	rs	kidney
rno_28s-rRNA-368	4338.95	0.357791	0.980445	0.364928	0.715165	0.999426	NOT_sig	rs	kidney
rno_28s-rRNA-369	2585.54	-0.526272	0.834034	-0.630996	0.528043	0.999426	NOT_sig	rs	kidney
rno_28s-rRNA-37	55559.9	-0.012034	0.585205	-0.0205638	0.983594	0.999426	NOT_sig	rs	kidney
rno_28s-rRNA-370	2459.55	0.105635	0.611301	0.172803	0.862806	0.999426	NOT_sig	rs	kidney
rno_28s-rRNA-371	3477.79	-0.298878	0.564587	-0.529374	0.596546	0.999426	NOT_sig	rs	kidney
rno_28s-rRNA-372	4589.72	-0.315504	0.574371	-0.549303	0.582797	0.999426	NOT_sig	rs	kidney
rno_28s-rRNA-377	2776.77	0.068807	0.512269	0.134318	0.893151	0.999426	NOT_sig	rs	kidney
rno_28s-rRNA-378	3043.33	0.279764	1.05519	0.265131	0.790909	0.999426	NOT_sig	rs	kidney
rno_28s-rRNA-379	4272.88	0.0690825	0.621269	0.111196	0.911461	0.999426	NOT_sig	rs	kidney
rno_28s-rRNA-380	3998.55	-0.230979	0.579706	-0.398441	0.690305	0.999426	NOT_sig	rs	kidney
rno_28s-rRNA-381	1398.78	-0.035645	0.554342	-0.0643014	0.94873	0.999426	NOT_sig	rs	kidney
rno_28s-rRNA-384	2154.75	-0.436039	0.774247	-0.563179	0.573313	0.999426	NOT_sig	rs	kidney
rno_28s-rRNA-385	4848.02	-0.273923	0.563426	-0.486173	0.626844	0.999426	NOT_sig	rs	kidney
rno_28s-rRNA-386	3351.62	-0.0776151	0.546636	-0.141987	0.88709	0.999426	NOT_sig	rs	kidney
rno_28s-rRNA-387	4877.04	0.181042	0.59289	0.305356	0.760095	0.999426	NOT_sig	rs	kidney
rno_28s-rRNA-388	4266.83	-0.0312016	0.613546	-0.0508546	0.959441	0.999426	NOT_sig	rs	kidney
rno_28s-rRNA-401	2105.95	0.102419	0.559747	0.182973	0.854819	0.999426	NOT_sig	rs	kidney
rno_28s-rRNA-402	1915.68	0.358506	0.521466	0.687496	0.49177	0.999426	NOT_sig	rs	kidney
rno_28s-rRNA-403	2486.19	-0.0334201	0.690516	-0.0483987	0.961398	0.999426	NOT_sig	rs	kidney
rno_28s-rRNA-404	1076.14	-0.0743941	0.835056	-0.0890887	0.929011	0.999426	NOT_sig	rs	kidney
rno_28s-rRNA-405	1487.12	-0.450907	0.778246	-0.579389	0.562326	0.999426	NOT_sig	rs	kidney
rno_28s-rRNA-406	1995.07	-0.717516	0.912536	-0.786288	0.431699	0.999426	NOT_sig	rs	kidney
rno_28s-rRNA-407	2971.42	0.223694	0.769334	0.290763	0.771232	0.999426	NOT_sig	rs	kidney
rno_28s-rRNA-408	3335.26	-0.20707	0.580618	-0.356637	0.721364	0.999426	NOT_sig	rs	kidney
rno_28s-rRNA-409	2752.07	-0.276551	0.575522	-0.480521	0.630857	0.999426	NOT_sig	rs	kidney
rno_28s-rRNA-41	49119.9	-0.063768	0.596847	-0.106841	0.914915	0.999426	NOT_sig	rs	kidney
rno_28s-rRNA-410	2542.41	-0.782181	0.832109	-0.939998	0.347218	0.999426	NOT_sig	rs	kidney
rno_28s-rRNA-419	1255.77	0.51571	0.758812	0.679628	0.49674	0.999426	NOT_sig	rs	kidney
rno_28s-rRNA-42	38511.8	-0.310607	0.59241	-0.52431	0.600063	0.999426	NOT_sig	rs	kidney
rno_28s-rRNA-420	1669.89	-0.121545	0.57069	-0.212979	0.831343	0.999426	NOT_sig	rs	kidney
rno_28s-rRNA-421	3650.4	-0.465621	0.653893	-0.712075	0.476418	0.999426	NOT_sig	rs	kidney
rno_28s-rRNA-422	1853.87	0.344842	0.731337	0.471523	0.637268	0.999426	NOT_sig	rs	kidney
rno_28s-rRNA-423	1970.96	-0.240209	0.608884	-0.394508	0.693206	0.999426	NOT_sig	rs	kidney
rno_28s-rRNA-424	2203.79	0.0217832	1.19254	0.0182662	0.985426	0.999426	NOT_sig	rs	kidney
rno_28s-rRNA-425	1770.33	0.340797	0.603922	0.564307	0.572545	0.999426	NOT_sig	rs	kidney
rno_28s-rRNA-433	4561.61	-0.568284	0.638712	-0.889735	0.373608	0.999426	NOT_sig	rs	kidney
rno_28s-rRNA-434	1926.33	-0.520475	0.71628	-0.726636	0.467449	0.999426	NOT_sig	rs	kidney
rno_28s-rRNA-435	4075.41	0.201108	0.601758	0.3342	0.738228	0.999426	NOT_sig	rs	kidney
rno_28s-rRNA-436	2828.49	0.140382	0.683459	0.2054	0.83726	0.999426	NOT_sig	rs	kidney
rno_28s-rRNA-437	2175.73	-1.26348	0.809658	-1.56051	0.118639	0.999426	NOT_sig	rs	kidney
rno_28s-rRNA-438	2015.07	0.4185	0.992809	0.421531	0.673367	0.999426	NOT_sig	rs	kidney
rno_28s-rRNA-439	4541.75	0.734014	1.07371	0.683623	0.494213	0.999426	NOT_sig	rs	kidney
rno_28s-rRNA-44	30466	-0.24137	0.663347	-0.363866	0.715958	0.999426	NOT_sig	rs	kidney
rno_28s-rRNA-444	2425.25	0.0215989	0.6773	0.0318897	0.97456	0.999426	NOT_sig	rs	kidney
rno_28s-rRNA-445	2478.93	0.283515	0.857225	0.330736	0.740844	0.999426	NOT_sig	rs	kidney
rno_28s-rRNA-446	3282.75	0.269699	0.604901	0.445857	0.655701	0.999426	NOT_sig	rs	kidney
rno_28s-rRNA-447	2530.17	-0.388783	0.657059	-0.591702	0.55405	0.999426	NOT_sig	rs	kidney
rno_28s-rRNA-448	1730.42	-0.365829	0.823835	-0.444056	0.657002	0.999426	NOT_sig	rs	kidney
rno_28s-rRNA-449	2660.96	-0.757178	0.568784	-1.33122	0.183116	0.999426	NOT_sig	rs	kidney
rno_28s-rRNA-45	26185.9	0.460974	0.948959	0.485769	0.627131	0.999426	NOT_sig	rs	kidney
rno_28s-rRNA-450	1680.14	0.0462843	0.548646	0.0843609	0.93277	0.999426	NOT_sig	rs	kidney
rno_28s-rRNA-451	1907.26	0.140356	0.628493	0.223322	0.823285	0.999426	NOT_sig	rs	kidney
rno_28s-rRNA-452	1232.57	0.143491	0.903581	0.158802	0.873825	0.999426	NOT_sig	rs	kidney
rno_28s-rRNA-461	1149.54	0.0379392	0.880845	0.0430713	0.965645	0.999426	NOT_sig	rs	kidney
rno_28s-rRNA-462	3793.98	-0.764372	0.720465	-1.06094	0.288716	0.999426	NOT_sig	rs	kidney
rno_28s-rRNA-463	3540.36	-0.0540264	0.56206	-0.096122	0.923424	0.999426	NOT_sig	rs	kidney
rno_28s-rRNA-464	3035.66	-0.415749	0.784508	-0.529948	0.596148	0.999426	NOT_sig	rs	kidney
rno_28s-rRNA-465	2147.69	-0.156986	0.513757	-0.305565	0.759936	0.999426	NOT_sig	rs	kidney
rno_28s-rRNA-466	917.861	-0.484402	0.755655	-0.641036	0.521499	0.999426	NOT_sig	rs	kidney
rno_28s-rRNA-467	2055.09	-0.0806972	0.726613	-0.111059	0.911569	0.999426	NOT_sig	rs	kidney
rno_28s-rRNA-468	3395.95	-0.750355	0.590696	-1.27029	0.203982	0.999426	NOT_sig	rs	kidney
rno_28s-rRNA-469	3005.2	-0.847285	0.887379	-0.954817	0.33967	0.999426	NOT_sig	rs	kidney
rno_28s-rRNA-47	40131.1	-0.124806	0.603503	-0.206802	0.836165	0.999426	NOT_sig	rs	kidney
rno_28s-rRNA-48	25161.5	0.382469	0.510881	0.748647	0.45407	0.999426	NOT_sig	rs	kidney
rno_28s-rRNA-481	1160.29	0.3059	0.780065	0.392147	0.69495	0.999426	NOT_sig	rs	kidney
rno_28s-rRNA-482	1116.71	-0.518612	1.0678	-0.485683	0.627192	0.999426	NOT_sig	rs	kidney
rno_28s-rRNA-483	4902.91	-0.305002	0.612907	-0.497632	0.618743	0.999426	NOT_sig	rs	kidney
rno_28s-rRNA-484	4639.51	-0.750298	0.648742	-1.15654	0.247459	0.999426	NOT_sig	rs	kidney
rno_28s-rRNA-485	1744.39	0.343732	1.04602	0.328608	0.742452	0.999426	NOT_sig	rs	kidney
rno_28s-rRNA-486	1642.99	0.182826	0.55145	0.331537	0.740239	0.999426	NOT_sig	rs	kidney
rno_28s-rRNA-487	4312.79	-0.974904	0.860603	-1.13281	0.257292	0.999426	NOT_sig	rs	kidney
rno_28s-rRNA-488	2765.08	-0.85686	0.951384	-0.900645	0.367777	0.999426	NOT_sig	rs	kidney
rno_28s-rRNA-489	3445.83	-0.162063	0.616498	-0.262876	0.792646	0.999426	NOT_sig	rs	kidney
rno_28s-rRNA-490	3552.36	-0.382152	0.554833	-0.688769	0.490968	0.999426	NOT_sig	rs	kidney
rno_28s-rRNA-491	1444.41	0.131595	0.541207	0.24315	0.807889	0.999426	NOT_sig	rs	kidney
rno_28s-rRNA-492	2481.48	-0.373951	0.577468	-0.647571	0.517262	0.999426	NOT_sig	rs	kidney
rno_28s-rRNA-493	3094.99	0.600384	0.696302	0.862247	0.388551	0.999426	NOT_sig	rs	kidney
rno_28s-rRNA-494	3568.19	-0.196381	0.609652	-0.32212	0.747362	0.999426	NOT_sig	rs	kidney
rno_28s-rRNA-495	1028.66	0.252506	0.802119	0.314798	0.752915	0.999426	NOT_sig	rs	kidney
rno_28s-rRNA-496	2123.41	-0.642505	0.842409	-0.7627	0.445643	0.999426	NOT_sig	rs	kidney
rno_28s-rRNA-497	1699.63	-0.355262	0.770908	-0.460837	0.644916	0.999426	NOT_sig	rs	kidney
rno_28s-rRNA-498	750.859	0.103011	0.720161	0.143038	0.88626	0.999426	NOT_sig	rs	kidney
rno_28s-rRNA-499	3493.4	-1.34606	0.769265	-1.7498	0.0801526	0.999426	DOWN	rs	kidney
rno_28s-rRNA-50	30776.4	0.40261	0.668433	0.602319	0.546962	0.999426	NOT_sig	rs	kidney
rno_28s-rRNA-500	1684.24	-0.670272	0.819488	-0.817916	0.413405	0.999426	NOT_sig	rs	kidney
rno_28s-rRNA-501	2938.09	-0.0912539	0.582213	-0.156736	0.875453	0.999426	NOT_sig	rs	kidney
rno_28s-rRNA-502	1761.73	0.185123	1.17418	0.157661	0.874724	0.999426	NOT_sig	rs	kidney
rno_28s-rRNA-503	3649.47	0.493968	0.810385	0.609547	0.542162	0.999426	NOT_sig	rs	kidney
rno_28s-rRNA-504	1057.1	0.368459	0.643679	0.572427	0.567033	0.999426	NOT_sig	rs	kidney
rno_28s-rRNA-505	4383.21	0.36855	0.988032	0.373014	0.709138	0.999426	NOT_sig	rs	kidney
rno_28s-rRNA-51	28189.3	0.196788	0.646378	0.304447	0.760787	0.999426	NOT_sig	rs	kidney
rno_28s-rRNA-513	2285.36	-0.26981	0.658535	-0.409713	0.682017	0.999426	NOT_sig	rs	kidney
rno_28s-rRNA-514	6557.23	-0.360761	0.631533	-0.571247	0.567832	0.999426	NOT_sig	rs	kidney
rno_28s-rRNA-515	1256.6	0.0345703	0.642129	0.0538369	0.957065	0.999426	NOT_sig	rs	kidney
rno_28s-rRNA-516	1674.67	-0.0901293	0.551623	-0.163389	0.870212	0.999426	NOT_sig	rs	kidney
rno_28s-rRNA-517	1389.51	0.381389	0.960819	0.396942	0.69141	0.999426	NOT_sig	rs	kidney
rno_28s-rRNA-518	2823.44	-0.273759	0.659549	-0.41507	0.678091	0.999426	NOT_sig	rs	kidney
rno_28s-rRNA-519	3108.57	0.614065	1.13075	0.543059	0.587089	0.999426	NOT_sig	rs	kidney
rno_28s-rRNA-52	32708.2	0.0846532	0.569478	0.14865	0.881829	0.999426	NOT_sig	rs	kidney
rno_28s-rRNA-520	1234.88	-0.342702	0.939198	-0.364888	0.715195	0.999426	NOT_sig	rs	kidney
rno_28s-rRNA-521	3326.36	-0.188611	0.549037	-0.34353	0.7312	0.999426	NOT_sig	rs	kidney
rno_28s-rRNA-522	3156.89	-0.0224569	0.608207	-0.0369231	0.970546	0.999426	NOT_sig	rs	kidney
rno_28s-rRNA-523	3901.1	-0.0537766	0.597961	-0.0899334	0.92834	0.999426	NOT_sig	rs	kidney
rno_28s-rRNA-524	1916.21	-0.0661977	0.556501	-0.118953	0.905312	0.999426	NOT_sig	rs	kidney
rno_28s-rRNA-525	988.357	-0.101943	0.932026	-0.109378	0.912902	0.999426	NOT_sig	rs	kidney
rno_28s-rRNA-526	3892.53	-0.055233	0.700496	-0.0788484	0.937153	0.999426	NOT_sig	rs	kidney
rno_28s-rRNA-527	7234.36	-1.51666	0.750877	-2.01986	0.0433984	0.999426	DOWN	rs	kidney
rno_28s-rRNA-528	2449.36	-0.191068	0.618068	-0.309138	0.757217	0.999426	NOT_sig	rs	kidney
rno_28s-rRNA-53	30002.7	-0.209409	0.477613	-0.438449	0.661061	0.999426	NOT_sig	rs	kidney
rno_28s-rRNA-537	1800.68	0.0269247	0.544096	0.0494852	0.960533	0.999426	NOT_sig	rs	kidney
rno_28s-rRNA-538	2384.92	-0.0112002	0.613468	-0.0182572	0.985434	0.999426	NOT_sig	rs	kidney
rno_28s-rRNA-539	3946.54	-0.116934	0.65554	-0.178378	0.858426	0.999426	NOT_sig	rs	kidney
rno_28s-rRNA-54	36023	-0.301655	0.605595	-0.498114	0.618404	0.999426	NOT_sig	rs	kidney
rno_28s-rRNA-540	3210.7	-0.258375	0.562175	-0.459599	0.645804	0.999426	NOT_sig	rs	kidney
rno_28s-rRNA-541	1755.33	-0.430488	0.775461	-0.555138	0.5788	0.999426	NOT_sig	rs	kidney
rno_28s-rRNA-542	4186.2	-0.259522	0.672553	-0.385877	0.699588	0.999426	NOT_sig	rs	kidney
rno_28s-rRNA-543	1526.12	-0.138639	1.19967	-0.115564	0.907998	0.999426	NOT_sig	rs	kidney
rno_28s-rRNA-544	1637.06	-0.0947252	0.824505	-0.114887	0.908535	0.999426	NOT_sig	rs	kidney
rno_28s-rRNA-545	2555.6	0.0072522	0.49617	0.0146164	0.988338	0.999426	NOT_sig	rs	kidney
rno_28s-rRNA-546	4409.01	0.614858	1.15855	0.530715	0.595616	0.999426	NOT_sig	rs	kidney
rno_28s-rRNA-547	2894.63	0.694768	0.943376	0.73647	0.461445	0.999426	NOT_sig	rs	kidney
rno_28s-rRNA-548	533.995	0.581052	1.15134	0.504677	0.613786	0.999426	NOT_sig	rs	kidney
rno_28s-rRNA-549	2357.57	-1.13531	0.760479	-1.49289	0.135466	0.999426	NOT_sig	rs	kidney
rno_28s-rRNA-550	3440.06	-0.173156	0.644017	-0.268868	0.788031	0.999426	NOT_sig	rs	kidney
rno_28s-rRNA-551	951.066	0.0891917	0.839661	0.106224	0.915405	0.999426	NOT_sig	rs	kidney
rno_28s-rRNA-552	2732.75	0.592731	0.693106	0.855181	0.392451	0.999426	NOT_sig	rs	kidney
rno_28s-rRNA-553	1484.84	-0.38659	1.05036	-0.368054	0.712833	0.999426	NOT_sig	rs	kidney
rno_28s-rRNA-554	2084.88	0.0712589	0.636801	0.111901	0.910902	0.999426	NOT_sig	rs	kidney
rno_28s-rRNA-56	28772.8	0.0305063	0.587578	0.0519188	0.958593	0.999426	NOT_sig	rs	kidney
rno_28s-rRNA-562	1026.81	0.403451	1.01751	0.396508	0.69173	0.999426	NOT_sig	rs	kidney
rno_28s-rRNA-563	871.725	-0.699459	0.88574	-0.789689	0.429709	0.999426	NOT_sig	rs	kidney
rno_28s-rRNA-564	1874.99	-0.075697	0.621094	-0.121877	0.902996	0.999426	NOT_sig	rs	kidney
rno_28s-rRNA-565	1682.8	-0.262869	0.743021	-0.353784	0.723501	0.999426	NOT_sig	rs	kidney
rno_28s-rRNA-566	2828.7	0.190475	0.933512	0.204042	0.838321	0.999426	NOT_sig	rs	kidney
rno_28s-rRNA-567	2164.66	-0.0929899	0.623362	-0.149175	0.881416	0.999426	NOT_sig	rs	kidney
rno_28s-rRNA-568	1513.31	-0.522264	0.727879	-0.717516	0.473056	0.999426	NOT_sig	rs	kidney
rno_28s-rRNA-569	1230.52	-0.425433	0.729479	-0.583201	0.559758	0.999426	NOT_sig	rs	kidney
rno_28s-rRNA-570	1773.75	-0.425201	0.684354	-0.621317	0.534391	0.999426	NOT_sig	rs	kidney
rno_28s-rRNA-571	1895.43	-0.174922	0.588219	-0.297375	0.76618	0.999426	NOT_sig	rs	kidney
rno_28s-rRNA-572	2538.63	-0.180529	0.580848	-0.310803	0.75595	0.999426	NOT_sig	rs	kidney
rno_28s-rRNA-573	1564	-0.194705	0.545923	-0.356654	0.721351	0.999426	NOT_sig	rs	kidney
rno_28s-rRNA-574	961.741	0.716933	0.949889	0.754754	0.450396	0.999426	NOT_sig	rs	kidney
rno_28s-rRNA-575	1609.65	0.341243	0.578721	0.589649	0.555426	0.999426	NOT_sig	rs	kidney
rno_28s-rRNA-576	1798.47	-0.684516	0.704916	-0.971061	0.331518	0.999426	NOT_sig	rs	kidney
rno_28s-rRNA-577	776.293	0.733548	0.840451	0.872804	0.38277	0.999426	NOT_sig	rs	kidney
rno_28s-rRNA-58	20222	-0.134159	0.622635	-0.21547	0.829401	0.999426	NOT_sig	rs	kidney
rno_28s-rRNA-589	1341.84	-0.192003	0.760553	-0.252452	0.800692	0.999426	NOT_sig	rs	kidney
rno_28s-rRNA-59	31393.2	-0.129094	0.544947	-0.236892	0.81274	0.999426	NOT_sig	rs	kidney
rno_28s-rRNA-590	1342.93	-0.0774598	0.623813	-0.124171	0.90118	0.999426	NOT_sig	rs	kidney
rno_28s-rRNA-591	1478.87	0.271668	1.05483	0.257547	0.796757	0.999426	NOT_sig	rs	kidney
rno_28s-rRNA-592	2127.76	-0.423359	0.598393	-0.707494	0.47926	0.999426	NOT_sig	rs	kidney
rno_28s-rRNA-593	1507.88	0.244649	0.858178	0.28508	0.775583	0.999426	NOT_sig	rs	kidney
rno_28s-rRNA-594	2160.25	0.0554029	0.654511	0.0846478	0.932541	0.999426	NOT_sig	rs	kidney
rno_28s-rRNA-595	2178.24	-0.0292609	0.635596	-0.046037	0.963281	0.999426	NOT_sig	rs	kidney
rno_28s-rRNA-596	3084.82	-0.351676	0.5756	-0.610973	0.541218	0.999426	NOT_sig	rs	kidney
rno_28s-rRNA-597	1484.77	-0.612975	0.949899	-0.645305	0.518729	0.999426	NOT_sig	rs	kidney
rno_28s-rRNA-598	2253.67	0.198425	0.620559	0.319751	0.749157	0.999426	NOT_sig	rs	kidney
rno_28s-rRNA-599	1873.74	0.390702	0.794268	0.491902	0.622789	0.999426	NOT_sig	rs	kidney
rno_28s-rRNA-6	287301	-0.136151	0.608769	-0.22365	0.82303	0.999426	NOT_sig	rs	kidney
rno_28s-rRNA-600	2076.09	0.344501	0.966263	0.356529	0.721445	0.999426	NOT_sig	rs	kidney
rno_28s-rRNA-601	1240.94	-0.859026	1.03705	-0.828337	0.40748	0.999426	NOT_sig	rs	kidney
rno_28s-rRNA-602	3402.05	-0.237552	0.589249	-0.403143	0.686843	0.999426	NOT_sig	rs	kidney
rno_28s-rRNA-603	1118.81	1.01374	0.609311	1.66375	0.0961628	0.999426	UP	rs	kidney
rno_28s-rRNA-604	687.033	-0.0214793	0.849315	-0.0252902	0.979824	0.999426	NOT_sig	rs	kidney
rno_28s-rRNA-605	2798.42	0.129163	0.632674	0.204154	0.838233	0.999426	NOT_sig	rs	kidney
rno_28s-rRNA-606	1709.42	-0.183383	0.689356	-0.266022	0.790223	0.999426	NOT_sig	rs	kidney
rno_28s-rRNA-607	981.065	0.119025	1.0674	0.111509	0.911213	0.999426	NOT_sig	rs	kidney
rno_28s-rRNA-608	2680.52	0.108072	0.867223	0.124619	0.900825	0.999426	NOT_sig	rs	kidney
rno_28s-rRNA-609	1533.69	-0.0237642	0.679439	-0.0349762	0.972099	0.999426	NOT_sig	rs	kidney
rno_28s-rRNA-610	2694.23	0.402565	0.637	0.631971	0.527406	0.999426	NOT_sig	rs	kidney
rno_28s-rRNA-611	1882.71	0.255404	0.605929	0.421508	0.673384	0.999426	NOT_sig	rs	kidney
rno_28s-rRNA-62	23425.6	-0.100079	0.566354	-0.176708	0.859738	0.999426	NOT_sig	rs	kidney
rno_28s-rRNA-623	3237.72	-0.283472	0.598201	-0.473874	0.63559	0.999426	NOT_sig	rs	kidney
rno_28s-rRNA-624	2180.17	0.11787	0.677116	0.174077	0.861805	0.999426	NOT_sig	rs	kidney
rno_28s-rRNA-625	1794.99	-0.399335	0.712216	-0.560694	0.575006	0.999426	NOT_sig	rs	kidney
rno_28s-rRNA-626	2982.24	-0.120491	0.551792	-0.218364	0.827146	0.999426	NOT_sig	rs	kidney
rno_28s-rRNA-627	2146.09	-1.30549	0.566751	-2.30347	0.0212526	0.999426	DOWN	rs	kidney
rno_28s-rRNA-628	2199.21	-0.0651474	0.599409	-0.108686	0.913451	0.999426	NOT_sig	rs	kidney
rno_28s-rRNA-629	4151.96	-0.284535	0.615994	-0.461913	0.644144	0.999426	NOT_sig	rs	kidney
rno_28s-rRNA-63	25520.9	0.162523	0.532118	0.305428	0.760041	0.999426	NOT_sig	rs	kidney
rno_28s-rRNA-630	864.909	-0.0845534	0.904567	-0.0934739	0.925527	0.999426	NOT_sig	rs	kidney
rno_28s-rRNA-631	1649.77	-0.487646	0.54976	-0.887016	0.37507	0.999426	NOT_sig	rs	kidney
rno_28s-rRNA-632	2117.88	0.159238	0.574992	0.276939	0.781827	0.999426	NOT_sig	rs	kidney
rno_28s-rRNA-633	2052.25	-0.038134	0.690015	-0.0552656	0.955927	0.999426	NOT_sig	rs	kidney
rno_28s-rRNA-634	1304.26	0.176195	0.710719	0.24791	0.804204	0.999426	NOT_sig	rs	kidney
rno_28s-rRNA-635	1158.83	-0.299319	1.15153	-0.259931	0.794917	0.999426	NOT_sig	rs	kidney
rno_28s-rRNA-636	2140.59	0.266899	0.886584	0.301043	0.763382	0.999426	NOT_sig	rs	kidney
rno_28s-rRNA-637	1958.52	0.163496	0.716746	0.228109	0.819561	0.999426	NOT_sig	rs	kidney
rno_28s-rRNA-638	1880.56	-0.339518	0.693823	-0.489344	0.624598	0.999426	NOT_sig	rs	kidney
rno_28s-rRNA-639	891.919	-0.483036	1.01325	-0.476721	0.633561	0.999426	NOT_sig	rs	kidney
rno_28s-rRNA-64	31496.5	0.164619	0.5771	0.285253	0.775451	0.999426	NOT_sig	rs	kidney
rno_28s-rRNA-640	2733.48	0.382579	0.868243	0.440636	0.659476	0.999426	NOT_sig	rs	kidney
rno_28s-rRNA-641	2025.51	-0.139866	0.580156	-0.241083	0.809491	0.999426	NOT_sig	rs	kidney
rno_28s-rRNA-642	3844.72	-0.473268	0.551227	-0.858572	0.390577	0.999426	NOT_sig	rs	kidney
rno_28s-rRNA-643	1647.66	-0.0114825	0.582914	-0.0196984	0.984284	0.999426	NOT_sig	rs	kidney
rno_28s-rRNA-644	1814.56	0.0747173	0.701907	0.106449	0.915226	0.999426	NOT_sig	rs	kidney
rno_28s-rRNA-645	3997.36	0.0933245	0.653531	0.1428	0.886448	0.999426	NOT_sig	rs	kidney
rno_28s-rRNA-646	570.58	-0.0775255	1.00608	-0.0770567	0.938578	0.999426	NOT_sig	rs	kidney
rno_28s-rRNA-647	2411.56	0.0384942	0.572633	0.0672231	0.946404	0.999426	NOT_sig	rs	kidney
rno_28s-rRNA-66	21345.3	-0.208023	0.643148	-0.323445	0.746358	0.999426	NOT_sig	rs	kidney
rno_28s-rRNA-662	2554.45	-0.0350025	0.609103	-0.0574657	0.954174	0.999426	NOT_sig	rs	kidney
rno_28s-rRNA-663	1037.77	0.062699	0.810182	0.0773887	0.938314	0.999426	NOT_sig	rs	kidney
rno_28s-rRNA-664	1915.24	-0.427154	0.658206	-0.648967	0.516359	0.999426	NOT_sig	rs	kidney
rno_28s-rRNA-665	2326.22	0.472935	0.910528	0.519408	0.603476	0.999426	NOT_sig	rs	kidney
rno_28s-rRNA-666	2048.39	0.402658	0.968601	0.415711	0.677622	0.999426	NOT_sig	rs	kidney
rno_28s-rRNA-667	1095.82	-0.648531	0.848657	-0.764186	0.444757	0.999426	NOT_sig	rs	kidney
rno_28s-rRNA-668	938.348	-0.637685	0.92613	-0.688548	0.491108	0.999426	NOT_sig	rs	kidney
rno_28s-rRNA-669	2646.33	0.342024	1.08687	0.314686	0.753	0.999426	NOT_sig	rs	kidney
rno_28s-rRNA-670	777.095	0.0220106	0.863136	0.0255008	0.979656	0.999426	NOT_sig	rs	kidney
rno_28s-rRNA-671	1157.54	0.0708508	0.865811	0.0818317	0.934781	0.999426	NOT_sig	rs	kidney
rno_28s-rRNA-672	1967.14	-0.132986	0.566094	-0.234919	0.814272	0.999426	NOT_sig	rs	kidney
rno_28s-rRNA-673	940.8	-0.625146	0.895534	-0.698071	0.485133	0.999426	NOT_sig	rs	kidney
rno_28s-rRNA-674	1298.23	-0.113468	0.583629	-0.194418	0.845848	0.999426	NOT_sig	rs	kidney
rno_28s-rRNA-675	1222.03	-0.444822	0.815564	-0.545417	0.585467	0.999426	NOT_sig	rs	kidney
rno_28s-rRNA-676	1244.74	-0.464039	0.592946	-0.782599	0.433863	0.999426	NOT_sig	rs	kidney
rno_28s-rRNA-677	1816.19	0.043746	0.617468	0.0708474	0.943519	0.999426	NOT_sig	rs	kidney
rno_28s-rRNA-678	1738.36	0.927342	0.819252	1.13194	0.257661	0.999426	NOT_sig	rs	kidney
rno_28s-rRNA-679	1951.71	0.053266	0.587446	0.0906739	0.927752	0.999426	NOT_sig	rs	kidney
rno_28s-rRNA-680	1240.2	0.221605	0.742904	0.298296	0.765478	0.999426	NOT_sig	rs	kidney
rno_28s-rRNA-681	2588.29	-0.116963	0.600065	-0.194917	0.845458	0.999426	NOT_sig	rs	kidney
rno_28s-rRNA-69	11483.6	0.776263	0.890929	0.871296	0.383593	0.999426	NOT_sig	rs	kidney
rno_28s-rRNA-699	1410.17	-0.42605	0.86367	-0.493302	0.621799	0.999426	NOT_sig	rs	kidney
rno_28s-rRNA-7	214027	-0.0944025	0.534471	-0.176628	0.859801	0.999426	NOT_sig	rs	kidney
rno_28s-rRNA-70	9012.48	0.163046	0.654444	0.249137	0.803255	0.999426	NOT_sig	rs	kidney
rno_28s-rRNA-700	762.151	0.0329046	0.894025	0.0368051	0.97064	0.999426	NOT_sig	rs	kidney
rno_28s-rRNA-701	1973.3	-0.141072	0.671281	-0.210154	0.833548	0.999426	NOT_sig	rs	kidney
rno_28s-rRNA-702	701.636	0.0686302	0.720542	0.0952481	0.924118	0.999426	NOT_sig	rs	kidney
rno_28s-rRNA-703	698.265	0.0431838	0.839245	0.0514555	0.958963	0.999426	NOT_sig	rs	kidney
rno_28s-rRNA-704	1883.34	0.353563	0.68262	0.517949	0.604494	0.999426	NOT_sig	rs	kidney
rno_28s-rRNA-705	1631.86	0.416138	0.709541	0.586488	0.557547	0.999426	NOT_sig	rs	kidney
rno_28s-rRNA-706	1283.15	-0.51809	0.948197	-0.546395	0.584794	0.999426	NOT_sig	rs	kidney
rno_28s-rRNA-707	1856.77	-0.17166	0.536483	-0.319972	0.74899	0.999426	NOT_sig	rs	kidney
rno_28s-rRNA-708	1092.72	-0.539728	0.976976	-0.552448	0.580642	0.999426	NOT_sig	rs	kidney
rno_28s-rRNA-709	1500.91	0.313026	0.588862	0.531578	0.595019	0.999426	NOT_sig	rs	kidney
rno_28s-rRNA-71	75198	-1.20769	0.930708	-1.29761	0.194422	0.999426	NOT_sig	rs	kidney
rno_28s-rRNA-710	1217.42	-0.140801	0.613708	-0.229426	0.818537	0.999426	NOT_sig	rs	kidney
rno_28s-rRNA-711	2453.05	-0.748671	0.851708	-0.879023	0.379389	0.999426	NOT_sig	rs	kidney
rno_28s-rRNA-712	1929.38	-0.143378	0.694411	-0.206475	0.83642	0.999426	NOT_sig	rs	kidney
rno_28s-rRNA-713	1916.47	-0.271627	0.574756	-0.472594	0.636503	0.999426	NOT_sig	rs	kidney
rno_28s-rRNA-714	1180.98	0.0913278	0.586012	0.155846	0.876154	0.999426	NOT_sig	rs	kidney
rno_28s-rRNA-715	3283.78	0.343111	0.549885	0.623969	0.532648	0.999426	NOT_sig	rs	kidney
rno_28s-rRNA-716	936.361	-0.374317	0.700825	-0.534109	0.593266	0.999426	NOT_sig	rs	kidney
rno_28s-rRNA-717	3291.16	-0.163449	0.547868	-0.298336	0.765447	0.999426	NOT_sig	rs	kidney
rno_28s-rRNA-718	435.084	0.0346005	0.857937	0.0403299	0.96783	0.999426	NOT_sig	rs	kidney
rno_28s-rRNA-719	1091.24	-0.581052	0.715957	-0.811574	0.417036	0.999426	NOT_sig	rs	kidney
rno_28s-rRNA-72	26950.6	0.603855	1.13564	0.531731	0.594912	0.999426	NOT_sig	rs	kidney
rno_28s-rRNA-720	1459.97	-0.207407	0.720582	-0.287833	0.773475	0.999426	NOT_sig	rs	kidney
rno_28s-rRNA-721	1152.85	0.209747	0.670966	0.312604	0.754581	0.999426	NOT_sig	rs	kidney
rno_28s-rRNA-722	2045.28	-0.184739	0.628337	-0.294013	0.768748	0.999426	NOT_sig	rs	kidney
rno_28s-rRNA-723	787.806	0.249476	0.906844	0.275103	0.783237	0.999426	NOT_sig	rs	kidney
rno_28s-rRNA-724	1447.82	0.556243	0.969766	0.573585	0.566249	0.999426	NOT_sig	rs	kidney
rno_28s-rRNA-725	2893.5	0.280003	1.00859	0.277617	0.781306	0.999426	NOT_sig	rs	kidney
rno_28s-rRNA-726	874.489	-0.257954	0.807652	-0.319388	0.749433	0.999426	NOT_sig	rs	kidney
rno_28s-rRNA-727	2542.25	0.13137	0.669193	0.196311	0.844367	0.999426	NOT_sig	rs	kidney
rno_28s-rRNA-728	1540.62	-0.211662	0.542644	-0.390056	0.696495	0.999426	NOT_sig	rs	kidney
rno_28s-rRNA-729	1295.43	-0.010655	0.586839	-0.0181566	0.985514	0.999426	NOT_sig	rs	kidney
rno_28s-rRNA-730	2219.14	-0.160373	0.670029	-0.239352	0.810833	0.999426	NOT_sig	rs	kidney
rno_28s-rRNA-731	1812.33	-1.0398	0.795653	-1.30686	0.191262	0.999426	NOT_sig	rs	kidney
rno_28s-rRNA-732	1005.32	0.494275	0.561748	0.879887	0.378921	0.999426	NOT_sig	rs	kidney
rno_28s-rRNA-733	1175.5	0.0393651	0.659889	0.0596542	0.952431	0.999426	NOT_sig	rs	kidney
rno_28s-rRNA-734	694.909	-0.622854	0.828546	-0.751743	0.452206	0.999426	NOT_sig	rs	kidney
rno_28s-rRNA-735	2956.56	-0.842061	0.856367	-0.983294	0.325463	0.999426	NOT_sig	rs	kidney
rno_28s-rRNA-736	389.76	0.152849	1.09921	0.139054	0.889407	0.999426	NOT_sig	rs	kidney
rno_28s-rRNA-74	21366.5	0.688155	0.942081	0.730462	0.465108	0.999426	NOT_sig	rs	kidney
rno_28s-rRNA-75	18614.2	-0.368818	0.624297	-0.590774	0.554672	0.999426	NOT_sig	rs	kidney
rno_28s-rRNA-753	1115.96	-0.168179	0.729781	-0.230452	0.817741	0.999426	NOT_sig	rs	kidney
rno_28s-rRNA-754	696.978	-0.0432594	0.6175	-0.0700558	0.944149	0.999426	NOT_sig	rs	kidney
rno_28s-rRNA-755	1336.07	-0.564523	0.929509	-0.607334	0.543629	0.999426	NOT_sig	rs	kidney
rno_28s-rRNA-756	422.921	-0.463166	0.979586	-0.472818	0.636343	0.999426	NOT_sig	rs	kidney
rno_28s-rRNA-757	4085.4	0.85419	0.961696	0.888211	0.374427	0.999426	NOT_sig	rs	kidney
rno_28s-rRNA-758	928.792	-0.319466	0.968492	-0.329859	0.741507	0.999426	NOT_sig	rs	kidney
rno_28s-rRNA-759	2261.91	-0.18658	0.634011	-0.294286	0.768539	0.999426	NOT_sig	rs	kidney
rno_28s-rRNA-76	10303.7	-0.630889	0.751762	-0.839214	0.401349	0.999426	NOT_sig	rs	kidney
rno_28s-rRNA-760	2601.57	0.134065	0.619688	0.216343	0.82872	0.999426	NOT_sig	rs	kidney
rno_28s-rRNA-761	1071.85	-0.446126	0.856181	-0.521065	0.602322	0.999426	NOT_sig	rs	kidney
rno_28s-rRNA-762	1012.31	-0.185909	0.677273	-0.274496	0.783704	0.999426	NOT_sig	rs	kidney
rno_28s-rRNA-763	2472.65	-0.213204	0.737669	-0.289024	0.772563	0.999426	NOT_sig	rs	kidney
rno_28s-rRNA-764	537.412	-0.146519	0.935024	-0.1567	0.875481	0.999426	NOT_sig	rs	kidney
rno_28s-rRNA-765	982.833	0.115777	0.871328	0.132874	0.894293	0.999426	NOT_sig	rs	kidney
rno_28s-rRNA-766	678.436	0.266102	0.827851	0.321437	0.747879	0.999426	NOT_sig	rs	kidney
rno_28s-rRNA-767	1202.96	-1.05118	0.854866	-1.22964	0.218833	0.999426	NOT_sig	rs	kidney
rno_28s-rRNA-768	2414.73	-0.133878	0.634908	-0.210862	0.832995	0.999426	NOT_sig	rs	kidney
rno_28s-rRNA-769	767.242	-0.102276	0.853867	-0.119779	0.904658	0.999426	NOT_sig	rs	kidney
rno_28s-rRNA-77	14312.3	0.0781237	0.563876	0.138548	0.889808	0.999426	NOT_sig	rs	kidney
rno_28s-rRNA-770	499.491	0.626272	1.00168	0.625219	0.531828	0.999426	NOT_sig	rs	kidney
rno_28s-rRNA-771	1241.08	-0.258291	0.661563	-0.390426	0.696221	0.999426	NOT_sig	rs	kidney
rno_28s-rRNA-772	1689.32	0.0485158	0.693473	0.0699606	0.944225	0.999426	NOT_sig	rs	kidney
rno_28s-rRNA-773	1396.16	-0.357906	0.705358	-0.50741	0.611867	0.999426	NOT_sig	rs	kidney
rno_28s-rRNA-774	1091.54	-0.018678	1.22615	-0.015233	0.987846	0.999426	NOT_sig	rs	kidney
rno_28s-rRNA-775	1304.22	0.0543211	0.70543	0.0770042	0.93862	0.999426	NOT_sig	rs	kidney
rno_28s-rRNA-776	1347.65	0.0639038	0.617905	0.10342	0.91763	0.999426	NOT_sig	rs	kidney
rno_28s-rRNA-777	926.155	0.827589	1.03679	0.798222	0.424741	0.999426	NOT_sig	rs	kidney
rno_28s-rRNA-778	1746.88	-0.528857	0.641912	-0.823878	0.410009	0.999426	NOT_sig	rs	kidney
rno_28s-rRNA-779	1533.2	0.144532	0.593791	0.243406	0.807691	0.999426	NOT_sig	rs	kidney
rno_28s-rRNA-78	28583.1	-1.04177	0.628123	-1.65855	0.0972071	0.999426	DOWN	rs	kidney
rno_28s-rRNA-780	934.17	0.274572	0.914205	0.30034	0.763918	0.999426	NOT_sig	rs	kidney
rno_28s-rRNA-79	23888.4	-0.244815	0.665102	-0.368087	0.712809	0.999426	NOT_sig	rs	kidney
rno_28s-rRNA-8	296175	-0.17084	0.560814	-0.304628	0.760649	0.999426	NOT_sig	rs	kidney
rno_28s-rRNA-80	23234.5	0.420184	0.533664	0.787356	0.431073	0.999426	NOT_sig	rs	kidney
rno_28s-rRNA-804	1177.15	0.393333	0.628444	0.625884	0.531391	0.999426	NOT_sig	rs	kidney
rno_28s-rRNA-805	558.249	0.263024	0.915878	0.287182	0.773973	0.999426	NOT_sig	rs	kidney
rno_28s-rRNA-806	987.527	0.665125	0.891692	0.745913	0.45572	0.999426	NOT_sig	rs	kidney
rno_28s-rRNA-807	699.175	-0.173611	0.785153	-0.221118	0.825001	0.999426	NOT_sig	rs	kidney
rno_28s-rRNA-808	195.224	0.314443	0.886184	0.354828	0.722718	0.999426	NOT_sig	rs	kidney
rno_28s-rRNA-809	802.851	-0.770704	0.652343	-1.18144	0.237428	0.999426	NOT_sig	rs	kidney
rno_28s-rRNA-810	764.464	-0.109605	0.818151	-0.133967	0.893429	0.999426	NOT_sig	rs	kidney
rno_28s-rRNA-811	1373.18	-0.383315	0.662444	-0.578637	0.562834	0.999426	NOT_sig	rs	kidney
rno_28s-rRNA-812	1740.76	0.0827979	0.6664	0.124247	0.90112	0.999426	NOT_sig	rs	kidney
rno_28s-rRNA-813	1539.31	0.262783	0.618406	0.424937	0.670883	0.999426	NOT_sig	rs	kidney
rno_28s-rRNA-814	1323.89	-0.185596	0.61862	-0.300015	0.764165	0.999426	NOT_sig	rs	kidney
rno_28s-rRNA-815	2730.4	0.0370656	0.578484	0.0640737	0.948912	0.999426	NOT_sig	rs	kidney
rno_28s-rRNA-816	2458.32	0.205229	0.647768	0.316825	0.751376	0.999426	NOT_sig	rs	kidney
rno_28s-rRNA-817	858.827	-0.6548	0.89739	-0.729672	0.465591	0.999426	NOT_sig	rs	kidney
rno_28s-rRNA-818	1616.03	0.47546	0.869203	0.547007	0.584374	0.999426	NOT_sig	rs	kidney
rno_28s-rRNA-819	1323.9	-0.3458	0.733197	-0.471633	0.637189	0.999426	NOT_sig	rs	kidney
rno_28s-rRNA-820	955.588	0.0724479	0.634448	0.11419	0.909087	0.999426	NOT_sig	rs	kidney
rno_28s-rRNA-821	952.453	-0.464641	0.780469	-0.595336	0.551619	0.999426	NOT_sig	rs	kidney
rno_28s-rRNA-822	1645.49	-0.901291	0.616335	-1.46234	0.143648	0.999426	NOT_sig	rs	kidney
rno_28s-rRNA-823	1165.47	-0.26967	0.909364	-0.296548	0.766811	0.999426	NOT_sig	rs	kidney
rno_28s-rRNA-824	3124.74	-0.149274	0.803018	-0.185891	0.85253	0.999426	NOT_sig	rs	kidney
rno_28s-rRNA-825	863.231	0.0818403	0.697827	0.117279	0.906639	0.999426	NOT_sig	rs	kidney
rno_28s-rRNA-826	840.641	0.0471118	1.16695	0.0403716	0.967797	0.999426	NOT_sig	rs	kidney
rno_28s-rRNA-827	967.682	-0.763671	0.932245	-0.819175	0.412687	0.999426	NOT_sig	rs	kidney
rno_28s-rRNA-828	407.2	0.406841	1.05493	0.385656	0.699751	0.999426	NOT_sig	rs	kidney
rno_28s-rRNA-829	649.368	0.166914	0.847085	0.197045	0.843792	0.999426	NOT_sig	rs	kidney
rno_28s-rRNA-83	28748.6	0.174166	0.5632	0.309243	0.757136	0.999426	NOT_sig	rs	kidney
rno_28s-rRNA-830	3610.09	0.0115215	0.566113	0.0203519	0.983763	0.999426	NOT_sig	rs	kidney
rno_28s-rRNA-831	2287.57	1.13657	1.08912	1.04357	0.296684	0.999426	NOT_sig	rs	kidney
rno_28s-rRNA-832	417.218	-0.0371191	0.906814	-0.0409335	0.967349	0.999426	NOT_sig	rs	kidney
rno_28s-rRNA-833	1726.75	-0.107912	0.650342	-0.165932	0.868211	0.999426	NOT_sig	rs	kidney
rno_28s-rRNA-834	2998.79	-0.367168	0.72743	-0.504746	0.613737	0.999426	NOT_sig	rs	kidney
rno_28s-rRNA-835	500.996	-0.244848	0.711915	-0.343929	0.7309	0.999426	NOT_sig	rs	kidney
rno_28s-rRNA-836	1002.58	0.242875	0.59888	0.405549	0.685074	0.999426	NOT_sig	rs	kidney
rno_28s-rRNA-837	877.652	-0.953871	0.764692	-1.24739	0.212254	0.999426	NOT_sig	rs	kidney
rno_28s-rRNA-838	649.236	0.692361	1.23794	0.559286	0.575966	0.999426	NOT_sig	rs	kidney
rno_28s-rRNA-839	2238.11	0.299989	0.647786	0.4631	0.643293	0.999426	NOT_sig	rs	kidney
rno_28s-rRNA-84	22765.3	-0.233315	0.596338	-0.391247	0.695615	0.999426	NOT_sig	rs	kidney
rno_28s-rRNA-840	1921.34	0.180092	0.76729	0.234712	0.814432	0.999426	NOT_sig	rs	kidney
rno_28s-rRNA-841	1019.62	-0.00681405	0.578417	-0.0117805	0.990601	0.999426	NOT_sig	rs	kidney
rno_28s-rRNA-842	2173.09	0.117997	0.737334	0.160032	0.872856	0.999426	NOT_sig	rs	kidney
rno_28s-rRNA-843	1536	-0.449126	0.519705	-0.864194	0.387481	0.999426	NOT_sig	rs	kidney
rno_28s-rRNA-85	15116.7	0.121297	0.535009	0.22672	0.820642	0.999426	NOT_sig	rs	kidney
rno_28s-rRNA-872	1701.61	-0.495354	0.918477	-0.539321	0.589666	0.999426	NOT_sig	rs	kidney
rno_28s-rRNA-873	874.074	0.364911	0.652648	0.559123	0.576077	0.999426	NOT_sig	rs	kidney
rno_28s-rRNA-874	625.63	0.233109	0.96517	0.241521	0.809151	0.999426	NOT_sig	rs	kidney
rno_28s-rRNA-875	1666.42	0.361208	0.682661	0.529118	0.596723	0.999426	NOT_sig	rs	kidney
rno_28s-rRNA-876	1045.92	-0.0824373	0.863546	-0.0954637	0.923947	0.999426	NOT_sig	rs	kidney
rno_28s-rRNA-877	1300.98	0.177382	0.596878	0.297184	0.766326	0.999426	NOT_sig	rs	kidney
rno_28s-rRNA-878	1399.22	0.204095	0.708609	0.288021	0.77333	0.999426	NOT_sig	rs	kidney
rno_28s-rRNA-879	1322.88	-0.254581	0.718868	-0.354141	0.723233	0.999426	NOT_sig	rs	kidney
rno_28s-rRNA-88	14089	-0.168133	0.591802	-0.284103	0.776332	0.999426	NOT_sig	rs	kidney
rno_28s-rRNA-880	1137.2	0.516607	0.734609	0.70324	0.481906	0.999426	NOT_sig	rs	kidney
rno_28s-rRNA-881	1100.08	-0.181312	0.687002	-0.263917	0.791844	0.999426	NOT_sig	rs	kidney
rno_28s-rRNA-882	1054.18	0.266145	0.875974	0.303827	0.761259	0.999426	NOT_sig	rs	kidney
rno_28s-rRNA-883	1367.22	-0.0538131	0.596526	-0.0902109	0.92812	0.999426	NOT_sig	rs	kidney
rno_28s-rRNA-884	790.752	-0.0213656	0.801594	-0.0266539	0.978736	0.999426	NOT_sig	rs	kidney
rno_28s-rRNA-885	3319.76	0.0930338	0.606214	0.153467	0.87803	0.999426	NOT_sig	rs	kidney
rno_28s-rRNA-886	667.208	-0.393354	0.878363	-0.447826	0.654279	0.999426	NOT_sig	rs	kidney
rno_28s-rRNA-887	817.994	-0.271991	0.879844	-0.309136	0.757218	0.999426	NOT_sig	rs	kidney
rno_28s-rRNA-888	643.735	0.0453188	0.954014	0.0475033	0.962112	0.999426	NOT_sig	rs	kidney
rno_28s-rRNA-889	506.034	-0.282212	0.877512	-0.321604	0.747753	0.999426	NOT_sig	rs	kidney
rno_28s-rRNA-890	3972.5	0.602419	0.70406	0.855637	0.392199	0.999426	NOT_sig	rs	kidney
rno_28s-rRNA-891	1718.06	0.343862	0.697224	0.493187	0.62188	0.999426	NOT_sig	rs	kidney
rno_28s-rRNA-892	810.809	-1.11827	0.773436	-1.44584	0.148221	0.999426	NOT_sig	rs	kidney
rno_28s-rRNA-893	2216.75	-0.19335	0.604591	-0.319803	0.749117	0.999426	NOT_sig	rs	kidney
rno_28s-rRNA-894	347.576	-0.0109432	0.965658	-0.0113324	0.990958	0.999426	NOT_sig	rs	kidney
rno_28s-rRNA-895	1617.82	-0.316766	0.58113	-0.545086	0.585694	0.999426	NOT_sig	rs	kidney
rno_28s-rRNA-896	1115.76	-0.445104	0.72745	-0.611868	0.540625	0.999426	NOT_sig	rs	kidney
rno_28s-rRNA-897	562.057	-0.00772644	0.874457	-0.00883571	0.99295	0.999426	NOT_sig	rs	kidney
rno_28s-rRNA-898	966.864	0.488507	0.712112	0.685998	0.492714	0.999426	NOT_sig	rs	kidney
rno_28s-rRNA-899	1209.39	0.702735	0.70963	0.990284	0.322036	0.999426	NOT_sig	rs	kidney
rno_28s-rRNA-90	18016.1	0.000821088	0.544302	0.00150852	0.998796	0.999426	NOT_sig	rs	kidney
rno_28s-rRNA-900	1582.36	0.431165	0.655137	0.658129	0.510455	0.999426	NOT_sig	rs	kidney
rno_28s-rRNA-901	976.388	-0.702675	0.96131	-0.730956	0.464806	0.999426	NOT_sig	rs	kidney
rno_28s-rRNA-902	1012.67	-0.424706	0.769927	-0.551619	0.58121	0.999426	NOT_sig	rs	kidney
rno_28s-rRNA-903	1259.9	-0.0662425	0.63319	-0.104617	0.91668	0.999426	NOT_sig	rs	kidney
rno_28s-rRNA-904	605.762	0.117534	0.72273	0.162625	0.870814	0.999426	NOT_sig	rs	kidney
rno_28s-rRNA-905	712.492	0.230304	0.626559	0.36757	0.713194	0.999426	NOT_sig	rs	kidney
rno_28s-rRNA-906	1518.11	0.516057	0.5219	0.988805	0.322759	0.999426	NOT_sig	rs	kidney
rno_28s-rRNA-907	372.433	0.0244114	1.02036	0.0239242	0.980913	0.999426	NOT_sig	rs	kidney
rno_28s-rRNA-908	460.507	-0.0586693	1.0356	-0.0566526	0.954822	0.999426	NOT_sig	rs	kidney
rno_28s-rRNA-909	1563.99	-0.380929	0.668589	-0.56975	0.568847	0.999426	NOT_sig	rs	kidney
rno_28s-rRNA-91	26162	-0.290397	0.624026	-0.46536	0.641674	0.999426	NOT_sig	rs	kidney
rno_28s-rRNA-910	2987.23	-1.27294	0.811605	-1.56842	0.116783	0.999426	NOT_sig	rs	kidney
rno_28s-rRNA-911	2113.8	0.4078	1.03286	0.394825	0.692972	0.999426	NOT_sig	rs	kidney
rno_28s-rRNA-92	14083.8	-0.162013	0.542012	-0.29891	0.765008	0.999426	NOT_sig	rs	kidney
rno_28s-rRNA-94	11517.5	-0.0668721	0.557348	-0.119983	0.904497	0.999426	NOT_sig	rs	kidney
rno_28s-rRNA-95	25647.4	-0.0425099	0.583237	-0.0728862	0.941897	0.999426	NOT_sig	rs	kidney
rno_28s-rRNA-96	11213	-0.0175185	0.541885	-0.0323288	0.97421	0.999426	NOT_sig	rs	kidney
rno_28s-rRNA-99	28593.2	0.871076	0.927567	0.939097	0.347681	0.999426	NOT_sig	rs	kidney
rno_5.8s-rRNA-111	12354.3	-0.124518	0.517432	-0.240647	0.809829	0.999426	NOT_sig	rs	kidney
rno_5.8s-rRNA-116	49623.4	-0.0440766	0.776611	-0.056755	0.95474	0.999426	NOT_sig	rs	kidney
rno_5.8s-rRNA-121	15394.9	-0.0925742	0.633433	-0.146147	0.883806	0.999426	NOT_sig	rs	kidney
rno_5.8s-rRNA-287	4031.49	-0.233667	0.521844	-0.447772	0.654318	0.999426	NOT_sig	rs	kidney
rno_5.8s-rRNA-288	6380.4	0.0617558	0.544172	0.113486	0.909645	0.999426	NOT_sig	rs	kidney
rno_5.8s-rRNA-304	8876.38	-0.0518829	0.642174	-0.0807926	0.935607	0.999426	NOT_sig	rs	kidney
rno_5.8s-rRNA-339	8578.05	-0.0555776	0.613526	-0.0905871	0.927821	0.999426	NOT_sig	rs	kidney
rno_5.8s-rRNA-376	2606.09	0.0851811	0.568627	0.149801	0.880921	0.999426	NOT_sig	rs	kidney
rno_5.8s-rRNA-399	4821.78	-0.0499951	0.664907	-0.0751912	0.940063	0.999426	NOT_sig	rs	kidney
rno_5.8s-rRNA-40	38062.2	-0.0170123	0.532954	-0.0319209	0.974535	0.999426	NOT_sig	rs	kidney
rno_5.8s-rRNA-400	4490.75	-0.217361	0.61865	-0.351347	0.725328	0.999426	NOT_sig	rs	kidney
rno_5.8s-rRNA-536	2723.74	-0.01447	0.662399	-0.0218448	0.982572	0.999426	NOT_sig	rs	kidney
rno_5.8s-rRNA-561	3632.54	-0.216253	0.550346	-0.392941	0.694363	0.999426	NOT_sig	rs	kidney
rno_5.8s-rRNA-622	1557.15	-0.179112	0.658868	-0.271848	0.785739	0.999426	NOT_sig	rs	kidney
rno_5.8s-rRNA-698	2347.96	-0.201441	0.580109	-0.347246	0.728407	0.999426	NOT_sig	rs	kidney
rno_5.8s-rRNA-871	1753.86	0.0335556	0.585423	0.0573186	0.954291	0.999426	NOT_sig	rs	kidney
rno_5s-rRNA-126	8735.9	0.235531	0.487791	0.482853	0.6292	0.999426	NOT_sig	rs	kidney
rno_5s-rRNA-398	2792.85	0.370305	0.514751	0.719387	0.471903	0.999426	NOT_sig	rs	kidney
rno_5s-rRNA-432	1608.3	-0.696286	0.875397	-0.795395	0.426384	0.999426	NOT_sig	rs	kidney
rno_5s-rRNA-480	2267.25	0.0859069	0.527153	0.162964	0.870547	0.999426	NOT_sig	rs	kidney
rno_5s-rRNA-510	1301.8	0.409427	0.580165	0.705707	0.48037	0.999426	NOT_sig	rs	kidney
rno_5s-rRNA-511	1848.75	0.11037	0.599865	0.183992	0.85402	0.999426	NOT_sig	rs	kidney
rno_5s-rRNA-512	1063.95	-0.17551	0.608975	-0.288206	0.773189	0.999426	NOT_sig	rs	kidney
rno_5s-rRNA-588	1444.5	-0.317303	0.593017	-0.535066	0.592604	0.999426	NOT_sig	rs	kidney
rno_5s-rRNA-661	1181.85	-0.779475	0.914419	-0.852427	0.393977	0.999426	NOT_sig	rs	kidney
rno_5s-rRNA-697	1094.5	0.295602	0.689877	0.428485	0.668298	0.999426	NOT_sig	rs	kidney
rno_5s-rRNA-751	1356.44	-0.126658	0.625387	-0.202528	0.839504	0.999426	NOT_sig	rs	kidney
rno_5s-rRNA-752	775.063	0.271419	0.577047	0.470359	0.638099	0.999426	NOT_sig	rs	kidney
rno_5s-rRNA-803	1159.59	-0.34326	0.574677	-0.597309	0.550301	0.999426	NOT_sig	rs	kidney
rno_5s-rRNA-867	466.593	0.582058	0.775089	0.750955	0.452679	0.999426	NOT_sig	rs	kidney
rno_5s-rRNA-868	527.29	0.252709	0.651283	0.388017	0.698004	0.999426	NOT_sig	rs	kidney
rno_5s-rRNA-869	629.98	0.0619971	0.627427	0.0988117	0.921288	0.999426	NOT_sig	rs	kidney
rno_5s-rRNA-870	919.261	0.282113	0.576392	0.489446	0.624526	0.999426	NOT_sig	rs	kidney
rno_mt12s-rRNA-119	18311.8	-0.0832832	0.650032	-0.128122	0.898053	0.999426	NOT_sig	rs	kidney
rno_mt12s-rRNA-144	12284.3	-0.184102	0.711704	-0.258678	0.795884	0.999426	NOT_sig	rs	kidney
rno_mt12s-rRNA-172	12382.6	-0.503247	0.688331	-0.731112	0.464711	0.999426	NOT_sig	rs	kidney
rno_mt12s-rRNA-178	13936.7	-0.246379	0.713935	-0.3451	0.730019	0.999426	NOT_sig	rs	kidney
rno_mt12s-rRNA-431	4552.41	-0.215958	0.691359	-0.312367	0.754762	0.999426	NOT_sig	rs	kidney
rno_mt12s-rRNA-46	60278.5	-0.202582	0.742759	-0.272743	0.78505	0.999426	NOT_sig	rs	kidney
rno_mt12s-rRNA-5	412408	-0.180857	0.659744	-0.274132	0.783983	0.999426	NOT_sig	rs	kidney
rno_mt12s-rRNA-659	3751.11	0.3648	0.667726	0.546332	0.584838	0.999426	NOT_sig	rs	kidney
rno_mt12s-rRNA-660	2276.24	-0.266047	0.805415	-0.330322	0.741157	0.999426	NOT_sig	rs	kidney
rno_mt12s-rRNA-750	1126.69	-0.262739	0.757277	-0.346952	0.728627	0.999426	NOT_sig	rs	kidney
rno_mt12s-rRNA-802	2571.42	-0.321024	0.747373	-0.429536	0.667533	0.999426	NOT_sig	rs	kidney
rno_mt16s-rRNA-430	3738.44	-0.479224	0.59021	-0.811955	0.416817	0.999426	NOT_sig	rs	kidney
rno_18s-rRNA-1	3.62215e+06	0.274227	0.260844	1.0513	0.293119	0.774371	NOT_sig	rs	brain
rno_18s-rRNA-10	239561	0.190732	0.307183	0.620908	0.53466	0.867881	NOT_sig	rs	brain
rno_18s-rRNA-100	3004.65	-0.420903	0.4651	-0.904973	0.36548	0.832031	NOT_sig	rs	brain
rno_18s-rRNA-101	30107.3	0.169222	0.24301	0.696358	0.486205	0.867881	NOT_sig	rs	brain
rno_18s-rRNA-102	21155	-0.0795447	0.440213	-0.180696	0.856606	0.993706	NOT_sig	rs	brain
rno_18s-rRNA-104	804.13	0.0883468	0.478818	0.18451	0.853613	0.993706	NOT_sig	rs	brain
rno_18s-rRNA-106	963.433	-0.761048	0.819742	-0.928399	0.3532	0.824432	NOT_sig	rs	brain
rno_18s-rRNA-109	1377.37	-0.348617	0.53189	-0.655431	0.51219	0.867881	NOT_sig	rs	brain
rno_18s-rRNA-110	843.747	-0.0770009	0.59823	-0.128714	0.897584	0.993706	NOT_sig	rs	brain
rno_18s-rRNA-113	66.2804	0.379143	0.467025	0.811827	0.416891	0.846512	NOT_sig	rs	brain
rno_18s-rRNA-115	1254.42	-0.941874	0.620405	-1.51816	0.128974	0.69894	NOT_sig	rs	brain
rno_18s-rRNA-118	1753.78	-0.579143	0.872868	-0.663494	0.507014	0.867881	NOT_sig	rs	brain
rno_18s-rRNA-122	2340	-0.282877	0.417326	-0.677833	0.497878	0.867881	NOT_sig	rs	brain
rno_18s-rRNA-123	732.479	-0.449303	0.694732	-0.646728	0.517808	0.867881	NOT_sig	rs	brain
rno_18s-rRNA-125	369.447	-1.05656	0.674469	-1.56651	0.11723	0.69894	NOT_sig	rs	brain
rno_18s-rRNA-127	649.206	-0.595925	0.940386	-0.633703	0.526275	0.867881	NOT_sig	rs	brain
rno_18s-rRNA-131	3613.58	-0.246199	0.427928	-0.575329	0.565069	0.885179	NOT_sig	rs	brain
rno_18s-rRNA-134	12767.3	0.258718	0.317025	0.816083	0.414453	0.846512	NOT_sig	rs	brain
rno_18s-rRNA-136	113.732	-1.08496	0.748202	-1.45009	0.147032	0.69894	NOT_sig	rs	brain
rno_18s-rRNA-14	148706	0.159569	0.32225	0.495169	0.620481	0.906629	NOT_sig	rs	brain
rno_18s-rRNA-143	1626	-0.616387	0.75447	-0.81698	0.41394	0.846512	NOT_sig	rs	brain
rno_18s-rRNA-149	38598.3	-0.181648	0.452242	-0.401661	0.687934	0.941061	NOT_sig	rs	brain
rno_18s-rRNA-150	1669.94	-0.401849	0.791433	-0.507749	0.611629	0.9044	NOT_sig	rs	brain
rno_18s-rRNA-153	21988.4	0.256767	0.329513	0.779232	0.435843	0.847342	NOT_sig	rs	brain
rno_18s-rRNA-154	21595.5	0.0514146	0.340738	0.150892	0.880061	0.993706	NOT_sig	rs	brain
rno_18s-rRNA-156	1995.54	-1.55979	0.866697	-1.79969	0.0719093	0.69894	DOWN	rs	brain
rno_18s-rRNA-157	700.329	-0.24862	0.853475	-0.291304	0.770819	0.977437	NOT_sig	rs	brain
rno_18s-rRNA-160	0						NOT_sig	rs	brain
rno_18s-rRNA-161	16994.9	0.406148	0.359936	1.12839	0.259155	0.747987	NOT_sig	rs	brain
rno_18s-rRNA-164	1217.45	-1.41099	0.93036	-1.51661	0.129366	0.69894	NOT_sig	rs	brain
rno_18s-rRNA-165	13673.5	0.654377	0.430308	1.52072	0.12833	0.69894	NOT_sig	rs	brain
rno_18s-rRNA-170	618.421	0.177582	0.369593	0.480479	0.630887	0.916027	NOT_sig	rs	brain
rno_18s-rRNA-171	1420.51	-0.575264	0.91677	-0.62749	0.530338	0.867881	NOT_sig	rs	brain
rno_18s-rRNA-174	12.7128	-0.807719	1.01446	-0.796204	0.425913	0.846512	NOT_sig	rs	brain
rno_18s-rRNA-175	2882.89	-0.232661	0.414455	-0.561368	0.574547	0.888204	NOT_sig	rs	brain
rno_18s-rRNA-176	232.174	-0.607983	0.775112	-0.784381	0.432817	0.847342	NOT_sig	rs	brain
rno_18s-rRNA-177	13955	-0.0352604	0.440553	-0.0800365	0.936208	0.996246	NOT_sig	rs	brain
rno_18s-rRNA-18	150149	0.140993	0.316153	0.445963	0.655624	0.933344	NOT_sig	rs	brain
rno_18s-rRNA-189	1021.62	-0.648097	0.702623	-0.922396	0.356322	0.82545	NOT_sig	rs	brain
rno_18s-rRNA-190	3628.24	-0.971959	0.590652	-1.64557	0.0998526	0.69894	DOWN	rs	brain
rno_18s-rRNA-191	800.582	-0.368777	0.843892	-0.436996	0.662114	0.936303	NOT_sig	rs	brain
rno_18s-rRNA-192	1194.04	-0.712501	0.870213	-0.818766	0.41292	0.846512	NOT_sig	rs	brain
rno_18s-rRNA-196	3131.98	-1.19127	0.743464	-1.60233	0.109083	0.69894	NOT_sig	rs	brain
rno_18s-rRNA-197	1079.95	-1.59323	0.961491	-1.65704	0.097512	0.69894	DOWN	rs	brain
rno_18s-rRNA-198	274.829	-0.750464	0.78456	-0.956541	0.338799	0.801759	NOT_sig	rs	brain
rno_18s-rRNA-199	4.86721	-2.22784	1.92824	-1.15537	0.247938	0.747987	NOT_sig	rs	brain
rno_18s-rRNA-200	4936.99	-0.710311	1.00056	-0.709917	0.477756	0.867881	NOT_sig	rs	brain
rno_18s-rRNA-204	14435.1	0.156881	0.365598	0.429107	0.667845	0.937222	NOT_sig	rs	brain
rno_18s-rRNA-205	12505.7	0.246084	0.263898	0.932494	0.351081	0.821566	NOT_sig	rs	brain
rno_18s-rRNA-21	33115.4	-1.12043	0.695567	-1.61081	0.10722	0.69894	NOT_sig	rs	brain
rno_18s-rRNA-210	4624.96	-0.760308	0.551463	-1.37871	0.167984	0.699792	NOT_sig	rs	brain
rno_18s-rRNA-211	7.42373	-0.26373	0.794659	-0.331878	0.739981	0.962289	NOT_sig	rs	brain
rno_18s-rRNA-214	1361.8	-0.132094	0.568056	-0.232537	0.816121	0.988371	NOT_sig	rs	brain
rno_18s-rRNA-215	8.39696	-0.940441	1.04342	-0.901305	0.367426	0.832044	NOT_sig	rs	brain
rno_18s-rRNA-216	51.8037	-0.77586	0.485142	-1.59924	0.109766	0.69894	NOT_sig	rs	brain
rno_18s-rRNA-22	3492.28	-0.754224	0.668106	-1.1289	0.258941	0.747987	NOT_sig	rs	brain
rno_18s-rRNA-221	13015.8	0.181285	0.359677	0.504023	0.614245	0.904687	NOT_sig	rs	brain
rno_18s-rRNA-226	1.96705	0.746262	1.53804	0.485203	0.627532	0.913196	NOT_sig	rs	brain
rno_18s-rRNA-228	0						NOT_sig	rs	brain
rno_18s-rRNA-229	1863.99	-1.56031	0.833132	-1.87283	0.0610924	0.69894	DOWN	rs	brain
rno_18s-rRNA-233	2.59787	-0.684156	1.662	-0.411645	0.6806	0.939549	NOT_sig	rs	brain
rno_18s-rRNA-234	1299.41	-0.573379	0.868031	-0.660551	0.5089	0.867881	NOT_sig	rs	brain
rno_18s-rRNA-235	0						NOT_sig	rs	brain
rno_18s-rRNA-240	15958.6	0.114436	0.358048	0.31961	0.749264	0.966509	NOT_sig	rs	brain
rno_18s-rRNA-241	2127.32	-1.37536	0.84839	-1.62114	0.104988	0.69894	NOT_sig	rs	brain
rno_18s-rRNA-242	8405.2	-0.0644086	0.439863	-0.146429	0.883583	0.993706	NOT_sig	rs	brain
rno_18s-rRNA-246	344.811	-0.875555	0.682912	-1.28209	0.199811	0.724485	NOT_sig	rs	brain
rno_18s-rRNA-247	0.654509	1.69004	3.12957	0.540024	0.589181	0.89125	NOT_sig	rs	brain
rno_18s-rRNA-248	9200.41	0.315671	0.457973	0.689278	0.490648	0.867881	NOT_sig	rs	brain
rno_18s-rRNA-25	8230.06	-1.25019	0.876483	-1.42637	0.153761	0.69894	NOT_sig	rs	brain
rno_18s-rRNA-254	6.44911	-0.542627	1.41634	-0.383118	0.701632	0.945551	NOT_sig	rs	brain
rno_18s-rRNA-255	3162.27	-0.952117	0.65986	-1.44291	0.149046	0.69894	NOT_sig	rs	brain
rno_18s-rRNA-256	26345.8	-0.514441	0.531038	-0.968745	0.332672	0.797056	NOT_sig	rs	brain
rno_18s-rRNA-257	8633.04	0.233858	0.318257	0.73481	0.462455	0.867881	NOT_sig	rs	brain
rno_18s-rRNA-26	106073	0.0474074	0.390516	0.121397	0.903377	0.993706	NOT_sig	rs	brain
rno_18s-rRNA-260	1163.52	-0.593248	0.867989	-0.683474	0.494307	0.867881	NOT_sig	rs	brain
rno_18s-rRNA-267	179.068	-1.34569	0.890956	-1.51039	0.130945	0.69894	NOT_sig	rs	brain
rno_18s-rRNA-268	21614.1	0.0799021	0.222658	0.358855	0.719703	0.952032	NOT_sig	rs	brain
rno_18s-rRNA-269	0.43672	-2.14779	3.32798	-0.645374	0.518685	0.867881	NOT_sig	rs	brain
rno_18s-rRNA-272	18419.2	-0.285755	0.202625	-1.41026	0.158462	0.69894	NOT_sig	rs	brain
rno_18s-rRNA-273	287.464	-0.441993	0.599341	-0.737464	0.46084	0.867132	NOT_sig	rs	brain
rno_18s-rRNA-274	62.4738	0.0140646	0.460429	0.0305467	0.975631	0.998324	NOT_sig	rs	brain
rno_18s-rRNA-279	1364.56	-1.66387	1.02963	-1.616	0.106095	0.69894	NOT_sig	rs	brain
rno_18s-rRNA-28	12571.2	-0.511908	0.829336	-0.617251	0.537069	0.868733	NOT_sig	rs	brain
rno_18s-rRNA-280	199.093	-1.36595	0.863701	-1.58151	0.113762	0.69894	NOT_sig	rs	brain
rno_18s-rRNA-284	3703.35	0.172318	0.299933	0.574521	0.565615	0.885179	NOT_sig	rs	brain
rno_18s-rRNA-285	7638.52	-0.0743607	0.418266	-0.177783	0.858893	0.993706	NOT_sig	rs	brain
rno_18s-rRNA-286	75.438	-0.0746392	0.343918	-0.217026	0.828188	0.993407	NOT_sig	rs	brain
rno_18s-rRNA-29	93731.8	0.242303	0.304387	0.796037	0.42601	0.846512	NOT_sig	rs	brain
rno_18s-rRNA-292	121.606	-1.51648	0.794615	-1.90844	0.056334	0.69894	DOWN	rs	brain
rno_18s-rRNA-293	300.829	-0.683741	0.566806	-1.20631	0.227699	0.737365	NOT_sig	rs	brain
rno_18s-rRNA-294	209.878	-0.487505	0.574945	-0.847917	0.396484	0.842498	NOT_sig	rs	brain
rno_18s-rRNA-295	11328.4	11.157	0.593341	18.8037	7.04895e-79	6.49913e-76	UP	rs	brain
rno_18s-rRNA-296	448.944	-0.501695	0.892741	-0.561972	0.574135	0.888204	NOT_sig	rs	brain
rno_18s-rRNA-300	2449.46	-1.69544	1.21528	-1.3951	0.162985	0.69894	NOT_sig	rs	brain
rno_18s-rRNA-301	8948.81	0.548726	0.464189	1.18212	0.237159	0.745513	NOT_sig	rs	brain
rno_18s-rRNA-302	683.384	-0.720026	0.725346	-0.992665	0.320873	0.79047	NOT_sig	rs	brain
rno_18s-rRNA-303	309.729	-0.489068	0.736667	-0.663893	0.506758	0.867881	NOT_sig	rs	brain
rno_18s-rRNA-308	16359	-1.69384	0.985163	-1.71935	0.0855509	0.69894	DOWN	rs	brain
rno_18s-rRNA-309	1210.31	-1.1598	0.983996	-1.17866	0.238532	0.745513	NOT_sig	rs	brain
rno_18s-rRNA-310	115.178	-1.55873	0.770069	-2.02414	0.042956	0.69894	DOWN	rs	brain
rno_18s-rRNA-316	469.93	-0.445048	0.588133	-0.756713	0.449222	0.850478	NOT_sig	rs	brain
rno_18s-rRNA-317	48.1553	-0.58829	0.659881	-0.891509	0.372656	0.832044	NOT_sig	rs	brain
rno_18s-rRNA-318	367.46	-0.557377	0.862606	-0.646154	0.518179	0.867881	NOT_sig	rs	brain
rno_18s-rRNA-319	19676.8	-0.0896443	0.255007	-0.351536	0.725186	0.954749	NOT_sig	rs	brain
rno_18s-rRNA-32	5112.88	-0.560673	0.8744	-0.641209	0.521387	0.867881	NOT_sig	rs	brain
rno_18s-rRNA-322	29107.9	0.396862	0.306906	1.29311	0.195974	0.724485	NOT_sig	rs	brain
rno_18s-rRNA-323	7480.55	0.358018	0.344471	1.03933	0.298653	0.778456	NOT_sig	rs	brain
rno_18s-rRNA-324	12045.6	0.38634	0.345549	1.11805	0.263547	0.747987	NOT_sig	rs	brain
rno_18s-rRNA-330	1343.33	0.463925	0.38804	1.19556	0.231868	0.737365	NOT_sig	rs	brain
rno_18s-rRNA-331	14853.2	0.137013	0.357063	0.383722	0.701185	0.945551	NOT_sig	rs	brain
rno_18s-rRNA-332	10290.2	0.061308	0.369776	0.165798	0.868316	0.993706	NOT_sig	rs	brain
rno_18s-rRNA-333	609.49	-0.597622	0.880692	-0.678582	0.497403	0.867881	NOT_sig	rs	brain
rno_18s-rRNA-338	2545.74	-0.0835292	0.878086	-0.0951264	0.924214	0.996246	NOT_sig	rs	brain
rno_18s-rRNA-350	8.16152	-0.801513	0.989379	-0.810117	0.417873	0.846512	NOT_sig	rs	brain
rno_18s-rRNA-351	2158.31	-0.884751	0.615112	-1.43836	0.150332	0.69894	NOT_sig	rs	brain
rno_18s-rRNA-352	1335.39	9.99251	0.895693	11.1562	6.67993e-29	2.05296e-26	UP	rs	brain
rno_18s-rRNA-353	797.212	-1.0119	1.09579	-0.923441	0.355777	0.82545	NOT_sig	rs	brain
rno_18s-rRNA-354	1319.75	-1.16917	0.666678	-1.75372	0.0794779	0.69894	DOWN	rs	brain
rno_18s-rRNA-361	300.262	-0.182028	0.596982	-0.304913	0.760432	0.969735	NOT_sig	rs	brain
rno_18s-rRNA-362	7300.88	0.0339531	0.290883	0.116724	0.907078	0.993706	NOT_sig	rs	brain
rno_18s-rRNA-363	13296.6	0.285426	0.295467	0.966018	0.334035	0.797877	NOT_sig	rs	brain
rno_18s-rRNA-364	63.6723	-0.845482	0.741222	-1.14066	0.254012	0.747987	NOT_sig	rs	brain
rno_18s-rRNA-373	9507.09	0.228732	0.283128	0.807876	0.419162	0.846512	NOT_sig	rs	brain
rno_18s-rRNA-374	6377.56	0.116499	0.409329	0.284609	0.775944	0.97906	NOT_sig	rs	brain
rno_18s-rRNA-375	287.734	-0.678574	0.756915	-0.896499	0.369986	0.832044	NOT_sig	rs	brain
rno_18s-rRNA-38	4123.51	-0.582532	0.877312	-0.663997	0.506692	0.867881	NOT_sig	rs	brain
rno_18s-rRNA-382	5583.28	-0.11531	0.363125	-0.317548	0.750828	0.966509	NOT_sig	rs	brain
rno_18s-rRNA-383	12.8479	-0.565701	1.45568	-0.388616	0.69756	0.945551	NOT_sig	rs	brain
rno_18s-rRNA-389	17867.1	0.041103	0.437802	0.093885	0.9252	0.996246	NOT_sig	rs	brain
rno_18s-rRNA-39	61980.6	-0.078893	0.414883	-0.190157	0.849186	0.993706	NOT_sig	rs	brain
rno_18s-rRNA-390	8346.07	0.290545	0.388766	0.747351	0.454852	0.859371	NOT_sig	rs	brain
rno_18s-rRNA-391	207.417	-0.690316	0.664342	-1.0391	0.298759	0.778456	NOT_sig	rs	brain
rno_18s-rRNA-392	6984.62	0.133773	0.311913	0.428879	0.668011	0.937222	NOT_sig	rs	brain
[truncated: 670,442+ more rows]
