# Supplementary material for: Comprehensive characterization of small noncoding RNA profiles in hypoxia-induced pulmonary hypertension (HPH) rat tissues
Source: iScience. 2024 Jan 13;27(2):108815. doi: 10.1016/j.isci.2024.108815 (PMC10844824; doi:10.1016/j.isci.2024.108815)
Supplement: Table S5. Significant differentially expressed small noncoding RNAs (DEsncRNAs) in each tissue, related to Figure 3 [file mmc6.xlsx]

## Sheet: thymus_mir
Table S5: Significant differentially expressed small noncoding RNAs (DEsncRNAs) in each tissue; related to Figure 3
id	baseMean	log2FoldChange	lfcSE	stat	pvalue	padj
rno-miR-29b-3p	656.598	0.534087	0.135253	3.9488	7.8545e-05	0.0281977
rno-miR-204-5p	275.237	0.629436	0.169041	3.72357	0.000196426	0.0352585
rno-miR-142-3p	1450.91	-0.33033	0.130786	-2.52573	0.011546	0.690834
rno-miR-181a-5p	32916.1	-0.38161	0.10619	-3.59364	0.000326088	0.0390219
rno-miR-205	4107.32	0.299944	0.107459	2.79124	0.00525067	0.376998
rno-miR-3587	228.099	0.56292	0.164536	3.42126	0.000623321	0.0559431
rno-miR-30c-5p	2116.85	-0.28627	0.120373	-2.37818	0.0173981	0.780741
rno-miR-30e-5p	155.52	-0.464426	0.188899	-2.45859	0.0139483	0.715351
rno-miR-1843a-5p	1050.32	-0.340955	0.15452	-2.20654	0.027346	0.997204
rno-miR-1843a-3p	1068.16	-0.330387	0.152456	-2.16709	0.0302278	0.997204

## Sheet: kidney_mir
Table S5: Significant differentially expressed small noncoding RNAs (DEsncRNAs) in each tissue; related to Figure 3
id	baseMean	log2FoldChange	lfcSE	stat	pvalue	padj
rno-miR-29b-3p	2852.53	0.700084	0.15631	4.47882	7.50569e-06	0.00268704
rno-miR-3556b	737.56	0.45388	0.16225	2.79742	0.00515126	0.245202
rno-miR-29c-3p	737.998	0.451879	0.162383	2.7828	0.00538912	0.245202
rno-miR-195-5p	2456.18	0.333734	0.164043	2.03443	0.0419083	0.652312
rno-miR-128-3p	145.869	-0.556796	0.270759	-2.05643	0.0397412	0.652312
rno-miR-1843b-5p	227.041	-0.448006	0.20493	-2.18614	0.0288055	0.542756
rno-miR-214-3p	110.458	-0.627351	0.256338	-2.44736	0.0143909	0.412658
rno-miR-126b	161	0.815943	0.265483	3.07343	0.00211612	0.189393
rno-miR-126a-5p	149.092	0.901041	0.275527	3.27024	0.00107455	0.12823
rno-miR-126a-3p	5185.23	0.389882	0.142865	2.72903	0.00635205	0.245202
rno-miR-3556a	2043.83	0.343535	0.144314	2.38048	0.0172901	0.412658
rno-miR-29a-3p	2043.83	0.343535	0.144314	2.38048	0.0172901	0.412658
rno-miR-3587	1026.04	0.694476	0.163314	4.25239	2.11499e-05	0.00378583
rno-miR-148a-3p	309.888	0.374332	0.170865	2.19081	0.0284658	0.542756
rno-miR-200a-3p	521.47	0.383889	0.165992	2.31269	0.0207395	0.464047
rno-miR-667-3p	7.31777	-2.12733	0.780282	-2.72637	0.00640357	0.245202
rno-miR-382-5p	23.453	-0.888007	0.435445	-2.03931	0.041419	0.652312
rno-miR-135a-5p	1118.75	0.795339	0.395008	2.01348	0.0440643	0.657293
rno-miR-1249	49.9945	-0.692725	0.324145	-2.13709	0.032591	0.58338
rno-miR-190a-5p	58.1103	0.746788	0.340371	2.19404	0.0282324	0.542756
rno-miR-26a-5p	63592.1	0.32909	0.132463	2.4844	0.0129771	0.412658
rno-miR-26b-5p	9846.72	0.401755	0.148573	2.70409	0.00684923	0.245202
rno-miR-450b-5p	1237.32	0.450083	0.160357	2.80676	0.00500431	0.245202
rno-miR-450a-5p	744.348	0.410714	0.17199	2.38801	0.0169397	0.412658

## Sheet: brain_mir
Table S5: Significant differentially expressed small noncoding RNAs (DEsncRNAs) in each tissue; related to Figure 3
id	baseMean	log2FoldChange	lfcSE	stat	pvalue	padj
rno-miR-3574	166.68	0.807627	0.280297	2.88133	0.00396005	0.473886
rno-miR-210-3p	166.68	0.807627	0.280297	2.88133	0.00396005	0.473886
rno-miR-466c-5p	26.0375	0.89059	0.409921	2.17259	0.0298113	0.999685
rno-miR-145-5p	1912.23	-0.52476	0.194598	-2.69663	0.00700446	0.526625
rno-miR-135a-5p	9062.74	0.716446	0.273487	2.61967	0.00880153	0.526625
rno-miR-34b-3p	63.1423	-0.764209	0.344097	-2.22092	0.0263567	0.999685
rno-miR-206-3p	156.901	-0.749821	0.260017	-2.88374	0.0039298	0.473886
rno-miR-375-3p	105.945	-0.939149	0.351907	-2.66874	0.00761361	0.526625

## Sheet: liver_mir
Table S5: Significant differentially expressed small noncoding RNAs (DEsncRNAs) in each tissue; related to Figure 3
id	baseMean	log2FoldChange	lfcSE	stat	pvalue	padj
rno-miR-29b-3p	298.431	0.552973	0.211449	2.61516	0.00891857	0.960081
rno-miR-204-5p	115.861	-0.818233	0.329551	-2.48287	0.0130329	0.960081
rno-miR-218a-5p	129.394	0.63991	0.289042	2.2139	0.0268359	0.960081
rno-miR-1843b-5p	140.163	-0.520679	0.244861	-2.12642	0.0334682	0.960081
rno-miR-598-3p	8.45269	1.52567	0.708893	2.15219	0.0313825	0.960081
rno-miR-3084a-1-5p	562.979	-0.627897	0.289982	-2.16529	0.0303653	0.960081
rno-miR-15b-5p	1396.35	-0.446287	0.172387	-2.58887	0.00962927	0.960081
rno-miR-126b	98.853	0.546001	0.261906	2.08472	0.0370946	0.960081
rno-miR-126a-5p	90.3912	0.664955	0.285798	2.32666	0.0199835	0.960081
rno-miR-3587	109.009	0.584217	0.248497	2.35101	0.0187226	0.960081
rno-miR-34a-5p	31.5211	0.952247	0.470667	2.02319	0.0430537	0.960081
rno-miR-375-3p	300.717	1.24243	0.247724	5.01538	5.29295e-07	0.000190017
rno-miR-450a-5p	262.605	0.501766	0.247548	2.02694	0.0426685	0.960081

## Sheet: lung_mir
Table S5: Significant differentially expressed small noncoding RNAs (DEsncRNAs) in each tissue; related to Figure 3
id	baseMean	log2FoldChange	lfcSE	stat	pvalue	padj
rno-miR-29b-3p	3242.89	0.499029	0.205275	2.43102	0.0150563	0.162796
rno-miR-9b-3p	551.526	0.811481	0.27281	2.97453	0.00293442	0.0641746
rno-miR-9a-5p	551.526	0.811481	0.27281	2.97453	0.00293442	0.0641746
rno-miR-3574	295.876	1.57009	0.22283	7.04612	1.83971e-12	2.1218e-10
rno-miR-210-3p	295.876	1.57009	0.22283	7.04612	1.83971e-12	2.1218e-10
rno-miR-107-3p	566.938	-0.29828	0.151521	-1.96857	0.0490029	0.353229
rno-miR-146b-5p	842.722	-0.498622	0.217291	-2.29473	0.0217488	0.20027
rno-miR-132-3p	36.8752	0.98502	0.38484	2.55956	0.0104806	0.140206
rno-miR-21-5p	131682	0.751498	0.213877	3.51369	0.000441927	0.0152907
rno-miR-142-5p	1025.75	-0.931295	0.178343	-5.22193	1.77066e-07	1.53162e-05
rno-miR-142-3p	583.313	-0.443215	0.214951	-2.06193	0.039214	0.315536
rno-miR-339-5p	169.324	-0.496264	0.199903	-2.48253	0.0130453	0.155644
rno-miR-214-5p	115.994	0.573399	0.252505	2.27084	0.0231565	0.205439
rno-miR-214-3p	402.877	0.662313	0.212377	3.11857	0.0018173	0.0483681
rno-miR-3120	140.361	0.571767	0.223545	2.55773	0.0105357	0.140206
rno-miR-664-3p	12660.3	-0.609715	0.254672	-2.39412	0.0166603	0.169543
rno-miR-205	1186.38	-0.460439	0.167312	-2.75197	0.00592374	0.0976006
rno-miR-19b-3p	513.689	-0.660133	0.230474	-2.86424	0.00418013	0.0799888
rno-miR-133c	618.079	0.742369	0.1749	4.24454	2.19041e-05	0.00126313
rno-miR-133a-3p	618.079	0.742369	0.1749	4.24454	2.19041e-05	0.00126313
rno-miR-122b	4.59713	-2.66161	1.28734	-2.06753	0.0386844	0.315536
rno-miR-122-5p	4.59713	-2.66161	1.28734	-2.06753	0.0386844	0.315536
rno-miR-27a-5p	109.321	0.522217	0.261727	1.99528	0.0460125	0.344525
rno-miR-140-5p	72.2066	0.575392	0.27816	2.06857	0.0385866	0.315536
rno-miR-140-3p	590.098	0.520526	0.182736	2.84851	0.00439245	0.0799888
rno-miR-3084a-3p	2466.98	-0.434466	0.172348	-2.52087	0.0117065	0.150016
rno-miR-126b	1574.77	0.390723	0.16936	2.30706	0.0210517	0.20027
rno-miR-126a-5p	1430.43	0.452947	0.184077	2.46064	0.0138689	0.159954
rno-miR-1b	1059.64	0.837421	0.217825	3.84447	0.000120814	0.00464462
rno-miR-3587	1189.27	0.515006	0.214292	2.4033	0.016248	0.169543
rno-miR-3084b-3p	927.691	-0.630524	0.212221	-2.97107	0.00296761	0.0641746
rno-miR-200b-3p	3997.96	-0.291058	0.113621	-2.56165	0.0104175	0.140206
rno-miR-3084a-5p	164.641	-0.605677	0.30465	-1.98811	0.0467996	0.344525
rno-miR-3068-5p	4415.75	-0.579126	0.232581	-2.49	0.0127743	0.155644
rno-miR-3068-3p	4561.32	-0.567305	0.233113	-2.43361	0.0149491	0.162796
rno-miR-342-3p	4384.96	-0.624121	0.156157	-3.99675	6.42176e-05	0.00277741
rno-miR-127-3p	19.7545	1.8489	0.66093	2.79741	0.00515137	0.0891186
rno-miR-3543	104.861	1.0626	0.528043	2.01233	0.0441851	0.339734
rno-miR-434-3p	104.861	1.0626	0.528043	2.01233	0.0441851	0.339734
rno-miR-136-5p	30.8199	1.98659	0.610772	3.25259	0.00114359	0.0329735
rno-miR-154-5p	9.05261	2.02601	0.852173	2.37746	0.0174321	0.172329
rno-miR-541-5p	15.839	1.70692	0.653065	2.6137	0.00895674	0.139452
rno-miR-135a-5p	421.83	4.655	0.275465	16.8987	4.59988e-64	1.59156e-61
rno-miR-3084d	453.392	-0.610272	0.234545	-2.60194	0.00926992	0.139452
rno-miR-30d-5p	6451.96	-0.466868	0.111733	-4.17844	2.9352e-05	0.00145083
rno-miR-133b-3p	72.6484	0.648346	0.283064	2.29045	0.021995	0.20027
rno-miR-375-3p	16855.7	-0.78161	0.22984	-3.40066	0.000672223	0.0211445
rno-miR-672-5p	1179.7	-0.468182	0.163213	-2.86853	0.00412382	0.0799888

## Sheet: intestines_mir
Table S5: Significant differentially expressed small noncoding RNAs (DEsncRNAs) in each tissue; related to Figure 3
id	baseMean	log2FoldChange	lfcSE	stat	pvalue	padj
rno-miR-29b-3p	713.415	0.570558	0.201883	2.82619	0.00471058	0.350056
rno-miR-146b-5p	138.491	-0.629623	0.296446	-2.1239	0.0336785	0.863613
rno-miR-195-5p	3755.25	0.450026	0.228935	1.96574	0.0493288	0.941709
rno-miR-132-3p	95.2946	-0.557365	0.271203	-2.05516	0.0398633	0.941709
rno-miR-205	455.189	-0.523352	0.220052	-2.37831	0.0173922	0.624381
rno-miR-1949	77.2543	-0.833346	0.311734	-2.67326	0.00751178	0.385247
rno-miR-3084a-3p	2608.91	-0.913781	0.313226	-2.91732	0.00353054	0.350056
rno-miR-126b	90.4562	0.754255	0.375869	2.0067	0.0447819	0.941709
rno-miR-126a-5p	83.3915	0.833064	0.389979	2.13617	0.0326652	0.863613
rno-miR-3587	256.545	0.643048	0.224739	2.86131	0.00421889	0.350056
rno-miR-3084b-3p	1377.73	-1.04799	0.366121	-2.86242	0.00420418	0.350056
rno-miR-101a-3p	48.2429	0.867029	0.347486	2.49515	0.0125905	0.527849
rno-miR-153-3p	19.0866	1.27316	0.513902	2.47744	0.013233	0.527849
rno-miR-3084d	650.363	-1.09591	0.389288	-2.81515	0.00487543	0.350056
rno-miR-26a-5p	50804.1	0.398173	0.182819	2.17797	0.0294085	0.863613
rno-miR-26b-5p	5129.39	0.490822	0.178478	2.75004	0.00595872	0.35653
rno-miR-450b-3p	45.1952	0.989669	0.443181	2.2331	0.0255422	0.833603

## Sheet: heart_mir
Table S5: Significant differentially expressed small noncoding RNAs (DEsncRNAs) in each tissue; related to Figure 3
id	baseMean	log2FoldChange	lfcSE	stat	pvalue	padj
rno-miR-146b-5p	20.613	1.12784	0.494879	2.27902	0.0226657	0.363287
rno-miR-146a-5p	200.931	0.478144	0.239372	1.99749	0.0457715	0.513499
rno-miR-195-5p	1707.42	0.508433	0.199108	2.55356	0.0106629	0.249439
rno-miR-132-3p	14.2179	2.32027	0.682441	3.39995	0.000673981	0.0604898
rno-miR-21-5p	16883.7	1.61074	0.227567	7.07808	1.46161e-12	5.24719e-10
rno-miR-152-3p	192.363	0.552152	0.256091	2.15608	0.0310777	0.441341
rno-miR-3064-3p	23.3306	-1.58267	0.595145	-2.6593	0.0078303	0.240322
rno-miR-155-5p	127.561	0.723418	0.27817	2.60064	0.00930511	0.249439
rno-miR-199a-3p	280.159	0.600789	0.264793	2.2689	0.0232747	0.363287
rno-miR-214-5p	24.3335	1.10635	0.461143	2.39915	0.016433	0.294972
rno-miR-214-3p	107.39	0.595691	0.300245	1.98401	0.0472543	0.51407
rno-miR-3120	28.7434	1.17862	0.425139	2.77232	0.00556583	0.222015
rno-miR-3546	205.014	-0.751511	0.282305	-2.66206	0.00776651	0.240322
rno-miR-208a-5p	197.481	-0.692002	0.276713	-2.5008	0.0123914	0.249439
rno-miR-23b-3p	7633.12	0.73995	0.258017	2.86784	0.00413287	0.211957
rno-miR-27b-3p	5515.94	0.582258	0.195179	2.98319	0.00285257	0.170679
rno-miR-24-3p	7612.39	0.554276	0.198717	2.78927	0.00528269	0.222015
rno-miR-133c	56851.5	-0.40666	0.198254	-2.05121	0.0402464	0.497311
rno-miR-133a-3p	56851.5	-0.40666	0.198254	-2.05121	0.0402464	0.497311
rno-miR-122-3p	7.46746	-2.17278	0.819708	-2.65068	0.00803306	0.240322
rno-miR-3084a-3p	828.837	-0.721668	0.336463	-2.14487	0.0319634	0.441341
rno-miR-15b-5p	847.232	0.692833	0.221514	3.12772	0.00176166	0.126487
rno-miR-16-5p	4598.03	0.464316	0.208284	2.22924	0.0257978	0.385891
rno-miR-1b	106362	-0.477087	0.190196	-2.50839	0.0121282	0.249439
rno-miR-31b	19.178	2.75043	0.644474	4.26772	1.97484e-05	0.00236323
rno-miR-31a-5p	19.178	2.75043	0.644474	4.26772	1.97484e-05	0.00236323
rno-miR-30c-1-3p	68.7805	-0.587069	0.293263	-2.00185	0.0453005	0.513499
rno-miR-135a-5p	5.9479	2.60867	1.04451	2.49752	0.0125067	0.249439
rno-miR-184	32.8269	1.07751	0.431171	2.49904	0.012453	0.249439
rno-miR-191a-5p	710.678	0.530242	0.223299	2.37458	0.0175689	0.300344
rno-miR-222-3p	22.5409	0.931181	0.456927	2.03792	0.0415581	0.497311
rno-miR-223-3p	59.176	0.906517	0.431599	2.10037	0.0356963	0.474629
rno-miR-361-3p	19.0294	1.22638	0.506267	2.4224	0.0154182	0.291323

## Sheet: spleen_mir
Table S5: Significant differentially expressed small noncoding RNAs (DEsncRNAs) in each tissue; related to Figure 3
id	baseMean	log2FoldChange	lfcSE	stat	pvalue	padj
rno-miR-211-5p	211.755	0.581193	0.162021	3.58715	0.000334312	0.0563987
rno-miR-204-5p	2566.29	0.398169	0.113321	3.51365	0.000441992	0.0563987
rno-miR-195-5p	4747.02	0.31778	0.124353	2.55547	0.0106044	0.475874
rno-miR-124-3p	7.22946	-1.51714	0.69568	-2.18081	0.0291975	0.673389
rno-miR-466c-5p	49.4742	0.709033	0.284099	2.49573	0.0125699	0.489602
rno-miR-15b-3p	93.3211	-0.615968	0.215076	-2.86395	0.00418395	0.300407
rno-miR-126b	153.289	0.489767	0.208989	2.3435	0.0191037	0.57152
rno-miR-126a-5p	137.326	0.550544	0.212368	2.5924	0.00953079	0.475874
rno-miR-126a-3p	3855.27	0.315586	0.112583	2.80313	0.00506087	0.302809
rno-miR-31b	8.11369	1.41053	0.626819	2.25031	0.0244295	0.626442
rno-miR-31a-5p	8.11369	1.41053	0.626819	2.25031	0.0244295	0.626442
rno-miR-3084a-5p	250.803	-0.57325	0.177986	-3.22076	0.0012785	0.114745
rno-miR-3543	131.231	0.676924	0.278302	2.43234	0.0150017	0.489602
rno-miR-434-3p	131.231	0.676924	0.278302	2.43234	0.0150017	0.489602
rno-miR-136-5p	26.7464	1.24342	0.355614	3.49656	0.000471298	0.0563987
rno-miR-299b-3p	21.4739	0.898755	0.41884	2.14582	0.0318875	0.673389
rno-miR-299a-5p	21.4739	0.898755	0.41884	2.14582	0.0318875	0.673389
rno-miR-541-5p	15.4181	0.940255	0.471444	1.99441	0.0461069	0.871178
rno-miR-450b-5p	613.698	0.389851	0.193989	2.00966	0.0444675	0.871178

## Sheet: thymus_rny
Table S5: Significant differentially expressed small noncoding RNAs (DEsncRNAs) in each tissue; related to Figure 3
id	baseMean	log2FoldChange	lfcSE	stat	pvalue	padj
Rny-163	60.7101	1.13839	0.394666	2.88445	0.00392103	0.999202
Rny-172	64.4806	0.706591	0.338263	2.08888	0.0367183	0.999202
Rny-240	10.2065	-1.29323	0.648177	-1.99519	0.0460225	0.999202
Rny-261	27.1326	1.03559	0.412911	2.50801	0.0121412	0.999202
Rny-315	40.6135	0.88486	0.402984	2.19577	0.0281085	0.999202
Rny-453	19.2183	1.11877	0.504635	2.21698	0.0266243	0.999202
Rny-574	13.9964	1.02143	0.520516	1.96234	0.0497224	0.999202
Rny-621	12.5948	1.63449	0.580349	2.81639	0.00485667	0.999202
Rny-66	112.676	-0.847702	0.431373	-1.96513	0.0493997	0.999202
Rny-856	5.11971	1.65637	0.832613	1.98937	0.0466609	0.999202

## Sheet: kidney_rny
Table S5: Significant differentially expressed small noncoding RNAs (DEsncRNAs) in each tissue; related to Figure 3
id	baseMean	log2FoldChange	lfcSE	stat	pvalue	padj
Rny-1100	20.2592	-1.68996	0.548677	-3.08007	0.00206953	0.174217
Rny-1327	21.008	-1.19766	0.589206	-2.03267	0.0420855	0.999222
Rny-134	147.151	-1.77848	0.461621	-3.85269	0.000116826	0.0270452
Rny-1691	6.22439	-1.76258	0.832192	-2.118	0.0341754	0.999222
Rny-1728	5.98407	-1.83376	0.824786	-2.22332	0.0261943	0.999222
Rny-176	140.137	-0.82453	0.393758	-2.094	0.0362597	0.999222
Rny-206	194.613	-1.74572	0.415154	-4.205	2.61087e-05	0.0120883
Rny-210	61.5595	-0.913831	0.40726	-2.24385	0.0248419	0.999222
Rny-252	144.183	-1.25349	0.458079	-2.73641	0.0062114	0.442442
Rny-254	89.9688	-0.707478	0.332644	-2.12683	0.0334339	0.999222
Rny-296	56.3946	-0.951851	0.445034	-2.13883	0.0324498	0.999222
Rny-325	101.153	-0.94368	0.360496	-2.61773	0.00885177	0.512296
Rny-333	50.8879	-1.40661	0.433495	-3.24482	0.00117523	0.108827
Rny-352	49.3081	-1.98835	0.571145	-3.48134	0.000498904	0.0521285
Rny-357	67.8982	-1.19715	0.578903	-2.06797	0.0386426	0.999222
Rny-388	24.5107	-1.01886	0.484597	-2.1025	0.0355098	0.999222
Rny-431	741.508	0.701362	0.345203	2.03174	0.0421802	0.999222
Rny-465	36.8039	-1.59272	0.562806	-2.82996	0.00465535	0.359238
Rny-49	960.889	-0.590419	0.274262	-2.15275	0.0313379	0.999222
Rny-535	499.503	1.22137	0.490518	2.48996	0.0127756	0.622645
Rny-55	41.4383	-1.24181	0.494532	-2.51108	0.0120362	0.619194
Rny-56	422.636	-0.712046	0.320094	-2.22449	0.0261153	0.999222
Rny-620	104.293	-0.950816	0.355285	-2.67621	0.00744603	0.459669
Rny-686	52.8011	-1.86487	0.504187	-3.69877	0.000216645	0.0401227
Rny-704	55.1843	-1.80268	0.5072	-3.55418	0.000379163	0.0521285
Rny-725	51.1836	-2.4112	0.552392	-4.36501	1.27115e-05	0.0117708
Rny-774	41.4214	-1.79411	0.514183	-3.48925	0.000484386	0.0521285
Rny-787	29.7054	-1.63895	0.61093	-2.68272	0.00730258	0.459669
Rny-802	30.3934	-2.07176	0.515717	-4.01724	5.88834e-05	0.0181754
Rny-845	32.6467	-1.53349	0.441009	-3.47722	0.000506648	0.0521285
Rny-910	35.6758	-1.34108	0.528515	-2.53745	0.0111665	0.608243

[truncated: 38 more sheets: brain_rny, liver_rny, lung_rny, intestines_rny, heart_rny, spleen_rny, thymus_pir, kidney_pir, brain_pir, liver_pir, lung_pir, intestines_pir, heart_pir, spleen_pir, thymus_trf, kidney_trf, brain_trf, liver_trf, lung_trf, intestines_trf …]
