# Supplementary material for: Comprehensive characterization of small noncoding RNA profiles in hypoxia-induced pulmonary hypertension (HPH) rat tissues
Source: iScience. 2024 Jan 13;27(2):108815. doi: 10.1016/j.isci.2024.108815 (PMC10844824; doi:10.1016/j.isci.2024.108815)
Supplement: Table S6. Novel miRNAs detected by miRDeep2, related to Figure 4 [file mmc7.xlsx]

## Sheet: Table S6
Table S6: Novel miRNAs detected by miRDeep2; related to Figure 4
chr12	50657090	50657171	novel:chr12_11979	672043	-	50657090	50657171	0,0,255
chr3	40136354	40136435	novel:chr3_27958	672032	+	40136354	40136435	255,0,0
chr5	125187481	125187553	novel:chr5_35183	118127	+	125187481	125187553	255,0,0
chr8	94642763	94642807	novel:chr8_43657	62241	+	94642763	94642807	255,0,0
chr2	37902583	37902625	novel:chr2_22855	37254.3	+	37902583	37902625	255,0,0
chr5	109623812	109623860	novel:chr5_35075	28125.2	+	109623812	109623860	255,0,0
chr14	104710946	104710997	novel:chr14_14682	26695.4	+	104710946	104710997	255,0,0
chr17	71781156	71781216	novel:chr17_20205	15746.9	-	71781156	71781216	0,0,255
chr4	83137054	83137123	novel:chr4_33551	4137.6	-	83137054	83137123	0,0,255
chr6	44416730	44416797	novel:chr6_37888	3946.1	+	44416730	44416797	255,0,0
chr18	27366643	27366701	novel:chr18_21197	2999.6	-	27366643	27366701	0,0,255
chr17	71783926	71783984	novel:chr17_20207	1984	-	71783926	71783984	0,0,255
chr7	41488655	41488732	novel:chr7_40114	1737.8	+	41488655	41488732	255,0,0
chr10	65820557	65820630	novel:chr10_8721	1486.4	-	65820557	65820630	0,0,255
chr14	86345758	86345812	novel:chr14_15539	1300	-	86345758	86345812	0,0,255
chr10	55906519	55906583	novel:chr10_6752	1050.1	+	55906519	55906583	255,0,0
chr5	124642610	124642663	novel:chr5_35163	975.8	+	124642610	124642663	255,0,0
chr5	166617382	166617450	novel:chr5_37345	936.4	-	166617382	166617450	0,0,255
chr17	12686158	12686231	novel:chr17_18772	696.1	+	12686158	12686231	255,0,0
chr17	10572277	10572334	novel:chr17_19625	516.5	-	10572277	10572334	0,0,255
chr5	146083648	146083716	novel:chr5_35441	516.2	+	146083648	146083716	255,0,0
chr7	137679807	137679876	novel:chr7_42596	494.3	-	137679807	137679876	0,0,255
chr20	3169040	3169092	novel:chr20_26101	387.4	+	3169040	3169092	255,0,0
chr20	3148565	3148617	novel:chr20_26091	386.7	+	3148565	3148617	255,0,0
chr6	131971206	131971291	novel:chr6_38405	363.4	+	131971206	131971291	255,0,0
chr15	96419728	96419793	novel:chr15_17245	340.5	-	96419728	96419793	0,0,255
chr11	58661266	58661326	novel:chr11_9838	310.2	+	58661266	58661326	255,0,0
chr9	44328377	44328439	novel:chr9_46700	272.2	-	44328377	44328439	0,0,255
chr1_KL567892v1_random	7353	7391	novel:chr1_KL567892v1_random_22670	250.8	+	7353	7391	255,0,0
chr1	47331480	47331518	novel:chr1_378	250.8	+	47331480	47331518	255,0,0
chr5	150365111	150365191	novel:chr5_37043	239.9	-	150365111	150365191	0,0,255
chr3	8560512	8560581	novel:chr3_27660	202.2	+	8560512	8560581	255,0,0
chr11	88702395	88702453	novel:chr11_10057	166.3	+	88702395	88702453	255,0,0
chr5	167556711	167556755	novel:chr5_35856	129.8	+	167556711	167556755	255,0,0
chr7	122911377	122911438	novel:chr7_40733	101.1	+	122911377	122911438	255,0,0
chr17	72429450	72429490	novel:chr17_20226	93.4	-	72429450	72429490	0,0,255
chr2	44897501	44897563	novel:chr2_22922	92.6	+	44897501	44897563	255,0,0
chr6	11079312	11079356	novel:chr6_38796	91.2	-	11079312	11079356	0,0,255
chr8	104542349	104542406	novel:chr8_44910	88.8	-	104542349	104542406	0,0,255
chr10	89005073	89005125	novel:chr10_9110	86.7	-	89005073	89005125	0,0,255
chr1	142583758	142583842	novel:chr1_4397	82.9	-	142583758	142583842	0,0,255
chr10	91206139	91206195	novel:chr10_9161	74	-	91206139	91206195	0,0,255
chr10	6033422	6033483	novel:chr10_6017	70.5	+	6033422	6033483	255,0,0
chr8	117288486	117288542	novel:chr8_43899	65.8	+	117288486	117288542	255,0,0
chr12	40412581	40412645	novel:chr12_11256	64	+	40412581	40412645	255,0,0
chr3	172433301	172433352	novel:chr3_29216	64	+	172433301	172433352	255,0,0
chr20	5131220	5131278	novel:chr20_26184	62.2	+	5131220	5131278	255,0,0
chr7	140547361	140547421	novel:chr7_40947	59.8	+	140547361	140547421	255,0,0
chr9	53419607	53419663	novel:chr9_45728	55.8	+	53419607	53419663	255,0,0
chr11	83908293	83908361	novel:chr11_10590	52.4	-	83908293	83908361	0,0,255
chr11	82887062	82887130	novel:chr11_10578	52.4	-	82887062	82887130	0,0,255
chr5	140643319	140643372	novel:chr5_36914	51.9	-	140643319	140643372	0,0,255
chr6	111289770	111289828	novel:chr6_39440	51.7	-	111289770	111289828	0,0,255
chr12	11438958	11439015	novel:chr12_10784	51.5	+	11438958	11439015	255,0,0
chr12	11411273	11411330	novel:chr12_10782	51.5	+	11411273	11411330	255,0,0
chr7	11393138	11393193	novel:chr7_41266	50.5	-	11393138	11393193	0,0,255
chr5	155881278	155881336	novel:chr5_35639	49.6	+	155881278	155881336	255,0,0
chr2	43017488	43017574	novel:chr2_24732	47.3	-	43017488	43017574	0,0,255
chr9	49777320	49777393	novel:chr9_46740	46.5	-	49777320	49777393	0,0,255
chr1	84985427	84985495	novel:chr1_3793	41.8	-	84985427	84985495	0,0,255
chrY	1263774	1263814	novel:chrY_49534	41.4	+	1263774	1263814	255,0,0
chr16	11590505	11590565	novel:chr16_17456	40.2	+	11590505	11590565	255,0,0
chr4	25398453	25398520	novel:chr4_33128	39.6	-	25398453	25398520	0,0,255
chr3	8754962	8755018	novel:chr3_29420	37.4	-	8754962	8755018	0,0,255
chr10	86608542	86608603	novel:chr10_7365	36.1	+	86608542	86608603	255,0,0
chr4	162215350	162215412	novel:chr4_32824	34.6	+	162215350	162215412	255,0,0
chr13	113542223	113542278	novel:chr13_12775	33.2	+	113542223	113542278	255,0,0
chr12	2183082	2183138	novel:chr12_10703	33.1	+	2183082	2183138	255,0,0
chr1	197528416	197528475	novel:chr1_4840	32.5	-	197528416	197528475	0,0,255
chr7	121862130	121862193	novel:chr7_40697	28.1	+	121862130	121862193	255,0,0
chr9	121873319	121873369	novel:chr9_46291	27.3	+	121873319	121873369	255,0,0
chr1	81779948	81780018	novel:chr1_713	25.5	+	81779948	81780018	255,0,0
chr1	246757052	246757098	novel:chr1_5556	25.2	-	246757052	246757098	0,0,255
chr1	236226025	236226069	novel:chr1_2646	24.9	+	236226025	236226069	255,0,0
chr5	160017170	160017248	novel:chr5_37263	23.7	-	160017170	160017248	0,0,255
chr19	19691922	19691993	novel:chr19_21745	22.5	+	19691922	19691993	255,0,0
chr15	108386144	108386188	novel:chr15_16450	21	+	108386144	108386188	255,0,0
chr10	75158628	75158682	novel:chr10_7173	20.8	+	75158628	75158682	255,0,0
chr6	27791041	27791085	novel:chr6_37637	20.8	+	27791041	27791085	255,0,0
chr2	198314338	198314416	novel:chr2_23887	19.8	+	198314338	198314416	255,0,0
chr8	21953378	21953462	novel:chr8_44234	19.2	-	21953378	21953462	0,0,255
chr10	59397323	59397381	novel:chr10_6850	17.7	+	59397323	59397381	255,0,0
chr6	43728214	43728262	novel:chr6_39020	17.4	-	43728214	43728262	0,0,255
chr6	1517792	1517838	novel:chr6_38732	16.9	-	1517792	1517838	0,0,255
chr6	108805007	108805095	novel:chr6_38259	15.9	+	108805007	108805095	255,0,0
chr2	144215236	144215301	novel:chr2_25119	15.7	-	144215236	144215301	0,0,255
chr2	144005275	144005340	novel:chr2_25113	15.7	-	144005275	144005340	0,0,255
chr19	20261900	20261942	novel:chr19_21751	13.1	+	20261900	20261942	255,0,0
chr2	188732234	188732321	novel:chr2_23742	10	+	188732234	188732321	255,0,0
chr11	2863391	2863443	novel:chr11_10073	8.6	-	2863391	2863443	0,0,255
chr6	143963681	143963720	novel:chr6_38687	8.5	+	143963681	143963720	255,0,0
chr3	51960551	51960624	novel:chr3_27999	5.9	+	51960551	51960624	255,0,0
chr7	12421734	12421821	novel:chr7_39914	5.8	+	12421734	12421821	255,0,0
chrX	33516112	33516172	novel:chrX_49005	5.8	-	33516112	33516172	0,0,255
chr5	170923575	170923631	novel:chr5_35898	5.6	+	170923575	170923631	255,0,0
chr14	113265818	113265879	novel:chr14_14742	5.5	+	113265818	113265879	255,0,0
chr2	243441473	243441529	novel:chr2_24363	5.5	+	243441473	243441529	255,0,0
chr10	60184215	60184281	novel:chr10_6872	5.4	+	60184215	60184281	255,0,0
chr1	16919631	16919709	novel:chr1_164	5.3	+	16919631	16919709	255,0,0
chr1	16919602	16919649	novel:chr1_163	5.3	+	16919602	16919649	255,0,0
chr1	142867160	142867218	novel:chr1_1332	5.3	+	142867160	142867218	255,0,0
chr10	43550005	43550080	novel:chr10_6513	5.2	+	43550005	43550080	255,0,0
chr10	65602760	65602812	novel:chr10_7013	5.2	+	65602760	65602812	255,0,0
chr5	135484391	135484463	novel:chr5_36816	5.2	-	135484391	135484463	0,0,255
chr2	177572092	177572167	novel:chr2_23608	5.2	+	177572092	177572167	255,0,0
chr13	52096572	52096633	novel:chr13_13042	5.2	-	52096572	52096633	0,0,255
chrX	102427440	102427501	novel:chrX_49227	5.2	-	102427440	102427501	0,0,255
chr2	183347301	183347363	novel:chr2_23637	5.2	+	183347301	183347363	255,0,0
chr8	53864332	53864404	novel:chr8_43216	5.2	+	53864332	53864404	255,0,0
chr11	65399511	65399597	novel:chr11_9860	5.2	+	65399511	65399597	255,0,0
chr2	220100708	220100780	novel:chr2_25775	5.2	-	220100708	220100780	0,0,255
chr7	142048715	142048804	novel:chr7_42714	5.2	-	142048715	142048804	0,0,255
chr5	114546620	114546692	novel:chr5_35092	5.1	+	114546620	114546692	255,0,0
chrX	155330266	155330325	novel:chrX_48669	5.1	+	155330266	155330325	255,0,0
chr7	119967378	119967421	novel:chr7_42404	5.1	-	119967378	119967421	0,0,255
chr1	255270397	255270437	novel:chr1_5662	5.1	-	255270397	255270437	0,0,255
chr19	12260017	12260064	novel:chr19_21694	5.1	+	12260017	12260064	255,0,0
chr12	47967250	47967318	novel:chr12_11956	5	-	47967250	47967318	0,0,255
chr14	42115355	42115426	novel:chr14_15197	5	-	42115355	42115426	0,0,255
chr11	16243301	16243378	novel:chr11_9580	5	+	16243301	16243378	255,0,0
chr10	56992115	56992184	novel:chr10_8544	5	-	56992115	56992184	0,0,255
chr2	231875231	231875290	novel:chr2_24251	5	+	231875231	231875290	255,0,0
chr2	187282366	187282442	novel:chr2_23661	5	+	187282366	187282442	255,0,0
chr7	43324717	43324775	novel:chr7_40122	5	+	43324717	43324775	255,0,0
chr13	26213493	26213560	novel:chr13_12041	5	+	26213493	26213560	255,0,0
chr10	55577490	55577573	novel:chr10_8442	5	-	55577490	55577573	0,0,255
chr1	277609252	277609327	novel:chr1_5869	5	-	277609252	277609327	0,0,255
chr13	12723808	12723850	novel:chr13_12827	5	-	12723808	12723850	0,0,255
chrX	11392278	11392314	novel:chrX_47975	4.9	+	11392278	11392314	255,0,0
chr20	37905986	37906042	novel:chr20_26604	4.9	+	37905986	37906042	255,0,0
chr5	9165027	9165090	novel:chr5_34507	4.9	+	9165027	9165090	255,0,0
chr9	38447296	38447354	novel:chr9_46638	4.9	-	38447296	38447354	0,0,255
chr12	31184703	31184746	novel:chr12_11072	4.9	+	31184703	31184746	255,0,0
chr17	32228061	32228139	novel:chr17_18915	4.9	+	32228061	32228139	255,0,0
chr17	33980096	33980155	novel:chr17_18931	4.9	+	33980096	33980155	255,0,0
chr1	205032524	205032587	novel:chr1_5018	4.8	-	205032524	205032587	0,0,255
chr20	25493170	25493234	novel:chr20_27331	4.8	-	25493170	25493234	0,0,255
chr5	154931756	154931829	novel:chr5_37176	4.7	-	154931756	154931829	0,0,255
chr15	80856278	80856361	novel:chr15_17158	4.7	-	80856278	80856361	0,0,255
chr17	72449216	72449270	novel:chr17_19275	4.7	+	72449216	72449270	255,0,0
chr19	688935	688995	novel:chr19_22208	4.7	-	688935	688995	0,0,255
chr4	58056101	58056167	novel:chr4_31770	4.7	+	58056101	58056167	255,0,0
chr10	23294817	23294859	novel:chr10_6238	4.7	+	23294817	23294859	255,0,0
chrX	118131823	118131886	novel:chrX_48516	4.6	+	118131823	118131886	255,0,0
chrX	124239225	124239292	novel:chrX_48566	4.6	+	124239225	124239292	255,0,0
chr19	52872651	52872722	novel:chr19_22079	4.6	+	52872651	52872722	255,0,0
chr16	6088134	6088218	novel:chr16_18015	4.5	-	6088134	6088218	0,0,255
chr12	32491514	32491562	novel:chr12_11740	4.5	-	32491514	32491562	0,0,255
chr6	106642574	106642649	novel:chr6_39369	4.5	-	106642574	106642649	0,0,255
chr19	688898	688953	novel:chr19_22207	4.5	-	688898	688953	0,0,255
chr13	93327421	93327488	novel:chr13_13470	4.5	-	93327421	93327488	0,0,255
chr10	75687140	75687202	novel:chr10_7188	4.4	+	75687140	75687202	255,0,0
chr6	9618102	9618148	novel:chr6_37502	4.4	+	9618102	9618148	255,0,0
chr3	63429348	63429424	novel:chr3_28106	4.4	+	63429348	63429424	255,0,0
chr20	13962044	13962118	novel:chr20_26366	4.4	+	13962044	13962118	255,0,0
chr13	100845685	100845743	novel:chr13_12675	4	+	100845685	100845743	255,0,0
chr1	145858033	145858078	novel:chr1_1341	4	+	145858033	145858078	255,0,0
chr13	108104373	108104420	novel:chr13_13580	3.8	-	108104373	108104420	0,0,255
chr13	38653079	38653126	novel:chr13_12916	3.8	-	38653079	38653126	0,0,255
chr13	38683687	38683734	novel:chr13_12918	3.8	-	38683687	38683734	0,0,255
chr6	126617152	126617196	novel:chr6_39507	3.7	-	126617152	126617196	0,0,255
chr1	135516760	135516833	novel:chr1_1255	3.7	+	135516760	135516833	255,0,0
chr7	42475177	42475228	novel:chr7_40117	3.7	+	42475177	42475228	255,0,0
chr17	82375573	82375642	novel:chr17_19345	3.5	+	82375573	82375642	255,0,0
chr17	72449252	72449303	novel:chr17_19276	3.3	+	72449252	72449303	255,0,0
chrUn_KL568240v1	760	800	novel:chrUn_KL568240v1_47786	3.2	-	760	800	0,0,255
chr3	146952236	146952276	novel:chr3_28816	3.2	+	146952236	146952276	255,0,0
chr19	33518792	33518858	novel:chr19_21871	3.1	+	33518792	33518858	255,0,0
chr17	22152495	22152565	novel:chr17_19724	3	-	22152495	22152565	0,0,255
chr10	60842125	60842163	novel:chr10_6874	2.9	+	60842125	60842163	255,0,0
chr4	147740542	147740599	novel:chr4_33992	2.9	-	147740542	147740599	0,0,255
chr2	209990383	209990423	novel:chr2_24114	2.8	+	209990383	209990423	255,0,0
chr15	4250358	4250420	novel:chr15_16509	2.7	-	4250358	4250420	0,0,255
chr18	50726104	50726153	novel:chr18_20738	2.6	+	50726104	50726153	255,0,0
chr15	99049860	99049898	novel:chr15_16399	2.6	+	99049860	99049898	255,0,0
chr14	91783214	91783278	novel:chr14_14628	2.5	+	91783214	91783278	255,0,0
chr1	21067287	21067328	novel:chr1_3249	2.4	-	21067287	21067328	0,0,255
chr3	147772334	147772403	novel:chr3_31016	2.4	-	147772334	147772403	0,0,255
chr5	128630932	128631002	novel:chr5_35226	2.3	+	128630932	128631002	255,0,0
chr13	51419296	51419378	novel:chr13_12222	2.3	+	51419296	51419378	255,0,0
chr7	127057325	127057386	novel:chr7_40828	2.3	+	127057325	127057386	255,0,0
chr11	84548892	84548955	novel:chr11_10624	2.2	-	84548892	84548955	0,0,255
chr1	35653075	35653122	novel:chr1_296	2.2	+	35653075	35653122	255,0,0
chr6	56224373	56224451	novel:chr6_37959	2.2	+	56224373	56224451	255,0,0
chr20	4572200	4572248	novel:chr20_26936	2.1	-	4572200	4572248	0,0,255
chr7	100086111	100086153	novel:chr7_42083	2.1	-	100086111	100086153	0,0,255
chr19	54153682	54153788	novel:chr19_22102	2	+	54153682	54153788	255,0,0
chr9	13492914	13492970	novel:chr9_46458	2	-	13492914	13492970	0,0,255
chr12	16042836	16042903	novel:chr12_10869	2	+	16042836	16042903	255,0,0
chr17	75177732	75177796	novel:chr17_19286	1.9	+	75177732	75177796	255,0,0
chr19	19399590	19399632	novel:chr19_21741	1.9	+	19399590	19399632	255,0,0
chr19	25112283	25112347	novel:chr19_21792	1.9	+	25112283	25112347	255,0,0
chr20	4572144	4572218	novel:chr20_26935	1.9	-	4572144	4572218	0,0,255
chr1	39717702	39717778	novel:chr1_3325	1.9	-	39717702	39717778	0,0,255
chr3	176691714	176691776	novel:chr3_29281	1.9	+	176691714	176691776	255,0,0
chr10	86599385	86599470	novel:chr10_9041	1.9	-	86599385	86599470	0,0,255
chr4	61289813	61289889	novel:chr4_31783	1.9	+	61289813	61289889	255,0,0
chr2	210638912	210638953	novel:chr2_24121	1.8	+	210638912	210638953	255,0,0
chr7	71011058	71011114	novel:chr7_40354	1.8	+	71011058	71011114	255,0,0
chr16	9612231	9612272	novel:chr16_17418	1.8	+	9612231	9612272	255,0,0
chr3	2648712	2648751	novel:chr3_27537	1.8	+	2648712	2648751	255,0,0
chr1	167377560	167377647	novel:chr1_1540	1.8	+	167377560	167377647	255,0,0
chr2	203163006	203163071	novel:chr2_24043	1.7	+	203163006	203163071	255,0,0
chr8	62740958	62741009	novel:chr8_43321	1.7	+	62740958	62741009	255,0,0
chr3	159305942	159305988	novel:chr3_28995	1.7	+	159305942	159305988	255,0,0
chr17	18150807	18150867	novel:chr17_19698	1.7	-	18150807	18150867	0,0,255
chr14	83943505	83943582	novel:chr14_15500	1.7	-	83943505	83943582	0,0,255
chr18	65157420	65157480	novel:chr18_20883	1.7	+	65157420	65157480	255,0,0
chr8	116154683	116154742	novel:chr8_45068	1.7	-	116154683	116154742	0,0,255
chrY	978127	978194	novel:chrY_49545	1.7	-	978127	978194	0,0,255
chr9	100298062	100298154	novel:chr9_47276	1.7	-	100298062	100298154	0,0,255
chr3	3345587	3345647	novel:chr3_29344	1.7	-	3345587	3345647	0,0,255
chr10	55688493	55688543	novel:chr10_6733	1.6	+	55688493	55688543	255,0,0
chr9	54213317	54213381	novel:chr9_46767	1.6	-	54213317	54213381	0,0,255
chr14	71986293	71986350	novel:chr14_14348	1.6	+	71986293	71986350	255,0,0
chr7	12469512	12469565	novel:chr7_41374	1.6	-	12469512	12469565	0,0,255
chr13	99535099	99535174	novel:chr13_12666	1.6	+	99535099	99535174	255,0,0
chr20	6944189	6944253	novel:chr20_27100	1.6	-	6944189	6944253	0,0,255
chr7	12810596	12810641	novel:chr7_39931	1.6	+	12810596	12810641	255,0,0
chr15	30097804	30097871	novel:chr15_15978	1.6	+	30097804	30097871	255,0,0
chr8	5967312	5967382	novel:chr8_42821	1.6	+	5967312	5967382	255,0,0
chr12	25412182	25412263	novel:chr12_11024	1.6	+	25412182	25412263	255,0,0
chr7	117077590	117077665	novel:chr7_40578	1.5	+	117077590	117077665	255,0,0
chr4	157823718	157823781	novel:chr4_34158	1.5	-	157823718	157823781	0,0,255
chr3	80996558	80996603	novel:chr3_28248	1.5	+	80996558	80996603	255,0,0
chr4	98720336	98720415	novel:chr4_32203	1.5	+	98720336	98720415	255,0,0
chrX	15000009	15000064	novel:chrX_48001	1.5	+	15000009	15000064	255,0,0
chr3	136940448	136940523	novel:chr3_28734	1.5	+	136940448	136940523	255,0,0
chr10	56194264	56194320	novel:chr10_6755	1.5	+	56194264	56194320	255,0,0
chr1	165921260	165921330	novel:chr1_4554	1.5	-	165921260	165921330	0,0,255
chr1	102797061	102797107	novel:chr1_4103	1.5	-	102797061	102797107	0,0,255
chr12	39946913	39946992	novel:chr12_11246	1.5	+	39946913	39946992	255,0,0
chr6	44416706	44416748	novel:chr6_37887	1.5	+	44416706	44416748	255,0,0
chr19	53041698	53041746	novel:chr19_22562	1.5	-	53041698	53041746	0,0,255
chr8	1586644	1586699	novel:chr8_44169	1.4	-	1586644	1586699	0,0,255
chr19	52592178	52592220	novel:chr19_22076	1.4	+	52592178	52592220	255,0,0
chr11	31205405	31205482	novel:chr11_10195	1.4	-	31205405	31205482	0,0,255
chr3	2262376	2262416	novel:chr3_27529	1.4	+	2262376	2262416	255,0,0
chr5	2631663	2631749	novel:chr5_34432	1.4	+	2631663	2631749	255,0,0
chrX	99194506	99194553	novel:chrX_49213	1.4	-	99194506	99194553	0,0,255
chr12	21749298	21749363	novel:chr12_11616	1.4	-	21749298	21749363	0,0,255
chr2	257557243	257557298	novel:chr2_25994	1.4	-	257557243	257557298	0,0,255
chr7	141067309	141067348	novel:chr7_40973	1.4	+	141067309	141067348	255,0,0
chr12	22009652	22009717	novel:chr12_11626	1.4	-	22009652	22009717	0,0,255
chr7	130140454	130140516	novel:chr7_42548	1.4	-	130140454	130140516	0,0,255
chr10	43188515	43188576	novel:chr10_6492	1.4	+	43188515	43188576	255,0,0
chr20	5466336	5466388	novel:chr20_26220	1.4	+	5466336	5466388	255,0,0
chr5	82168626	82168697	novel:chr5_36444	1.3	-	82168626	82168697	0,0,255
chr15	55862969	55863021	novel:chr15_17076	1.3	-	55862969	55863021	0,0,255
chr14	44447004	44447094	novel:chr14_14020	1.3	+	44447004	44447094	255,0,0
chrX	11594642	11594699	novel:chrX_47978	1.3	+	11594642	11594699	255,0,0
chr3	47812642	47812722	novel:chr3_27989	1.3	+	47812642	47812722	255,0,0
chr12	21725109	21725156	novel:chr12_10915	1.3	+	21725109	21725156	255,0,0
chr12	21985618	21985665	novel:chr12_10917	1.3	+	21985618	21985665	255,0,0
chr16	36219159	36219243	novel:chr16_17673	1.3	+	36219159	36219243	255,0,0
chr1	198401378	198401437	novel:chr1_1835	1.3	+	198401378	198401437	255,0,0
chr1	80301266	80301315	novel:chr1_682	1.3	+	80301266	80301315	255,0,0
chr1	256813030	256813108	novel:chr1_5676	1.3	-	256813030	256813108	0,0,255
chr17	31522091	31522139	novel:chr17_19781	1.3	-	31522091	31522139	0,0,255
chr7	22054449	22054527	novel:chr7_39970	1.2	+	22054449	22054527	255,0,0
chr10	11713992	11714070	novel:chr10_6077	1.2	+	11713992	11714070	255,0,0
chr2	183347345	183347397	novel:chr2_23638	1.2	+	183347345	183347397	255,0,0
chr9	99745775	99745842	novel:chr9_46158	1.2	+	99745775	99745842	255,0,0
chr9	100350322	100350377	novel:chr9_47280	1.2	-	100350322	100350377	0,0,255
chr16	71896671	71896726	novel:chr16_18458	1.2	-	71896671	71896726	0,0,255
chr1	222114865	222114941	novel:chr1_5356	1.2	-	222114865	222114941	0,0,255
chr12	1015685	1015731	novel:chr12_10697	1.2	+	1015685	1015731	255,0,0
chr5	135199059	135199115	novel:chr5_36806	1.2	-	135199059	135199115	0,0,255
chr5	141411410	141411449	novel:chr5_35360	1.2	+	141411410	141411449	255,0,0
chr10	72139889	72139944	novel:chr10_8771	1.2	-	72139889	72139944	0,0,255
chr15	10249013	10249074	novel:chr15_15874	1.2	+	10249013	10249074	255,0,0
chr8	22691285	22691366	novel:chr8_42955	1.1	+	22691285	22691366	255,0,0
chrUn_AABR07024007v1	341	408	novel:chrUn_AABR07024007v1_47819	1.1	-	341	408	0,0,255
chr3	139348481	139348521	novel:chr3_30938	1.1	-	139348481	139348521	0,0,255
chr5	159894152	159894194	novel:chr5_37259	1.1	-	159894152	159894194	0,0,255
chr5	136255203	136255279	novel:chr5_36846	1.1	-	136255203	136255279	0,0,255
chr7	70851249	70851312	novel:chr7_41860	1.1	-	70851249	70851312	0,0,255
chr3	87665522	87665588	novel:chr3_28281	1.1	+	87665522	87665588	255,0,0
chr5	165742350	165742401	novel:chr5_37318	1.1	-	165742350	165742401	0,0,255
chr2	173476721	173476761	novel:chr2_25263	1.1	-	173476721	173476761	0,0,255
chr17	71796564	71796620	novel:chr17_20212	1.1	-	71796564	71796620	0,0,255
chr1	147112649	147112727	novel:chr1_1348	1.1	+	147112649	147112727	255,0,0
chr9	99753128	99753179	novel:chr9_46159	1.1	+	99753128	99753179	255,0,0
chrY_KL568161v1_random	2906532	2906616	novel:chrY_KL568161v1_random_49604	1.1	+	2906532	2906616	255,0,0
chr1	87298287	87298354	novel:chr1_909	1.1	+	87298287	87298354	255,0,0
chr15	108520924	108521005	novel:chr15_17293	1.1	-	108520924	108521005	0,0,255
chr3	6810854	6810903	novel:chr3_27634	1.1	+	6810854	6810903	255,0,0
chr1	105062403	105062464	novel:chr1_1140	1.1	+	105062403	105062464	255,0,0
chr8	65972889	65972943	novel:chr8_43364	1	+	65972889	65972943	255,0,0
chr3	162992665	162992716	novel:chr3_29091	1	+	162992665	162992716	255,0,0
chr2	188382814	188382887	novel:chr2_23725	1	+	188382814	188382887	255,0,0
chr12	24523112	24523152	novel:chr12_10998	1	+	24523112	24523152	255,0,0
chr5	168379007	168379045	novel:chr5_37359	1	-	168379007	168379045	0,0,255
chr1	219982945	219982987	novel:chr1_5164	1	-	219982945	219982987	0,0,255
chr13	12080510	12080581	novel:chr13_12826	1	-	12080510	12080581	0,0,255
chr8	111014348	111014416	novel:chr8_44973	1	-	111014348	111014416	0,0,255
chr15	8097845	8097929	novel:chr15_16518	1	-	8097845	8097929	0,0,255
chr2	210673983	210674026	novel:chr2_24123	1	+	210673983	210674026	255,0,0
chr5	12290544	12290586	novel:chr5_36000	1	-	12290544	12290586	0,0,255
chr14	8584499	8584558	novel:chr14_13702	1	+	8584499	8584558	255,0,0
chr9	99753160	99753225	novel:chr9_46160	1	+	99753160	99753225	255,0,0
chr5	142717627	142717666	novel:chr5_35384	1	+	142717627	142717666	255,0,0
chr8	66336117	66336183	novel:chr8_43373	1	+	66336117	66336183	255,0,0
chr7	99524432	99524510	novel:chr7_40506	0.9	+	99524432	99524510	255,0,0
chr3	108659149	108659191	novel:chr3_28398	0.9	+	108659149	108659191	255,0,0
chr12	22401050	22401109	novel:chr12_11640	0.9	-	22401050	22401109	0,0,255
chr20	21344913	21345002	novel:chr20_27305	0.9	-	21344913	21345002	0,0,255
chr7	14335292	14335372	novel:chr7_41454	0.9	-	14335292	14335372	0,0,255
chr3	13778384	13778438	novel:chr3_29501	0.9	-	13778384	13778438	0,0,255
chr4	78382037	78382115	novel:chr4_33468	0.9	-	78382037	78382115	0,0,255
chr1	263408276	263408338	novel:chr1_5755	0.9	-	263408276	263408338	0,0,255
chr19	32919857	32919909	novel:chr19_22426	0.9	-	32919857	32919909	0,0,255
chr1	244650270	244650350	novel:chr1_2711	0.9	+	244650270	244650350	255,0,0
chr12	14276754	14276814	novel:chr12_11574	0.9	-	14276754	14276814	0,0,255
chr4	140907900	140907952	novel:chr4_32523	0.9	+	140907900	140907952	255,0,0
chr1	46855108	46855147	novel:chr1_370	0.9	+	46855108	46855147	255,0,0
chr3	11445081	11445158	novel:chr3_29471	0.9	-	11445081	11445158	0,0,255
chr6	86747819	86747881	novel:chr6_38090	0.8	+	86747819	86747881	255,0,0
chr9	10855057	10855108	novel:chr9_45352	0.8	+	10855057	10855108	255,0,0
chr11	62004391	62004450	novel:chr11_10357	0.8	-	62004391	62004450	0,0,255
chr9	99745743	99745794	novel:chr9_46157	0.8	+	99745743	99745794	255,0,0
chr8	66318713	66318764	novel:chr8_43367	0.8	+	66318713	66318764	255,0,0
chr2	177855501	177855567	novel:chr2_25284	0.8	-	177855501	177855567	0,0,255
chr13	90665117	90665156	novel:chr13_13447	0.8	-	90665117	90665156	0,0,255
chr1	35215046	35215098	novel:chr1_294	0.8	+	35215046	35215098	255,0,0
chr19	17937458	17937509	novel:chr19_22306	0.8	-	17937458	17937509	0,0,255
chr19	59185975	59186021	novel:chr19_22179	0.8	+	59185975	59186021	255,0,0
chr5	58795456	58795513	novel:chr5_36207	0.7	-	58795456	58795513	0,0,255
chr9	119399891	119399954	novel:chr9_47414	0.7	-	119399891	119399954	0,0,255
chr5	140645371	140645454	novel:chr5_36916	0.7	-	140645371	140645454	0,0,255
chr11	19817257	19817297	novel:chr11_9593	0.7	+	19817257	19817297	255,0,0
chr20	7551799	7551864	novel:chr20_26253	0.7	+	7551799	7551864	255,0,0
chr8	111275503	111275574	novel:chr8_44975	0.7	-	111275503	111275574	0,0,255
chr13	48624107	48624163	novel:chr13_12169	0.7	+	48624107	48624163	255,0,0
chr3	148890248	148890305	novel:chr3_28863	0.7	+	148890248	148890305	255,0,0
chr20	14036644	14036693	novel:chr20_27213	0.7	-	14036644	14036693	0,0,255
chr19	26339189	26339249	novel:chr19_21836	0.7	+	26339189	26339249	255,0,0
chr1	228330363	228330441	novel:chr1_2556	0.6	+	228330363	228330441	255,0,0
chr9	99170305	99170353	novel:chr9_47268	0.6	-	99170305	99170353	0,0,255
chr8	96265388	96265449	novel:chr8_44868	0.6	-	96265388	96265449	0,0,255
chr8	121242900	121242941	novel:chr8_45150	0.6	-	121242900	121242941	0,0,255
chr8	75604981	75605050	novel:chr8_43488	0.6	+	75604981	75605050	255,0,0
chr5	108593219	108593275	novel:chr5_35074	0.6	+	108593219	108593275	255,0,0
chr2	231874983	231875043	novel:chr2_24249	0.6	+	231874983	231875043	255,0,0
chr16	6630928	6630999	novel:chr16_17363	0.6	+	6630928	6630999	255,0,0
chr9	50903234	50903282	novel:chr9_45695	0.6	+	50903234	50903282	255,0,0
chr19	49033923	49033980	novel:chr19_22547	0.6	-	49033923	49033980	0,0,255
chr8	96131789	96131850	novel:chr8_44856	0.6	-	96131789	96131850	0,0,255
chr8	96201325	96201386	novel:chr8_44862	0.6	-	96201325	96201386	0,0,255
chr4	120712047	120712107	novel:chr4_32390	0.6	+	120712047	120712107	255,0,0
chr5	157851677	157851767	novel:chr5_35737	0.6	+	157851677	157851767	255,0,0
chr1	221938444	221938506	novel:chr1_2339	0.6	+	221938444	221938506	255,0,0
chr1	101783981	101784029	novel:chr1_4086	0.6	-	101783981	101784029	0,0,255
chr10	31254244	31254299	novel:chr10_6305	0.6	+	31254244	31254299	255,0,0
chr1	205772462	205772509	novel:chr1_1984	0.6	+	205772462	205772509	255,0,0
chr1	93478085	93478125	novel:chr1_3948	0.6	-	93478085	93478125	0,0,255
chr9	17307264	17307323	novel:chr9_46490	0.5	-	17307264	17307323	0,0,255
chr7	126748088	126748140	novel:chr7_40820	0.5	+	126748088	126748140	255,0,0
chr3	140620996	140621044	novel:chr3_28771	0.5	+	140620996	140621044	255,0,0
chr14	85631441	85631534	novel:chr14_15523	0.5	-	85631441	85631534	0,0,255
chr6	12378058	12378142	novel:chr6_37550	0.4	+	12378058	12378142	255,0,0
chr16	7977959	7977998	novel:chr16_18050	0.4	-	7977959	7977998	0,0,255
chr6	7350702	7350759	novel:chr6_37475	0.4	+	7350702	7350759	255,0,0
chr6	7341571	7341628	novel:chr6_37473	0.4	+	7341571	7341628	255,0,0
chr4	162423681	162423747	novel:chr4_34237	0.4	-	162423681	162423747	0,0,255
chr11	86853529	86853582	novel:chr11_10641	0.4	-	86853529	86853582	0,0,255
chr15	32596015	32596072	novel:chr15_16671	0.4	-	32596015	32596072	0,0,255
chr1	102290368	102290408	novel:chr1_4098	0.4	-	102290368	102290408	0,0,255
chr12	12863660	12863712	novel:chr12_10794	0.4	+	12863660	12863712	255,0,0
chr1	277860991	277861076	novel:chr1_5886	0.4	-	277860991	277861076	0,0,255
chr3	72096888	72096971	novel:chr3_30435	0.4	-	72096888	72096971	0,0,255
chr1	242145414	242145481	novel:chr1_2685	0.4	+	242145414	242145481	255,0,0
chr9	41153569	41153626	novel:chr9_45600	0.4	+	41153569	41153626	255,0,0
chr10	91011154	91011198	novel:chr10_9160	0.3	-	91011154	91011198	0,0,255
chr1	167234050	167234140	novel:chr1_4573	0.3	-	167234050	167234140	0,0,255
chrX	31145448	31145495	novel:chrX_48120	0.3	+	31145448	31145495	255,0,0
chr5	57245380	57245439	novel:chr5_36153	0.3	-	57245380	57245439	0,0,255
chr11	84435694	84435747	novel:chr11_10621	0.3	-	84435694	84435747	0,0,255
chr10	89292678	89292745	novel:chr10_7417	0.3	+	89292678	89292745	255,0,0
chr1	167215245	167215309	novel:chr1_4572	0.3	-	167215245	167215309	0,0,255
chr10	76167082	76167126	novel:chr10_7192	0.3	+	76167082	76167126	255,0,0
chr18	61681984	61682028	novel:chr18_20858	0.3	+	61681984	61682028	255,0,0
chr6	131584326	131584372	novel:chr6_38404	0.2	+	131584326	131584372	255,0,0
chr15	55635600	55635646	novel:chr15_17073	0.2	-	55635600	55635646	0,0,255
chr8	49123460	49123517	novel:chr8_44442	0.2	-	49123460	49123517	0,0,255
chr1	85117696	85117774	novel:chr1_851	0.2	+	85117696	85117774	255,0,0
chr9	50903264	50903327	novel:chr9_45696	0.2	+	50903264	50903327	255,0,0
chrX	11866118	11866191	novel:chrX_48866	0.2	-	11866118	11866191	0,0,255
chr9	79801830	79801899	novel:chr9_45918	0.2	+	79801830	79801899	255,0,0
chr19	59186003	59186079	novel:chr19_22180	0.2	+	59186003	59186079	255,0,0
chr18	31933553	31933635	novel:chr18_20645	0.2	+	31933553	31933635	255,0,0
chr1	59584179	59584250	novel:chr1_482	0.2	+	59584179	59584250	255,0,0
chr2	208336851	208336952	novel:chr2_25688	0.1	-	208336851	208336952	0,0,255
chr8	65972859	65972907	novel:chr8_43363	0.1	+	65972859	65972907	255,0,0
chr2	208491497	208491598	novel:chr2_25702	0.1	-	208491497	208491598	0,0,255
chr9	92936043	92936083	novel:chr9_46051	0.1	+	92936043	92936083	255,0,0
chr1	16681122	16681187	novel:chr1_3225	0.1	-	16681122	16681187	0,0,255
chr13	100101097	100101168	novel:chr13_13525	0.1	-	100101097	100101168	0,0,255
chr2	89970803	89970865	novel:chr2_23209	0.1	+	89970803	89970865	255,0,0
chr3	72010276	72010365	novel:chr3_30419	0.1	-	72010276	72010365	0,0,255
chr4	140899756	140899848	novel:chr4_32519	0.1	+	140899756	140899848	255,0,0
chr9	32806633	32806687	novel:chr9_46606	0.1	-	32806633	32806687	0,0,255
chr14	28522900	28522964	novel:chr14_13908	0.1	+	28522900	28522964	255,0,0
chr19	56750126	56750193	novel:chr19_22155	0.1	+	56750126	56750193	255,0,0
chr17	70349093	70349133	novel:chr17_19236	0.1	+	70349093	70349133	255,0,0
chr6	72621952	72622017	novel:chr6_38023	0	+	72621952	72622017	255,0,0
chr8	46253567	46253615	novel:chr8_44394	0	-	46253567	46253615	0,0,255
chr20	5152843	5152921	novel:chr20_27036	0	-	5152843	5152921	0,0,255
chrX	67261771	67261859	novel:chrX_49100	0	-	67261771	67261859	0,0,255
chr7	115233588	115233662	novel:chr7_42196	0	-	115233588	115233662	0,0,255
chr1	255026781	255026833	novel:chr1_5660	0	-	255026781	255026833	0,0,255
chr3	20188870	20188934	novel:chr3_27849	0	+	20188870	20188934	255,0,0
chr12	18020015	18020070	novel:chr12_10883	0	+	18020015	18020070	255,0,0
chr3	138832999	138833055	novel:chr3_28753	0	+	138832999	138833055	255,0,0
chr7	99634647	99634706	novel:chr7_40507	0	+	99634647	99634706	255,0,0
chr8	117304822	117304890	novel:chr8_43903	0	+	117304822	117304890	255,0,0
chr1	163054426	163054506	novel:chr1_1451	0	+	163054426	163054506	255,0,0
chr4	86287480	86287562	novel:chr4_32122	0	+	86287480	86287562	255,0,0
chr1	190894664	190894730	novel:chr1_4788	0	-	190894664	190894730	0,0,255
chr3	103734330	103734370	novel:chr3_30655	0	-	103734330	103734370	0,0,255
chr8	53864301	53864350	novel:chr8_43215	0	+	53864301	53864350	255,0,0
chr9	86329139	86329180	novel:chr9_47117	0	-	86329139	86329180	0,0,255
chr2	187582813	187582874	known:chr2_23676	2.93539e+06	+	187582813	187582874	255,0,0
chr2	11884685	11884744	known:chr2_22732	2.93539e+06	+	11884685	11884744	255,0,0
chr1	141229367	141229428	known:chr1_1318	2.93538e+06	+	141229367	141229428	255,0,0
chr7	70287325	70287385	known:chr7_40320	2.60068e+06	+	70287325	70287385	255,0,0
chr8	127714455	127714516	known:chr8_44036	2.59776e+06	+	127714455	127714516	255,0,0
chr11	16052887	16052954	known:chr11_9574	2.2317e+06	+	16052887	16052954	255,0,0
chr8	45753279	45753346	known:chr8_43084	1.54399e+06	+	45753279	45753346	255,0,0
chr1	101115988	101116044	known:chr1_1064	1.30418e+06	+	101115988	101116044	255,0,0
chr8	45798273	45798334	known:chr8_43086	1.13681e+06	+	45798273	45798334	255,0,0
chr11	16097361	16097421	known:chr11_9576	1.13354e+06	+	16097361	16097421	255,0,0
chr7	126590632	126590708	known:chr7_40810	868206	+	126590632	126590708	255,0,0
chr1	59704840	59704899	known:chr1_488	766758	+	59704840	59704899	255,0,0
chr17	823241	823299	known:chr17_18607	728531	+	823241	823299	255,0,0
chr2	165606087	165606151	known:chr2_23582	638883	+	165606087	165606151	255,0,0
chr8	114874462	114874541	known:chr8_43818	557121	+	114874462	114874541	255,0,0
chr17	16418227	16418305	known:chr17_18806	485819	+	16418227	16418305	255,0,0
chr3	175769727	175769788	known:chr3_29261	411310	+	175769727	175769788	255,0,0
chr19	25318922	25319009	known:chr19_21804	323138	+	25318922	25319009	255,0,0
chr9	81675288	81675346	known:chr9_45942	321664	+	81675288	81675346	255,0,0
chr3	4042495	4042554	known:chr3_27575	278337	+	4042495	4042554	255,0,0
chr15	100180595	100180654	known:chr15_16415	226335	+	100180595	100180654	255,0,0
chr18	60755298	60755355	known:chr18_20850	225708	+	60755298	60755355	255,0,0
chr17	823478	823541	known:chr17_18609	214482	+	823478	823541	255,0,0
chr2	165605941	165606000	known:chr2_23580	204914	+	165605941	165606000	255,0,0
chr3	175779573	175779633	known:chr3_29263	191049	+	175779573	175779633	255,0,0
chr18	2052490	2052550	known:chr18_21046	191045	-	2052490	2052550	0,0,255
chr13	44916547	44916603	known:chr13_12131	162848	+	44916547	44916603	255,0,0
chr1	59704394	59704461	known:chr1_486	153648	+	59704394	59704461	255,0,0
chr1	59704360	59704416	known:chr1_485	153285	+	59704360	59704416	255,0,0
chr13	54952755	54952817	known:chr13_12256	145588	+	54952755	54952817	255,0,0
chr13	103250589	103250646	known:chr13_12690	145351	+	103250589	103250646	255,0,0
chr10	56845314	56845374	known:chr10_6796	143392	+	56845314	56845374	255,0,0
chr6	132561186	132561252	known:chr6_38413	134587	+	132561186	132561252	255,0,0
chr10	84165970	84166029	known:chr10_7302	129337	+	84165970	84166029	255,0,0
chr8	120378956	120379014	known:chr8_45142	125813	-	120378956	120379014	0,0,255
chr8	117354377	117354441	known:chr8_43916	114830	+	117354377	117354441	255,0,0
chr17	16419992	16420068	known:chr17_18808	105309	+	16419992	16420068	255,0,0
chr6	133716258	133716318	known:chr6_38461	94234.9	+	133716258	133716318	255,0,0
chr6	133715388	133715448	known:chr6_38459	94234.9	+	133715388	133715448	255,0,0
chr19	25318748	25318811	known:chr19_21801	90402.2	+	25318748	25318811	255,0,0
chr10	20428684	20428748	known:chr10_6208	88442.4	+	20428684	20428748	255,0,0
chr9	29562388	29562450	known:chr9_45532	85661	+	29562388	29562450	255,0,0
chrX	140117265	140117325	known:chrX_49380	83883.4	-	140117265	140117325	0,0,255
chr5	139699888	139699949	known:chr5_36889	82386.5	-	139699888	139699949	0,0,255
chr1	166589550	166589606	known:chr1_1516	82219	+	166589550	166589606	255,0,0
chr9	82161725	82161781	known:chr9_47072	81784.9	-	82161725	82161781	0,0,255
chr3	23151468	23151526	known:chr3_27888	78232.4	+	23151468	23151526	255,0,0
chr18	47488027	47488087	known:chr18_20705	76413.8	+	47488027	47488087	255,0,0
chr4	58343944	58344003	known:chr4_33334	73969	-	58343944	58344003	0,0,255
chrX	21583889	21583969	known:chrX_48072	71543.9	+	21583889	21583969	255,0,0
chr9	29542639	29542702	known:chr9_45527	69816.1	+	29542639	29542702	255,0,0
chr13	54952937	54952996	known:chr13_12258	69558.2	+	54952937	54952996	255,0,0
chr3	83137313	83137373	known:chr3_30528	56283.4	-	83137313	83137373	0,0,255
chr10	62015016	62015074	known:chr10_6907	56129.2	+	62015016	62015074	255,0,0
chr12	19307351	19307410	known:chr12_11606	52376	-	19307351	19307410	0,0,255
chrX	158584563	158584620	known:chrX_48764	49816.4	+	158584563	158584620	255,0,0
chrX	158148182	158148239	known:chrX_48750	49816.4	+	158148182	158148239	255,0,0
chr4	157236788	157236850	known:chr4_34096	48307.9	-	157236788	157236850	0,0,255
chr7	114485572	114485628	known:chr7_42191	47917.6	-	114485572	114485628	0,0,255
chr11	16052164	16052223	known:chr11_9572	46318.1	+	16052164	16052223	255,0,0
chr10	62299609	62299669	known:chr10_6912	39397.2	+	62299609	62299669	255,0,0
chr1	38238385	38238446	known:chr1_311	35134.4	+	38238385	38238446	255,0,0
chr13	113782066	113782127	known:chr13_12779	35134.4	+	113782066	113782127	255,0,0
chr7	32894896	32894954	known:chr7_41647	34116.2	-	32894896	32894954	0,0,255
chr8	114847395	114847455	known:chr8_43816	33627.6	+	114847395	114847455	255,0,0
chr3	61648002	61648060	known:chr3_28086	32685.9	+	61648002	61648060	255,0,0
chr3	123833684	123833743	known:chr3_28663	32535.9	+	123833684	123833743	255,0,0
chr10	20606728	20606787	known:chr10_6211	32449.3	+	20606728	20606787	255,0,0
chr1	240403031	240403091	known:chr1_2674	31158.2	+	240403031	240403091	255,0,0
chr9	100016454	100016516	known:chr9_46164	30679.8	+	100016454	100016516	255,0,0
chr6	133861213	133861268	known:chr6_38505	29547.8	+	133861213	133861268	255,0,0
chr17	6675033	6675094	known:chr17_18660	27466.2	+	6675033	6675094	255,0,0
chr4	57459736	57459800	known:chr4_33315	25854.7	-	57459736	57459800	0,0,255
chr1	140576413	140576472	known:chr1_1292	25703.4	+	140576413	140576472	255,0,0
chr1	59704221	59704281	known:chr1_484	25693.9	+	59704221	59704281	255,0,0
chrX	158153393	158153446	known:chrX_48760	25023.9	+	158153393	158153446	255,0,0
chr8	131731747	131731808	known:chr8_44126	24074.7	+	131731747	131731808	255,0,0
chr5	139702883	139702947	known:chr5_36892	23551	-	139702883	139702947	0,0,255
chrX	158589643	158589700	known:chrX_48772	22331.2	+	158589643	158589700	255,0,0
chrX	158153260	158153317	known:chrX_48758	22331.2	+	158153260	158153317	255,0,0
chr4	81013283	81013343	known:chr4_33512	21629.2	-	81013283	81013343	0,0,255
chr11	86812714	86812769	known:chr11_10032	21335	+	86812714	86812769	255,0,0
chr3	11348208	11348268	known:chr3_27743	21274.3	+	11348208	11348268	255,0,0
chr2	188541043	188541106	known:chr2_25396	21254	-	188541043	188541106	0,0,255
chr13	80125516	80125576	known:chr13_12461	20598.9	+	80125516	80125576	255,0,0
chr7	144584258	144584316	known:chr7_41090	20560.3	+	144584258	144584316	255,0,0
chr10	63098375	63098434	known:chr10_6934	19037.5	+	63098375	63098434	255,0,0
chr13	112233302	112233358	known:chr13_13609	19023.8	-	112233302	112233358	0,0,255
chrX	84708914	84708975	known:chrX_49183	18591.3	-	84708914	84708975	0,0,255
chr10	62014732	62014793	known:chr10_6905	17323.4	+	62014732	62014793	255,0,0
chr6	145105076	145105139	known:chr6_38695	17280.8	+	145105076	145105139	255,0,0
chr19	11149753	11149821	known:chr19_22275	15711.6	-	11149753	11149821	0,0,255
chr10	67079810	67079871	known:chr10_7041	14759.7	+	67079810	67079871	255,0,0
chr14	30326667	30326729	known:chr14_15070	14648.4	-	30326667	30326729	0,0,255
chr10	28962498	28962554	known:chr10_8079	13129.9	-	28962498	28962554	0,0,255
chr8	45746959	45747015	known:chr8_43082	12859.4	+	45746959	45747015	255,0,0
chr2	221658127	221658186	known:chr2_24167	12820.6	+	221658127	221658186	255,0,0
chrX	16109879	16109937	known:chrX_48023	11920.7	+	16109879	16109937	255,0,0
chr13	94849832	94849891	known:chr13_13480	11199.1	-	94849832	94849891	0,0,255
chr13	43827514	43827573	known:chr13_12099	11198.9	+	43827514	43827573	255,0,0
chr6	133716774	133716830	known:chr6_38464	10891.4	+	133716774	133716830	255,0,0
chr10	84719332	84719391	known:chr10_7307	10867.2	+	84719332	84719391	255,0,0
chr10	109195254	109195311	known:chr10_9406	9983.9	-	109195254	109195311	0,0,255
chr5	167092509	167092574	known:chr5_35846	9830.9	+	167092509	167092574	255,0,0
chr4	82199068	82199125	known:chr4_33533	9709.7	-	82199068	82199125	0,0,255
chr4	82284863	82284920	known:chr4_33537	9709.7	-	82284863	82284920	0,0,255
chr4_KL567939v1_random	100474	100531	known:chr4_KL567939v1_random_34415	9709.7	-	100474	100531	0,0,255
chr19	39608971	39609033	known:chr19_21961	9598.2	+	39608971	39609033	255,0,0
chr4	57463593	57463652	known:chr4_33319	9101.1	-	57463593	57463652	0,0,255
chr5	173489379	173489439	known:chr5_37406	8641.9	-	173489379	173489439	0,0,255
chrX	3684503	3684566	known:chrX_47947	8639.4	+	3684503	3684566	255,0,0
chr5	113657736	113657797	known:chr5_35086	8343.2	+	113657736	113657797	255,0,0
chr1	253128264	253128322	known:chr1_5638	8321.4	-	253128264	253128322	0,0,255
chrX	114002542	114002605	known:chrX_48489	8104.5	+	114002542	114002605	255,0,0
chr6	133712344	133712418	known:chr6_38455	8003.1	+	133712344	133712418	255,0,0
chr7	125861222	125861280	known:chr7_42514	7702	-	125861222	125861280	0,0,255
chr19	25290062	25290123	known:chr19_22361	7127	-	25290062	25290123	0,0,255
chr6	136704973	136705033	known:chr6_38631	7075.6	+	136704973	136705033	255,0,0
chr6	133884189	133884247	known:chr6_38538	7065.8	+	133884189	133884247	255,0,0
chr6	133878608	133878667	known:chr6_38536	6964.5	+	133878608	133878667	255,0,0
chr6	133857714	133857772	known:chr6_38498	6790.5	+	133857714	133857772	255,0,0
chrX	74982081	74982139	known:chrX_49153	6701.6	-	74982081	74982139	0,0,255
chr11	88129784	88129842	known:chr11_10052	6206.4	+	88129784	88129842	255,0,0
chr2	225873363	225873422	known:chr2_25794	5935.1	-	225873363	225873422	0,0,255
chr1	80092700	80092764	known:chr1_672	5343.9	+	80092700	80092764	255,0,0
chr10	35571773	35571836	known:chr10_6361	5144.6	+	35571773	35571836	255,0,0
chr10	35559001	35559064	known:chr10_6359	5144.6	+	35559001	35559064	255,0,0
chr1	70136980	70137039	known:chr1_3568	5132.4	-	70136980	70137039	0,0,255
chr3	8407442	8407507	known:chr3_29417	4923.6	-	8407442	8407507	0,0,255
chr6	133873109	133873167	known:chr6_38526	4720.4	+	133873109	133873167	255,0,0
chr6	133888599	133888657	known:chr6_38546	4501.9	+	133888599	133888657	255,0,0
chrX	158585601	158585662	known:chrX_48768	4239.6	+	158585601	158585662	255,0,0
chrX	158149220	158149281	known:chrX_48754	4239.6	+	158149220	158149281	255,0,0
chr6	133862190	133862249	known:chr6_38509	4237.6	+	133862190	133862249	255,0,0
chr8	55492553	55492612	known:chr8_44524	4231.4	-	55492553	55492612	0,0,255
chr4	57463384	57463448	known:chr4_33317	4061.3	-	57463384	57463448	0,0,255
chr15	100180478	100180538	known:chr15_16413	3816.8	+	100180478	100180538	255,0,0
chrX	140117391	140117456	known:chrX_49382	3812.8	-	140117391	140117456	0,0,255
chrX	70207031	70207089	known:chrX_48305	3655.7	+	70207031	70207089	255,0,0
chr6	136704971	136705031	known:chr6_39610	3628	-	136704971	136705031	0,0,255
chr12	17369016	17369073	known:chr12_10880	3611.6	+	17369016	17369073	255,0,0
chr1	164518419	164518480	known:chr1_1461	3299.9	+	164518419	164518480	255,0,0
chr5	107206541	107206597	known:chr5_35070	3141.3	+	107206541	107206597	255,0,0
chr15	100180348	100180407	known:chr15_16412	3140.2	+	100180348	100180407	255,0,0
chr8	55492033	55492088	known:chr8_44521	3057.8	-	55492033	55492088	0,0,255
chr6	133858858	133858914	known:chr6_38499	3029.3	+	133858858	133858914	255,0,0
chr6	133877136	133877194	known:chr6_38531	2815.8	+	133877136	133877194	255,0,0
chr1	214208378	214208437	known:chr1_5068	2636.1	-	214208378	214208437	0,0,255
chr13	48977000	48977061	known:chr13_12180	2616.1	+	48977000	48977061	255,0,0
chr7	144912060	144912119	known:chr7_41099	2542.4	+	144912060	144912119	255,0,0
chr6	133877839	133877901	known:chr6_38534	2417.4	+	133877839	133877901	255,0,0
chr9	10812454	10812513	known:chr9_46417	2412.6	-	10812454	10812513	0,0,255
chr16	57519679	57519740	known:chr16_17772	2163.9	+	57519679	57519740	255,0,0
chrX	140117108	140117172	known:chrX_49378	2123.4	-	140117108	140117172	0,0,255
chr15	100179891	100179950	known:chr15_16406	2004.4	+	100179891	100179950	255,0,0
chr6	133893431	133893485	known:chr6_38554	1870.6	+	133893431	133893485	255,0,0
chr18	56726151	56726211	known:chr18_21421	1837.9	-	56726151	56726211	0,0,255
chrX	158148480	158148543	known:chrX_48751	1827	+	158148480	158148543	255,0,0
chrX	158584861	158584924	known:chrX_48765	1827	+	158584861	158584924	255,0,0
chr11	33570271	33570329	known:chr11_9660	1642.5	+	33570271	33570329	255,0,0
chr6	133859329	133859383	known:chr6_38502	1531.7	+	133859329	133859383	255,0,0
chr6	133682974	133683030	known:chr6_38444	1498.8	+	133682974	133683030	255,0,0
chr10	84113587	84113645	known:chr10_7298	1486.3	+	84113587	84113645	255,0,0
chr1	125042143	125042199	known:chr1_1210	1340.6	+	125042143	125042199	255,0,0
chr6	133699521	133699583	known:chr6_38448	1112.8	+	133699521	133699583	255,0,0
chr6	133705947	133706001	known:chr6_38449	1020.3	+	133705947	133706001	255,0,0
chrX	155338850	155338909	known:chrX_48671	1005	+	155338850	155338909	255,0,0
chr6	133866672	133866729	known:chr6_38517	937	+	133866672	133866729	255,0,0
chr6	133889295	133889351	known:chr6_38547	929.3	+	133889295	133889351	255,0,0
chr8	97175665	97175726	known:chr8_44876	858.6	-	97175665	97175726	0,0,255
chrX	16121341	16121400	known:chrX_48029	823.2	+	16121341	16121400	255,0,0
chr6	132748982	132749042	known:chr6_38426	802.5	+	132748982	132749042	255,0,0
chrX	118277695	118277774	known:chrX_48519	792.4	+	118277695	118277774	255,0,0
chr17	7025022	7025080	known:chr17_18677	776.6	+	7025022	7025080	255,0,0
chr8	73030059	73030117	known:chr8_44699	747.7	-	73030059	73030117	0,0,255
chr8	80928178	80928236	known:chr8_43546	747.7	+	80928178	80928236	255,0,0
chr10	67065914	67065967	known:chr10_7040	674.8	+	67065914	67065967	255,0,0
chr4	28659546	28659606	known:chr4_33146	662.5	-	28659546	28659606	0,0,255
chr15	33613462	33613519	known:chr15_16733	625.4	-	33613462	33613519	0,0,255
chr2	116867663	116867724	known:chr2_23327	595.9	+	116867663	116867724	255,0,0
chr7	123431616	123431676	known:chr7_40773	592.8	+	123431616	123431676	255,0,0
chr3	172357499	172357554	known:chr3_31338	576.1	-	172357499	172357554	0,0,255
chr1	121193161	121193223	known:chr1_4170	484.3	-	121193161	121193223	0,0,255
chr19	25290232	25290293	known:chr19_22363	479.7	-	25290232	25290293	0,0,255
chr13	76198602	76198660	known:chr13_12397	466.8	+	76198602	76198660	255,0,0
chrX	75459265	75459327	known:chrX_49161	458.3	-	75459265	75459327	0,0,255
chr6	133872452	133872510	known:chr6_38524	416	+	133872452	133872510	255,0,0
chr6	133873616	133873675	known:chr6_38527	409.5	+	133873616	133873675	255,0,0
chr1	161221255	161221321	known:chr1_1436	402.9	+	161221255	161221321	255,0,0
chr3	46361919	46361972	known:chr3_29679	391.3	-	46361919	46361972	0,0,255
chr4	7108757	7108817	known:chr4_33032	379.7	-	7108757	7108817	0,0,255
chr15	100180030	100180093	known:chr15_16407	378.6	+	100180030	100180093	255,0,0
chr2	40863758	40863818	known:chr2_22872	360.7	+	40863758	40863818	255,0,0
chr6	133739927	133739984	known:chr6_38471	348.7	+	133739927	133739984	255,0,0
chr4	28658901	28658959	known:chr4_33144	336.8	-	28658901	28658959	0,0,255
chr6	133864384	133864440	known:chr6_38511	323.8	+	133864384	133864440	255,0,0
chr6	133894006	133894061	known:chr6_38559	315.9	+	133894006	133894061	255,0,0
chr3	172357950	172358014	known:chr3_31339	308.8	-	172357950	172358014	0,0,255
chr6	134626106	134626164	known:chr6_39575	289.4	-	134626106	134626164	0,0,255
chr10	104340737	104340794	known:chr10_7673	283.5	+	104340737	104340794	255,0,0
chrX	155344206	155344262	known:chrX_48675	267.5	+	155344206	155344262	255,0,0
chr2	188487019	188487089	known:chr2_23731	212.1	+	188487019	188487089	255,0,0
chr6	133864728	133864785	known:chr6_38513	208.5	+	133864728	133864785	255,0,0
chr2	11884686	11884740	known:chr2_24523	192	-	11884686	11884740	0,0,255
chr2	187582814	187582870	known:chr2_25377	191.7	-	187582814	187582870	0,0,255
chr6	133868297	133868357	known:chr6_38519	182.8	+	133868297	133868357	255,0,0
chr1	141229368	141229424	known:chr1_4307	181.2	-	141229368	141229424	0,0,255
chr6	133860499	133860556	known:chr6_38503	172.9	+	133860499	133860556	255,0,0
chr2	263873772	263873832	known:chr2_24470	171.1	+	263873772	263873832	255,0,0
chrX	140117522	140117582	known:chrX_49383	148.7	-	140117522	140117582	0,0,255
chr6	133706215	133706273	known:chr6_38451	138.6	+	133706215	133706273	255,0,0
chrX	155317220	155317276	known:chrX_48668	127.4	+	155317220	155317276	255,0,0
chrX	118123276	118123337	known:chrX_48514	94.2	+	118123276	118123337	255,0,0
chr1	215832093	215832153	known:chr1_5098	81.6	-	215832093	215832153	0,0,255
chr6	10992715	10992779	known:chr6_37539	76	+	10992715	10992779	255,0,0
chr1	261524246	261524308	known:chr1_5736	58	-	261524246	261524308	0,0,255
chr6	133898822	133898879	known:chr6_38561	56.4	+	133898822	133898879	255,0,0
chr6	133866540	133866601	known:chr6_38516	43.4	+	133866540	133866601	255,0,0
chr14	113119559	113119619	known:chr14_14738	33.3	+	113119559	113119619	255,0,0
chr20	3816185	3816247	known:chr20_26827	5.8	-	3816185	3816247	0,0,255
chr6	133733260	133733316	known:chr6_38467	5.7	+	133733260	133733316	255,0,0
chr3	108864470	108864534	known:chr3_28404	5.7	+	108864470	108864534	255,0,0
chr16	11250068	11250131	known:chr16_17454	5.7	+	11250068	11250131	255,0,0
chr3	151138865	151138923	known:chr3_28908	5.6	+	151138865	151138923	255,0,0
chr6	133859330	133859379	known:chr6_39567	5.6	-	133859330	133859379	0,0,255
chrX	3683942	3684002	known:chrX_47945	5.6	+	3683942	3684002	255,0,0
chr1	122309574	122309637	known:chr1_4174	5.6	-	122309574	122309637	0,0,255
chr1	122373287	122373350	known:chr1_4176	5.6	-	122373287	122373350	0,0,255
chr7	66802735	66802811	known:chr7_40294	5.6	+	66802735	66802811	255,0,0
chrX	152223762	152223828	known:chrX_49423	5.5	-	152223762	152223828	0,0,255
chr10	109195253	109195315	known:chr10_7756	5.5	+	109195253	109195315	255,0,0
chr2	44897615	44897677	known:chr2_22924	5.5	+	44897615	44897677	255,0,0
chr9	26795659	26795716	known:chr9_45511	5.5	+	26795659	26795716	255,0,0
chr3	72141050	72141110	known:chr3_30442	5.4	-	72141050	72141110	0,0,255
chr5	120168446	120168501	known:chr5_36640	5.4	-	120168446	120168501	0,0,255
chrX	76334295	76334353	known:chrX_49166	5.4	-	76334295	76334353	0,0,255
chr10	56844977	56845049	known:chr10_6794	5.4	+	56844977	56845049	255,0,0
chrX	143517015	143517075	known:chrX_49401	5.4	-	143517015	143517075	0,0,255
chr11	36383560	36383618	known:chr11_10239	5.4	-	36383560	36383618	0,0,255
chr6	133691390	133691452	known:chr6_38446	5.4	+	133691390	133691452	255,0,0
chr11	24176605	24176665	known:chr11_9604	5.3	+	24176605	24176665	255,0,0
chr7	70287281	70287347	known:chr7_40319	5.3	+	70287281	70287347	255,0,0
chr5	173490161	173490218	known:chr5_37408	5.3	-	173490161	173490218	0,0,255
chr18	2054944	2055005	known:chr18_21048	5.3	-	2054944	2055005	0,0,255
chr19	25318886	25318942	known:chr19_21803	5.3	+	25318886	25318942	255,0,0
chr11	79380534	79380595	known:chr11_10525	5.3	-	79380534	79380595	0,0,255
chr5	79097217	79097276	known:chr5_34911	5.2	+	79097217	79097276	255,0,0
chr3	176406219	176406275	known:chr3_29271	5.2	+	176406219	176406275	255,0,0
chr6	133874158	133874223	known:chr6_38529	5.2	+	133874158	133874223	255,0,0
chr10	73902224	73902284	known:chr10_8819	5.2	-	73902224	73902284	0,0,255
chr5	120176266	120176325	known:chr5_36641	5.2	-	120176266	120176325	0,0,255
chr6	133713453	133713507	known:chr6_38457	5.2	+	133713453	133713507	255,0,0
chr14	66923108	66923168	known:chr14_15355	5.2	-	66923108	66923168	0,0,255
chr6	133893705	133893761	known:chr6_38558	5.2	+	133893705	133893761	255,0,0
chr6	133869587	133869644	known:chr6_38521	5.2	+	133869587	133869644	255,0,0
chr4	56301732	56301795	known:chr4_31737	5.2	+	56301732	56301795	255,0,0
chr2	102311627	102311682	known:chr2_23235	5.1	+	102311627	102311682	255,0,0
chr15	47057505	47057565	known:chr15_16147	5.1	+	47057505	47057565	255,0,0
chr8	117354830	117354892	known:chr8_43918	5.1	+	117354830	117354892	255,0,0
chr18	56969919	56969979	known:chr18_21423	5.1	-	56969919	56969979	0,0,255
chr15	46893166	46893226	known:chr15_16145	5.1	+	46893166	46893226	255,0,0
chr6	133857693	133857735	known:chr6_38497	5.1	+	133857693	133857735	255,0,0
chr9	26791775	26791835	known:chr9_45509	5.1	+	26791775	26791835	255,0,0
chr7	109282673	109282732	known:chr7_42169	5	-	109282673	109282732	0,0,255
chr15	47964311	47964368	known:chr15_16151	5	+	47964311	47964368	255,0,0
chr6	133733587	133733648	known:chr6_38470	5	+	133733587	133733648	255,0,0
chr1	247263746	247263801	known:chr1_2741	5	+	247263746	247263801	255,0,0
chr5	173488342	173488399	known:chr5_37404	5	-	173488342	173488399	0,0,255
chr7	109286471	109286533	known:chr7_42171	5	-	109286471	109286533	0,0,255
chr6	133861504	133861566	known:chr6_38507	5	+	133861504	133861566	255,0,0
chr6	133885152	133885203	known:chr6_38541	5	+	133885152	133885203	255,0,0
chr1	266089501	266089560	known:chr1_2922	4.9	+	266089501	266089560	255,0,0
chr14	113112146	113112208	known:chr14_14736	4.9	+	113112146	113112208	255,0,0
chr6	133892667	133892733	known:chr6_38552	4.9	+	133892667	133892733	255,0,0
chr2	189421146	189421204	known:chr2_23762	4.8	+	189421146	189421204	255,0,0
chr15	100180173	100180231	known:chr15_16409	4.7	+	100180173	100180231	255,0,0
chr1	38238919	38238977	known:chr1_313	4.7	+	38238919	38238977	255,0,0
chrX	158589778	158589829	known:chrX_48773	4.7	+	158589778	158589829	255,0,0
chr13	113782600	113782658	known:chr13_12781	4.7	+	113782600	113782658	255,0,0
chr10	20606765	20606819	known:chr10_6212	4.4	+	20606765	20606819	255,0,0
chrX	152224739	152224802	known:chrX_49425	4	-	152224739	152224802	0,0,255
chrX	155339150	155339207	known:chrX_48674	4	+	155339150	155339207	255,0,0
chr3	23150389	23150456	known:chr3_27886	3.9	+	23150389	23150456	255,0,0
chr17	81382974	81383033	known:chr17_19343	3.5	+	81382974	81383033	255,0,0
chr1	64330561	64330621	known:chr1_3516	2.2	-	64330561	64330621	0,0,255
chr18	16390523	16390580	known:chr18_21113	1.9	-	16390523	16390580	0,0,255
chr4	157236359	157236426	known:chr4_34093	1.7	-	157236359	157236426	0,0,255
chr4	21673643	21673701	known:chr4_33118	1.4	-	21673643	21673701	0,0,255
chr10	56621140	56621198	known:chr10_6789	1.1	+	56621140	56621198	255,0,0
chr7	126590200	126590246	known:chr7_40807	0.8	+	126590200	126590246	255,0,0
chr6	133739962	133740033	known:chr6_38472	0.8	+	133739962	133740033	255,0,0
chr17	823972	824030	known:chr17_18611	0.6	+	823972	824030	255,0,0
chr1	240402962	240403053	known:chr1_2673	0.1	+	240402962	240403053	255,0,0
chr6	133864763	133864832	known:chr6_38514	0	+	133864763	133864832	255,0,0
chr15	33613497	33613566	known:chr15_16734	0	-	33613497	33613566	0,0,255
chr11	79380575	79380616	known:chr11_10526	0	-	79380575	79380616	0,0,255
chr3	72140999	72141070	known:chr3_30441	0	-	72140999	72141070	0,0,255
chr13	113782637	113782706	known:chr13_12782	-0.3	+	113782637	113782706	255,0,0
chr1	38238956	38239025	known:chr1_314	-0.3	+	38238956	38239025	255,0,0
chr4	57459779	57459830	known:chr4_33316	-0.3	-	57459779	57459830	0,0,255
chrX	158148146	158148203	known:chrX_48749	-0.7	+	158148146	158148203	255,0,0
chr1	261524196	261524268	known:chr1_5735	-0.7	-	261524196	261524268	0,0,255
chrX	158584527	158584584	known:chrX_48763	-0.7	+	158584527	158584584	255,0,0
chr13	54952899	54952960	known:chr13_12257	-0.8	+	54952899	54952960	255,0,0
chr14	66923146	66923205	known:chr14_15356	-0.9	-	66923146	66923205	0,0,255
chr5	173488313	173488363	known:chr5_37403	-1	-	173488313	173488363	0,0,255
chr5	113657718	113657757	known:chr5_35085	-1.1	+	113657718	113657757	255,0,0
chr9	81675236	81675310	known:chr9_45941	-1.4	+	81675236	81675310	255,0,0
chrX	3683979	3684029	known:chrX_47946	-1.4	+	3683979	3684029	255,0,0
chrX	158153325	158153415	known:chrX_48759	-1.5	+	158153325	158153415	255,0,0
chr1	215832033	215832115	known:chr1_5097	-2.4	-	215832033	215832115	0,0,255
chr15	100180209	100180275	known:chr15_16410	-3.7	+	100180209	100180275	255,0,0
chrX	16117839	16117905	known:chrX_48027	-5.4	+	16117839	16117905	255,0,0
chrX	155338888	155338934	known:chrX_48672	-14.5	+	155338888	155338934	255,0,0
