# Supplementary material for: Comprehensive characterization of small noncoding RNA profiles in hypoxia-induced pulmonary hypertension (HPH) rat tissues
Source: iScience. 2024 Jan 13;27(2):108815. doi: 10.1016/j.isci.2024.108815 (PMC10844824; doi:10.1016/j.isci.2024.108815)
Supplement: Table S7. Differential analysis of mRNA in lung of hypoxia-induced pulmonary hypertension (HPH) rats, related to Figure 5 [file mmc8.xls]

## Sheet: Table S7
Table S7: Differential analysis of mRNA in lung of hypoxia-induced pulmonary hypertension (HPH) rats; related to Figure 5
gene_id	gene_name	N1_FPKM	N2_FPKM	N3_FPKM	N4_fpkm	H1_FPKM	H2_FPKM	H3_FPKM	H4_FPKM	Log2FoldChange	pvalue	padj
ENSRNOG00000005825	Lyz2	14196.6	11783.8	12396.1	9812.98	12794.9	15491.9	12600.8	11161.6	0.113927	0.3731	0.775803
ENSRNOG00000011177	Sftpc	14169.3	14799.3	14226.2	13091.1	12681.2	14890.4	12965.1	12334.5	-0.0876544	0.252552	0.673276
ENSRNOG00000020196	Scgb1a1	12792.2	13298.2	13783.2	13064.9	14056.4	14925.4	13305.3	17858	0.187463	0.0532632	0.331893
ENSRNOG00000034234	COX1	5277.14	5273.94	4757.88	4760.1	5514.36	6275.78	5750.77	5329.26	0.191254	0.00855477	0.110809
ENSRNOG00000030700	COX3	5203.23	4952.05	4495.1	4664.75	4518.91	5150.44	4758.47	4528.93	-0.0241284	0.733677	0.935842
ENSRNOG00000031979	ATP6	5148.32	4870.07	4388.12	4600.53	4194.11	4912.02	4840.32	4517.01	-0.0389698	0.610746	0.895104
ENSRNOG00000047931	Tmsb4x	4662.68	4833.24	4882.77	5367.12	4552.66	5796.65	5141.14	5121.19	0.0645611	0.451221	0.823312
ENSRNOG00000011438	Sftpa1	3522.19	2860.81	3198.21	2521.75	3255.54	4423.51	3064.24	2902.16	0.175724	0.22576	0.646412
ENSRNOG00000009439	Eef1a1	3484.25	3086.36	3201.94	3162.03	3634.71	3135.57	3802.85	3824.75	0.157997	0.0532566	0.331893
ENSRNOG00000018991	Gsn	2531.49	2498.5	2128.52	2001.21	2392.15	2113.87	1902.72	1869.96	-0.142778	0.193288	0.611917
ENSRNOG00000010761	Sftpb	2498.75	2567.61	2660.18	2167.24	2317.4	2281.66	2281.1	2428.31	-0.0849318	0.264992	0.685756
ENSRNOG00000031766	CYTB	2484.77	2205.56	1955.23	2060.16	1771.76	2216.99	2097.41	1931.14	-0.11593	0.237165	0.65979
ENSRNOG00000031033	ND2	1931.71	1815.26	1578.95	1504.4	1564.47	1698.88	1687.2	1519.88	-0.0751534	0.41332	0.799438
ENSRNOG00000030644	ND1	1763.29	1801.24	1598.51	1634.84	1393.61	1547.51	1577.23	1421.5	-0.191905	0.00525761	0.0806628
ENSRNOG00000034254	Actb	1735.45	1936.01	1880.46	1954.01	1884.77	2036.53	1895.01	1786.39	0.021072	0.748329	0.939693
ENSRNOG00000005695	Mgp	1733.3	2014.26	1311.6	1667.34	1483.09	1418	1432.91	1508.34	-0.200222	0.0889737	0.430152
ENSRNOG00000004196	Rps29	1689.5	1602.14	1702.65	2041.04	1544.65	1886.42	1949.65	1974.96	0.0671713	0.528277	0.86229
ENSRNOG00000012840	Sparc	1686.3	1587.36	1641.13	1675.69	1784.28	1818.29	1773.94	1801.03	0.126182	0.00166627	0.03696
ENSRNOG00000053086	Selenop	1588.3	1385.42	1602.21	1182.11	1125.69	1019.11	1035.47	930.549	-0.483104	9.14594e-06	0.000603536
ENSRNOG00000001049	Tpt1	1573.09	1726.24	1653.26	1709.28	1690.43	1930.53	2008.36	1925.92	0.184222	0.00936282	0.117583
ENSRNOG00000042233	Rpl41	1493.69	1548.3	1598.25	1770.32	1443.6	1872.12	1961.57	1688.87	0.122356	0.241769	0.664157
ENSRNOG00000011647	S100a6	1395.16	1592.98	1737.78	1631.22	1249.98	1696.67	1502.78	1402.41	-0.117206	0.273579	0.694095
ENSRNOG00000017123	B2m	1334.35	1513.18	1459.84	1613.68	1167.5	1509.2	1254.24	1156.21	-0.216649	0.0333449	0.25185
ENSRNOG00000033615	ND3	1324.44	1289.44	1238.05	1384.98	1427.84	1793.82	1736.58	1600.77	0.327481	8.6514e-05	0.00380783
ENSRNOG00000005195	Cst3	1215.14	1235.18	1309.84	1498.97	1409.11	1570.42	1492.07	1457.29	0.175671	0.031745	0.245445
ENSRNOG00000016961	Rps27	1191.61	1078.72	1054.56	1214.54	1253	1386.46	1493.05	1496.56	0.313583	0.000163948	0.00638834
ENSRNOG00000000439	Ager	1159.9	1526.23	1544.32	1252.47	1577.19	1942.85	1634.02	1696.36	0.3236	0.00445719	0.0725175
ENSRNOG00000014272	Rpl35	1153.09	1167.31	1152.78	1184.32	1089.49	1226.87	1307.38	1349.71	0.0976937	0.202788	0.622592
ENSRNOG00000018735	Cd74	1072.29	895.81	784.268	1095.52	696.928	820.224	726.352	765.094	-0.35173	0.00191131	0.0411916
ENSRNOG00000016387	Rpl34	981.896	1003.66	1036.85	1055.23	1057.21	1137.26	1173.71	1186.34	0.16245	0.006821	0.0958929
ENSRNOG00000024603	Rps15	961.465	1017.96	986.204	1095.31	1006.99	1199.13	1212.21	1175.5	0.18056	0.024053	0.208113
ENSRNOG00000045884	Gm25994	952.709	512.113	925.912	805.752	548.195	655.364	524.048	468.304	-0.537887	0.00326908	0.0583027
ENSRNOG00000016580	Rps23	947.87	998.851	941.192	1057.33	893.245	934.686	997.468	1061.31	-0.0185789	0.808374	0.957626
ENSRNOG00000054626	Rps8	940.189	979.108	961.313	1020.71	968.58	1014.67	1092.5	1106.79	0.103323	0.112798	0.479843
ENSRNOG00000018774	LOC100911847	928.949	1000.7	982.761	1037.27	920.831	979.786	1040.69	1110.62	0.0397938	0.604101	0.893242
ENSRNOG00000033473	Rpl36	914.588	801.325	855.585	956.534	871.42	1059.09	1125.86	1136.07	0.252124	0.0126414	0.141106
ENSRNOG00000001148	Rplp0	898.156	937.494	841.473	992.862	902.128	969.815	1046.58	1061.72	0.120037	0.134181	0.520234
ENSRNOG00000024689	Hopx	891.625	1121.94	1140.57	827.024	1025.26	1231.7	1117.75	1130.75	0.180909	0.124992	0.50443
ENSRNOG00000056765	Rpl10	877.393	848.95	841.37	870.829	839.605	840.503	872.829	954.664	0.0319658	0.603646	0.893242
ENSRNOG00000004426	Rps27a	869.851	938.729	615.246	664.442	373.992	925.072	1028	1068.61	0.139699	0.694035	0.923974
ENSRNOG00000011893	Rps3a	868.789	915.19	867.359	911.162	939.176	991.372	1023	1053.94	0.172721	0.00256353	0.0502894
ENSRNOG00000020843	Ftl1	862.811	1045.14	1059.82	1008.58	1045.18	1462.24	1418.06	1030.71	0.319586	0.0156549	0.16144
ENSRNOG00000013874	Rplp1	838.864	1095.46	1092.98	1077.35	1001.24	1159.6	1167.09	1168.98	0.134052	0.197339	0.615945
ENSRNOG00000003220	H3f3a	836.256	779.566	824.693	875.801	905.803	901.715	911.986	922.918	0.138532	0.00978158	0.120973
ENSRNOG00000010105	S100a11	827.461	936.822	1022.6	987.368	863.724	1289.77	1058.03	901.347	0.125951	0.334921	0.747203
ENSRNOG00000052564	Gpx3	821.232	988.388	953.104	784.082	1029.28	1117.28	1130.09	1181.84	0.332758	0.000343295	0.0113108
ENSRNOG00000019106	Rps17	802.985	769.886	818.707	862.422	809.881	921.055	939.958	979.224	0.168828	0.0275557	0.225601
ENSRNOG00000013939	Defb4	798.52	400.512	640.195	434.385	454.595	946.052	634.59	610.423	0.221632	0.475311	0.833553
ENSRNOG00000060449	Rps21	782.824	868.545	923.83	884.194	858.115	918.744	885.775	970.105	0.0733151	0.332311	0.744689
ENSRNOG00000008555	Rps20	775.915	927.715	884.72	981.253	917.855	1041.29	1035.37	1032.51	0.176358	0.0457377	0.304456
ENSRNOG00000017418	Rps3	771.819	813.913	767.985	835.2	791.916	853.817	889.226	917.011	0.117247	0.0794484	0.408298
ENSRNOG00000018584	Ptma	753.967	781.695	733.593	828.266	667.717	722.353	736.903	754.494	-0.101396	0.123419	0.501162
ENSRNOG00000031053	ND4L	744.586	672.282	635.999	549.229	680.426	644.137	642.631	539.689	-0.0507295	0.643115	0.907548
ENSRNOG00000001611	Rpl24	743.525	722.016	704.458	717.361	739.558	778.315	865.869	882.834	0.181194	0.0136049	0.147935
ENSRNOG00000021318	Epas1	734.76	810.215	797.517	701.963	696.732	576.784	743.216	658.177	-0.183815	0.0475025	0.311325
ENSRNOG00000042271	Ubb	710.718	711.795	732.236	724.534	706.463	775.522	818.237	743.606	0.0829164	0.161265	0.563167
ENSRNOG00000019556	Cd9	689.367	668.383	705.052	643.943	668.7	771.79	686.633	676.808	0.0537619	0.415387	0.800956
ENSRNOG00000008301	Tagln2	688.845	640.501	695.246	721.455	601.857	750.044	698.39	595.704	-0.0509798	0.566767	0.879454
ENSRNOG00000008937	Csrp1	687.216	799.571	685.445	809.201	734.406	782.753	736.494	685.677	-0.0179654	0.825909	0.963014
ENSRNOG00000015335	Rpl13	661.728	769.973	730.634	823.494	671.551	756.507	838.842	846.439	0.06301	0.531024	0.864376
ENSRNOG00000004107	Rpl23	653.777	706.086	686.054	771.598	667.675	765.256	752.754	761.37	0.067527	0.38077	0.780398
ENSRNOG00000020674	Rpl27	652.937	675.707	659.882	688.616	645.489	664.448	675.22	719.41	0.0176659	0.756033	0.942192
ENSRNOG00000023529	Rpl5	647.149	675.634	633.327	677.905	666.068	689.067	727.583	762.565	0.114299	0.0721423	0.388396
ENSRNOG00000011138	Rpl29	644.952	577.898	569.25	575.591	530.085	592.891	816.51	804.267	0.215978	0.122285	0.499051
ENSRNOG00000027503	Rps25	643.276	619.4	654.794	642.427	675.624	772.221	741.917	788.736	0.221776	0.000786658	0.0217953
ENSRNOG00000018645	Rpsa	629.2	747.323	653.323	790.821	663.883	726.876	824.579	826.709	0.111743	0.288507	0.710532
ENSRNOG00000029886	Hba-a1	622.985	1135.91	522.024	800.874	530.712	1619.84	4941.23	1637.44	1.50239	0.0268919	0.221936
ENSRNOG00000016890	Tppp3	612.602	538.866	529.453	568.109	419.948	566.49	522.029	493.785	-0.164757	0.0931188	0.439143
ENSRNOG00000018795	Rpl18a	606.167	697.662	675.193	728.833	651.61	747.779	773.485	793.32	0.134108	0.129196	0.510847
ENSRNOG00000019007	Rpl14	600.542	601.019	556.398	614.958	597.974	613.998	729.548	740.505	0.17977	0.0456338	0.30435
ENSRNOG00000030680	Ddx5	600.075	491.797	522.808	445.941	469.267	471.137	457.591	423.446	-0.174828	0.0642836	0.36551
ENSRNOG00000005975	Rpl30	596.803	342.862	629.032	667.794	340.8	367.486	726.814	764.334	-0.0202626	0.956099	0.992624
ENSRNOG00000002050	Igfbp7	596.292	679.928	628.795	623.148	562.433	631.245	578.842	569.644	-0.107694	0.105811	0.465178
ENSRNOG00000056836	Cav1	595.387	599.224	617.231	527.924	731.124	792.718	728.547	663.345	0.320182	3.50557e-05	0.00180355
ENSRNOG00000010189	Rps24	584.144	579.709	580.715	617.459	647.589	727.274	746.452	730.487	0.274729	1.45586e-05	0.00087799
ENSRNOG00000004741	Rpl19	582.788	606.687	586.519	577.936	631.938	670.485	707.43	713.237	0.213068	0.00032446	0.0108155
ENSRNOG00000049077	Mir5125	581.97	614.204	579.021	514.42	517.003	442.401	530.03	450.741	-0.23706	0.0163711	0.165901
novel.1385	-	579.705	591.324	605.504	620.333	598.061	643.523	669.905	690.904	0.121642	0.0581562	0.345596
ENSRNOG00000004626	Slc34a2	575.601	485.863	455.609	392.948	470.568	424.211	437.497	388.885	-0.146984	0.203785	0.623296
ENSRNOG00000027864	Ppia	571.361	650	644.352	672.458	607.014	684.965	642.769	666.634	0.038099	0.604562	0.893242
ENSRNOG00000059538	Clec2g	569.083	556.014	508.398	509.118	469.159	491.071	537.563	561.198	-0.0542327	0.493946	0.846236
ENSRNOG00000030371	COX2	560.474	582.353	574.89	618.52	598.241	912.212	910.652	775.169	0.454519	0.000334328	0.0110796
ENSRNOG00000010746	Rpl32	555.275	510.665	499.802	581.505	548.455	607.185	670.48	675.829	0.22375	0.0127408	0.141877
ENSRNOG00000019974	Uba52	544.672	547.973	524.976	621.548	561.85	630.575	672.243	697.397	0.197312	0.0284155	0.230489
ENSRNOG00000002434	Tmem100	542.381	482.287	502.898	497.977	215.871	188.847	260.423	237.066	-1.16357	2.20985e-30	4.19062e-27
ENSRNOG00000003510	Fmo2	537.764	473.115	709.672	309.889	402.163	514.677	487.225	489.153	-0.0982534	0.619776	0.89801
ENSRNOG00000015278	Myl12a	532.064	650.819	627.216	609.633	593.74	616.298	621.025	626.175	0.024715	0.742889	0.938307
ENSRNOG00000025936	Rpl6	531.032	591.412	500.374	594.808	538.241	553.03	654.808	633.85	0.104707	0.265985	0.686668
ENSRNOG00000012748	Vamp8	529.262	671.962	658.277	606.337	652.691	695.203	670.141	698.639	0.142011	0.105999	0.465419
ENSRNOG00000012081	Txn1	525.517	494.056	547.504	592.451	498.016	651.584	521.113	521.427	0.0244641	0.81122	0.958403
ENSRNOG00000016271	Itm2b	524.193	493.337	490.821	514.495	474.006	497.943	499.727	518.254	-0.0204749	0.691734	0.923131
ENSRNOG00000019598	Vegfa	518.979	497.369	490.7	468.754	437.273	480.16	394.167	449.113	-0.163149	0.0278871	0.227467
ENSRNOG00000021035	Rpl18	518.142	610.114	578.124	656.175	498.11	555.142	595.033	624.856	-0.0529712	0.596551	0.891046
ENSRNOG00000006997	App	515.966	540.366	547.423	474.758	534.751	529.239	513.247	532.007	0.0241299	0.698039	0.925022
ENSRNOG00000057558	AC128792.2	514.383	446.238	461.578	417.96	556.953	848.163	754.682	503.358	0.535724	0.000731129	0.0205911
ENSRNOG00000050519	Rhoa	514.158	590.826	553.812	561.387	538.828	601.943	583.807	543.538	0.0332859	0.622468	0.89928
ENSRNOG00000009378	Rpl4	513.488	523.071	474.981	512.048	498.594	527.163	567.912	580.043	0.106271	0.126282	0.506881
ENSRNOG00000030386	Cldn18	511.999	519.809	501.67	444.482	585.786	635.82	549.738	489.797	0.195678	0.0355233	0.262666
ENSRNOG00000003201	Rps4x	509.648	518.648	495.555	521.263	542.011	561.375	612.851	631.745	0.202278	0.00255256	0.0502475
ENSRNOG00000014214	Rpl27a	504.763	475.367	493.884	512.538	528.004	566.875	593.387	597.922	0.205811	0.000740669	0.020757
ENSRNOG00000004303	Timp3	499.553	648.469	693.202	424.322	561.214	569.733	527.343	580.966	-0.0141995	0.921018	0.985262
ENSRNOG00000020266	Eef2	498.633	542.424	510.999	505.662	502.211	518.029	592.479	562.238	0.0827505	0.243053	0.664164
ENSRNOG00000000490	Rps10	496.007	540.43	548.782	575.467	548.499	641.469	589.963	669.843	0.184018	0.0305368	0.239179
ENSRNOG00000018454	Apoe	492.499	607.727	395.331	469.662	414.282	355.033	452.63	421.311	-0.2552	0.0506967	0.323818
ENSRNOG00000018680	Rpl17	492.216	724.811	690.013	316.553	501.492	534.661	869.065	328.13	0.00725877	0.983592	0.997324
ENSRNOG00000019459	Oaz1	491.685	583.508	544.178	592.688	464.168	537.238	505.155	528.202	-0.118	0.157986	0.558153
ENSRNOG00000020982	Fau	479.029	677.592	679.438	681.858	399.692	541.784	791.746	812.792	0.0185805	0.928512	0.986536
ENSRNOG00000053437	AC103090.1	477.787	513.993	515.712	539.148	469.271	540.906	544.972	487.711	-0.000709667	0.992888	0.998759
ENSRNOG00000019834	Hsp90ab1	474.283	482.141	602.677	505.311	417.661	505.447	589.786	416.283	-0.095628	0.455088	0.824696
ENSRNOG00000009263	Ifi27	469.059	457.382	377.901	566.04	443.19	461.506	443.506	538.164	0.0156696	0.899509	0.980771
ENSRNOG00000023385	Rpl37a	467.922	503.273	544.49	579.677	478.22	527.06	583.195	608.732	0.0713387	0.479723	0.837092
ENSRNOG00000011175	Hnrnpa2b1	466.304	461.404	470.497	477.949	422.522	415.29	436.802	403.749	-0.157948	0.000552206	0.0166217
ENSRNOG00000016411	Rps12	466.212	445.955	484.384	528.051	412.591	511.726	562.774	542.906	0.079801	0.454189	0.824518
ENSRNOG00000019453	Rps5	465.12	459.835	436.165	458.388	439.467	468.942	505.71	550.893	0.114229	0.159298	0.560186
ENSRNOG00000016220	Rpl12	463.558	453.032	432.892	454.803	422.29	432.756	482.716	488.544	0.0206425	0.768392	0.945263
ENSRNOG00000054140	Myl6	461.402	532.118	502.673	569.387	465.901	530.523	499.566	517.349	-0.0342993	0.675645	0.917158
ENSRNOG00000019578	Rps16	452.838	492.625	459.051	512.004	467.401	493.4	540.544	565.649	0.111989	0.171415	0.578535
ENSRNOG00000018087	Vim	452.649	393.934	416.597	457.829	391.544	499.049	475.344	399.258	0.039241	0.687366	0.921835
ENSRNOG00000006532	H3f3b	450.565	436.351	397.049	375.958	395.981	431.074	461.396	501.335	0.111958	0.235852	0.657843
ENSRNOG00000003975	Pfn1	443.005	516.284	496.192	621.027	416.818	534.684	484.903	496.801	-0.100666	0.388486	0.786259
ENSRNOG00000008551	Rps7	441.601	442.965	440.998	450.469	469.076	507.344	511.239	527.621	0.18533	0.000585189	0.0173694
ENSRNOG00000017676	Plvap	436.993	462.976	440.068	488.423	171.237	153.72	179.287	198.625	-1.37606	5.69398e-53	2.42948e-49
ENSRNOG00000012062	Npc2	436.008	541.653	518.375	407.637	480.517	714.743	561.297	426.235	0.199112	0.20339	0.623093
ENSRNOG00000001376	Mettl7a	430.217	398.982	453.58	359.704	351.587	376.192	389.861	366.447	-0.143333	0.0841674	0.419045
ENSRNOG00000042821	Cd59	423.334	396.954	418.392	359.703	476.417	534.244	460.897	449.708	0.268382	0.00093998	0.0248394
ENSRNOG00000002664	Emp2	421.87	439.83	442.52	344.475	493.366	523.849	486.441	454.519	0.2509	0.00713137	0.0986314
novel.229	-	420.782	402.281	479.166	541.081	481.293	618.958	654.691	338.583	0.185245	0.315043	0.731145
ENSRNOG00000014064	Ctsh	418.808	371.022	369.575	351.9	401.088	414.804	378.528	301.648	-0.0118672	0.911481	0.983576
ENSRNOG00000014453	Anxa5	409.254	449.322	444.679	386.486	378.684	460.858	413.582	366.324	-0.0589028	0.517189	0.855367
ENSRNOG00000008414	Bsg	408.059	468.187	483.207	448.726	475.603	581.315	507.855	543.748	0.224312	0.00919087	0.116021
ENSRNOG00000015496	Tpm4	407.535	460.196	455.445	448.138	439.632	434.415	436.163	430.489	-0.0226267	0.696576	0.924551
ENSRNOG00000047218	Clic5	402.508	370.973	401.37	282.104	490.539	467.229	455.989	434.9	0.346546	0.00229221	0.0466284
ENSRNOG00000029971	ND5	402.321	393.749	395.305	350.24	351.52	342.363	305.111	279.284	-0.267414	0.00296833	0.0550658
ENSRNOG00000005041	Crip2	401.773	469.768	448.296	408.673	458.024	496.18	493.85	448.608	0.136315	0.0671091	0.376141
ENSRNOG00000036701	Actg1	399.445	480.718	434.905	462.9	533.882	476.72	518.722	463.458	0.166995	0.0427089	0.293916
ENSRNOG00000020660	Cfl1	399.334	440.025	407.552	493.664	387.906	425.265	429.758	418.437	-0.0645765	0.436415	0.813519
ENSRNOG00000016912	Btf3	397.465	400.463	388.537	424.033	391.938	400.727	435.755	439.316	0.0532761	0.417286	0.801933
ENSRNOG00000003229	Tspan7	397.202	373.432	362.747	370.242	262.436	248.998	290.453	289.456	-0.459098	1.49849e-10	3.27881e-08
ENSRNOG00000000875	Fhl1	395.232	413.594	349.193	474.414	404.538	355.065	390.685	382.905	-0.0874271	0.373519	0.775813
ENSRNOG00000021735	Akr1c15	392.594	413.763	435.128	402.763	382.84	446.021	379.516	391.819	-0.0364399	0.616853	0.896989
ENSRNOG00000029042	ND6	390.585	428.246	402.317	435.015	407.789	452.333	409.406	396.392	0.0108171	0.874922	0.97531
ENSRNOG00000005513	Srsf5	385.625	334.855	300.035	330.397	329.933	284.537	293.761	309.229	-0.14649	0.106065	0.465587
ENSRNOG00000020451	Cd81	384.964	386.464	354.575	446.938	358.17	345.883	367.538	372.743	-0.120057	0.137377	0.523766
ENSRNOG00000004214	Rpl26	381.903	389.167	378.221	397.227	425.456	478.565	502.267	461.161	0.274737	1.89118e-05	0.00107949
ENSRNOG00000003357	Col3a1	379.548	412.878	361.354	504	346.905	274.142	279.798	316.769	-0.441884	0.00029277	0.00995359
ENSRNOG00000000571	Psap	375.621	395.671	380.868	439.09	355.134	408.136	398.492	367.837	-0.0543997	0.475138	0.833553
ENSRNOG00000016727	Akr1a1	374.151	456.266	413.71	441.087	375.207	415.038	399.527	435.531	-0.0495566	0.555803	0.874806
ENSRNOG00000005434	Sptbn1	372.775	326.434	364.164	310.77	378.25	333.797	358.427	311.078	0.0107775	0.903127	0.981325
ENSRNOG00000021201	Txnip	366.015	377.421	359.77	366.164	581.742	458.136	505.6	598.291	0.548429	5.06951e-09	8.56403e-07
ENSRNOG00000014739	Wfdc2	362.71	462.705	426.276	392.737	416.434	436.856	434.736	431.986	0.0671394	0.427229	0.80793
ENSRNOG00000014179	Rps2	357.584	480.087	410.424	472.338	376.837	442.606	456.375	497.392	0.0461502	0.698726	0.925022
ENSRNOG00000051970	Aqp5	355.373	432.05	405.691	361.779	374.439	532.072	380.11	421.29	0.137814	0.263757	0.684619
ENSRNOG00000014961	Pdpn	352.954	341.833	353.028	301.915	422.379	485.022	402.889	387.421	0.333707	0.000198121	0.00748083
ENSRNOG00000042886	Rps28	352.879	368.827	365.589	402.02	367.243	390.366	437.558	422.18	0.121542	0.130414	0.51292
ENSRNOG00000002840	Atp5f1b	351.633	418.479	418.359	416.111	368.518	395.386	403.737	420.298	-0.0123764	0.878306	0.97531
ENSRNOG00000048812	Gpx1	350.971	354.23	358.934	413.318	367.399	504.587	393.178	387.493	0.164203	0.137084	0.523519
ENSRNOG00000010362	Anxa2	348.63	397.5	391.663	393.939	390.358	499.08	416.242	395.142	0.153407	0.102397	0.45859
ENSRNOG00000011104	LOC100360057	347.417	354.624	363.307	384.177	333.268	404.206	401.902	398.26	0.087922	0.280537	0.702515
ENSRNOG00000002896	Prdx6	346.883	469.062	522.47	369.573	499.391	610.787	482.829	467.395	0.272707	0.0548357	0.336978
ENSRNOG00000015519	Ces1d	344.946	348.281	312.714	235.063	332.033	318.267	268.686	289.612	-0.035046	0.786192	0.951088
ENSRNOG00000026716	Rpl9	341.003	343.645	361.75	363.506	387.514	415.319	409.803	414.009	0.209207	5.08326e-05	0.00246466
ENSRNOG00000015078	Ifitm3	340.422	437.202	392.909	413.209	329.336	362.632	370.088	417.926	-0.0951167	0.359295	0.766117
ENSRNOG00000027990	Crip1	335.497	328.227	376.63	456.489	289.881	400.168	334.204	327.177	-0.144881	0.268503	0.688593
ENSRNOG00000042499	Tmsb10	332.84	323.651	325.265	520.186	318.489	356.977	357.394	410.146	-0.0546269	0.730406	0.935235
ENSRNOG00000017469	Anxa1	328.116	366.991	375.904	370.281	348.342	409.968	338.816	326.385	-0.0154778	0.86107	0.970317
ENSRNOG00000054978	Hist1h1c	325.019	181.999	200.855	161.565	223.369	297.531	325.242	351.499	0.466423	0.0241738	0.208266
ENSRNOG00000062101	Ace	325.001	339.147	342.649	250.506	183.994	165.235	195.668	234.218	-0.68698	2.00833e-07	2.30041e-05
ENSRNOG00000030118	Msn	320.891	331.663	313.67	295.079	345.048	354.83	316.114	299.527	0.0634878	0.389665	0.786881
ENSRNOG00000010239	Cnbp	319.454	326.839	314.109	302.029	298.356	319.302	295.01	311.112	-0.0418421	0.434308	0.812318
ENSRNOG00000060098	Ptms	318.271	382.607	404.862	400.107	296.569	385.81	364.596	352.638	-0.103225	0.337736	0.749953
ENSRNOG00000060229	Arf1	317.553	348.525	354.507	343.11	323.48	347.91	327.984	326.849	-0.0376529	0.525526	0.86109
ENSRNOG00000019854	Napsa	317.482	319.432	294.975	277.854	283.219	318.782	288.512	254.607	-0.0765398	0.363683	0.77
ENSRNOG00000004060	Calm1	314.388	315.993	353.222	363.292	313.413	376.297	350.811	334.39	0.0323462	0.6946	0.923986
ENSRNOG00000055579	Tmbim6	313.703	345.877	292.224	326.375	306.515	336.399	319.382	311.749	-0.00206959	0.976207	0.996372
ENSRNOG00000013508	Rpl31	313.593	299.819	301.51	313.613	350.053	377.019	396.304	417.47	0.330008	1.71927e-06	0.000152035
ENSRNOG00000026912	Scgb3a2	311.698	364.994	340.102	431.516	476.486	472.301	294.873	482.057	0.256075	0.115184	0.484263
ENSRNOG00000020595	Rps11	310.48	334.429	302.077	340.192	303.191	326.976	352.295	370.212	0.0745187	0.364781	0.770814
ENSRNOG00000029399	Bcam	310.346	379.144	375.298	307.893	390.682	425.656	431.792	404.242	0.269992	0.0031414	0.0568428
ENSRNOG00000003029	Calr	309.601	312.231	341.322	348.702	286.104	389.877	352.565	280.967	-0.000373274	0.997369	0.999437
ENSRNOG00000008412	Gprc5a	304.171	306.005	267.936	242.457	245.532	379.567	262.451	235.306	0.00525364	0.972154	0.996198
ENSRNOG00000049912	Atp5f1e	303.358	327.444	346.437	375.741	300.536	416.694	360.814	375.129	0.105623	0.346568	0.757023
ENSRNOG00000046316	Tomm6	301.545	379.681	347.005	379.709	292.916	328.46	349.089	339.781	-0.102107	0.309134	0.727396
ENSRNOG00000001170	Cox6a1	300.365	367.942	368.173	390.682	309.22	355.311	345.46	339.361	-0.0786803	0.408008	0.796644
ENSRNOG00000055078	Cyp4b1	298.278	210.926	225.655	169.642	346.412	322.273	315.964	266.364	0.471314	0.00223763	0.0461227
ENSRNOG00000020206	Ctsd	298.239	298.98	306.035	301.224	362.374	565.97	413.735	295.146	0.444693	0.00594252	0.0873566
ENSRNOG00000050490	Mir3064	296.942	153.579	339.631	256.56	162.18	198.473	168.29	101.476	-0.72755	0.0045906	0.0738433
ENSRNOG00000019778	Cavin1	295.939	305.306	314.182	315.587	246.771	276.296	292.029	264.84	-0.186246	0.00470234	0.0750799
ENSRNOG00000062272	LOC100361933	294.442	328.931	259.915	281.447	373.213	356.294	372.199	384.577	0.354162	2.67387e-05	0.00144873
ENSRNOG00000010966	Itgb1	290.924	309.175	319.476	301.784	305.975	305.562	292.469	302.022	-0.015366	0.765106	0.944311
ENSRNOG00000046005	Scd2	290.21	219.835	205.105	162.742	269.489	289.01	222.433	245.33	0.228796	0.144899	0.534484
ENSRNOG00000009683	Sdcbp	289.116	306.016	291.58	275.63	314.002	328.221	319.364	321.055	0.144907	0.00511418	0.0794145
ENSRNOG00000009982	Pnp	288.435	330.504	311.025	320.283	245.643	275.168	260.004	289.95	-0.220785	0.00415702	0.0689483
ENSRNOG00000028043	Cxcl3	287.993	193.287	223.762	221.979	353.543	345.429	278.679	188.812	0.334392	0.0713071	0.385459
ENSRNOG00000020296	Atp5md	285.688	347.515	401.096	418.324	317.131	407.479	333.668	379.697	-0.0122858	0.928105	0.986422
ENSRNOG00000023226	S100a10	282.999	280.46	305.543	340.558	230.515	328.264	296.41	239.357	-0.141918	0.25619	0.676807
ENSRNOG00000005290	Ywhae	282.767	292.104	301.067	294.203	288.851	308.093	300.697	302.117	0.0388967	0.412538	0.799233
ENSRNOG00000000957	Rpl21	280.414	411.497	367.284	537.873	356.334	290.257	390.965	422.696	-0.126474	0.489357	0.843881
ENSRNOG00000014936	Ifitm2	280.265	291.432	319.226	328.769	235.708	246.572	275.822	271.492	-0.241668	0.00433294	0.0710377
ENSRNOG00000010331	Ctsb	279.233	315.394	303.129	293.868	301.864	332.24	308.09	294.737	0.0563252	0.387019	0.784678
ENSRNOG00000017817	Cox4i1	276.874	321.629	321.295	335.108	312.68	351.243	360.608	354.568	0.138527	0.095891	0.44481
ENSRNOG00000033765	Eif1	276.429	318.71	322.699	318.667	315.66	323.599	363.863	333.827	0.115133	0.138362	0.525275
ENSRNOG00000015320	Atp5mc2	274.679	251.281	234.35	273.849	261.876	290.032	291.864	310.714	0.162205	0.0485252	0.315391
ENSRNOG00000016592	Gnai2	274.315	324.528	323.552	327.135	281.146	276.183	336.61	315.014	-0.0449964	0.629267	0.90219
ENSRNOG00000006865	Laptm4a	274.175	277.155	274.214	282.436	303.176	295.942	285.985	305.627	0.106953	0.022148	0.197972
ENSRNOG00000034066	Hspa8	273.393	304.34	391.757	307.74	278.51	316.907	464.797	281.817	0.0732222	0.666104	0.913698
ENSRNOG00000021750	Id1	273.104	368.628	361.807	339.099	416.706	268.48	473.191	367.561	0.187134	0.252603	0.673306
ENSRNOG00000004405	Pigr	271.43	194.353	182.083	152.372	239.642	223.67	187.356	192.043	0.0782803	0.626428	0.90115
ENSRNOG00000011494	Rpl36a	270.984	268.994	290.159	308.179	288.932	342.563	340.029	339.977	0.207186	0.0118222	0.136346
ENSRNOG00000037897	Rps19	270.917	92.0724	175.028	217.419	192.51	142.861	200.038	110.912	-0.22137	0.54621	0.870362
ENSRNOG00000002280	Sh3bgrl	270.355	242.034	259.863	228.954	282.596	221.874	210.938	248.855	-0.0502986	0.645501	0.9083
ENSRNOG00000062158	AC134224.3	269.195	708.491	435.744	686.622	385.994	593.632	597.046	578.439	0.0389754	0.909893	0.983469
ENSRNOG00000018320	Rps15a	268.635	252.864	265.823	279.433	275.674	302.343	310.331	329.397	0.194204	0.0068098	0.0958848
ENSRNOG00000020075	Eef1g	268.093	292.294	278.178	300.773	266.519	275.908	328.725	321.563	0.0688483	0.439323	0.815917
ENSRNOG00000025895	Cavin2	267.823	263.266	288.898	225.554	272.948	253.245	299.936	266.866	0.0669385	0.464298	0.827386
ENSRNOG00000013536	Cdc42	267.719	255.614	252.31	258.08	252.372	258.539	248.28	241.474	-0.0437564	0.362344	0.768595
ENSRNOG00000003148	Timp2	265.93	312.418	320.755	282.355	325.318	366.512	340.175	335.735	0.213699	0.00765925	0.103371
ENSRNOG00000003977	Dusp1	265.639	409.584	312.044	238.06	411.217	311.106	549.133	518.739	0.549739	0.00518374	0.0799917
ENSRNOG00000004687	Thbd	265.595	371.57	414.323	332.545	448.578	353.833	446.874	432.983	0.284166	0.0391815	0.277819
ENSRNOG00000012956	Tgm2	265.397	291.235	220.391	284.134	213.554	216.854	240.704	202.027	-0.278701	0.0054027	0.0818897
ENSRNOG00000015018	Pdia3	264.185	278.333	280.308	295.597	260.969	304.828	266.779	247.659	-0.0476102	0.543392	0.869579
ENSRNOG00000058132	RF00070	262.04	270.822	218.591	285.423	246.568	232.493	258.282	209.408	-0.131328	0.294576	0.715754
ENSRNOG00000017417	Gabarap	261.427	284.854	278.24	299.57	270.625	337.016	321.153	314.363	0.147757	0.0803414	0.410654
ENSRNOG00000030237	Cox7c	260.447	280.473	306.044	320.213	291.678	331.436	294.23	310.813	0.0760944	0.379267	0.779405
ENSRNOG00000058412	Morf4l1	259.593	281.923	264.446	260.783	275.376	273.005	257.345	262.227	0.00420077	0.940422	0.989971
novel.171	-	259.286	218.993	211.912	196.742	206.541	214.895	192.122	182.834	-0.152219	0.114056	0.48231
ENSRNOG00000003670	Sumo2	254.842	267.655	241.158	262.682	263.437	263.473	258.312	287.642	0.0666224	0.349187	0.758595
ENSRNOG00000061379	C7	252.503	201.526	192.376	251.991	243.197	199.254	190.085	195.44	-0.11422	0.341649	0.752633
ENSRNOG00000057713	Cav2	252.246	235.209	237.121	189.919	251.961	255.239	251.667	242.991	0.13474	0.135813	0.522152
ENSRNOG00000019388	Egfl7	251.737	264.563	280.996	329.229	299.118	247.848	324.99	328.113	0.0943065	0.420771	0.803817
ENSRNOG00000017510	Mfge8	251.465	278.435	288.025	280.09	365.936	390.608	368.989	336.198	0.415231	5.11825e-09	8.56403e-07
ENSRNOG00000036688	Arhgdia	250.69	287.968	275.702	295.454	240.719	307.12	296.356	282.732	0.02451	0.792118	0.953861
ENSRNOG00000032825	LOC100362027	250.64	491.252	283.824	280.157	503.037	563.931	317.369	343.027	0.405363	0.201413	0.620277
ENSRNOG00000007390	Nfkbia	249.28	258.732	210.498	147.575	231.567	166.906	199.39	185.963	-0.140709	0.402021	0.793405
ENSRNOG00000033680	LOC108348266	248.447	253.845	277.784	195.302	302.583	366.354	329.369	312.378	0.428919	0.000153422	0.00610361
ENSRNOG00000016831	Serpinh1	248.15	245.094	297.096	299.194	200.803	251.585	249.276	206.495	-0.260334	0.0171153	0.16983
ENSRNOG00000037607	Rplp2	247.37	134.175	105.089	274.844	118.621	10.9379	33.9735	13.9149	-2.0964	0.00975625	0.120922
ENSRNOG00000014415	Hsbp1	246.96	256.808	256.294	231.916	254.347	304.716	258.704	267.781	0.132878	0.0844161	0.419381
ENSRNOG00000059900	Bst2	244.095	296.96	279.149	298.983	155.264	225.08	219.137	206.17	-0.471976	0.000148027	0.00595843
ENSRNOG00000056001	Sftpd	244.035	213.707	218.505	218.055	249.013	330.522	221.33	222.982	0.197902	0.11957	0.493637
ENSRNOG00000023546	Hspb1	243.894	309.982	329.539	289.542	227.669	328.715	335.572	263.874	-0.0194187	0.889564	0.977908
ENSRNOG00000034180	LOC100360781	243.673	220.227	219.65	236.302	219.829	256.571	260.584	261.62	0.122247	0.135413	0.521915
ENSRNOG00000021177	Cox8a	241.024	258.504	246.269	258.841	235.842	247.169	254.325	266.699	0.00171563	0.979096	0.997169
ENSRNOG00000016478	Eif5a	240.736	291.855	272.351	311.002	241.404	311.263	278.203	286.98	0.00486749	0.963181	0.994581
ENSRNOG00000020636	Spint2	239.103	281.27	273.147	278.551	250.358	260.889	260.122	269.121	-0.0405906	0.567363	0.879454
ENSRNOG00000014405	Aprt	239.095	264.709	254.646	286.232	232.391	255.999	262.688	260.959	-0.0434634	0.583053	0.885861
ENSRNOG00000002115	Sod1	238.347	298.167	291.307	293.871	214.251	260.055	260.242	313.236	-0.095542	0.44311	0.817486
ENSRNOG00000029145	AY172581.2	238.187	215.212	218.538	208.267	250.533	245.715	230.21	264.705	0.177537	0.0910512	0.435408
ENSRNOG00000009005	Slco2a1	237.747	228.298	275.751	209.489	182.731	178.464	207.345	182.696	-0.337803	0.000442718	0.013915
ENSRNOG00000009552	Serinc3	237.302	266.008	254.029	232.377	247.052	247.792	266.371	254.265	0.0397201	0.542987	0.869565
ENSRNOG00000011154	Adgrf5	237.229	229.922	249.979	187.314	237.007	212.359	246.311	241.83	0.0549184	0.581265	0.885122
ENSRNOG00000015093	Sparcl1	236.934	242.218	214.99	179.18	345.741	305.871	299.463	241.865	0.452693	0.000374158	0.0121866
ENSRNOG00000023786	Ybx1	236.538	309.424	324.674	290.473	235.077	282.436	294.02	275.72	-0.0925795	0.414672	0.800756
ENSRNOG00000014205	Klf2	236.467	358.021	245.389	233.285	283.72	281.154	305.242	395.842	0.241341	0.135321	0.521915
ENSRNOG00000012660	Postn	236.187	161.77	145.168	177.264	183.409	146.235	208.346	242.05	0.119137	0.493605	0.846236
ENSRNOG00000028884	Atp5mg	233.142	228.758	266.271	271.728	229.975	282.301	254.168	270.918	0.0561292	0.553937	0.873758
ENSRNOG00000022697	Clec14a	232.991	217.593	204.466	197.453	107.328	94.0501	129.185	137.268	-0.86218	1.95205e-12	5.37348e-10
ENSRNOG00000052620	Rack1	232.832	231.811	220.307	238.286	217.599	242.594	267.746	267.519	0.111659	0.166393	0.571395
ENSRNOG00000050190	Eng	232.291	261.104	231.814	240.499	125.722	119.521	149.633	131.928	-0.871658	1.86114e-24	2.44339e-21
ENSRNOG00000001815	Eif4a2	231.556	236.038	240.257	234.478	207.087	194.196	205.558	208.497	-0.205869	2.09478e-05	0.00117688
ENSRNOG00000018233	Gas6	231.515	290.229	267.325	241.673	219.576	206.219	215.738	229.522	-0.240066	0.00558958	0.0839071
ENSRNOG00000004628	Dazap2	231.135	198.707	204.999	195.859	207.658	213.752	196.932	207.68	-0.00423877	0.952787	0.991956
ENSRNOG00000001344	Aldh2	230.899	258.525	238.787	218.924	245.627	268.908	256.287	243.235	0.101046	0.15316	0.548227
ENSRNOG00000008140	Rpl15	230.551	229.888	232.788	247.288	228.25	240.569	259.5	266.28	0.0836894	0.224033	0.645049
ENSRNOG00000003338	Pmp22	229.585	236.461	203.67	195.177	226.044	208.31	219.935	193.776	-0.0255333	0.766799	0.944658
ENSRNOG00000009778	Tmem59	228.678	236.913	246.602	229.063	224.016	230.923	227.751	232.984	-0.0368231	0.464134	0.827386
ENSRNOG00000027049	Atp5mf	227.977	241.323	268.356	277.624	230.663	288.816	246.374	266.978	0.0274976	0.782089	0.949489
ENSRNOG00000020679	Icam1	226.983	257.939	247.703	216.295	240.932	316.017	224.864	217.896	0.0775359	0.528492	0.862477
ENSRNOG00000029410	Rpl21	225.889	280.549	258.036	244.874	278.782	279.408	283.875	298.034	0.177789	0.0297614	0.23483
ENSRNOG00000052802	Aldoa	225.599	281.695	280.15	285.371	239.678	314.779	275.24	283.695	0.0559029	0.605041	0.893242
ENSRNOG00000008822	Fkbp1a	225.291	235.811	238.944	257.383	221.696	218.308	258.941	229.861	-0.0411843	0.59481	0.889946
ENSRNOG00000001469	Eln	223.076	281.775	174.859	325.191	325.23	285.553	221.702	195.924	0.0360005	0.855741	0.970299
ENSRNOG00000047179	Aplp2	222.656	198.09	198.403	183.138	207.622	189.613	193.04	209.598	-0.000843645	0.991246	0.998677
ENSRNOG00000052025	Tle5	222.525	254.593	238.58	243.953	215.317	256.852	267.469	262.634	0.0650679	0.461565	0.826512
ENSRNOG00000016638	Gnb1	222.486	242.645	243.53	224.91	226.652	232.381	227.091	223.75	-0.0344837	0.533635	0.866335
ENSRNOG00000032844	RT1-Da	219.742	182.564	171.711	229.182	165.447	182.897	139.179	162.359	-0.302205	0.0103114	0.124989
ENSRNOG00000007650	Cd63	218.319	246.653	227.691	256.331	210.814	245.184	227.388	225.409	-0.0600291	0.440891	0.816494
ENSRNOG00000055962	Bgn	218.215	214.317	198.003	226.632	252.602	207.842	263.749	284.606	0.238419	0.0197175	0.184798
ENSRNOG00000019721	Ypel3	218.077	207.906	211.328	201.222	206.311	199.884	212.266	211.472	-0.0114806	0.829503	0.964777
ENSRNOG00000051650	Ywhaq	217.669	227.616	204.624	223.949	211.623	212.949	218.576	219.677	-0.0155351	0.774149	0.946447
ENSRNOG00000008195	Ywhaz	217.405	212.677	212.991	209.641	197.489	199.933	203.062	197.501	-0.0926641	0.0158533	0.162308
ENSRNOG00000056135	Tsc22d3	216.187	226.797	308.736	171.817	300.698	172.52	391.426	368.45	0.420325	0.150317	0.543531
ENSRNOG00000010807	Cox6c	215.639	235.808	263.812	264.921	223.166	255.113	220.651	252.971	-0.0394077	0.681797	0.919569
ENSRNOG00000059292	AABR07064373.1	215.61	203.033	179.468	157.785	207.037	235.531	195.108	193.613	0.14048	0.217331	0.637325
ENSRNOG00000005924	Dstn	214.181	237.885	230.509	236.535	223.692	255.115	235.205	228.724	0.039091	0.556554	0.875215
ENSRNOG00000030871	Calm2	213.953	210.62	248.1	193.018	246.139	256.83	232.337	235.541	0.168434	0.0542802	0.334804
ENSRNOG00000020763	Snrnp70	213.606	204.11	195.363	194.508	181.358	163.007	184.503	174.974	-0.195254	0.00220264	0.045627
ENSRNOG00000030021	Ccl6	213.483	184.361	230.084	279.415	241.105	309.591	248.26	186.503	0.121383	0.447796	0.820367
ENSRNOG00000028713	Acvrl1	211.939	248.916	231.796	239.428	168.692	191.147	215.331	187.688	-0.286617	0.00133673	0.0319972
ENSRNOG00000016460	Clu	211.853	209.365	193.322	292.618	149.264	171.767	179.894	132.823	-0.515109	0.000308248	0.0103154
ENSRNOG00000022792	Lamp3	211.688	173.088	172.638	143.941	175.616	245.934	156.474	138.807	0.0341476	0.842539	0.967736
ENSRNOG00000018630	Gapdh	210.391	261.022	256.586	260.196	238.412	337.748	272.856	264.823	0.174773	0.142594	0.531244
ENSRNOG00000009592	Cyb5r3	209.594	211.705	170.991	163.742	162.566	154.394	150.174	147.22	-0.296309	0.00298237	0.0551494
ENSRNOG00000015277	Serf2	208.98	254.783	258.699	294.404	221.441	268.002	235.736	250.803	-0.056921	0.613808	0.895602
ENSRNOG00000017309	Rsrp1	207.169	180.001	167.999	182.407	169.707	177.681	158.863	163.703	-0.135403	0.0823913	0.416279
ENSRNOG00000011346	Ehd2	205.833	239.289	249.293	207.906	224.959	239.243	222.775	227.601	0.0220742	0.786701	0.951568
ENSRNOG00000005828	Skp1	204.626	201.181	215.832	212.564	195.839	216.884	203.333	212.211	-0.00719056	0.900393	0.980973
ENSRNOG00000009884	Lgals1	204.558	248.585	222.311	341.911	240.687	220.739	256.334	288.441	-0.013123	0.933793	0.98829
ENSRNOG00000016896	Rpl3	203.958	211.105	196.615	208.483	204.739	210.721	220.361	231.255	0.0832679	0.165685	0.570569
ENSRNOG00000017194	Prdx1	203.278	208.291	211.171	234.916	187.273	225.816	199.977	208.911	-0.0584983	0.472632	0.832532
ENSRNOG00000004737	Cd48	202.645	179.263	185.006	202.939	193.953	201.872	190.765	191.455	0.0186354	0.766483	0.944658
ENSRNOG00000031022	Rpl36al	202.423	189.052	204.997	210.869	210.439	227.115	229.821	211.625	0.125893	0.0542538	0.334804
ENSRNOG00000010306	H2afz	202.259	227.948	219.8	242.53	175.328	233.394	192.143	206.733	-0.141786	0.175843	0.585012
ENSRNOG00000054695	Calcrl	201.608	149.26	187.064	193.362	169.443	201.552	132.28	148.403	-0.163178	0.239122	0.661171
ENSRNOG00000027271	RGD1359290	201.591	16.2098	18.0364	365.144	192.141	197.437	22.2078	440.068	0.511087	0.659735	0.912168
ENSRNOG00000060949	Anxa8	200.258	230.393	272.882	186.628	231.802	295.039	261.219	283.969	0.270796	0.0352757	0.26142
ENSRNOG00000017854	Ucp2	199.596	204.039	223.601	226.072	203.291	226.311	255.499	218.168	0.0846148	0.327998	0.740935
ENSRNOG00000018566	Ctsl	199.256	206.617	228.911	189.758	157.961	166.625	175.399	161.743	-0.31462	3.29974e-05	0.00172222
ENSRNOG00000052968	Hnrnpa3	198.571	210.49	214.833	218.931	217.982	226.918	217.836	186.384	0.0130532	0.865665	0.972186
ENSRNOG00000019113	Hnrnpk	197.441	204.986	191.348	203.658	200.017	195.783	192.644	197.294	-0.0184861	0.694053	0.923974
ENSRNOG00000030628	Eif4a1	197.064	210.55	210.551	225.28	207.091	225.021	213.127	210.049	0.0227017	0.714014	0.93035
ENSRNOG00000015953	Oaz2	197.035	192.77	178.857	196.741	190.197	166.61	176.369	181.935	-0.0951385	0.175296	0.584782
ENSRNOG00000042905	RT1-T24-4	195.737	93.7264	160.574	162.05	231.781	191.85	92.0607	106.963	0.028413	0.940455	0.989971
ENSRNOG00000008057	Krt7	195.623	259.734	274.307	213.672	186.524	263.375	245.553	212.658	-0.0529774	0.7006	0.925475
ENSRNOG00000053468	Tuba1b	195.622	271.949	232.269	295.044	184.524	229	217.919	258.192	-0.158667	0.264469	0.685108
ENSRNOG00000060179	Gpc3	194.543	198.149	165.164	200.944	208.662	163.656	198.326	222.172	0.0667204	0.543062	0.869565
ENSRNOG00000007048	Rap1b	193.827	202.871	198.204	198.129	198.835	213.233	191.129	190.716	0.00416819	0.946243	0.990753
ENSRNOG00000004489	Adgre5	193.002	178.943	175.622	181.729	148.987	148.492	161.776	139.612	-0.281375	8.61952e-06	0.00058146
ENSRNOG00000049162	Prr15l	192.773	218.55	218.019	150.888	316.086	251.574	294.45	222.772	0.477846	0.00121855	0.0301407
ENSRNOG00000036689	P4hb	192.709	199.76	203.044	211.495	191.956	215.63	206.89	206.362	0.0272691	0.645277	0.908211
ENSRNOG00000058898	Nedd4	191.955	173.582	178.442	166.572	182.46	163.662	172.581	177.437	-0.0262074	0.693414	0.923663
ENSRNOG00000003147	Sqstm1	191.614	199.806	193.965	216.741	177.548	194.028	193.693	184.527	-0.0947054	0.136738	0.522902
ENSRNOG00000020442	Ubl5	191.575	204.463	209.002	235.393	191.524	210.654	202.863	205.265	-0.0502713	0.536999	0.866841
ENSRNOG00000011648	Aqp1	190.244	196.791	194.444	211.016	244.34	222.35	273.94	274.081	0.359641	2.46425e-05	0.00135669
ENSRNOG00000055257	Selenof	189.992	209.063	202.289	217.058	205.015	230.756	207.501	221.984	0.082986	0.235852	0.657843
ENSRNOG00000046705	Snx3	189.837	190.157	198.018	190.992	159.495	177.491	185.272	171.798	-0.145115	0.0201747	0.187641
ENSRNOG00000061425	Cox14	189.834	210.264	205.507	247.124	190.17	248.873	210.447	225.168	0.0388344	0.74248	0.938292
ENSRNOG00000017032	Atp5f1a	189.51	211.164	205.819	216.657	188.386	189.385	186.596	195.388	-0.112979	0.0656231	0.370612
ENSRNOG00000000248	Srsf2	189.052	186.394	184.499	196.314	158.697	163.28	170.54	166.191	-0.196334	6.84763e-05	0.00318419
ENSRNOG00000013009	Ldha	188.908	186.646	189.675	206.114	172.546	236.695	176.692	168.902	-0.0286947	0.799088	0.956183
ENSRNOG00000016781	Ppib	188.827	212.469	200.921	227.972	188.27	214.633	214.417	220.857	0.0163414	0.846803	0.967951
ENSRNOG00000004411	Tspan8	187.961	213.588	220.985	214.454	185.885	204.864	193.899	224.495	-0.0459403	0.593903	0.88937
ENSRNOG00000028505	Rps18	186.254	183.793	180.861	203.558	183.217	199.899	216.962	218.261	0.120231	0.123485	0.501194
ENSRNOG00000018159	Anxa4	186.025	198.174	198.183	205.223	217.71	216.319	188.496	212.973	0.0880969	0.208029	0.626069
novel.915	-	184.596	151.65	73.1144	145.137	78.2097	16.1748	25.5694	11.9872	-2.06683	0.00151289	0.0349029
ENSRNOG00000050044	Ptp4a2	182.648	190.696	185.517	183.303	181.324	206.352	199.22	178.688	0.0473003	0.471847	0.832095
ENSRNOG00000013324	Cdh5	182.523	165.409	158.571	158.207	188.079	167.24	184.427	182.758	0.123628	0.0816494	0.415106
ENSRNOG00000043866	AY172581.24	182.329	204.821	153.714	143.386	180.98	215.073	272.282	199.886	0.345873	0.0182341	0.175901
ENSRNOG00000029360	Serinc1	181.86	165.164	178.424	148.54	196.542	192.504	173.261	159.81	0.102594	0.282266	0.704311
ENSRNOG00000001709	Ap2m1	181.095	209.164	206.932	195.673	177.415	193.027	184.996	192.618	-0.0813344	0.23849	0.660335
ENSRNOG00000012156	Ostf1	180.871	195.551	193.283	182.608	191.483	228.768	205.746	193.943	0.126678	0.091176	0.435517
ENSRNOG00000030478	AY172581.9	180.849	200.115	206.02	181.628	222.46	298.563	374.633	246.658	0.573517	0.000100844	0.00431353
ENSRNOG00000013548	Selenow	180.552	3.25437	3.69601	199.098	2.45408	136.452	149.24	170.92	0.253163	0.861838	0.970317
ENSRNOG00000050735	Cd99	180.261	232.064	205.04	226.61	198.415	230.408	241.649	250.792	0.128646	0.233961	0.655667
novel.178	-	179.777	172.78	142.249	213.08	109.882	141.612	122.386	136.569	-0.468652	0.000298912	0.0101422
ENSRNOG00000017127	Rpl28	179.554	199.926	178.053	202.869	180.822	195.346	223.159	222.424	0.114663	0.2141	0.633587
ENSRNOG00000001409	Gnb2	179.402	205.627	188.481	216.054	189.329	205.132	218.502	213.693	0.0687382	0.404816	0.794967
ENSRNOG00000034246	Rps27a	179.365	127.128	447.244	495.044	658.445	350.662	234.206	233.077	0.244499	0.653745	0.910894
ENSRNOG00000036839	Hnrnpa1	179.09	177.554	157.728	174.614	156.914	142.566	157.602	171.948	-0.128039	0.104729	0.463057
ENSRNOG00000005963	Rab2a	179.08	182.783	185.271	177.403	183.681	182.372	178.132	166.43	-0.0254592	0.664184	0.913172
ENSRNOG00000011222	Dynll1	179.074	212.67	285.171	261.44	202.166	258.542	271.241	224.159	0.0290038	0.848355	0.96878
ENSRNOG00000060775	Lmo7	177.539	163.209	183.643	125.957	194.131	213.403	173.908	161.224	0.194256	0.136989	0.523274
ENSRNOG00000023360	Fus	177.449	163.24	141.347	181.403	167.542	136.392	122.747	157.956	-0.178699	0.136136	0.522319
ENSRNOG00000006857	AABR07060833.1	177.039	150.357	145.169	147.492	136.465	189.562	115.765	128.801	-0.11694	0.419482	0.803152
ENSRNOG00000060728	Tuba1a	177.024	237.006	191.738	246.374	188.461	216.536	189.457	235.792	-0.0348039	0.784024	0.950027
ENSRNOG00000015904	Wfdc1	176.588	216.11	216.356	214.759	130.405	167.217	181.667	145.416	-0.397174	0.000711355	0.0203362
ENSRNOG00000003809	Sat1	175.739	145.002	131.837	142.52	156.364	193.754	197.597	143.774	0.219377	0.0842013	0.419091
ENSRNOG00000004284	Btg1	175.38	154.37	139.445	157.586	127.993	157.397	138.934	131.483	-0.17025	0.0713054	0.385459
ENSRNOG00000020467	Nrep	175.321	125.843	131.711	147.684	112.972	107.05	110.854	116.716	-0.370409	0.000934573	0.0248062
ENSRNOG00000000777	RT1-S3	175.241	152.649	155.225	172.405	151.727	146.231	94.9734	119.334	-0.352356	0.0117551	0.135924
ENSRNOG00000015733	Myl12b	174.983	201.806	217.246	204.344	175.903	197.818	187.211	186.665	-0.092375	0.260774	0.681143
ENSRNOG00000047321	Hba-a2	174.242	377.929	155.597	262.548	214.002	471.263	1477.85	533.124	1.47477	0.0262602	0.218946
ENSRNOG00000003399	Hnrnph1	173.719	189.812	168.881	175.969	172.862	151.783	162.472	167.097	-0.111865	0.0993575	0.452075
ENSRNOG00000017708	AABR07073038.1	173.089	191.109	195.617	193.093	172.757	185.238	177.684	188.232	-0.0540182	0.412397	0.799233
ENSRNOG00000019752	Slc29a1	172.667	148.312	122.823	157.43	67.5893	53.9915	72.0485	77.3587	-1.14591	9.55098e-18	5.43355e-15
ENSRNOG00000054172	Ctnnb1	172.538	157.732	164.001	155.132	167.105	166.795	161.791	155.98	0.00828744	0.882798	0.97614
ENSRNOG00000017158	Eif4g2	171.331	176.292	179.698	164.789	181.763	184.742	179.36	174.676	0.0609164	0.221435	0.643275
ENSRNOG00000018294	Hspa5	171.264	174.326	214.614	194.433	150.724	215.506	214.646	137.04	-0.0702117	0.647576	0.909064
ENSRNOG00000013605	AC120568.1	171.248	94.1072	247.031	221.611	101.683	81.0164	46.7682	149.836	-0.947374	0.025373	0.214797
ENSRNOG00000021403	Rhob	171.158	207.888	176.683	153.417	233.526	201.281	264.667	261.453	0.441247	0.000213632	0.00792619
ENSRNOG00000025768	Clk1	170.991	165.065	193.781	178.811	212.319	181.434	213.078	186.056	0.164907	0.0522684	0.328744
ENSRNOG00000019342	Sult1a1	170.809	208.881	250.28	164.803	222.744	219.481	236.171	234.646	0.202705	0.117595	0.489352
ENSRNOG00000002671	Nme2	170.785	204.141	196.635	234.481	185.329	205.488	209.989	209.224	0.00936246	0.927551	0.986335
ENSRNOG00000026963	Hsp90b1	170.363	169.89	193.551	177.673	161.4	182.124	178.819	146.494	-0.0867204	0.316684	0.73275
ENSRNOG00000013741	Ube2d3	170.15	183.385	187.332	185.228	168.397	182.447	180.589	159.127	-0.0700502	0.29921	0.719783
ENSRNOG00000008289	Slc25a3	170.044	184.816	181.487	177.805	165.028	169.826	179.601	185.499	-0.0262189	0.679059	0.918555
ENSRNOG00000009779	Krt8	169.455	173.713	194.569	201.933	144.629	189.014	136.164	168.361	-0.21004	0.0686397	0.379118
ENSRNOG00000039473	Ccdc152	169.245	194.781	206.304	209.598	107.26	147.539	158.194	140.424	-0.492709	8.4754e-05	0.00376692
ENSRNOG00000028993	LOC102555453	168.635	196.154	183.589	182.477	180.037	181.158	205.751	217.947	0.105323	0.250406	0.671328
ENSRNOG00000007637	Acer2	168.573	136.178	175.194	173.239	92.3819	58.9141	125.741	95.3028	-0.807661	1.49025e-05	0.000895126
ENSRNOG00000000991	Arpc1b	168.333	176.112	180.427	207.279	144.54	184.627	180.489	168.711	-0.107558	0.283002	0.705215
ENSRNOG00000020233	Rabac1	167.305	226.994	200.491	202.44	178.69	182.121	193.664	195.261	-0.0865389	0.380222	0.780214
ENSRNOG00000005796	Ctnna1	167.123	173.983	171.681	160.024	172.232	164.138	165.761	160.114	-0.0200185	0.703299	0.926119
ENSRNOG00000008461	Smdt1	167.092	213.7	194.572	216.968	173.921	190.412	188.532	185.084	-0.101381	0.303014	0.72201
ENSRNOG00000019629	Lamp1	166.358	185.877	189.371	169.04	176.948	204.512	189.428	183.043	0.0878499	0.234576	0.656267
ENSRNOG00000008639	Pabpc1	166.115	143.509	157.747	149.166	156.274	167.523	172.253	169.688	0.114154	0.0853164	0.42113
ENSRNOG00000008605	Ost4	165.463	181.511	183.155	208.964	181.509	192.366	180.626	184.604	0.00228981	0.978139	0.996888
ENSRNOG00000007743	Mgst1	164.786	184.181	183.618	162.254	196.399	224.221	199.985	200.337	0.243129	0.00156706	0.0354302
ENSRNOG00000011821	S100a4	164.25	181.529	157.79	222.3	103.688	134.751	161.607	138.874	-0.427344	0.00413621	0.0689042
ENSRNOG00000017628	Tagln	164.044	290.004	252.842	447.569	243.189	180.114	255.256	379.796	-0.121854	0.731084	0.935503
ENSRNOG00000011501	Atp1b3	164.011	149.02	151.285	160.908	124.554	140.878	136.507	125	-0.243687	0.000252029	0.00899418
ENSRNOG00000058561	Srrm2	163.378	139.653	144.948	119.305	135.032	119.381	137.145	117.431	-0.153293	0.140437	0.528286
ENSRNOG00000018524	Ezr	163.215	158.299	149.073	160.433	138.468	145.557	139.71	136.191	-0.16948	0.000927818	0.0247423
ENSRNOG00000029996	AABR07054368.1	162.804	130.744	142.463	147.402	155.219	119.074	156.925	172.008	0.0521486	0.665767	0.913698
ENSRNOG00000055023	AABR07006258.2	162.356	159.901	191.85	196.15	180.849	208.603	162.265	198.774	0.0833927	0.491893	0.844921
ENSRNOG00000007457	Serping1	161.965	172.302	152.606	175.26	169.418	166.881	168.9	165.175	0.0204162	0.740167	0.9378
ENSRNOG00000020235	Hnrnpl	161.834	168.024	156.334	169.205	160.517	153.957	163.987	164.048	-0.025882	0.629596	0.90219
ENSRNOG00000018237	Gstp1	161.779	214.33	211.136	166.948	119.644	114.36	142.425	183.884	-0.425518	0.00892031	0.113525
ENSRNOG00000020941	Psenen	160.974	158.258	170.11	171.297	168.839	175.341	188.898	186.549	0.126481	0.0634828	0.362726
ENSRNOG00000017619	Aldh1a1	160.761	209.664	213.294	156.798	215.219	216.231	205.908	236.778	0.242049	0.0409761	0.285912
ENSRNOG00000012550	Uqcrh	160.64	187.445	190.809	203.653	189.165	209.935	203.231	211.568	0.134545	0.130491	0.51292
ENSRNOG00000055672	Gpx2	160.524	221.941	216.113	164.28	127.643	170.539	110.503	144.359	-0.461555	0.00296558	0.0550658
ENSRNOG00000015205	Cyb5a	160.521	204.637	203.172	178.908	187.835	203.008	196.463	187.173	0.0536214	0.562778	0.877163
ENSRNOG00000058388	Zfp36	160.507	188.205	145.315	113.951	235.529	184.149	276.938	260.653	0.658001	5.36772e-05	0.00258788
ENSRNOG00000056870	Gdi1	160.247	152.144	154.042	154.27	150.23	139.848	148.954	140.943	-0.0948565	0.0595324	0.350809
ENSRNOG00000014635	Clta	160.097	180.548	185.499	183.076	174.395	195.835	195.336	182.452	0.0791226	0.285487	0.708001
ENSRNOG00000010298	Xbp1	159.645	156.498	173.055	154.672	138.172	158.755	165.775	140.471	-0.0914972	0.260623	0.681143
ENSRNOG00000038916	Dram1	159.602	136.981	133.352	112.093	132.764	126.018	123.843	117.894	-0.111596	0.287032	0.709454
ENSRNOG00000048199	Rps19l2	159.416	103.236	129.08	111.176	77.7578	157.479	95.6133	144.365	-0.0772818	0.722119	0.932889
ENSRNOG00000012786	Pgrmc1	158.934	172.424	172.233	155.767	186.625	177.587	171.01	180.105	0.120374	0.057505	0.343641
ENSRNOG00000053583	Mapk3	158.754	164.236	164.695	165.172	155.225	159.154	154.033	162.365	-0.0467303	0.323836	0.737124
ENSRNOG00000005046	Tspan13	158.578	159.156	172.173	154.888	140.32	135.338	130.817	145.756	-0.220302	0.000636759	0.0186728
ENSRNOG00000034198	Tceal9	158.566	174.172	166.984	163.864	169.685	160.55	175.498	180.393	0.0507434	0.436295	0.813519
ENSRNOG00000007137	Ly6i	158.186	94.4956	113.285	78.313	118.118	291.811	166.1	124.967	0.660252	0.0749401	0.396628
ENSRNOG00000009856	Sypl1	158.141	135.251	131.216	123.848	148.01	153.434	137.746	139.162	0.0802543	0.363978	0.770053
ENSRNOG00000003120	Prelp	157.854	159.358	146.114	137.138	162.787	150.111	151.607	153.136	0.043779	0.525385	0.86109
ENSRNOG00000004992	Rab1a	157.842	157.545	165.234	154.576	162.003	158.95	157.88	151.94	-0.00717269	0.884675	0.976484
ENSRNOG00000015036	Ccn2	157.629	155.865	162.353	171.873	87.8444	118.681	72.1325	98.5832	-0.776833	7.49065e-09	1.20607e-06
ENSRNOG00000002318	Limch1	157.007	152.138	150.249	132.838	192.24	137.072	159.12	157.575	0.128733	0.235493	0.657585
ENSRNOG00000038074	LOC498555	156.803	165.901	158.106	173.764	157.8	181.296	204.712	188.549	0.164284	0.0779458	0.405086
ENSRNOG00000013720	Aebp1	155.835	243.5	188.614	159.472	259.037	266.436	279.181	274.554	0.532322	7.72625e-05	0.00347926
ENSRNOG00000025443	Map1lc3a	154.908	199.307	180.318	172.046	166.965	205.642	199.566	185.96	0.103589	0.302467	0.72128
ENSRNOG00000024186	Eef1b2	154.745	162.874	160.905	181.282	164.132	179.896	186.81	184.83	0.119828	0.115226	0.484263
ENSRNOG00000014233	Krt19	154.736	182.798	189.971	138.91	143.911	213.963	174.456	145.678	0.0268344	0.854517	0.969967
ENSRNOG00000001955	Retnla	154.662	145.835	108.597	217.898	87.3869	301.615	123.617	248.551	0.282801	0.517076	0.855367
ENSRNOG00000004616	Npm1	154.543	143.189	144.851	162.195	159.62	166.681	167.893	167.457	0.132853	0.0288106	0.231829
ENSRNOG00000017359	Itm2c	153.79	160.48	152.723	148.781	152.298	155.815	150.044	147.273	-0.0217397	0.661212	0.912721
ENSRNOG00000018708	Ppp1ca	153.75	171.642	169.475	188.075	148.685	166.669	163.251	168.423	-0.0753576	0.350447	0.759108
ENSRNOG00000013562	Ndfip1	153.114	154.474	149.773	150.995	148.419	158.506	151.978	153.918	0.0135173	0.768666	0.945263
ENSRNOG00000020979	Psmb4	152.994	187.672	190.199	200.661	164.461	195.378	172.36	182.534	-0.0312315	0.75733	0.942192
ENSRNOG00000014633	Vps28	152.987	169.121	165.532	157.14	151.85	173.145	171.825	175.425	0.062798	0.38512	0.783414
ENSRNOG00000008163	Atp6v1g1	152.826	172.668	167.121	175.531	158.166	176.884	168.69	170.922	0.0163422	0.815195	0.959142
ENSRNOG00000058914	Rbx1	152.494	166.007	179.118	175.277	150.117	160.546	160.188	149.132	-0.11624	0.143206	0.531973
ENSRNOG00000004540	Clec3b	152.249	194.544	167.517	161.418	125.992	157.251	149.64	161.894	-0.181704	0.0945797	0.442366
ENSRNOG00000007584	Ehd4	152.143	151.659	138.773	136.662	89.025	87.7204	99.1875	84.2705	-0.682614	1.12387e-20	9.13386e-18
ENSRNOG00000011504	Akap2	152.14	150.978	163.03	111.169	200.127	177.81	143.81	150.302	0.222221	0.114308	0.482415
ENSRNOG00000019568	Jund	151.953	209.541	195.03	179.057	186.575	198.589	220.277	179.017	0.0947314	0.396763	0.790468
ENSRNOG00000011323	Lgi3	151.491	160.704	154.786	118.301	142.735	100.446	160.858	151.027	-0.0732231	0.626362	0.901131
ENSRNOG00000025388	Mrpl33	151.31	161.032	175.131	199.378	159.182	173.018	167.221	172.231	-0.0300623	0.76981	0.945534
ENSRNOG00000005809	Arhgdib	151.289	155.366	148.018	179.833	145.609	169.71	161.592	156.663	0.000473083	0.99556	0.999437
ENSRNOG00000020093	LOC100360573	151.186	182.013	195.534	215.794	163.262	182	220.038	212.201	0.0647023	0.629743	0.90219
ENSRNOG00000014182	Tns1	150.701	147.708	144.795	117.465	177.369	137.028	173.741	158.605	0.209227	0.0577057	0.344124
ENSRNOG00000002721	Ndufb4	150.568	163.891	158.932	161.961	172.229	191.855	169.992	184.555	0.180172	0.0113526	0.133256
ENSRNOG00000003890	Nap1l1	150.253	151.08	136.946	139.115	136.417	147.01	150.138	138.466	-0.0106728	0.864341	0.971786
ENSRNOG00000009096	Pon3	150.034	158.661	145.503	150.647	187.894	155.217	141.534	173.437	0.124971	0.196491	0.61442
ENSRNOG00000003517	Tbx2	148.788	142.334	137.939	145.501	114.044	135.39	132.914	125.476	-0.175079	0.0141197	0.150801
ENSRNOG00000003150	Mpc2	148.456	141.604	159.786	148.057	149.732	155.51	150.237	157.056	0.0390701	0.570427	0.880526
ENSRNOG00000016700	Tcf21	147.988	182.705	162.937	187.99	194.284	130.461	164.34	157.706	-0.0729636	0.571764	0.880894
ENSRNOG00000016456	Il33	147.893	134.187	130.622	151.985	94.5623	101.293	94.097	87.7072	-0.577396	1.763e-14	7.16406e-12
ENSRNOG00000039980	Slc25a5	147.405	143.06	144.34	156.095	136.203	156.979	141.786	147.06	-0.0187495	0.775612	0.946811
ENSRNOG00000047309	AABR07062290.1	147.371	161.08	174.792	150.515	144.395	160.568	147.988	160.144	-0.0447349	0.613375	0.89543
ENSRNOG00000052873	Npnt	147.369	144.745	139.734	105.465	200.479	140.948	145.069	146.553	0.239912	0.0934356	0.439786
ENSRNOG00000016952	Uqcr11	147.115	182.21	186.717	191.713	149.299	168.834	146.427	174.95	-0.143823	0.184725	0.598805
ENSRNOG00000053450	Myadm	147.11	161.54	165.919	140.973	147.18	176.678	164.494	131.378	0.0119942	0.907576	0.98289
ENSRNOG00000006542	Atp6v0c	147.09	189.883	179.947	194.326	156.172	181.844	170.625	164.374	-0.0776589	0.441106	0.816494
ENSRNOG00000024309	Cox6b1	147.055	151.199	149.904	168.365	144.821	158.747	157.921	160.574	0.0155205	0.831718	0.965905
ENSRNOG00000007091	Ly6e	146.72	158.938	131.044	158.413	141.664	148.55	158.794	166.956	0.0526132	0.548563	0.871937
ENSRNOG00000009102	Fermt2	146.706	140.129	135.785	131.554	160.96	141.239	162.735	145.38	0.142242	0.0457969	0.304605
ENSRNOG00000011483	S100a9	146.494	261.143	152.599	278.718	187.285	301.19	139.637	192.687	-0.0296368	0.929282	0.986751
ENSRNOG00000024159	Fcer1g	146.228	116.542	132.933	173.209	120.369	184.417	160.649	126.894	0.0607982	0.702323	0.925927
ENSRNOG00000057569	Ahnak	146.204	155.953	167.825	118.797	176.621	182.477	202.656	174.466	0.325004	0.00288068	0.0541459
ENSRNOG00000026902	Lyve1	145.672	124.069	115.307	119.218	18.1893	12.3945	28.7435	27.685	-2.53111	3.79936e-31	8.10545e-28
ENSRNOG00000015845	Fam129b	145.39	164.726	160.969	138.409	166.126	182.05	178.239	169.187	0.193212	0.0106124	0.12764
ENSRNOG00000002947	Dpt	145.182	125.472	131.807	136.889	156.434	163.67	175.749	152.604	0.26894	0.000161859	0.00633952
ENSRNOG00000004555	Sec14l3	145.136	229.917	227.164	163.913	239.428	331.548	222.896	175.109	0.340279	0.0833204	0.417643
ENSRNOG00000022860	Swi5	143.917	158.628	147.453	163.824	150.498	162.518	164.365	163.947	0.0653168	0.354365	0.761419
ENSRNOG00000016488	Pltp	143.687	140.608	118.936	144.662	115.435	115.565	141.501	133.961	-0.1104	0.264367	0.685082
ENSRNOG00000028021	LOC684988	143.627	158.009	151.172	153.347	151.908	155.296	157.298	178.724	0.08834	0.263247	0.684108
ENSRNOG00000037814	Cxcl17	142.693	156.756	159.325	136.187	140.663	221.612	165.101	160.213	0.211097	0.116141	0.486068
ENSRNOG00000006992	Rpl7	142.636	160.982	153.299	157.781	161.944	171.401	177.871	178.739	0.169323	0.00824611	0.108593
ENSRNOG00000034191	Fmo1	142.284	109.954	109.895	113.855	83.9672	106.187	81.7973	69.4227	-0.476618	0.000422866	0.0134359
ENSRNOG00000012247	Rab7a	142.282	145.131	142.422	140.082	146.479	147.463	156.662	150.694	0.0801163	0.0855737	0.421638
ENSRNOG00000001053	Tmed2	142.253	153.64	150.637	150.424	145.209	162.667	148.663	146.489	0.0171511	0.776599	0.947204
ENSRNOG00000025715	Dynlrb1	142.069	174.242	168.413	173.276	163.561	185.489	187.83	187.326	0.140276	0.121949	0.498278
ENSRNOG00000008615	Mal2	141.545	146.917	134.939	118.095	181.218	197.575	150.127	152.765	0.334938	0.00246555	0.0489297
ENSRNOG00000019244	Mxra8	141.455	112.445	95.4182	126.591	144.289	132.627	118.889	117.534	0.112724	0.366269	0.771679
ENSRNOG00000010645	Lgals3	141.449	131.554	136.517	155.117	137.463	246.486	186.684	160.07	0.374215	0.0173162	0.17083
ENSRNOG00000039876	LOC681410	141.233	169.914	152.226	162.744	119.849	136.75	133.413	127.563	-0.27272	0.000851988	0.0231543
ENSRNOG00000016281	Col4a1	140.85	157.3	149.257	138.4	229.169	184.165	194.032	183.786	0.436417	1.31271e-06	0.000120452
ENSRNOG00000007330	Capzb	140.487	155.512	143.602	153.1	142.801	156.128	148.467	142.354	-0.0048852	0.937596	0.989675
ENSRNOG00000000527	Mtch1	140.323	169.933	155.602	157.78	138.633	158.599	157.221	152.412	-0.0370122	0.643159	0.907548
ENSRNOG00000011557	S100a8	140.219	256.563	148.125	278.065	157.002	250.84	119.633	188.256	-0.199286	0.554586	0.873758
ENSRNOG00000020308	Ech1	140.188	160.336	154.369	165.65	151.81	152.596	159.357	138.906	-0.0402118	0.599925	0.892454
ENSRNOG00000008587	Tek	140.093	126.925	134.179	109.535	88.5342	89.4448	85.1462	85.6056	-0.547238	5.18235e-11	1.1793e-08
ENSRNOG00000020845	Tyrobp	139.8	128.931	129.094	192.399	101.962	158.139	127.625	124.27	-0.202502	0.211259	0.630222
ENSRNOG00000002997	Slc9a3r2	139.716	173.915	203.172	160.846	199.025	192.253	233.887	217.624	0.317106	0.00813598	0.107641
ENSRNOG00000020676	Ppp1r14a	139.687	203.187	160.745	210.207	137.058	125.276	146.205	158.294	-0.330337	0.018535	0.176725
ENSRNOG00000005890	Serbp1	139.548	145.053	140.871	144.815	142.361	152.843	143.324	145.371	0.0367274	0.464234	0.827386
ENSRNOG00000000622	Hint1	139.314	150.762	147.484	162.981	136.231	144.28	140.27	149.309	-0.0726971	0.32385	0.737124
ENSRNOG00000033217	Esam	139.081	147.041	129.77	140.886	119.744	118.289	144.001	132.145	-0.112113	0.177462	0.587308
ENSRNOG00000039902	Lbh	138.665	157.501	147.75	170.856	96.0264	123.584	97.3201	100.883	-0.554861	4.02662e-07	4.21609e-05
ENSRNOG00000001488	Psmb1	138.579	143.663	140.829	144.183	139.167	154.966	149.497	152.692	0.0748942	0.194569	0.612948
ENSRNOG00000042195	Pabpn1	138.573	139.819	138.939	146.235	122.619	123.682	134.853	131.727	-0.133146	0.0198992	0.186019
ENSRNOG00000009094	Nudt4	138.538	118.739	118.419	119.196	136.564	158.641	117.963	130.691	0.139398	0.169777	0.576605
ENSRNOG00000051170	Ddx17	138.418	113.147	121.466	110.919	126.712	100.902	111.277	106.186	-0.11732	0.238479	0.660335
ENSRNOG00000056233	AC120262.2	138.332	154.9	154.954	165.523	127.701	154.281	137.279	156.6	-0.089402	0.432214	0.811508
ENSRNOG00000005358	Pmm1	138.036	147.177	141.483	134.844	152.99	200.918	179.445	176.348	0.340444	0.00012991	0.00531698
ENSRNOG00000049906	Foxf1	137.737	149.338	128.554	127.256	129.416	78.9008	163.693	140.525	-0.0797602	0.659081	0.911985
ENSRNOG00000023086	Arpp19	137.69	141.379	164.216	138.043	135.944	137.073	132.075	136.927	-0.0976016	0.24503	0.665425
ENSRNOG00000018642	Leng8	137.274	119.907	117.675	115.515	130.022	112.776	123.94	123.122	0.00192333	0.980354	0.997169
ENSRNOG00000007726	Mcam	136.715	157.803	129.956	145.682	118.574	83.2353	153.628	125.846	-0.24155	0.127888	0.509775
ENSRNOG00000050197	Pdia6	136.405	152.743	159.602	161.859	135.551	173.969	147.054	140.237	-0.0306439	0.75321	0.941485
ENSRNOG00000055319	Mrfap1	135.904	154.943	151.436	153.54	127.689	154.25	143.847	147.337	-0.0535333	0.506958	0.852271
ENSRNOG00000001989	Alcam	135.648	137.086	132.655	102.767	158.327	144.923	140.846	132.072	0.18417	0.083186	0.417643
ENSRNOG00000021206	Pla2g16	135.533	147.773	151.942	153.747	148.765	156.51	145.691	150.348	0.0322476	0.62341	0.89969
ENSRNOG00000004612	Ppp1cb	135.398	132.151	125.281	134.67	130.175	127.123	129.741	121.823	-0.04905	0.335975	0.747801
ENSRNOG00000017907	Ube2i	134.885	151.866	145.67	143.609	135.306	129.854	132.65	127.666	-0.131245	0.0520419	0.328233
ENSRNOG00000012616	Ppt1	134.768	123.671	121.685	128.802	139.755	162.652	154.355	120.101	0.183387	0.0630072	0.361492
ENSRNOG00000010668	Anxa6	134.286	147.476	132.838	146.489	134.792	138.923	138.892	142.248	-0.0134961	0.821797	0.961646
ENSRNOG00000008644	Nkx2-1	134.168	131.025	132.879	120.584	141.964	148.323	147.763	135.495	0.148077	0.0138401	0.149028
ENSRNOG00000019368	Scnn1a	133.755	187.148	213.398	120.9	209.782	207.85	256.746	201.41	0.420684	0.013784	0.148612
ENSRNOG00000016272	Edf1	133.305	157.093	157.453	178.806	134.954	166.559	156.215	164.376	-0.00820357	0.939944	0.989917
ENSRNOG00000014562	Hnrnpf	133.132	138.62	143.91	150.59	144.468	142.296	147.804	142.319	0.0294678	0.60917	0.894957
ENSRNOG00000028062	Arpc5	133.038	137.273	145.974	148.172	136.312	158.533	148.394	137.968	0.0447512	0.537589	0.867205
ENSRNOG00000019400	Dag1	132.65	142.826	129.569	122.836	146.493	146.575	137.229	148.937	0.136924	0.0376251	0.271063
ENSRNOG00000011329	Pkm	132.301	160.79	148.649	172.279	132.579	159.736	142.9	139.15	-0.0940323	0.340714	0.751346
ENSRNOG00000001249	Col6a1	132.168	129.971	119.451	162.294	113.972	95.9804	107.481	118.442	-0.316053	0.00419427	0.0693536
ENSRNOG00000003626	Atp5pd	131.87	156.262	158.721	164.147	140.084	160.504	154.83	144.398	-0.0247081	0.782301	0.949678
ENSRNOG00000042903	Cox7a2	131.668	159.872	173.783	170.36	143.362	170.95	148.518	163.52	-0.0190545	0.860849	0.970317
ENSRNOG00000017106	Csnk1a1	131.492	117.121	113.073	114.366	114.897	113.185	104.788	103.858	-0.121025	0.0939581	0.440512
ENSRNOG00000007901	Tmed10	131.351	119.381	127.609	117.906	123.728	140.46	128.921	131.715	0.0844926	0.210038	0.628678
ENSRNOG00000018487	Slc3a2	130.7	131.943	134.836	120.786	135.365	156.027	146.751	138.499	0.156823	0.0222384	0.198298
ENSRNOG00000056853	Psma7	130.645	140.818	134.105	159.112	122.117	135.916	140.103	137.72	-0.0731807	0.394076	0.788846
ENSRNOG00000016695	Mmp2	130.357	119.804	98.8404	120.953	110.327	98.9802	103.41	104.372	-0.168838	0.0653912	0.369792
ENSRNOG00000009173	Smad6	130.138	171.789	171.565	150.343	56.3158	55.2028	90.8659	61.2927	-1.24059	3.83908e-14	1.39407e-11
ENSRNOG00000005203	Sec61g	129.836	140.811	162.354	169.92	140.144	166.937	142.089	169.594	0.0403258	0.726367	0.933933
ENSRNOG00000053362	Gabarapl1	129.197	148.942	145.088	122.619	151.438	152.172	164.173	142.59	0.163516	0.0541496	0.334723
ENSRNOG00000013492	Cap1	128.729	130.087	126.529	150.028	129.427	140.191	133.182	130.88	-0.00183231	0.979865	0.997169
ENSRNOG00000004414	F11r	128.149	118.801	121.1	123.74	141.34	146.14	139.932	129.612	0.182761	0.00148687	0.0347031
ENSRNOG00000017441	Tpm3	128.122	156.205	143.586	145.679	144.994	158.153	154.114	144.48	0.0713791	0.349267	0.758595
ENSRNOG00000052219	Gm2a	128.095	126.435	116.695	138.472	110.248	153.477	142.06	117.257	0.0396741	0.726571	0.933933
ENSRNOG00000003343	Canx	128.019	128.832	132.549	128.455	129.817	136.344	132.524	126.344	0.0226586	0.613108	0.895266
ENSRNOG00000054890	Flna	127.957	154.545	145.233	159.603	142.461	139.381	135.836	143.203	-0.0637509	0.425997	0.806973
ENSRNOG00000008116	Plpp3	127.781	115.527	91.721	105.674	113.037	91.9478	95.8354	87.0233	-0.181056	0.127375	0.508852
ENSRNOG00000047457	AABR07071765.1	127.764	126.195	161.318	111.25	58.0852	42.6993	67.348	84.5342	-1.05545	2.08929e-08	3.07395e-06
ENSRNOG00000004072	Myo1c	127.752	154.228	152.944	125.606	153.578	156.312	146.668	147.242	0.109847	0.212509	0.631532
ENSRNOG00000001068	Rac1	127.592	138.102	140.125	139.772	131.048	145.826	152.429	137.818	0.0583214	0.392131	0.788072
ENSRNOG00000061216	Tubb5	127.06	186.833	169.274	196.228	149.121	161.072	185.785	166.658	-0.0339104	0.800455	0.956473
ENSRNOG00000017093	Pxdc1	126.498	178.272	185.484	158.128	169.493	133.806	194.651	178.243	0.0630673	0.662893	0.913172
ENSRNOG00000006019	G0s2	126.483	95.3544	75.1692	114.449	63.6664	94.1886	62.6188	61.8624	-0.539934	0.00302886	0.0554652
ENSRNOG00000041826	AABR07053152.1	125.939	118.333	129.159	85.9477	129	106.901	111.523	107.608	-0.00888996	0.957054	0.992985
ENSRNOG00000001991	Atp5po	125.828	135.03	125.55	142.589	133.357	143.917	146.182	150.958	0.121248	0.100199	0.454016
ENSRNOG00000017279	Tmem50a	125.811	132.655	130.932	139.191	114.577	128.661	123.141	118.957	-0.12074	0.0606225	0.354573
ENSRNOG00000011559	Cnn3	125.578	154.732	149.411	155.793	131.651	131.558	133.95	140.962	-0.11929	0.15628	0.554864
ENSRNOG00000006410	Akap5	125.573	115.805	124.354	85.9952	143.687	154.087	103.794	116.684	0.201273	0.186263	0.601051
ENSRNOG00000015396	Sptan1	125.542	141.794	144.841	118.545	136.216	136.278	143.137	131.684	0.0470348	0.557534	0.875745
ENSRNOG00000039783	AC094217.1	125.495	119.03	128.954	122.891	131.397	155.863	161.206	165.053	0.309501	0.000583516	0.0173499
ENSRNOG00000010549	Tspo	125.481	131.692	139.83	147.086	130.163	131.804	138.632	141.142	-0.00363375	0.960634	0.993949
ENSRNOG00000012985	Pfdn5	125.45	133.641	136.682	141.886	137.485	149.685	156.459	151.759	0.14945	0.0381212	0.272908
ENSRNOG00000019689	Vwf	125.258	151.437	134.284	129.928	52.0181	43.7284	47.7793	50.6303	-1.47521	9.79481e-64	8.3584e-60
ENSRNOG00000021719	Slfn5	125.131	107.133	104.169	98.2705	108.614	120.476	102.356	112.799	0.0347098	0.701334	0.9258
ENSRNOG00000000164	Lamp2	124.868	115.653	123.242	115.929	128.241	133.078	123.287	122.156	0.0826445	0.151618	0.545576
ENSRNOG00000033790	Hnrnpu	124.663	116.833	119.666	121.406	116.065	121.146	112.495	112.79	-0.0581006	0.238425	0.660335
ENSRNOG00000027520	Pls3	124.418	116.304	109.18	107.62	134.188	131.544	119.505	118.34	0.141537	0.0590139	0.348946
ENSRNOG00000017405	Raly	124.218	140.69	144.638	141.52	129.639	138.751	148.326	137.823	0.0113699	0.878728	0.97531
ENSRNOG00000010906	Ccl5	124.023	53.2846	85.1032	103.001	45.1854	77.8242	66.5861	42.1817	-0.653375	0.00964914	0.120206
ENSRNOG00000011632	Cct5	123.73	131.953	136.335	131.193	125.863	140.733	142.424	132.743	0.0527878	0.413794	0.79998
ENSRNOG00000018993	Ilk	123.527	137.698	141.292	145.33	129.537	125.194	138.273	138.591	-0.0408687	0.585397	0.886274
ENSRNOG00000042960	Rgcc	123.377	151.534	156.928	110.234	222.953	176.24	227.428	291.114	0.762946	2.51117e-06	0.000212169
ENSRNOG00000058359	Fkbp8	123.091	147.225	141.097	145.98	122.667	142.702	142.656	146.057	-0.00616856	0.944145	0.990377
ENSRNOG00000026124	Id3	123.033	138.879	142.584	183.52	132.654	142.405	176.175	146.107	0.0248989	0.853331	0.969967
ENSRNOG00000018091	Gdi2	122.947	124.019	124.636	127.819	121.567	133.305	134.958	122.925	0.0406534	0.472201	0.832175
ENSRNOG00000060069	AABR07059891.1	122.544	128.642	128.537	105.591	118.679	135.018	114.497	117.291	0.00382808	0.969606	0.995137
ENSRNOG00000021828	Coro1b	122.463	134.548	129.334	139.615	122.491	140.726	131.635	133.654	0.00949821	0.892353	0.978288
ENSRNOG00000049876	Prkar1a	122.063	129.958	130.914	130.928	127.712	113.898	113.135	118.974	-0.114677	0.0812373	0.413503
ENSRNOG00000046560	AC109096.1	121.848	157.936	133.198	151.947	143.916	144.661	159.326	159.441	0.104757	0.325193	0.738139
ENSRNOG00000021125	Prdx5	121.828	134.787	136.515	140.479	129.348	188.587	156.156	136.309	0.196047	0.104844	0.463116
ENSRNOG00000061544	Spock2	121.496	157.308	150.483	111.056	201.195	168.106	170.287	166.258	0.38795	0.00204971	0.0433486
ENSRNOG00000017952	Sept2	121.378	129.2	130.761	126.696	127.345	121.563	127.567	123.593	-0.0201764	0.68883	0.922204
ENSRNOG00000034015	Capn2	121.178	139.776	142.015	116.84	143.038	142.488	151.223	138.466	0.148646	0.0718119	0.387362
ENSRNOG00000051615	Hmgn2	121.136	135.071	132.481	144.519	128.714	139.068	126.837	133.972	-0.0101107	0.891072	0.978114
ENSRNOG00000013300	Atp5if1	121.119	136.755	130.582	148.378	121.986	130.995	124.716	125.546	-0.0915121	0.261066	0.681389
novel.1275	-	121.112	134.677	115.494	158.346	78.5159	107.729	89.0397	89.9284	-0.533735	1.96032e-05	0.00111152
ENSRNOG00000012053	S100a16	121.074	123.735	117.103	135.855	106.275	118.898	127.431	129.503	-0.0432777	0.617279	0.897215
ENSRNOG00000020871	Ltbp4	121.07	176.059	143.274	126.982	122.259	109.638	120.965	115.731	-0.273514	0.0205843	0.190001
ENSRNOG00000017962	Serpinb6a	121.019	133.068	141.406	131.679	150.513	144.752	167.771	153.799	0.229041	0.00265952	0.0516971
ENSRNOG00000018568	Rab5c	120.935	133.319	130.99	131.085	127.408	141.446	136.852	130.043	0.05562	0.369961	0.77431
ENSRNOG00000043114	Tomm7	120.919	144.738	153.768	185.46	146.528	163.684	158.091	155.194	0.0454999	0.717366	0.93086
ENSRNOG00000028411	Pcnp	120.671	119.328	125.997	104.748	123.671	117.119	118.804	116.694	0.0202716	0.794196	0.954738
ENSRNOG00000020684	Vat1	120.573	142.189	128.104	153.681	106.488	113.427	129.113	116.971	-0.222322	0.02233	0.198726
ENSRNOG00000012623	Arf4	120.492	119.053	117.728	125.287	112.408	119.067	111.348	113.632	-0.0772314	0.134848	0.521753
ENSRNOG00000010945	Ywhab	120.4	123.058	125.892	123.58	115.842	126.129	130.034	123.491	0.0102499	0.851373	0.969597
ENSRNOG00000007367	Sept4	120.132	126.902	100.634	126.787	102.205	99.5779	101.807	108.585	-0.200006	0.0222806	0.198468
ENSRNOG00000014078	Ndufb8	120.026	123.64	142.282	156.556	108.509	118.29	106.287	126.063	-0.237573	0.027946	0.227663
ENSRNOG00000020130	Arhgef1	120.023	109.618	105.941	117.631	101.971	107.895	105.178	96.1085	-0.13753	0.0355852	0.262801
ENSRNOG00000059947	Sdc1	120.007	133.35	123.253	110.973	116.47	124.882	103.51	105.433	-0.1121	0.202189	0.621414
ENSRNOG00000043388	Irf3	119.938	108.06	105.445	117.549	100.434	96.6765	112.806	102.06	-0.127413	0.0934859	0.439832
ENSRNOG00000011250	Inmt	119.821	78.4221	88.0167	120.037	161.641	89.8552	70.4443	157.024	0.242647	0.44837	0.821065
ENSRNOG00000014648	Efnb2	119.675	90.0856	84.3381	87.3901	60.5859	41.4666	67.9289	57.0266	-0.745216	2.32508e-06	0.000199408
ENSRNOG00000009625	Dpysl2	119.651	103.393	119.734	91.2919	124.258	123.065	140.661	99.3171	0.169598	0.171839	0.579372
ENSRNOG00000001596	Atp5mc3	119.628	130.394	131.61	144.536	114.998	133.321	127.188	132.792	-0.0473546	0.578833	0.883627
ENSRNOG00000017801	Atf4	119.546	144.788	144.853	135.395	132.99	144.428	151.255	142.402	0.0707981	0.391478	0.788072
ENSRNOG00000021166	Ecm1	119.274	116.092	102.393	118.952	69.2217	65.6932	76.311	68.917	-0.702345	2.186e-19	1.49234e-16
ENSRNOG00000026293	Jun	118.904	151.928	123.202	90.7139	151.383	147.597	183.502	157.379	0.403023	0.00502573	0.0787641
ENSRNOG00000001254	Col6a2	118.887	117.729	105.651	160.144	91.8428	95.349	100.568	110.243	-0.332912	0.00943255	0.118285
ENSRNOG00000016610	Arhgap1	118.658	109.004	116.876	104.722	129.021	124.502	127.283	126.972	0.180062	0.00236834	0.0477219
ENSRNOG00000007806	Arf5	118.544	133.52	134.935	143.402	122.689	146.103	135.31	140.538	0.0406649	0.63698	0.9051
ENSRNOG00000009112	Pon2	118.377	120.546	119.108	116.6	119.349	121.683	119.575	119.648	0.0198518	0.646917	0.908869
ENSRNOG00000002389	Morf4l2	118.157	119.602	118.377	122.309	114.67	120.865	115.613	112.724	-0.0419127	0.381211	0.780769
ENSRNOG00000005116	LOC108350502	118.071	93.0385	148.306	174.075	131.576	156.7	162.204	173.983	0.230315	0.186482	0.601249
ENSRNOG00000003300	Btg2	118.025	91.9112	86.8018	76.9881	118.392	109.653	174.353	144.123	0.551801	0.000784451	0.0217695
ENSRNOG00000010170	Tubb4b	117.738	183.18	163.574	179.67	126.38	172.643	120.304	177.565	-0.107358	0.525755	0.86109
ENSRNOG00000019838	Gmfg	117.636	115.501	109.853	148.054	85.9977	105.058	100.493	96.4455	-0.33721	0.00314787	0.0568516
ENSRNOG00000025143	Icam2	117.521	114.985	118.1	115.386	109.928	103.256	119.068	109.596	-0.0738997	0.232323	0.653159
ENSRNOG00000020889	Nucb1	117.346	119.449	123.155	126.563	116.001	120.793	120.777	112.208	-0.0478941	0.368646	0.773595
ENSRNOG00000050869	Cebpd	117.344	124.469	96.069	85.0095	119.801	103.468	107.884	117.451	0.0884102	0.482659	0.839527
ENSRNOG00000012074	Ifngr1	117.231	114.162	113.738	120.017	111.801	108.525	118.545	108.13	-0.0546801	0.316765	0.73275
ENSRNOG00000048342	Tbca	117.129	126.607	128.523	124.229	123.288	124.365	136.07	138.072	0.0741481	0.312513	0.729796
ENSRNOG00000019655	Atp6v0b	116.493	115.218	121.297	133.411	102.904	118.936	117.858	119.046	-0.0815707	0.313163	0.729879
ENSRNOG00000005512	Ndufa4	116.486	124.381	131.997	134.719	125.692	142.319	130.946	135.398	0.0767599	0.308986	0.727396
ENSRNOG00000019430	Coro1a	115.848	97.2994	87.6727	147.967	59.5206	88.7891	66.4763	77.6672	-0.61463	0.000339417	0.0112264
ENSRNOG00000018952	Sema3g	115.822	111.231	113.795	108.206	67.4291	62.7858	77.7164	89.665	-0.589986	1.12659e-07	1.38328e-05
ENSRNOG00000010319	Lcp1	115.558	57.5648	100.265	118.228	57.5609	123.048	108.929	51.3471	-0.198449	0.602831	0.893185
ENSRNOG00000012455	Tardbp	115.112	108.299	112.759	111.556	113.436	101.256	112.954	104.015	-0.0496933	0.433561	0.812071
ENSRNOG00000062127	AC134224.1	115.078	88.6626	88.1852	87.1868	84.6931	97.3319	84.5483	79.6343	-0.127508	0.242519	0.664164
ENSRNOG00000016770	Calm3	114.573	151.304	150.5	154.49	137.539	136.965	151.949	162.706	0.0478849	0.672075	0.915802
ENSRNOG00000047768	Lamb2	114.557	135.012	127.055	105.841	132.641	120.536	129.586	126.268	0.0800778	0.362623	0.768901
ENSRNOG00000018273	Ncl	114.493	117.2	107.308	117.072	107.367	121.325	118.925	113.151	0.0174637	0.779874	0.948537
ENSRNOG00000018184	Tpm1	114.108	131.811	120.96	151.762	131.584	135.53	132.482	139.565	0.058664	0.533268	0.86632
ENSRNOG00000028017	Tmem109	114.037	121.687	104.028	115.14	111.778	115.607	109.21	104.71	-0.0412827	0.545885	0.870362
ENSRNOG00000018367	Taldo1	113.924	121.707	118.726	130.541	117.329	143.186	142.657	132.78	0.146818	0.0835004	0.417953
ENSRNOG00000021960	AC109958.1	113.771	108.908	104.687	106.955	111.657	109.747	109.412	115.698	0.0435283	0.452994	0.823763
ENSRNOG00000004959	Actr2	113.405	98.7218	100.387	98.6297	108.389	107.304	104.751	94.6625	0.0172122	0.81845	0.960584
ENSRNOG00000029682	Clic1	113.332	111.795	116.197	121.582	111.722	129.743	120.585	110.221	0.0315956	0.664364	0.913172
ENSRNOG00000000158	Cdo1	113.274	134.905	152.972	99.1717	172.094	183.909	152.327	166.678	0.434681	0.00104516	0.0269955
ENSRNOG00000051624	Hspe1	112.726	129.832	124.577	141.637	124.34	143.858	126.895	125.671	0.0347859	0.72779	0.934276
ENSRNOG00000001454	Eif4h	112.618	124.985	119.233	120.741	111.383	119.23	119.5	121.508	-0.0155281	0.793388	0.954331
ENSRNOG00000049780	Sri	112.551	114.412	114.59	117.709	114.428	104.937	107.273	101.868	-0.0977425	0.117034	0.488365
ENSRNOG00000023338	Tspan2	112.436	88.4208	89.7935	79.3589	106.128	95.9384	106.756	88.1989	0.104972	0.359359	0.766117
ENSRNOG00000052730	Psmb3	112.365	120.436	130.54	143.412	111.261	133.483	107.743	130.771	-0.0655529	0.547732	0.871459
ENSRNOG00000018075	Spcs1	112.174	129.993	126.635	127.636	117.123	131.654	121.092	121.277	-0.0134321	0.857738	0.970317
ENSRNOG00000016496	Ctsc	112.119	98.7128	94.8486	94.2455	88.4899	99.9754	76.9914	69.1671	-0.254245	0.0323544	0.248176
ENSRNOG00000015857	Ctsa	112.084	110.295	109.386	118.045	103.038	115.905	113.891	106.633	-0.0307834	0.613643	0.895592
ENSRNOG00000018282	Gda	112.076	84.4648	105.553	79.6116	81.8886	81.8204	76.9683	68.3731	-0.301112	0.0141084	0.150801
ENSRNOG00000043328	Chmp2a	112.026	131.961	117.364	128.028	118.436	125.336	131.078	127.269	0.0388542	0.612372	0.895104
ENSRNOG00000020433	Actn4	111.727	115.054	121.239	104.027	121.426	120.658	128.585	113.067	0.100431	0.150889	0.544561
ENSRNOG00000003520	Prdx2	111.664	119.186	114.773	136.422	104.282	121.214	126.966	138.251	0.0285296	0.789119	0.952805
ENSRNOG00000013895	Npdc1	111.344	117.183	114.47	121.293	119.805	125.062	132.899	129.628	0.130547	0.0320404	0.246433
ENSRNOG00000016494	Tmem204	111.258	124.412	119.153	110.232	106.085	89.4675	118.949	117.673	-0.102904	0.318231	0.73364
ENSRNOG00000016064	Tkt	111.231	114.937	110.145	124.834	99.6897	114.933	110.946	108.988	-0.0830093	0.243618	0.664721
ENSRNOG00000046345	Rpn1	111.052	122.613	122.278	124.079	120.364	131.244	120.63	120.815	0.0411079	0.516428	0.854883
ENSRNOG00000049920	Psma2	110.971	116.633	122.939	120.648	116.204	130.768	109.846	114.839	0.00419687	0.956561	0.992922
ENSRNOG00000010744	Nrp1	110.901	97.4005	88.0297	87.495	99.7736	92.9914	82.2987	89.5335	-0.0706772	0.469453	0.83088
ENSRNOG00000057347	Cebpb	110.861	145.289	124.789	116.224	92.2701	124.895	108.02	111.736	-0.184126	0.115353	0.484281
ENSRNOG00000008941	Ets1	110.84	95.0919	78.6795	82.134	82.7894	102.464	83.7292	77.6811	-0.0782218	0.534377	0.866348
ENSRNOG00000051490	Plcg1	110.6	104.8	102.598	95.913	119.691	106.001	132.655	113.304	0.191401	0.0236641	0.205755
ENSRNOG00000033772	Serpinb9	110.307	99.266	87.236	102.882	121.453	119.493	106.042	107.893	0.189885	0.0338545	0.254311
ENSRNOG00000007249	Cdkn1b	109.947	104.781	109.185	89.1163	110.513	111.627	121.852	120.094	0.171493	0.0438159	0.297931
ENSRNOG00000027360	Srsf7	109.817	97.7308	99.9151	101.355	95.5947	90.7775	92.18	93.1253	-0.13345	0.0310742	0.242277
ENSRNOG00000001201	Cstb	109.798	110.687	120.18	128.12	116.714	148.996	137.009	124.651	0.172421	0.0783056	0.40609
ENSRNOG00000004476	Wif1	109.615	64.1315	54.1395	82.7584	62.0071	73.401	65.9654	65.5371	-0.214889	0.239541	0.661394
ENSRNOG00000004273	Ifitm1	109.458	99.6774	110.886	154.93	93.2485	92.5142	103.688	107.901	-0.254304	0.0701575	0.382427
ENSRNOG00000023972	Col4a2	109.338	124.074	123.328	106.292	170.831	135.307	142.125	132.435	0.329475	0.00114007	0.0286985
ENSRNOG00000004526	Cox7a2l	109.255	105.759	104.206	116.086	108.588	123.885	131.364	128.243	0.179846	0.0237221	0.206038
ENSRNOG00000000841	Ddx39b	108.886	115.906	98.7352	104.048	81.3409	89.3171	114.547	110.435	-0.109016	0.355081	0.761902
ENSRNOG00000008543	Pdlim2	108.712	136.689	144.097	105.546	133.185	122.064	152.993	134.03	0.133811	0.274435	0.694193
ENSRNOG00000015221	Eif3f	108.312	114.831	114.348	116.815	113.774	128.185	141.437	131.737	0.183809	0.0200058	0.186717
ENSRNOG00000019934	Paip2	108.234	107.933	114.217	114.942	106.995	108.077	107.657	110.072	-0.0381295	0.468836	0.830548
ENSRNOG00000008673	Arpc3	108.163	109.92	112.816	125.322	115.381	123.31	120.09	115.45	0.0583133	0.406967	0.796312
ENSRNOG00000049829	AABR07060872.1	107.956	99.8242	83.5454	122.156	57.6072	84.1295	80.1843	105.378	-0.333575	0.0550641	0.337351
ENSRNOG00000018823	Nisch	107.777	113.667	108.039	105.037	104.205	104.174	107.759	102.284	-0.0517944	0.284456	0.70708
ENSRNOG00000017930	Lpcat1	107.768	99.5033	87.9507	89.4938	102.591	122.07	100.472	75.0847	0.0594738	0.662727	0.913172
ENSRNOG00000049075	Fabp5	107.424	85.5191	82.1359	83.8168	104.6	169.634	121.205	98.5699	0.463928	0.00579989	0.0860754
ENSRNOG00000007356	Chmp3	107.244	124.615	119.57	128.341	116.914	120.628	118.898	124.33	0.00495765	0.947766	0.990753
ENSRNOG00000042620	Marveld1	107.129	121.475	115.051	104.364	102.962	113.402	109.569	92.8498	-0.0950911	0.261859	0.682387
ENSRNOG00000026605	Ifi27l2b	106.89	150.785	113.91	151.888	82.0865	134.929	86.1684	93.596	-0.398052	0.0262027	0.218724
ENSRNOG00000060293	Ndufa3	106.74	120.131	125.142	138.319	105.843	122.868	117.601	123.346	-0.0601815	0.569076	0.87964
ENSRNOG00000010890	Bmp1	106.726	70.975	72.5335	61.6955	83.3946	55.1945	69.5033	104.116	0.0062704	0.975329	0.996372
ENSRNOG00000055471	Ywhah	106.65	135.364	142.976	139.797	117.624	155.642	136.513	123.401	0.0248676	0.836334	0.966479
ENSRNOG00000010524	Cryab	106.482	132.434	129.262	107.435	118.963	155.986	121.707	128.396	0.144969	0.213256	0.632806
ENSRNOG00000007114	Psma6	106.457	124.787	122.53	121.029	115.103	121.797	127.972	125.704	0.0492122	0.514852	0.854515
ENSRNOG00000020415	Ramp2	106.429	154.891	155.212	152.226	91.2004	76.3869	109.275	112.5	-0.5443	0.000536164	0.0162824
ENSRNOG00000000064	Atp5me	106.351	103.017	113.688	139.199	98.2481	122.644	112.122	122.198	-0.0190143	0.879845	0.97531
ENSRNOG00000013452	Rcn1	106.33	106.934	111.249	120.401	96.7296	84.9807	94.2736	90.2144	-0.278351	0.000159279	0.0062781
ENSRNOG00000025695	Tns3	106.214	122.29	109.89	102.956	113.868	99.4542	91.5624	107.628	-0.0943759	0.302287	0.721152
ENSRNOG00000031824	Slc44a2	105.365	110.463	99.5975	105.307	93.5099	96.0803	106.96	101.627	-0.0767486	0.244372	0.665211
ENSRNOG00000003226	Mprip	105.039	114.402	118.37	104.208	125.71	136.406	127.824	123.95	0.219995	0.000941646	0.0248394
ENSRNOG00000006939	Ndufa7	104.932	99.2799	116.711	109.228	104.253	121.499	121.364	123.933	0.13493	0.132158	0.516488
ENSRNOG00000013023	Nop53	104.869	118.448	113.477	111.141	105.748	111.103	132.167	125.71	0.0863528	0.332876	0.745075
ENSRNOG00000030715	Cfh	104.77	78.4012	69.4567	63.6354	110.706	105.108	84.3572	53.2028	0.162944	0.444044	0.817882
ENSRNOG00000013516	Sf3b1	104.699	87.3846	90.671	87.7194	85.983	85.7956	86.3233	79.4513	-0.130949	0.0802747	0.41053
ENSRNOG00000036852	Pcbp2	104.654	105.789	107.566	106.774	107.559	115.494	119.869	114.088	0.108288	0.047117	0.309644
ENSRNOG00000010830	Slc25a4	104.597	117.309	107.233	126.769	104.381	110.9	115.114	124.026	-0.00211588	0.981153	0.997212
ENSRNOG00000017307	Prss23	104.389	129.382	95.6877	117.601	116.783	119.258	100.738	112.953	0.0112511	0.915845	0.984693
ENSRNOG00000013014	Cyba	104.285	102.481	103.022	140.908	78.2789	114.38	95.2876	89.0367	-0.255194	0.0752107	0.39716
ENSRNOG00000034242	Vcp	104.234	108.275	109.01	114.4	101.086	105.275	98.9826	97.8104	-0.110069	0.0428029	0.293971
ENSRNOG00000029574	Rps4x	104.047	99.8868	87.6111	89.4266	105.948	113.057	118.199	128.421	0.293044	0.00129043	0.0313728
ENSRNOG00000000304	Cd164	104.014	104.195	98.1826	100.25	107.516	106.504	98.8623	102.268	0.0328734	0.542074	0.869182
ENSRNOG00000058646	Zfp36l1	103.924	88.9168	88.2653	91.8087	78.9626	91.8729	106.982	80.2903	-0.0556694	0.608318	0.894541
ENSRNOG00000019069	Nxf1	103.851	94.0654	97.0665	98.521	85.0462	84.3295	92.8869	84.9619	-0.177274	0.00318894	0.0573505
ENSRNOG00000001030	Tsc22d1	103.78	97.901	101.119	94.7026	113.21	85.7288	131.32	137.952	0.239764	0.0762926	0.401259
ENSRNOG00000005387	Rbm3	103.76	113.83	89.9379	116.212	105.943	91.9294	122.194	138.908	0.118558	0.384467	0.783028
ENSRNOG00000054689	Cox7b	103.387	108.686	110.148	127.851	110.235	133.099	110.501	118.803	0.0731382	0.467263	0.82949
ENSRNOG00000042696	Micos10	103.289	122.617	117.248	124.673	97.7452	112.768	124.644	122.427	-0.0300404	0.77449	0.946595
ENSRNOG00000002125	Ccni	103.277	99.5464	88.2146	94.594	97.0225	98.4233	108.589	106.89	0.0947994	0.199237	0.618814
ENSRNOG00000050553	Atp6v1c2	103.213	92.905	79.4976	78.6019	98.966	83.4043	78.7895	73.4207	-0.0789879	0.518884	0.856376
ENSRNOG00000011817	Rpl22l1	103.051	109.513	103.866	124.707	96.1407	110.608	110.35	123.854	0.00216641	0.983413	0.997324
ENSRNOG00000030019	Atp1a1	102.717	115.639	115.731	112.277	117.842	121.178	126.752	116.551	0.114177	0.0692881	0.380973
ENSRNOG00000034134	Cpm	102.623	90.7181	92.6655	71.8086	106.281	95.1486	100.361	91.4267	0.139323	0.203387	0.623093
ENSRNOG00000049560	Glul	102.54	110.236	116.425	92.4856	172.951	119.138	189.602	174.216	0.640439	5.52927e-06	0.000401566
ENSRNOG00000002916	Car4	101.674	114.507	98.3981	100.062	56.826	62.7224	65.3291	65.9685	-0.7225	1.25462e-18	7.9306e-16
ENSRNOG00000017895	Eno1	101.601	110.111	116.681	120.94	108.254	125.741	109.528	111.509	0.0207318	0.800441	0.956473
ENSRNOG00000016818	Fgfr3	101.25	101.005	92.4798	87.4067	98.2584	98.6743	95.072	85.519	-0.0147292	0.848642	0.968814
ENSRNOG00000018691	Aurkaip1	101.174	89.9728	92.6542	91.7181	95.6119	93.7629	96.1896	89.1184	9.55256e-05	0.99871	0.999607
ENSRNOG00000008569	Ndufa6	101.138	98.7184	101.053	109.671	94.1035	109.959	103.753	108.517	0.0234719	0.770271	0.945534
ENSRNOG00000043400	LOC100910678	100.718	10.0846	33.6387	48.1544	27.1616	75.0379	67.647	17.8093	-0.0337036	0.964494	0.994581
ENSRNOG00000016398	Clstn1	100.41	117.401	113.858	97.1063	121.137	118.822	118.168	126.124	0.178319	0.0252207	0.214092
ENSRNOG00000026260	Rpl11	100.335	105.31	106.919	102.277	114.205	124.645	123.677	124.515	0.234298	1.78171e-05	0.00102731
ENSRNOG00000008465	Tmem176b	100.102	89.8073	93.8857	123.966	75.9839	80.7154	81.6962	90.996	-0.304584	0.007089	0.0982843
ENSRNOG00000017354	Zyx	100.062	112.74	88.6168	120.156	92.1937	97.9979	98.6431	94.5177	-0.134589	0.172391	0.580392
ENSRNOG00000061147	Fam189a2	100.054	111.82	106.846	93.961	151.464	129.1	176.031	148.731	0.555258	1.2092e-07	1.46364e-05
ENSRNOG00000011054	Laptm5	100.053	96.3189	90.4141	116.753	90.8891	121.351	106.321	96.1995	0.0421389	0.708242	0.927174
ENSRNOG00000032436	Tmod3	99.6873	102.163	106.031	88.1236	109.752	115.243	92.7049	87.0545	0.0342283	0.75143	0.940545
ENSRNOG00000038951	Cox17	99.5785	117.366	123.389	123.781	106.748	108.59	123.089	114.516	-0.033736	0.729404	0.934665
ENSRNOG00000055990	RF00592	99.5144	110.174	93.2304	94.8495	77.7683	94.3735	91.2253	96.3435	-0.143098	0.36057	0.767203
ENSRNOG00000013265	Tgfbr2	99.4977	93.1733	92.7243	78.5716	119.209	119.287	98.716	97	0.257678	0.014062	0.150657
ENSRNOG00000001544	Cyyr1	99.2484	88.6212	134.179	107.4	98.9382	125.024	133.646	137.328	0.207604	0.144386	0.534076
ENSRNOG00000001153	Pla2g1b	99.1299	98.3892	91.5704	103.708	111.033	107.048	109.567	106.954	0.148124	0.028026	0.227928
ENSRNOG00000007971	Wbp2	98.9064	101.038	97.4317	96.2829	107.279	107.283	115.406	109.545	0.161421	0.00613571	0.089127
ENSRNOG00000004143	Adipor1	98.8144	108.245	107.355	96.9228	104.569	106.582	105.74	102.512	0.0305204	0.615236	0.896384
ENSRNOG00000046585	AABR07054370.1	98.7136	108.494	104.244	107.016	94.0389	107.626	112.593	102.82	-0.00290306	0.970601	0.995567
ENSRNOG00000002722	Sec14l1	98.5718	97.7985	101.635	83.4822	86.6312	69.7878	102.317	90.0389	-0.126286	0.291567	0.712408
ENSRNOG00000015880	Dpep1	98.5397	120.371	120.964	106.175	113.863	109.034	107.603	102.831	-0.0394581	0.644684	0.908016
ENSRNOG00000015591	Cndp2	98.3677	103.73	104.978	92.9171	110.619	116.269	119.196	107.149	0.182854	0.00598244	0.0874164
ENSRNOG00000010895	Tmem30a	98.2024	92.4233	97.0708	83.7922	101.901	91.3236	90.7645	87.9959	0.0051924	0.947793	0.990753
ENSRNOG00000023383	Ddx3x	98.1954	91.307	90.2554	89.1372	97.6237	84.0075	85.7407	86.6056	-0.0562703	0.422098	0.804972
ENSRNOG00000001551	Atp5pf	98.1401	104.244	112.011	105.334	93.5884	106.59	104.292	106.973	-0.0259107	0.731348	0.935503
ENSRNOG00000009090	Dad1	98.0909	108.336	105.727	116.434	102.999	120.602	112.137	111.841	0.064733	0.425147	0.806578
ENSRNOG00000019980	Tomm20	98.0572	106.678	98.5058	107.651	104.248	105.425	109.414	107.159	0.0547524	0.380163	0.780214
ENSRNOG00000004311	Gpr182	97.9356	85.7575	90.3877	85.402	38.4224	45.2333	51.9156	48.3414	-0.963533	1.7573e-21	1.53585e-18
ENSRNOG00000010184	Brk1	97.7907	99.8063	98.3463	105.278	97.2156	104.026	105.348	100.223	0.022393	0.703045	0.926119
ENSRNOG00000025448	Limd2	97.6268	90.3865	86.3385	103.924	63.9502	91.9597	77.6809	87.616	-0.232604	0.0540962	0.334723
ENSRNOG00000006283	LOC100362400	97.5305	83.3076	74.5181	86.4089	88.5769	109.976	111.623	112.527	0.3105	0.00543531	0.0823109
ENSRNOG00000050057	Abca3	97.4888	99.5193	91.9181	73.3989	97.9312	85.8162	90.9423	75.515	-0.0462822	0.689489	0.922724
ENSRNOG00000019666	Ubxn1	97.3562	112.936	102.526	108.598	92.1334	113.582	110.087	107.838	0.00975812	0.912306	0.98396
ENSRNOG00000003228	Mid1ip1	97.349	97.2569	100.812	115.161	82.0057	100.25	90.4646	95.6576	-0.15357	0.0869726	0.425658
ENSRNOG00000030790	Ctnnd1	97.262	97.7079	94.546	89.7295	99.9677	93.6399	91.8427	92.6062	-0.00150463	0.978792	0.997169
ENSRNOG00000025179	AABR07045322.1	96.9124	100.068	95.6948	104.656	89.3836	108.004	119.677	115.664	0.125784	0.217878	0.638078
ENSRNOG00000020460	Banf1	96.6944	128.267	111.609	131.676	101.549	106.124	108.896	116.096	-0.112177	0.307898	0.726215
ENSRNOG00000021259	Prnp	96.3642	106.73	105.773	101.81	104.593	111.514	103.082	110.454	0.0677895	0.274508	0.694193
ENSRNOG00000004791	Arf6	95.7887	109.208	100.46	97.1663	91.8782	94.7301	92.9114	94.2436	-0.105225	0.108083	0.469515
ENSRNOG00000055756	Bcap31	95.7825	96.4532	100.293	103.18	96.3854	106.153	94.0661	97.8257	-0.00167465	0.979389	0.997169
ENSRNOG00000013683	S1pr1	95.7365	117.115	109.776	93.2239	118.296	74.6217	134.932	119.647	0.108764	0.50788	0.852561
ENSRNOG00000042094	Prr13	95.5712	104.024	98.2259	114.441	93.2694	122.671	106.235	97.8257	0.0289589	0.782803	0.949871
ENSRNOG00000000701	Iscu	95.3737	115.964	111.261	114.453	99.6332	115.88	112.077	114.024	0.0169817	0.849203	0.969104
ENSRNOG00000007921	Hnrnpm	95.1839	95.5787	96.669	99.0159	88.3376	89.7934	92.8748	91.8624	-0.087986	0.0623947	0.359705
ENSRNOG00000006331	Elovl5	95.1299	78.7476	85.2333	75.8526	86.9003	85.6135	88.2505	76.7808	0.0148893	0.869746	0.9728
ENSRNOG00000019277	Vdac3	95.0499	112.478	104.799	114.431	101.581	119.364	113.985	113.08	0.0722427	0.39755	0.790699
ENSRNOG00000006345	Sec61b	94.9689	94.964	91.825	109.38	91.6208	98.4277	89.8942	90.2538	-0.0769216	0.35315	0.76111
ENSRNOG00000001269	Ppp1cc	94.7979	106.408	101.735	104.712	89.6813	95.0477	94.3523	97.2226	-0.11295	0.0683684	0.378256
ENSRNOG00000005388	Rassf3	94.7775	115.554	109.005	106.009	104.593	105.869	108.705	94.7334	-0.0371949	0.645246	0.908211
ENSRNOG00000014617	Tgoln2	94.5806	87.0974	88.2686	77.2948	100.678	112.107	88.9562	74.833	0.119649	0.330528	0.744112
ENSRNOG00000052141	Rps10l1	94.4973	111.117	72.9693	107.982	70.2825	77.2278	114.966	85.4502	-0.150258	0.39244	0.788072
ENSRNOG00000059016	Tspan12	94.494	71.1394	73.0074	78.1003	67.5764	62.9901	51.0258	53.3648	-0.427226	0.000478654	0.0148531
ENSRNOG00000013973	Lcn2	94.4662	39.9194	86.7798	58.1806	161.23	485.885	247.386	133.369	1.88113	0.0002767	0.00956964
ENSRNOG00000021882	Tmed9	94.3909	102.299	103.097	109.733	87.1771	98.7611	93.3602	94.7358	-0.128272	0.0764963	0.401936
ENSRNOG00000024140	Sft2d1	94.3593	95.4829	97.8182	106.322	76.0026	85.9845	78.0233	86.9616	-0.265774	0.00065439	0.0190588
ENSRNOG00000019981	Sdf4	94.2652	94.861	97.1382	101.139	99.3099	104.778	92.9705	93.5162	0.0145643	0.819985	0.961078
ENSRNOG00000020583	Fcgrt	94.2098	99.2542	104.9	104.544	105.331	114.559	115.297	100.981	0.116729	0.102508	0.458644
ENSRNOG00000012738	Eif3m	94.2016	90.9368	90.8944	92.3933	97.2266	97.117	101.043	100.687	0.107689	0.0327813	0.249677
ENSRNOG00000006130	Rab5b	94.1978	94.4059	94.8969	91.0828	99.7308	102.731	97.7486	94.8308	0.0796153	0.0987343	0.451161
ENSRNOG00000027690	Eif3el1	94.077	87.8077	89.5032	95.1459	103.779	111.54	108.079	105.174	0.228963	5.7273e-05	0.00274148
ENSRNOG00000021138	Cers2	94.0313	101.428	104.118	83.7647	101.296	100.717	101.095	102.646	0.0848565	0.285615	0.708001
ENSRNOG00000002642	Ptges3	93.9393	97.8051	109.975	103.119	96.9628	111.531	112.077	96.2336	0.0444362	0.598908	0.89209
ENSRNOG00000003223	Degs1	93.8969	99.0711	95.3346	98.0892	95.1852	86.1049	103.224	97.6215	-0.0135105	0.852482	0.969704
ENSRNOG00000002273	Naaa	93.8376	77.7897	88.4558	89.4348	113.037	159.135	118.495	87.9831	0.455985	0.00311609	0.056577
ENSRNOG00000012383	Ndufc2	93.8278	109.105	120.452	122.508	100.724	111.491	98.5233	103.154	-0.105308	0.302113	0.721152
ENSRNOG00000053272	Chi3l1	93.5404	36.3059	72.8073	52.7428	87.7115	92.8133	43.1537	37.7343	0.0370256	0.931581	0.98738
ENSRNOG00000016507	LOC687679	93.3505	90.5854	112.331	113.479	82.955	109.206	111.049	99.5894	-0.021834	0.861396	0.970317
ENSRNOG00000015667	Epcam	93.3177	101.787	103.759	93.1827	93.6056	108.839	106.03	118.76	0.126994	0.151763	0.545637
ENSRNOG00000050578	Rheb	92.6542	93.124	101.518	113.125	87.0605	83.4166	95.4174	92.7297	-0.156366	0.0815907	0.414931
ENSRNOG00000009364	Ndufb9	92.5701	103.028	105.791	115.306	92.4532	117.054	89.5666	108.109	-0.0305513	0.784518	0.950027
ENSRNOG00000020602	Ndufa13	92.5425	108.13	108.473	120.996	101.34	117.51	107.151	117.101	0.044831	0.662158	0.913142
ENSRNOG00000016133	Sumo1	92.5071	98.6772	92.3272	97.1986	91.8372	98.6017	98.0426	100.631	0.0339122	0.579516	0.884226
ENSRNOG00000007769	2020-03-02	92.4183	102.867	103.037	105.259	99.7616	114.399	109.914	104.436	0.0886901	0.222939	0.644273
ENSRNOG00000001223	Pttg1ip	92.413	92.0163	90.8781	89.6314	97.9928	93.6377	100.997	98.0921	0.101394	0.0368527	0.268101
ENSRNOG00000013520	Mat2a	92.2384	100.007	109.02	108.82	90.7335	93.1352	95.0749	82.7835	-0.178651	0.0244347	0.20963
ENSRNOG00000054489	AABR07042821.1	92.1071	33.15	42.6922	63.3935	35.9688	65.9117	105.85	85.6622	0.347421	0.434996	0.812694
ENSRNOG00000015380	Jup	92.0018	107.76	101.573	96.7879	88.1646	100.549	104.527	104.392	0.000812496	0.992115	0.998759
ENSRNOG00000014610	Anpep	91.833	85.3728	80.9311	69.6996	86.2507	87.674	79.4662	74.722	0.00429604	0.964852	0.994581
ENSRNOG00000013505	Vdac2	91.783	98.3977	90.5319	98.8303	92.9417	101.734	101.464	102.665	0.0739402	0.24622	0.666858
ENSRNOG00000010977	Igfbp6	91.683	143.058	138.254	75.8401	112.271	151.4	165.69	62.4108	0.13237	0.71902	0.931471
ENSRNOG00000018816	Cox5a	91.5049	87.8825	95.9745	91.421	78.3557	115.51	100.986	93.016	0.0837225	0.473233	0.832989
ENSRNOG00000011263	Plac9	91.4793	104.972	100.851	113.72	91.4662	102.361	104.101	110.002	-0.00856947	0.92662	0.986128
ENSRNOG00000029941	Grina	91.4598	100.596	101.529	102.971	88.4801	94.4065	111.94	107.675	0.0240769	0.794901	0.954854
ENSRNOG00000046829	Kdr	91.4315	91.1978	73.8857	74.8537	54.7326	61.5854	50.328	47.9167	-0.624203	1.04615e-08	1.65321e-06
ENSRNOG00000010588	Tns2	90.7265	140.32	138.39	98.3145	122.042	96.6916	133.198	114.654	-0.00129028	0.993508	0.998952
ENSRNOG00000013717	Bmp6	90.7237	72.763	72.7808	81.3706	48.0336	50.5388	51.8563	47.8838	-0.675871	2.17343e-14	8.62648e-12
ENSRNOG00000009642	Cct4	90.4215	102.02	100.499	103.816	93.9124	97.4852	109.055	94.7426	-0.00354118	0.963232	0.994581
ENSRNOG00000002205	Ociad1	90.4187	89.3599	90.198	87.9962	85.0465	92.6287	94.2322	96.3006	0.0440048	0.472188	0.832175
ENSRNOG00000019772	Dnpep	90.2487	101.294	92.66	108.045	95.2822	95.0557	91.7902	89.6885	-0.0750393	0.321873	0.735789
ENSRNOG00000024705	Rarres2	90.1007	116.894	97.8615	108.981	95.9987	99.1592	102.366	94.2907	-0.0779951	0.414946	0.800756
ENSRNOG00000011282	Ppp2r1a	89.9958	92.8862	87.7369	93.3842	90.5895	93.6033	90.7333	93.9807	0.0220247	0.660291	0.912168
ENSRNOG00000002270	Hnrnpdl	89.8658	90.1165	81.0831	87.033	87.076	70.0373	80.6119	78.9304	-0.133655	0.107122	0.467376
ENSRNOG00000014828	Avpi1	89.7672	127.072	127.879	105.796	94.3468	98.1835	104.522	91.644	-0.21123	0.0793019	0.408298
ENSRNOG00000019895	Nedd8	89.7424	91.3488	100.923	102.494	82.875	87.3246	77.4489	90.5633	-0.18175	0.03149	0.24418
ENSRNOG00000018937	Gstm2	89.7276	93.6689	90.5706	86.4474	104.492	102.069	98.1771	102.54	0.179192	0.000924552	0.0246938
ENSRNOG00000030712	RT1-A2	89.4105	119.846	96.1927	135.143	57.4135	83.5138	72.2596	82.3703	-0.57356	0.000253319	0.00900706
ENSRNOG00000018414	Csf1r	89.3083	76.1901	70.7318	74.7259	77.1055	91.1086	76.467	69.6351	0.0185498	0.857638	0.970317
ENSRNOG00000015999	Cirbp	89.2821	79.6011	59.0393	69.3278	65.392	60.9226	60.1425	72.4481	-0.195302	0.133425	0.518247
ENSRNOG00000061813	LOC100911104	89.2581	19.3545	78.8052	88.4276	25.2212	74.0637	67.9537	72.0218	-0.201693	0.718491	0.931251
ENSRNOG00000053452	LOC100361457	89.0919	100.871	95.6696	96.254	117.967	114.444	117.734	98.469	0.234363	0.00337139	0.0595032
ENSRNOG00000016660	Cox5b	88.9305	125.386	88.1531	139.094	110.222	135.841	119.422	91.9643	0.051936	0.764759	0.944308
ENSRNOG00000020539	Muc1	88.8245	87.4536	86.6073	83.8862	80.7076	111.36	79.9756	75.7162	0.00667245	0.955457	0.992487
ENSRNOG00000010997	Ednrb	88.8062	62.475	69.8394	55.944	69.8834	47.1034	62.1466	53.8679	-0.245968	0.123295	0.500901
ENSRNOG00000020300	Lsp1	88.7253	77.6414	71.6911	107.489	65.931	86.3288	79.0865	72.8937	-0.18082	0.184288	0.597728
ENSRNOG00000057367	Glud1	88.6992	108.325	104.861	102.499	97.6079	108.627	110.139	101.238	0.0486067	0.554734	0.873758
ENSRNOG00000007089	Lgmn	88.5146	89.7131	87.2492	99.805	88.978	95.1799	89.386	80.2723	-0.0435705	0.569746	0.880066
ENSRNOG00000014289	Arpc2	88.4692	89.2318	94.3189	97.0122	81.1567	92.5867	89.6844	87.2852	-0.0706758	0.272027	0.692318
ENSRNOG00000012002	Iqgap1	88.359	76.2802	74.2666	69.5836	97.8031	96.152	92.1059	72.944	0.221681	0.0460598	0.30541
ENSRNOG00000011413	Scp2	88.2739	97.3625	100.295	99.7899	95.5021	99.1988	95.7707	98.6057	0.0151546	0.804536	0.956532
ENSRNOG00000019987	Scand1	88.1576	104.898	100.26	118.232	89.7461	107.128	99.2521	101.146	-0.0489708	0.639868	0.905976
ENSRNOG00000059750	AC141102.1	88.1399	86.3692	85.4771	92.2748	72.7017	84.0862	78.9761	82.0964	-0.144845	0.0497888	0.319934
ENSRNOG00000049931	LOC288913	88.1137	101.235	102.026	96.249	90.5918	105.983	100.597	105.904	0.0587337	0.494377	0.846237
ENSRNOG00000008921	Dynll2	87.8676	108.396	112.225	98.361	102.366	112.189	101.954	103.679	0.0488834	0.587464	0.887006
ENSRNOG00000014153	Lhfpl6	87.8166	90.9821	92.8396	87.1862	91.6255	74.2455	82.3129	87.7568	-0.0920024	0.254561	0.675465
ENSRNOG00000050563	Sub1	87.8054	86.202	85.3844	102.149	80.9659	101.352	92.2389	91.3558	0.0201439	0.835052	0.966479
ENSRNOG00000008393	Tax1bp1	87.6135	87.247	89.6406	80.2906	85.9751	89.4679	98.3711	87.2429	0.0693209	0.3059	0.724502
ENSRNOG00000018456	LOC498750	87.5582	92.3674	87.8595	92.2157	84.8242	86.458	87.7672	91.2262	-0.0368479	0.496973	0.847289
ENSRNOG00000003736	Col5a2	87.526	74.4759	73.8371	82.0054	81.6978	68.1837	66.178	72.3435	-0.136639	0.138277	0.525256
ENSRNOG00000024799	Cd93	87.5063	74.3717	77.8056	65.3347	69.8467	76.0264	73.7204	69.7551	-0.0728034	0.429442	0.809099
ENSRNOG00000003206	Actr3	87.4527	83.2865	83.6133	97.0476	76.3029	91.25	83.723	79.657	-0.0837517	0.306946	0.725016
ENSRNOG00000019302	Stx4	87.4245	84.2834	82.4407	87.2615	74.2491	77.5415	80.5679	79.8896	-0.125581	0.0331562	0.251055
ENSRNOG00000008103	Mdh1	87.3207	96.3063	101.73	97.7391	96.7305	105.23	93.7126	92.6849	0.0220541	0.770551	0.945534
ENSRNOG00000016265	Acsl5	87.3182	98.6426	85.3106	89.0692	88.6162	94.7363	87.4468	83.6883	-0.0213286	0.765596	0.944447
ENSRNOG00000009029	Nptn	87.2623	82.5827	89.6023	89.0819	87.9964	82.2495	88.6975	91.8597	0.0127277	0.836281	0.966479
ENSRNOG00000013039	Add1	87.2037	100.646	96.6463	91.5872	87.5575	99.166	94.4749	91.4886	-0.0106535	0.879653	0.97531
ENSRNOG00000026616	Ndufb2	87.1196	99.1873	95.4755	109.488	84.2998	100.819	80.6623	86.3484	-0.150047	0.159375	0.560186
ENSRNOG00000010103	Eif4b	86.9944	92.1086	86.0905	80.1873	85.3046	77.7119	95.891	87.8962	0.00876713	0.914737	0.984537
ENSRNOG00000031364	Kif1c	86.7243	104.234	113.909	96.7301	106.144	115.999	117.983	111.53	0.171872	0.0624449	0.359705
ENSRNOG00000013331	Sdha	86.5342	95.4416	91.0124	89.1707	86.4252	85.2553	81.5138	88.5029	-0.0812425	0.175714	0.584829
ENSRNOG00000013954	Alpl	86.4879	91.8216	90.243	80.1909	82.1739	84.1348	79.7435	77.0036	-0.10769	0.104384	0.462372
ENSRNOG00000020385	Fads3	86.2749	126.066	122.016	96.0055	122.308	140.931	106.889	122.587	0.197371	0.152646	0.54714
ENSRNOG00000033915	Gpt	86.268	73.3033	63.854	63.0784	66.3084	61.0819	72.76	62.4904	-0.122035	0.284169	0.706629
ENSRNOG00000020495	Eif3k	86.2015	94.4088	89.8762	102.055	85.5108	90.528	97.7457	94.5685	-0.0143001	0.859898	0.970317
ENSRNOG00000016701	Gng8	86.1569	84.6361	74.0192	80.8455	66.0181	62.7205	70.2889	57.8987	-0.339726	7.48052e-05	0.00340453
ENSRNOG00000029028	Mknk2	86.1286	100.373	107.507	91.2181	102.643	82.6017	124.343	121.288	0.164507	0.222005	0.644272
ENSRNOG00000021808	Tecr	86.112	104.598	102.901	100.08	84.7051	85.2204	94.1725	95.2338	-0.12961	0.140572	0.528561
ENSRNOG00000001136	Pebp1	86.0498	103.274	101.798	98.036	89.079	97.785	94.3382	109.251	0.00738365	0.937322	0.989651
ENSRNOG00000015182	Ppp2cb	86.0143	104.535	98.0792	100.39	95.2198	95.8734	99.3175	112.669	0.0537921	0.553535	0.873758
ENSRNOG00000056207	Capza2	86.0003	74.7049	79.7513	85.0448	88.1287	92.4495	92.1442	83.4896	0.133353	0.0530351	0.331193
ENSRNOG00000013961	Ghitm	85.964	82.5407	77.468	83.4784	87.7009	100.175	89.6342	75.7293	0.103205	0.260048	0.680948
ENSRNOG00000010218	NEWGENE_619861	85.9256	82.6968	81.0037	78.1758	78.6412	79.1363	76.5355	78.2746	-0.0652496	0.197562	0.616211
ENSRNOG00000019551	Psmb6	85.9113	107.538	104.602	111.784	91.3101	109.071	101.302	110.514	0.0103223	0.922927	0.985555
ENSRNOG00000008516	AABR07049516.1	85.8523	93.9659	79.9687	79.7742	95.5557	88.4401	92.0805	99.0995	0.145803	0.110206	0.474948
ENSRNOG00000046349	AABR07067829.1	85.8141	78.6825	89.6576	98.1622	78.4569	130.595	113.097	107.244	0.288409	0.0523291	0.328744
ENSRNOG00000047393	Krt18	85.7983	73.0917	99.858	113.906	64.5348	74.8187	63.4112	92.4664	-0.332215	0.0380807	0.272908
ENSRNOG00000023150	Gpi	85.6447	101.797	96.2969	98.0381	88.1406	98.8921	100.013	99.4287	0.0199075	0.800835	0.956473
ENSRNOG00000000888	Sbds	85.6319	92.4819	95.7768	91.25	85.7044	84.6119	82.8488	88.4923	-0.0932292	0.134948	0.521834
ENSRNOG00000019977	Ptprf	85.5306	91.6862	90.3628	71.274	102.336	103.586	96.3439	92.822	0.224276	0.014398	0.153008
ENSRNOG00000006526	Sema3c	85.5156	91.9419	96.6076	77.6093	169.839	150.558	155.48	138.98	0.808731	2.2064e-18	1.2985e-15
ENSRNOG00000007475	Gpihbp1	85.3849	65.3082	51.8902	77.5313	55.136	59.5616	124.489	112.082	0.330308	0.313587	0.730247
ENSRNOG00000004883	Erh	85.2959	101.896	95.8259	110.162	90.0672	100.078	91.625	100.536	-0.038443	0.688952	0.922295
ENSRNOG00000005763	Arl1	85.2699	82.5415	82.5491	80.8042	87.3189	84.3467	82.3639	79.1528	0.0118577	0.846186	0.967951
ENSRNOG00000043503	Ehd1	84.9562	110.327	104.244	103.688	76.8872	84.6737	91.2986	84.7046	-0.25418	0.0086781	0.111814
ENSRNOG00000039496	Plp2	84.8029	101.837	96.5127	89.0627	94.3147	120.364	116.139	115.658	0.264664	0.00848601	0.110558
ENSRNOG00000004280	Tcn2	84.7869	78.5086	85.1631	81.1698	69.2101	51.2039	79.7825	79.6669	-0.232645	0.0828611	0.417359
ENSRNOG00000033517	LOC100360791	84.7763	84.7681	85.5637	77.2152	87.2179	111.821	112.318	93.8675	0.288947	0.00546509	0.0825805
ENSRNOG00000012329	Saraf	84.7401	112.233	115.205	103.495	97.7065	99.8641	97.7974	103.301	-0.0579556	0.568355	0.879454
ENSRNOG00000000394	Srgn	84.738	106.244	95.5668	119.826	85.9689	88.9933	109.261	106.258	-0.0551803	0.662886	0.913172
ENSRNOG00000053172	Ssr4	84.5864	87.2165	93.5764	105.779	79.6671	94.4779	89.9541	93.2819	-0.0518506	0.597725	0.891205
ENSRNOG00000014765	Vapa	84.5663	93.1691	100.393	87.275	102.907	98.7161	108.381	101.022	0.172236	0.020898	0.191859
ENSRNOG00000015079	Ddost	84.5427	88.8096	91.622	93.2526	77.0417	89.8669	80.4366	88.0101	-0.0922401	0.214431	0.633822
ENSRNOG00000032463	Rap1a	84.4136	82.9865	82.1019	81.2532	68.5748	69.8745	79.3788	74.7379	-0.174034	0.00745294	0.101597
ENSRNOG00000022910	Emcn	84.3186	89.9186	94.7996	75.7499	191.622	173.943	173.892	217.434	1.13779	1.5777e-27	2.69266e-24
ENSRNOG00000011463	Psmb2	84.2525	84.1187	88.19	91.1892	74.8015	91.3182	83.2792	80.839	-0.071591	0.370378	0.774377
ENSRNOG00000003076	Rbms2	84.1398	83.0897	79.8844	77.6441	85.7897	83.3991	96.7781	86.6447	0.12152	0.0807698	0.41204
ENSRNOG00000010635	Igfbp4	84.1331	105.609	76.5629	99.3935	58.0411	56.2264	80.0904	87.2609	-0.373864	0.0209912	0.191912
ENSRNOG00000011077	Tjp1	83.928	70.321	70.092	58.0256	81.6957	83.2663	69.2241	68.5714	0.103845	0.383383	0.782453
ENSRNOG00000032803	Rpl21	83.9093	104.92	94.5132	94.1956	91.1697	120.729	110.557	108.774	0.193444	0.0773752	0.404352
ENSRNOG00000003553	Efemp1	83.8984	80.3534	81.0492	73.6087	82.8847	67.1263	76.1833	70.2144	-0.102495	0.232088	0.653159
ENSRNOG00000008672	Chmp5	83.766	92.2964	89.5363	86.4142	89.0199	95.0851	96.1183	92.0451	0.0828271	0.174851	0.584104
ENSRNOG00000045649	Arrdc3	83.7553	63.2024	55.9734	42.6581	70.5482	60.7464	68.0112	75.0891	0.164354	0.344176	0.754922
ENSRNOG00000013794	Rbp1	83.7393	98.1671	75.5639	94.9568	76.0994	81.8924	94.4496	59.8761	-0.173169	0.227767	0.649182
ENSRNOG00000055598	Mir568	83.6935	95.2759	88.283	75.8991	111.482	93.2032	117.453	92.2211	0.271153	0.0690715	0.380272
ENSRNOG00000015914	U2af2	83.4503	87.9759	84.7231	93.3193	81.8408	76.1814	83.9979	78.1343	-0.124222	0.0592941	0.350042
ENSRNOG00000025481	Dctn2	83.31	87.9489	87.9541	87.0319	92.9855	93.2829	98.7065	95.0885	0.136842	0.00847007	0.110434
ENSRNOG00000010872	Ckb	83.1776	82.536	88.1095	101.726	88.1141	101.462	86.1054	83.2101	0.0161084	0.868347	0.972672
ENSRNOG00000021132	Trmt112	83.164	90.8253	82.9128	95.9858	77.3228	85.2127	97.0305	80.2103	-0.05329	0.587105	0.887006
ENSRNOG00000054352	Atp6ap1	83.1598	87.666	90.1698	87.3912	84.5942	88.0742	82.5375	81.1514	-0.048117	0.389683	0.786881
ENSRNOG00000021079	Fxyd1	83.028	87.518	86.8014	89.6276	78.7803	74.3825	92.0126	90.2089	-0.0467111	0.618572	0.897948
ENSRNOG00000005428	Ctbp1	82.9142	91.7404	91.3776	94.4208	80.994	85.5584	82.7368	84.8836	-0.106783	0.0886639	0.429207
ENSRNOG00000013484	LOC108348061	82.8569	93.2904	102.675	77.8686	110.108	137.993	117.117	97.1861	0.376618	0.00268391	0.0518831
ENSRNOG00000013514	Maf1	82.6923	96.0269	98.5834	96.1785	90.3106	93.2666	96.528	95.8078	0.0115908	0.876903	0.97531
ENSRNOG00000007350	Rac2	82.6811	67.4906	73.563	109.782	59.0934	75.4573	65.5054	67.3719	-0.315488	0.0341711	0.255789
ENSRNOG00000010389	Ndrg2	82.5647	113.053	111.68	94.0474	87.2705	83.1278	104.645	89.3437	-0.137307	0.255054	0.676038
ENSRNOG00000057153	Pla1a	82.5127	72.3039	77.3652	71.2667	73.5943	79.6147	82.0711	81.8611	0.0676238	0.355736	0.762694
ENSRNOG00000017023	Tcf25	82.5052	81.8819	77.6279	79.3155	80.5628	81.7333	82.3679	79.2926	0.0145982	0.755261	0.942192
ENSRNOG00000012228	Skap2	82.4891	72.6157	79.0152	85.7302	69.9982	72.9057	68.3517	69.4635	-0.184653	0.00855595	0.110809
ENSRNOG00000055597	Hdac7	82.4185	83.0904	77.2396	69.4636	78.7605	81.5612	87.0226	75.6644	0.0518084	0.515395	0.854644
ENSRNOG00000005861	Hsd11b1	82.3904	93.4268	94.5249	79.7795	99.8005	98.7467	90.1019	92.542	0.125356	0.118087	0.490131
ENSRNOG00000049402	Nbl1	82.3813	94.7515	87.866	90.6465	111.214	114.675	118.222	116.492	0.37511	4.4993e-09	7.75652e-07
ENSRNOG00000011157	Jak1	82.357	70.4585	74.2693	70.7559	71.693	68.7418	69.0344	68.2683	-0.0972617	0.145161	0.534663
ENSRNOG00000011800	F3	82.3505	57.3036	61.1395	53.7622	89.9965	89.5614	83.5147	73.1814	0.405458	0.00281536	0.0532703
ENSRNOG00000020673	Pbxip1	82.3436	87.5617	82.8409	82.1579	88.0147	86.1935	85.3949	84.8579	0.0431071	0.379088	0.779254
ENSRNOG00000003846	Pitpna	82.3118	92.9643	94.2108	93.153	81.6562	86.5316	93.4519	78.3438	-0.0911278	0.258604	0.679536
ENSRNOG00000016807	Oat	82.2611	93.7004	91.7759	76.9442	79.6933	89.1327	76.6751	70.8872	-0.1212	0.212502	0.631532
novel.273	-	82.2606	79.2574	80.815	75.2189	86.0095	82.6092	102.955	97.6628	0.220677	0.00961652	0.119975
ENSRNOG00000008329	Ndufb11	82.243	91.6804	87.7916	91.1408	81.1653	81.8656	86.0676	89.1263	-0.0591238	0.406519	0.796123
ENSRNOG00000002553	Smim14	82.1595	87.8395	90.6497	77.0906	81.8267	81.2564	76.9011	78.4848	-0.0819421	0.271049	0.691066
ENSRNOG00000013443	Tm9sf3	82.0913	79.8714	85.6835	71.8667	82.7898	77.1999	79.1766	67.9385	-0.0543158	0.530941	0.864376
ENSRNOG00000009629	Car2	82.041	71.5824	67.8537	71.1172	67.9211	78.1596	65.0814	71.2517	-0.0472469	0.591878	0.888285
ENSRNOG00000014241	Ece1	81.9953	97.9476	91.9111	91.1516	68.6528	63.7351	74.3439	73.4954	-0.370759	6.39634e-06	0.000452972
ENSRNOG00000005698	Ndufa5	81.9855	87.8633	90.3695	103.564	79.4047	91.1718	90.4233	106.426	0.0173041	0.880589	0.975571
ENSRNOG00000048987	Sfta2	81.9607	91.962	83.7611	70.8329	57.7192	117.674	96.3815	90.1167	0.141996	0.453177	0.823857
ENSRNOG00000004132	Lasp1	81.9178	82.5772	84.7925	82.372	82.2092	88.3563	87.3353	77.8217	0.0202	0.729185	0.93459
ENSRNOG00000002292	Hnrnpd	81.8462	80.8119	73.9272	83.035	72.6545	69.3817	68.7409	72.3335	-0.172042	0.00629761	0.0903964
ENSRNOG00000010557	Smarcd2	81.7202	83.6859	80.2994	81.7406	85.2871	72.8356	90.0632	88.9739	0.0451545	0.57618	0.882814
ENSRNOG00000026646	Ndufs5	81.6358	96.3805	99.0511	102.132	93.381	108.735	97.0735	99.4218	0.0737606	0.443022	0.817486
ENSRNOG00000042503	Ndufv2	81.6268	97.0207	99.121	101.066	85.6209	105.207	95.4941	96.5603	0.0174129	0.858407	0.970317
ENSRNOG00000010131	Rin2	81.6238	71.0707	84.4186	69.2446	94.7554	74.3459	105.26	99.707	0.291497	0.0145905	0.154189
ENSRNOG00000015703	Hypk	81.5884	94.7483	104.34	109.466	89.0453	107.106	87.2956	102.592	-0.0128144	0.915472	0.984693
ENSRNOG00000011414	Psmc3	81.4533	95.9931	93.1784	102.214	80.8639	92.9999	87.1184	87.7484	-0.0942382	0.280015	0.701765
ENSRNOG00000015441	Il4r	81.3511	86.803	73.5028	78.762	62.5461	42.8537	75.6393	60.4921	-0.404817	0.00653752	0.0928252
ENSRNOG00000006197	Calu	81.3256	82.4525	83.3115	99.9456	83.7463	81.6454	82.6485	86.7952	-0.0487079	0.552206	0.87361
ENSRNOG00000048320	Ndufa11	81.2277	90.5931	86.9227	104.403	84.8858	99.8956	92.5849	97.4019	0.0475028	0.638024	0.905139
ENSRNOG00000053210	Zc3h11a	81.1832	73.4506	74.8102	70.6089	74.6711	72.3412	72.7971	64.7628	-0.0732539	0.309702	0.727396
ENSRNOG00000050585	Pgam1	81.154	90.0998	87.7734	95.4369	75.197	92.9934	85.8732	83.4495	-0.0683454	0.427397	0.808056
ENSRNOG00000004553	Cox20	81.0728	69.7553	73.239	72.8751	73.7781	72.9485	78.0562	73.2741	0.00961941	0.890949	0.978114
ENSRNOG00000052506	Ak3	81.0529	97.6637	101.682	88.9571	98.5447	89.3556	96.4999	98.8457	0.0554668	0.538471	0.86762
ENSRNOG00000020619	Eif3g	80.9477	100.024	88.4908	92.5565	78.6958	89.2579	96.8011	87.256	-0.0387844	0.680453	0.918555
ENSRNOG00000054625	Fhod1	80.9232	84.9616	76.466	81.0379	70.5886	67.3407	70.6412	63.9833	-0.244255	6.3679e-05	0.00299397
ENSRNOG00000014624	Selenok	80.8767	98.9288	97.1499	98.8626	89.2684	100.85	95.4648	90.6546	0.00302553	0.973347	0.996372
ENSRNOG00000011857	Mtpn	80.826	71.7707	76.3664	69.6545	80.6563	75.2433	73.4252	68.4855	-0.000306023	0.996939	0.999437
ENSRNOG00000012722	Ppdpf	80.7709	79.2003	77.5747	86.2975	71.5634	87.2581	90.8106	83.5965	0.0440039	0.633127	0.903737
ENSRNOG00000033611	Wdr83os	80.7463	94.5755	93.9202	105.966	74.8325	93.5736	87.6871	90.2517	-0.113378	0.29687	0.718168
ENSRNOG00000018468	Ldb1	80.7282	83.8141	79.6081	84.3827	73.5123	70.2121	78.978	73.1545	-0.148729	0.0125185	0.140285
ENSRNOG00000014297	Sdc4	80.682	83.1198	79.9808	82.3509	77.0547	81.065	80.6948	84.3393	-0.0103393	0.844863	0.967736
ENSRNOG00000025040	Gng10	80.6598	83.1887	75.9728	103.869	74.8757	77.1019	80.8263	86.647	-0.102762	0.350403	0.759108
ENSRNOG00000011745	Psma1	80.6043	78.9216	85.5408	83.0433	79.6724	80.4246	74.5032	81.9936	-0.0479547	0.451974	0.823582
ENSRNOG00000007029	Dnaja1	80.5993	119.387	187.488	134.081	110.224	120.268	154.924	105.907	-0.0846618	0.692394	0.923217
ENSRNOG00000006355	Akap8l	80.5246	66.3329	67.7193	60.1793	65.686	57.3611	67.6001	59.7772	-0.130185	0.20522	0.624926
ENSRNOG00000016474	Tspan3	80.4785	85.5146	79.0892	90.8611	83.7994	76.999	85.5279	102.25	0.0564572	0.57816	0.883627
ENSRNOG00000021082	Kdelr1	80.2281	86.2918	86.0867	92.4756	78.3998	88.6103	90.972	88.6949	0.00906859	0.905308	0.981882
ENSRNOG00000012181	Lpl	79.9209	66.4871	82.0689	87.64	79.8002	72.7973	108.844	95.0943	0.176758	0.192248	0.610211
ENSRNOG00000012346	Epb41l2	79.8784	69.5145	78.1028	63.8489	80.0277	63.8877	76.2565	69.0429	-0.00721857	0.943934	0.990377
ENSRNOG00000004292	Sptssa	79.8437	84.002	73.0889	78.3372	65.9631	67.8997	71.2023	78.7221	-0.148779	0.0730132	0.391335
ENSRNOG00000016047	Macf1	79.7689	66.1182	70.0051	67.0678	81.3819	71.6519	70.2074	67.1589	0.0407251	0.642835	0.9075
ENSRNOG00000007622	Arrdc1	79.7687	82.3358	81.0774	83.0813	77.891	73.0855	80.2297	79.5067	-0.0679499	0.241276	0.663208
ENSRNOG00000021004	Rasip1	79.7355	81.1319	76.6507	81.0237	86.6663	72.7916	110.552	90.9132	0.182986	0.118706	0.491457
ENSRNOG00000010029	Ubald2	79.7081	96.1125	98.4003	92.5077	89.3407	100.977	105.243	93.352	0.0859317	0.375816	0.776802
ENSRNOG00000013949	Idh2	79.6831	89.7419	85.4485	86.433	91.3483	94.2889	91.168	91.6317	0.11246	0.0548312	0.336978
ENSRNOG00000031420	Hyal2	79.6762	108.099	130.523	95.6317	123.569	67.2903	152.386	177.763	0.335366	0.270621	0.691066
ENSRNOG00000025570	Os9	79.3042	87.6993	88.3064	82.5122	84.8955	90.6715	89.5462	91.9577	0.0825734	0.185301	0.599532
ENSRNOG00000020667	Shisa5	79.0462	80.3921	79.5961	86.9404	67.1683	79.3561	79.5973	69.9804	-0.136206	0.0833641	0.417726
ENSRNOG00000042758	Tmem243	78.8936	71.0188	78.8112	69.6645	71.7913	79.1121	84.6997	74.128	0.0574345	0.484674	0.84073
ENSRNOG00000002928	Guk1	78.8532	81.0777	89.7289	85.3043	76.7087	85.7683	89.0382	90.1622	0.0316443	0.696704	0.924551
ENSRNOG00000013963	Il6st	78.8065	70.7883	76.5905	63.2991	83.8876	82.2202	66.6073	64.5675	0.0414632	0.714377	0.930352
ENSRNOG00000037247	Rras	78.802	103.74	94.4062	98.7352	78.3413	81.0714	99.4451	92.2651	-0.0957924	0.403958	0.794374
ENSRNOG00000005386	Kitlg	78.7229	87.8979	85.5068	79.9769	73.194	75.0985	69.5703	62.3248	-0.242815	0.00178548	0.0389678
ENSRNOG00000003689	Nono	78.691	75.1638	74.8478	78.0538	74.2974	74.3437	75.243	76.5378	-0.0268173	0.561788	0.876901
ENSRNOG00000001316	Anapc5	78.5484	90.8258	82.1945	93.6187	78.1682	82.1051	83.2163	92.1363	-0.0378512	0.659634	0.912168
ENSRNOG00000047250	Gmfb	78.4925	77.0178	83.8487	66.7392	79.942	74.6353	75.4844	67.5616	-0.0372942	0.709822	0.928109
ENSRNOG00000012751	Tm9sf2	78.4485	76.67	75.1743	75.4061	76.6002	74.2307	74.1619	74.6523	-0.0257412	0.565747	0.879141
ENSRNOG00000020173	Tie1	78.4186	76.4674	72.022	76.2165	89.3063	83.5748	87.2723	83.7208	0.184919	0.000452362	0.014166
ENSRNOG00000031814	Sort1	78.2831	83.0294	85.8502	69.0373	86.3531	76.1236	83.9272	76.2134	0.0317918	0.716064	0.930713
ENSRNOG00000010984	Anxa11	78.2831	89.631	92.0687	93.0861	90.6405	97.1949	98.0386	92.7792	0.10317	0.165305	0.569609
ENSRNOG00000020014	Myh14	78.1214	104.218	95.3907	74.7467	103.632	109.84	111.869	100.072	0.273602	0.0152908	0.158995
ENSRNOG00000016299	Klf4	78.1045	114.215	114.724	95.5757	145.278	93.9785	137.116	130.407	0.334565	0.035249	0.26142
ENSRNOG00000000938	Ran	78.0908	96.6429	97.8527	105.366	80.0254	87.4494	85.9203	90.9141	-0.13235	0.195447	0.613776
ENSRNOG00000014654	LOC691807	78.0549	95.3606	93.0398	92.1241	84.18	103.445	96.8001	84.6917	0.0434742	0.664401	0.913172
ENSRNOG00000014288	Fn1	77.9975	100.474	88.0197	101.995	86.1011	82.7601	95.6856	90.2438	-0.052088	0.601749	0.892737
ENSRNOG00000042523	Ube2d2	77.8801	88.66	85.4483	90.9249	76.3718	83.5101	81.5189	84.1954	-0.072937	0.349201	0.758595
ENSRNOG00000007230	Kank3	77.7634	83.3256	78.8194	77.6625	90.7422	73.7932	115.234	98.1885	0.253968	0.0398765	0.281228
ENSRNOG00000016619	Use1	77.7309	77.949	67.8927	82.1391	77.6192	84.9283	86.7701	86.6402	0.138762	0.0889586	0.430152
novel.1482	-	77.7199	98.1018	84.3752	100.704	83.6383	99.1478	98.9825	104.148	0.0986024	0.375465	0.776735
ENSRNOG00000019940	Ssr2	77.688	95.6854	92.3508	98.3128	83.7852	97.6078	89.7551	90.3136	-0.00821046	0.929547	0.986787
ENSRNOG00000019638	Lmna	77.659	82.8251	86.9562	87.6601	76.7641	95.8981	95.2116	73.2095	0.0276528	0.790847	0.953482
novel.852	-	77.6288	73.5696	62.8865	86.0778	65.88	79.8821	83.0943	90.5597	0.0929897	0.498436	0.847918
ENSRNOG00000008794	Ube2e1	77.5923	76.8618	71.9321	79.092	75.1243	77.561	74.4427	67.8738	-0.0480741	0.509532	0.853175
ENSRNOG00000021031	Grn	77.5302	76.7169	77.6143	84.7143	85.5646	94.9933	89.9907	88.7973	0.185652	0.00270012	0.0520123
ENSRNOG00000002225	Scarb2	77.5241	64.6136	65.3796	51.2164	79.5386	63.8539	72.8187	68.2866	0.140642	0.26611	0.686888
ENSRNOG00000009006	Ccdc47	77.4279	78.2	83.3854	74.0544	80.3127	73.7258	75.2146	76.9424	-0.0289493	0.641483	0.906759
ENSRNOG00000007392	Atp6v1f	77.2536	83.2857	86.3063	85.2275	77.3617	93.7934	82.8263	85.8828	0.0361336	0.670317	0.914858
ENSRNOG00000018836	RGD1559896	77.1764	81.0524	82.4254	80.5107	86.2407	99.3303	85.0399	79.6408	0.127603	0.103084	0.46011
ENSRNOG00000007967	Sdhb	77.1705	94.2182	90.0353	84.7696	83.465	91.6038	82.5496	85.2981	-0.0118553	0.887578	0.977627
ENSRNOG00000000921	Ubl3	77.0403	82.5899	83.3365	73.9312	74.2159	80.0845	82.8237	76.1371	-0.014082	0.835892	0.966479
ENSRNOG00000011763	Serp1	76.9351	90.8617	92.2421	88.3684	79.4066	92.5304	80.7265	84.3172	-0.0456923	0.589633	0.887766
ENSRNOG00000019822	Gadd45b	76.9122	67.086	72.7846	63.3112	66.658	63.1611	89.0078	76.2288	0.078462	0.514	0.854181
ENSRNOG00000008676	Emp1	76.9062	95.4268	77.3574	99.6057	82.4402	68.8548	85.4688	80.7716	-0.135003	0.235369	0.657453
ENSRNOG00000018825	Dcaf11	76.8949	85.1078	77.5004	78.2437	79.9548	81.3338	78.0781	78.0106	0.00068227	0.990461	0.998555
ENSRNOG00000004494	Lta4h	76.8735	64.1251	63.6269	71.5166	66.2595	79.1822	72.1127	62.2373	0.0221053	0.822738	0.962118
ENSRNOG00000018529	Csnk1g2	76.8365	92.9855	82.505	85.736	75.5851	81.9735	88.3226	84.033	-0.0330222	0.68914	0.922475
ENSRNOG00000003163	Sdhc	76.7642	81.9041	81.0564	81.6165	75.0557	82.1599	81.769	84.7028	0.013115	0.841784	0.967569
ENSRNOG00000029308	Lrmp	76.7202	42.5381	86.1613	80.4625	47.7699	36.802	30.5536	54.5216	-0.748127	0.0008425	0.0229329
ENSRNOG00000038883	LOC294154	76.6626	90.0803	87.5569	87.695	84.5251	86.9693	91.8384	83.802	0.0237137	0.740674	0.9378
ENSRNOG00000048848	Ccdc9	76.5487	74.7665	70.0479	71.0676	69.4246	67.1749	71.4261	68.5225	-0.0776139	0.17847	0.589045
ENSRNOG00000019497	Mrpl17	76.5198	79.0413	75.2465	94.9959	71.247	76.5034	77.4488	81.9225	-0.0825728	0.392872	0.788072
ENSRNOG00000020918	Ccnd1	76.5165	106.367	93.7682	83.2696	42.0231	50.5688	59.0987	63.9426	-0.736463	4.08489e-07	4.25103e-05
ENSRNOG00000045636	Fasn	76.5002	64.4628	60.2151	37.618	68.0644	64.774	67.7197	70.894	0.188471	0.272297	0.692588
ENSRNOG00000008452	Eid1	76.4456	88.7529	78.9738	87.4393	76.2223	77.1109	75.0063	80.3081	-0.101325	0.166573	0.571553
ENSRNOG00000050445	Gde1	76.3356	64.7188	68.0243	68.7248	81.1361	66.3876	77.3406	72.8925	0.103761	0.23942	0.661332
ENSRNOG00000045747	Capns1	76.2749	3.82672	2.30922	75.8067	2.39685	61.3684	3.52888	3.08641	-1.16728	0.413602	0.799791
ENSRNOG00000001806	Fetub	76.2108	75.8614	86.1803	85.4193	91.2557	133.604	99.147	80.2081	0.322706	0.0249784	0.212903
ENSRNOG00000010643	Kank2	76.1921	86.8801	81.5309	72.2184	87.9477	90.967	90.1313	87.409	0.172633	0.0151874	0.158341
ENSRNOG00000053659	RGD1311703	75.896	76.2415	69.9192	71.8787	72.1119	72.6394	70.7244	73.9342	-0.0193539	0.740666	0.9378
ENSRNOG00000046996	Pea15	75.8888	91.3458	81.8835	88.1035	76.3355	79.1283	79.2995	83.6232	-0.0806026	0.297536	0.718526
ENSRNOG00000008369	Gimap4	75.8269	80.7296	78.6447	81.4936	57.533	78.5436	72.7599	62.2975	-0.221812	0.0317968	0.245495
ENSRNOG00000016630	Tln1	75.713	82.6379	79.5851	74.7992	80.001	77.1663	78.9662	80.4656	0.0205377	0.707967	0.926956
ENSRNOG00000028629	Akt1	75.6601	85.9233	82.9444	87.43	73.4366	80.8767	86.5395	78.5883	-0.0532566	0.490296	0.844085
ENSRNOG00000024142	Arglu1	75.6067	73.1772	65.1785	73.0256	71.5118	61.8354	67.5109	69.8389	-0.0812127	0.298487	0.719403
ENSRNOG00000016930	Ube2s	75.4278	84.9869	89.2213	99.6951	79.5384	85.2811	89.5666	84.4342	-0.0420922	0.662858	0.913172
ENSRNOG00000034071	Chmp4bl1	75.3996	87.2271	84.104	86.4281	82.2738	85.8888	82.1556	84.2756	0.00793624	0.910532	0.983469
ENSRNOG00000003863	Trir	75.3865	98.8726	91.873	103.028	77.0219	88.358	90.1375	84.786	-0.115917	0.292124	0.712828
ENSRNOG00000008857	Adamts10	75.367	76.0572	70.544	68.9509	60.8226	55.7865	59.1704	55.1986	-0.330048	1.73727e-07	2.03082e-05
ENSRNOG00000014201	Manf	75.326	94.3909	106.676	93.5655	77.8291	112.339	122.7	87.9157	0.116956	0.455955	0.82519
ENSRNOG00000019725	Actr1a	75.3122	82.4572	78.5876	79.6663	76.4288	80.877	86.1876	78.2394	0.0280841	0.651881	0.910297
ENSRNOG00000000340	Rtraf	75.2716	89.5188	86.9995	83.3657	73.0522	82.3756	95.542	80.0922	-0.0159137	0.873484	0.974745
ENSRNOG00000003549	Cnpy2	75.2675	76.8012	74.2773	77.3794	68.172	69.346	70.1466	71.2618	-0.12029	0.0356168	0.26292
ENSRNOG00000010420	Sem1	75.1987	84.9057	88.1915	96.2868	73.2394	85.4095	78.65	87.1078	-0.0845825	0.400375	0.792164
ENSRNOG00000043044	Cnn2	75.0557	88.6185	83.9825	85.3781	74.3903	77.6719	73.1316	69.2763	-0.17645	0.0287682	0.231814
ENSRNOG00000009057	Sec62	75.0256	73.026	71.3959	70.8998	75.5675	75.6733	73.2512	69.1453	0.019217	0.734821	0.936176
ENSRNOG00000047374	Gnas	74.9568	79.5949	78.8337	81.1436	70.4139	77.4318	72.4431	72.9886	-0.0982885	0.0798621	0.409434
ENSRNOG00000020573	Efna1	74.9339	66.9611	65.9099	73.7945	59.509	76.1138	92.2587	75.1526	0.108678	0.384089	0.782758
ENSRNOG00000003869	Sod3	74.9109	67.0637	55.8319	67.941	69.2652	69.5448	64.4912	62.3016	0.00246453	0.979725	0.997169
ENSRNOG00000000033	Tmcc2	74.8533	79.8982	81.8775	90.5941	42.6175	40.4763	70.2739	51.5705	-0.672625	2.58099e-05	0.00140734
ENSRNOG00000020726	Sipa1	74.7792	74.847	75.2233	77.3324	66.7391	63.2569	82.2693	70.6126	-0.0925039	0.291901	0.712527
ENSRNOG00000032401	H3f3c	74.6613	67.1049	69.0755	20.9889	22.5547	75.3182	22.8842	23.6453	-0.681538	0.231902	0.653159
ENSRNOG00000028448	Elovl1	74.5838	81.4067	84.3796	82.9862	80.8188	101.263	101.812	86.1287	0.196705	0.0360453	0.264849
ENSRNOG00000031135	Smarcc2	74.561	77.4811	73.0657	70.0507	74.9417	68.6642	70.7354	74.137	-0.0300465	0.622145	0.899273
ENSRNOG00000054344	Ier2	74.481	86.4872	76.5695	84.054	92.8627	84.3064	171.727	171.894	0.698638	0.00124015	0.0305421
ENSRNOG00000037113	Slfn2	74.4542	80.5996	65.9768	81.746	66.9599	89.4383	71.6005	82.644	0.0398097	0.724558	0.933288
ENSRNOG00000009820	Bnip3l	74.4507	77.941	74.562	70.3836	78.6874	82.0239	87.1759	81.2208	0.149121	0.0124321	0.139824
ENSRNOG00000001065	Cyth3	74.3861	75.9058	79.1457	70.6931	69.9635	61.436	81.4117	67.3753	-0.0964938	0.301725	0.721152
ENSRNOG00000001351	Trafd1	74.2995	74.7608	59.242	72.4417	64.1096	67.3365	66.5566	68.5425	-0.0718992	0.40677	0.796312
ENSRNOG00000023896	Dusp6	74.1627	71.8368	69.7685	56.5103	48.1793	45.6643	53.6818	51.0264	-0.452368	7.44463e-06	0.000520727
ENSRNOG00000022980	Sdhd	74.1155	73.097	75.7969	77.2204	74.52	77.7974	74.6103	80.1449	0.0359417	0.544807	0.870337
ENSRNOG00000008816	Gpnmb	74.1085	71.0777	82.5425	73.6081	92.4183	165.451	108.046	75.2571	0.551634	0.00472709	0.0751885
ENSRNOG00000011853	Mbd2	74.0552	82.1781	78.5978	75.7718	73.3627	77.6686	77.2672	76.1901	-0.0264937	0.660331	0.912168
ENSRNOG00000045558	Cd34	74.0386	56.0826	44.5822	58.2099	76.0048	78.3986	59.8578	58.873	0.233454	0.135332	0.521915
ENSRNOG00000003706	Ufc1	73.974	72.8985	74.6745	77.7845	70.2418	81.5156	74.5813	75.2324	0.0139657	0.839987	0.967358
ENSRNOG00000016367	Vasp	73.8795	81.6062	72.6027	88.2246	80.6344	75.9346	87.0149	81.6376	0.0423898	0.618437	0.897868
ENSRNOG00000007235	Atp5mc1	73.6554	85.1064	82.7795	93.3861	72.2204	80.8916	74.9316	80.5624	-0.116272	0.22266	0.644273
ENSRNOG00000015967	Sh3bgrl3	73.3948	83.227	81.9607	104.051	68.1275	90.5522	79.3841	80.3985	-0.103382	0.419103	0.80295
ENSRNOG00000057676	Myzap	73.3168	70.8748	72.3883	70.6718	60.7148	56.486	61.1126	65.1798	-0.235097	0.000140463	0.00568078
ENSRNOG00000003439	Il15	73.2858	59.9479	56.6246	51.8367	46.2285	49.6359	54.959	51.2135	-0.253558	0.0403426	0.283345
ENSRNOG00000058039	Acta2	73.21	152.913	112.468	245.162	109.638	87.9217	106.165	150.044	-0.360226	0.370187	0.774377
ENSRNOG00000005492	Hpcal1	73.1978	87.631	91.6967	83.2976	99.2995	78.9164	127.038	117.801	0.335861	0.0204639	0.189668
ENSRNOG00000001733	Ppp1r2	73.106	86.6145	80.6531	73.9619	81.6843	85.9848	74.5283	77.2725	0.0257122	0.756854	0.942192
ENSRNOG00000050547	Syngr2	73.0686	80.2493	83.6373	85.7009	64.8197	73.8894	75.6225	76.1097	-0.149328	0.0831158	0.417567
ENSRNOG00000027259	AABR07029661.1	73.0283	68.4314	65.4493	66.7003	72.2338	66.9448	60.3402	72.2704	-0.00563565	0.947352	0.990753
ENSRNOG00000006818	Arl6ip5	73.008	77.7673	76.0434	83.3304	64.2314	76.6979	69.4546	67.9739	-0.153619	0.0536506	0.332908
ENSRNOG00000021104	Emp3	72.951	88.2028	81.4598	101.076	66.5875	80.7621	84.1675	69.9139	-0.187914	0.125787	0.505774
ENSRNOG00000047598	Ctdsp2	72.9489	76.8305	69.2719	60.2061	59.4083	66.439	64.2956	64.6954	-0.128957	0.174602	0.584104
ENSRNOG00000004602	Rnf145	72.9095	68.5495	71.3271	68.3425	59.5824	62.5625	56.3821	59.155	-0.238687	2.55146e-05	0.0013957
ENSRNOG00000014908	Sf3b5	72.9016	81.6376	73.9474	81.7966	68.2541	87.4117	72.9546	86.9715	0.0272231	0.797617	0.955959
ENSRNOG00000028585	Tceal8	72.8066	76.4528	73.956	74.6978	72.1116	76.5259	72.5983	75.9057	-0.00112309	0.984811	0.997324
ENSRNOG00000008689	Cbx1	72.7944	64.4188	66.5796	77.8876	63.0188	61.8365	49.6344	63.464	-0.239079	0.0328803	0.250187
ENSRNOG00000020715	Ddb1	72.7835	82.5581	82.8392	76.423	78.7597	80.8025	76.6499	79.8125	0.0091225	0.887068	0.977315
ENSRNOG00000006762	Snu13	72.7701	70.0421	68.9454	68.6149	66.4854	69.5521	65.1912	60.7755	-0.0945367	0.206703	0.625197
ENSRNOG00000007492	Rpn2	72.7227	74.8073	72.2661	79.0157	68.3823	75.0596	69.9394	69.6951	-0.0753979	0.205935	0.625197
ENSRNOG00000049683	Sh3gl1	72.6575	72.7011	70.5524	69.3136	74.8782	74.8053	76.208	69.1771	0.0515741	0.357699	0.765211
ENSRNOG00000002835	Luc7l3	72.5341	60.8073	65.1593	63.6202	66.1927	61.6475	62.984	60.3665	-0.0578289	0.421116	0.804211
ENSRNOG00000021153	Fkbp2	72.3291	88.2138	91.2462	94.2747	80.4816	105.427	95.8081	97.6712	0.134561	0.24643	0.666858
ENSRNOG00000020358	Ptov1	72.3205	79.5936	77.3314	78.8155	67.9845	74.8109	81.7531	80.0728	-0.0137315	0.861837	0.970317
ENSRNOG00000060597	Syf2	72.2717	72.2751	76.7152	70.0315	75.232	76.5207	73.0065	78.1125	0.0597529	0.321676	0.735636
ENSRNOG00000019724	Ganab	72.0874	70.1231	67.379	68.7741	70.2929	65.0431	66.0641	67.5554	-0.046467	0.379393	0.77957
ENSRNOG00000029592	Srsf11	72.0586	65.2426	59.6383	65.1253	61.2055	56.783	62.2482	60.8156	-0.117205	0.113577	0.481243
ENSRNOG00000016530	Nsa2	72.0101	64.947	64.174	59.9453	70.0707	65.9273	72.3732	74.5317	0.119992	0.140869	0.528745
ENSRNOG00000061058	Csde1	71.9939	82.9146	85.4854	79.1428	89.6677	87.9677	87.2709	85.6894	0.136272	0.0487469	0.315496
ENSRNOG00000003661	Jpt1	71.8755	87.037	84.8926	86.3852	94.3327	102.118	102.668	106.131	0.297563	0.000398139	0.0127726
ENSRNOG00000009152	Caprin1	71.7789	66.5805	68.4236	66.4503	70.7876	71.806	67.1661	66.7996	0.02084	0.702937	0.926119
ENSRNOG00000008782	Pnisr	71.7684	56.809	58.0915	58.1887	61.3089	54.2519	53.7616	53.3107	-0.133586	0.156684	0.555375
ENSRNOG00000000047	Cd82	71.7637	70.0389	66.6442	81.022	69.2647	61.9424	65.8334	80.6117	-0.0566462	0.58562	0.886533
ENSRNOG00000016686	Tmem167a	71.7373	73.6801	85.1924	69.6038	76.0907	72.0909	73.7404	61.3675	-0.0814756	0.499534	0.848229
ENSRNOG00000016383	Commd3	71.6766	74.5454	71.3139	78.7827	69.1008	79.718	66.8853	68.2864	-0.0587555	0.474967	0.833553
ENSRNOG00000009568	Hdac1	71.5707	78.3367	78.2074	83.5289	68.811	76.7084	70.4749	73.3206	-0.104755	0.14394	0.533519
ENSRNOG00000007784	Bloc1s1	71.5628	81.534	80.612	87.4552	79.3142	91.1999	92.0909	97.8257	0.168441	0.0882174	0.428567
ENSRNOG00000058249	Pgk1	71.5254	77.5534	74.9529	83.7723	68.3428	81.2022	71.9995	71.3036	-0.0694843	0.39553	0.789623
ENSRNOG00000010543	Srpra	71.3913	74.3106	72.4306	74.4466	73.9223	69.6769	72.0164	68.6823	-0.0391169	0.454321	0.824518
ENSRNOG00000006380	Srsf6	71.3538	67.5117	67.1373	70.4171	62.6236	58.8055	60.5624	60.6085	-0.1851	0.000273317	0.00951978
ENSRNOG00000050231	Gng12	71.2525	55.694	69.544	59.4407	65.5703	59.0129	62.7867	65.1019	-0.01431	0.888918	0.977908
ENSRNOG00000037087	LOC108351584	71.0802	77.5321	78.8552	74.4852	71.8258	71.2271	80.6314	80.8202	0.0139814	0.886232	0.977151
ENSRNOG00000013977	Bzw1	71.051	73.63	79.0866	70.9475	78.1715	74.9435	75.0953	70.3002	0.0210812	0.750682	0.940328
ENSRNOG00000010235	Pkig	70.8883	103.525	85.9631	111.433	80.1262	85.4228	92.9422	108.701	-0.0157577	0.917421	0.98506
ENSRNOG00000051307	Aoc3	70.8768	81.1034	76.0374	75.2672	72.5639	58.7253	73.9488	80.8796	-0.0809697	0.436782	0.813694
ENSRNOG00000018322	Picalm	70.7579	64.06	66.577	68.2036	76.6186	69.4983	72.5023	67.8678	0.0908613	0.150081	0.54279
ENSRNOG00000003951	Psmc1	70.6409	85.4296	76.8593	83.2946	79.3337	83.3697	87.1896	88.2492	0.0986755	0.228927	0.650501
ENSRNOG00000028498	Wdr1	70.5066	75.6363	73.0677	84.8111	76.8784	74.2275	79.0682	72.3302	-0.00486887	0.94847	0.990972
ENSRNOG00000012820	Add3	70.4378	64.9035	63.608	49.2483	55.5968	49.2089	50.5157	49.393	-0.274557	0.0133605	0.146357
ENSRNOG00000012457	Cyc1	70.2765	76.6545	81.6573	77.5907	70.5958	79.9214	73.652	81.2077	-0.000924163	0.990807	0.998589
ENSRNOG00000016936	Nadk	70.1931	63.3055	63.9838	62.9068	66.7831	73.4543	65.9111	60.4059	0.0368785	0.627897	0.901654
ENSRNOG00000008994	Arpc4	70.179	74.5806	70.2957	87.3965	63.1278	82.3548	77.0603	70.308	-0.0442683	0.684492	0.920419
ENSRNOG00000030055	Vamp3	70.1765	80.3042	77.6461	76.8637	73.386	69.2532	74.8673	78.9541	-0.0385512	0.60143	0.892737
ENSRNOG00000005157	Rbbp7	70.1697	76.2842	72.3953	77.7423	66.1091	71.3472	69.1167	72.7585	-0.0839987	0.194088	0.612948
ENSRNOG00000050697	Ctsz	70.1196	73.9482	67.3455	84.1063	65.6448	97.9555	78.3258	70.9327	0.0844806	0.518423	0.855963
ENSRNOG00000018281	Uqcrfs1	70.1137	75.8695	75.7046	79.782	74.9348	79.0485	72.5934	72.4902	-0.00949066	0.891027	0.978114
ENSRNOG00000018109	Clic4	70.0658	76.7227	89.8906	70.9209	86.6365	71.2377	93.4861	79.8543	0.109186	0.343451	0.754302
ENSRNOG00000007648	Rab11b	70.0572	79.9757	77.5055	87.5323	75.0795	79.0274	79.1513	79.6932	-0.00759095	0.924939	0.985811
ENSRNOG00000024144	Cdipt	70.0302	81.7931	77.9285	78.9925	68.9941	78.9932	74.7136	76.7693	-0.0417401	0.584806	0.886137
ENSRNOG00000007336	Churc1	69.9942	70.9775	74.8106	78.9835	82.4266	83.859	81.1149	83.5984	0.169836	0.0267123	0.220881
ENSRNOG00000025602	Cdk4	69.9893	82.5391	72.8796	80.2313	66.7573	66.8331	65.7182	81.1997	-0.121195	0.231762	0.653159
ENSRNOG00000002618	Ivns1abp	69.9818	50.3797	60.9503	56.0261	39.8144	32.949	41.3068	37.3896	-0.644372	1.79041e-08	2.68043e-06
ENSRNOG00000010147	Pdcd10	69.9788	71.1394	67.5837	72.9606	71.0898	73.5536	71.1293	61.7121	-0.0194302	0.795468	0.955083
ENSRNOG00000021317	Cct2	69.9767	71.3077	75.3006	79.4667	71.2967	74.8951	84.6307	69.7843	0.0243397	0.768795	0.945263
ENSRNOG00000046204	Tspan15	69.9328	77.7816	77.8611	67.6572	80.8799	85.4827	83.1302	87.0861	0.201482	0.00882641	0.113178
ENSRNOG00000033508	Mink1	69.9122	63.8155	60.4156	60.8677	61.249	59.1581	63.4334	58.4283	-0.0707613	0.288113	0.710171
ENSRNOG00000018761	Eif3c	69.8995	70.0146	68.8138	69.616	62.1751	69.0542	62.5055	68.7455	-0.081411	0.176948	0.586336
ENSRNOG00000017765	Net1	69.8922	58.8556	53.7318	49.4834	75.805	68.0155	82.2639	72.4371	0.367433	0.00121671	0.0301388
ENSRNOG00000059859	AC106663.2	69.7822	78.5218	94.1929	65.8343	88.6015	71.8189	74.3572	75.6765	0.0120733	0.951678	0.991779
ENSRNOG00000009977	Thrap3	69.7653	66.0237	66.0042	67.4939	70.5043	63.8155	65.0797	64.187	-0.0277264	0.627153	0.901564
ENSRNOG00000010034	Asah1	69.6323	59.5451	62.1653	60.713	65.1514	70.8633	62.9381	61.8301	0.0527622	0.487901	0.843288
ENSRNOG00000042838	Junb	69.596	68.791	60.9792	61.9313	95.4562	81.4007	168.012	120.705	0.836129	8.74683e-06	0.00058542
novel.1604	-	69.5853	64.7704	57.8302	57.0392	86.7228	72.3612	81.1121	81.3001	0.370865	7.47596e-05	0.00340453
ENSRNOG00000045924	RT1-T24-3	69.5456	84.2188	55.1144	63.5232	57.2964	83.8423	68.3346	104.46	0.208066	0.259936	0.680948
ENSRNOG00000019741	Isyna1	69.4822	75.1139	74.211	79.4219	50.3378	63.2712	71.3722	57.3385	-0.297343	0.00629337	0.0903964
ENSRNOG00000018181	Stk25	69.465	70.7106	69.0039	73.0358	67.961	68.8568	73.9457	74.4072	0.0177972	0.767127	0.944765
ENSRNOG00000016589	Mlf2	69.4072	90.42	85.8324	87.8347	69.1577	81.2023	74.7438	77.4239	-0.13853	0.167311	0.57213
ENSRNOG00000020497	Plekha1	69.3994	70.8907	67.706	64.4352	77.9985	70.7186	70.0946	69.7148	0.0857187	0.182614	0.594785
ENSRNOG00000046330	AABR07029581.1	69.3967	73.6347	77.9171	75.4918	69.175	76.5046	77.3243	82.1523	0.0447181	0.572088	0.880894
ENSRNOG00000015033	Mxd4	69.3749	74.3279	84.006	74.5725	85.7321	75.0701	98.4936	94.307	0.229129	0.0256098	0.215843
ENSRNOG00000011984	Cxcl14	69.3441	98.3021	82.5003	59.238	119.335	117.911	115.99	90.8165	0.523126	0.000734644	0.020622
ENSRNOG00000014076	Mbnl1	69.3046	50.3756	55.9189	42.6816	66.1584	61.3765	43.6542	49.3317	0.0187921	0.911022	0.983561
ENSRNOG00000017206	Igfbp5	69.0822	89.8901	73.9023	61.459	96.2678	101.404	131.519	104.121	0.560221	3.15491e-05	0.00166702
ENSRNOG00000015295	Ctdsp1	69.073	77.8044	79.0997	75.7167	67.3024	73.4355	78.2642	78.1878	-0.0190883	0.80472	0.956685
ENSRNOG00000050323	Srsf1	69.0574	60.6859	64.8173	64.3469	59.9927	58.1231	57.0382	58.5108	-0.14443	0.0118162	0.136346
ENSRNOG00000002215	Mylk	69.0485	71.7137	64.0379	70.5221	70.8494	57.8084	60.7986	70.6112	-0.0788677	0.373433	0.775813
ENSRNOG00000061108	Arcn1	69.0455	71.7907	73.4604	70.6182	72.0925	70.0653	69.2197	68.0005	-0.0256567	0.60481	0.893242
ENSRNOG00000058186	Errfi1	68.9234	58.8537	54.4259	38.2085	75.6383	42.0519	58.9413	62.3885	0.121017	0.535143	0.866397
ENSRNOG00000000321	Cd24	68.8789	64.7835	86.3818	80.387	68.8309	67.2685	53.6381	80.6559	-0.148236	0.283637	0.706025
ENSRNOG00000001420	Fis1	68.8699	86.7697	76.3038	89.599	78.7488	89.2765	90.7533	87.9799	0.110648	0.2724	0.692588
ENSRNOG00000010610	Hpgd	68.8207	56.6341	62.235	56.6634	28.6358	33.2013	19.6368	24.1066	-1.20689	1.40756e-15	6.15969e-13
ENSRNOG00000004131	Pkn1	68.7653	82.0725	75.7628	44.2643	74.6439	71.6445	89.2749	65.5341	0.154949	0.371069	0.77469
ENSRNOG00000009513	Akr1b1	68.7229	98.3692	91.9761	88.6264	60.1942	64.7294	59.4396	67.7761	-0.461467	7.64541e-05	0.00346794
ENSRNOG00000017506	Cltb	68.6997	102.21	101.572	92.1362	83.5477	98.9619	94.4665	92.3598	0.0201878	0.876024	0.97531
ENSRNOG00000017416	Ppic	68.668	66.5537	60.6662	72.0189	61.3429	65.2906	54.4115	64.4218	-0.12282	0.165029	0.568989
ENSRNOG00000048043	F2r	68.6487	79.4371	79.5249	64.3875	72.3788	67.4333	71.1461	68.8096	-0.0591349	0.495652	0.846691
ENSRNOG00000030351	AABR07006627.1	68.5809	72.9323	76.4745	77.482	69.3268	63.9821	70.928	71.0706	-0.0999812	0.207058	0.625197
ENSRNOG00000020791	Ube2q1	68.4978	72.0932	73.606	75.0076	68.239	72.1799	72.2225	70.2547	-0.0294202	0.607783	0.894541
ENSRNOG00000000108	Aga	68.406	66.5481	60.4555	64.4656	66.9375	68.0028	59.829	64.6378	0.000714748	0.992288	0.998759
ENSRNOG00000004291	Cltc	68.3895	64.9478	65.1367	62.7429	67.1812	66.7995	64.2139	58.7777	-0.0206863	0.742692	0.938292
ENSRNOG00000013360	Prkcsh	68.3512	78.4514	76.1545	81.2419	68.8416	69.9081	78.3198	77.79	-0.0426558	0.607052	0.894231
ENSRNOG00000032134	Uqcrc1	68.2676	79.9114	73.7206	77.6194	70.4602	76.431	79.7812	78.0789	0.0269551	0.724931	0.933354
ENSRNOG00000011523	H2afy	68.2331	77.3125	69.58	74.1919	64.1367	73.6984	72.5606	69.1888	-0.0472613	0.523515	0.860442
ENSRNOG00000009449	Trim35	68.1576	65.0013	69.5357	61.5633	65.1256	64.2477	68.8435	65.2083	-0.0013447	0.982374	0.997324
ENSRNOG00000015630	Cct7	68.1014	76.2146	75.9589	78.5367	67.9136	76.5169	77.2809	73.9792	-0.0128337	0.86121	0.970317
ENSRNOG00000010800	Hadhb	68.0896	68.493	66.5165	73.1335	67.5319	80.1045	72.8678	67.1265	0.0609011	0.428117	0.808707
ENSRNOG00000047123	Tstd1	68.0493	45.1636	48.9519	61.7787	62.8888	67.6333	63.8577	64.9738	0.217868	0.114036	0.48231
ENSRNOG00000000996	Arpc1a	68.0347	78.8227	74.1738	71.2324	67.4683	76.6984	71.3316	67.7381	-0.0432829	0.571069	0.880552
ENSRNOG00000001442	Por	67.9513	100.75	119.241	78.0415	125.892	85.3635	153.811	135.764	0.45505	0.0226738	0.200817
ENSRNOG00000055652	RF00287	67.9479	86.2169	76.13	81.5946	77.8768	78.6078	69.0919	77.7795	-0.0423377	0.807862	0.957479
ENSRNOG00000001719	Psmd2	67.9223	80.8157	78.2067	80.2774	71.5069	74.2849	74.0764	72.755	-0.0680448	0.347932	0.758192
ENSRNOG00000013269	Tnfsf10	67.896	57.9595	53.7313	54.8085	45.7702	65.1831	34.9337	44.6004	-0.296086	0.07458	0.395451
ENSRNOG00000016826	Pla2g2d	67.7244	46.7272	56.4785	42.6285	71.1436	89.5839	72.6802	55.6335	0.439908	0.00878485	0.112808
ENSRNOG00000031802	AABR07004397.2	67.5994	64.2254	105.948	82.1554	62.0627	94.0052	69.391	87.9363	-0.0250419	0.899285	0.980771
ENSRNOG00000057078	Ddit4	67.5851	71.8159	67.8027	48.1796	105.81	57.3087	65.714	75.5306	0.256755	0.171523	0.578535
ENSRNOG00000059017	AC106292.2	67.4913	65.6681	70.9039	62.5408	75.6924	57.45	63.0385	64.1795	-0.0309876	0.754099	0.942005
ENSRNOG00000010727	Ube2r2	67.4617	69.1083	63.9144	65.4553	61.9865	66.8421	65.9994	64.1028	-0.0359226	0.5497	0.872556
ENSRNOG00000008193	Cr1l	67.4023	62.9423	69.0733	59.4815	65.5958	63.6785	64.842	64.5307	0.00219795	0.97353	0.996372
ENSRNOG00000018972	Rab18	67.3946	63.3684	65.4887	63.3143	60.1577	62.3036	55.6474	64.149	-0.09555	0.161053	0.562794
ENSRNOG00000002814	Higd1b	67.3917	63.7988	73.873	73.8265	101.804	88.9952	91.837	110.874	0.500554	6.40663e-07	6.46246e-05
ENSRNOG00000023122	AABR07058476.1	67.3646	90.6047	98.2649	73.0808	67.0987	51.9132	100.491	73.1393	-0.168373	0.378753	0.778723
ENSRNOG00000011994	Perp	67.3637	81.486	66.1432	70.6189	90.7245	77.9259	91.7593	118.052	0.409328	0.00186327	0.0404586
ENSRNOG00000029707	ND4	67.2834	79.0196	95.92	51.6472	95.8133	119.423	118.328	104.605	0.578609	0.000545456	0.0165078
ENSRNOG00000016161	Lman2	67.2792	73.4958	74.201	74.3001	66.9419	79.333	70.8573	67.9666	-0.0186336	0.808983	0.957815
ENSRNOG00000062155	AC134224.2	67.2741	55.6014	42.0835	41.2523	45.3615	50.6888	48.7907	50.0857	-0.076766	0.623141	0.899549
ENSRNOG00000021042	Psmd4	67.2636	74.983	72.8921	75.36	70.6264	76.5801	74.9685	73.0558	0.0252254	0.700367	0.925361
ENSRNOG00000049105	AC095947.3	67.1674	64.6352	70.4329	90.3092	82.997	75.1393	70.7908	76.9563	0.066083	0.706309	0.926784
ENSRNOG00000061270	Git1	67.1076	73.8879	68.6203	70.6073	75.6072	67.7385	90.042	75.3383	0.142206	0.128405	0.50983
ENSRNOG00000009248	Pnrc2	67.0976	67.4895	64.845	64.3315	62.8294	66.1269	65.4065	65.8407	-0.0165617	0.746068	0.93841
ENSRNOG00000003879	Rnf167	67.0594	69.2752	64.2943	70.9094	64.6192	65.628	63.9804	72.1985	-0.0244229	0.72439	0.93321
ENSRNOG00000003359	Ogt	67.0333	54.0202	55.6255	56.2608	57.0621	52.3989	55.2341	54.5399	-0.0838294	0.303339	0.722351
ENSRNOG00000016924	Acly	67.0086	64.5877	64.7703	56.6365	61.8972	62.3663	61.313	59.7648	-0.0411896	0.539753	0.867908
ENSRNOG00000028594	Ifnar1	66.9181	58.4328	54.6403	53.6473	58.9587	67.4559	58.3779	55.95	0.0464593	0.619157	0.89801
ENSRNOG00000020182	Mvp	66.8559	77.424	74.3231	68.4347	58.6309	72.5226	65.4915	75.1	-0.0761739	0.428661	0.808909
ENSRNOG00000011905	Atp6v1e1	66.8326	71.3303	78.1111	73.6719	69.0438	83.1943	68.1002	67.4711	-0.00807923	0.930752	0.987193
ENSRNOG00000007842	Aup1	66.8137	70.8965	62.9851	69.4858	66.3451	69.0614	74.2367	72.1491	0.0629284	0.367659	0.772934
ENSRNOG00000001440	Mdh2	66.7638	77.388	73.4086	83.173	72.9837	83.4265	82.082	78.9874	0.0800716	0.360608	0.767203
ENSRNOG00000017447	Eif2s2	66.7013	72.1386	69.9504	76.3956	73.9086	73.3922	74.1253	72.3801	0.0448273	0.481929	0.839101
ENSRNOG00000015437	Tmem14c	66.6625	74.81	67.1022	72.6811	66.3006	82.1354	72.6988	74.1447	0.0724267	0.402025	0.793405
ENSRNOG00000021264	Pcna	66.515	71.5949	68.4579	73.562	60.3931	69.0368	63.5588	65.3999	-0.114163	0.110863	0.475639
ENSRNOG00000012410	S100a1	66.4514	69.3208	76.5841	81.3791	68.3978	61.9223	61.8411	77.9174	-0.11796	0.335756	0.747793
ENSRNOG00000019465	Gnai3	66.3307	73.3886	78.9128	71.8497	81.4113	64.381	85.4469	72.5002	0.0669559	0.51652	0.854883
ENSRNOG00000028822	Bex3	66.1806	84.3006	76.6157	72.8149	66.0086	67.439	79.8876	81.6705	-0.0219506	0.844403	0.967736
ENSRNOG00000010038	Psmc5	66.1429	77.4398	72.5163	73.9403	66.9399	76.607	71.2237	72.8756	-0.00997002	0.897597	0.980599
ENSRNOG00000000636	Rtkn2	66.0535	56.9428	68.7704	41.6032	83.9172	86.5405	66.9157	67.8785	0.390528	0.0127461	0.141877
ENSRNOG00000026647	Cxcl16	66.0479	68.2366	57.9129	65.5771	62.0652	71.9906	63.0498	61.9946	0.0100042	0.90366	0.981529
novel.137	-	65.9475	100.262	113.137	82.3549	123.187	165.639	95.2617	103.261	0.431941	0.025371	0.214797
ENSRNOG00000006611	Nostrin	65.9366	59.9476	66.9392	56.4054	75.3544	74.1086	75.3811	101.904	0.394828	0.0011514	0.0288984
ENSRNOG00000021157	Ctss	65.892	66.6585	72.0043	77.7974	63.4832	87.9821	71.9297	62.2527	0.0190637	0.875865	0.97531
ENSRNOG00000012659	Vamp5	65.8504	69.7943	69.2416	64.3916	64.0607	71.7274	74.0534	81.2018	0.115514	0.271269	0.691081
ENSRNOG00000027456	Cdc42bpg	65.8504	76.6499	70.6376	61.3216	77.5811	73.9974	77.3007	71.9717	0.135014	0.0962053	0.445152
ENSRNOG00000011029	Sec11a	65.8372	71.2832	70.3743	80.621	65.4694	71.5369	69.6836	73.2268	-0.0392616	0.63835	0.905398
ENSRNOG00000004686	Spop	65.7025	71.9397	71.4213	59.4908	70.7874	70.8394	68.4865	71.3367	0.0705042	0.360118	0.766734
ENSRNOG00000006989	Vamp2	65.6997	68.2731	64.6086	66.3733	64.7865	59.9018	69.6195	69.7407	-0.00218499	0.975408	0.996372
ENSRNOG00000001348	Erp29	65.6328	64.8062	59.229	73.881	68.9866	56.5072	81.9247	76.2723	0.10911	0.38174	0.781347
ENSRNOG00000008364	Cat	65.5999	71.0573	72.8643	71.2185	71.3778	76.9056	75.1719	66.0969	0.0468073	0.507566	0.852561
ENSRNOG00000012999	Phb2	65.4771	66.1792	64.624	69.971	59.0789	63.9471	60.7715	67.2461	-0.0816753	0.240582	0.662561
ENSRNOG00000001964	Cd47	65.4629	51.946	57.9388	50.8245	55.7187	60.1424	54.9432	49.6332	-0.03332	0.740762	0.9378
ENSRNOG00000012929	Wsb1	65.4297	64.0497	64.0285	72.4539	68.4834	65.562	66.713	62.0385	-0.0146808	0.828352	0.964125
ENSRNOG00000016251	Dnaja2	65.3971	65.3889	70.3348	65.4103	63.5157	63.3387	66.5577	67.2219	-0.0290844	0.622034	0.899273
ENSRNOG00000019212	Tpp1	65.3929	57.7303	58.5661	55.4461	59.0688	61.1017	56.2199	53.9824	-0.0381577	0.61015	0.895104
ENSRNOG00000000443	LOC103689965	65.3791	81.8357	79.5795	146.103	85.2319	115.952	108.437	92.2057	0.109881	0.604984	0.893242
ENSRNOG00000019964	Taok2	65.3549	64.8529	66.4336	60.0016	71.1514	58.4808	74.0028	65.3525	0.0707369	0.413054	0.799438
ENSRNOG00000008180	Lyn	65.3467	60.9322	60.1984	61.8288	54.8898	55.8616	59.1555	55.1732	-0.138496	0.0106906	0.128024
ENSRNOG00000049067	Igip	65.341	56.7421	63.424	64.2984	67.0744	67.1323	72.6423	81.5215	0.213709	0.0963921	0.44523
ENSRNOG00000019622	Ackr3	65.3145	86.5751	91.7212	83.4616	117.358	76.9849	125.614	128.068	0.45685	0.00566768	0.0849257
ENSRNOG00000019507	Hnrnpul2	65.3145	64.5519	67.527	62.141	64.4378	63.6406	62.9647	60.557	-0.0417426	0.439132	0.815917
ENSRNOG00000009960	Puf60	65.2847	73.3802	70.7887	71.8687	67.6888	73.2807	70.1755	70.8629	0.0056768	0.928524	0.986536
ENSRNOG00000033280	Pam	65.26	69.1978	67.2093	67.8423	73.5811	71.835	68.4026	76.6703	0.111131	0.056919	0.342247
ENSRNOG00000034290	Ccl21	65.0632	86.0492	70.5477	65.0607	180.269	196.375	144.171	115.261	1.15107	3.16612e-12	8.31325e-10
ENSRNOG00000008063	Hibadh	65.0061	75.018	75.6397	67.4772	73.46	71.2536	67.0967	65.5528	-0.0275474	0.728353	0.934354
ENSRNOG00000002746	Fstl1	64.9888	61.2786	58.7168	64.5909	58.6156	46.1171	56.0467	60.3207	-0.171326	0.0744456	0.395451
ENSRNOG00000019494	Psmb10	64.9829	72.4097	67.3743	86.2929	56.6317	63.2315	60.8901	60.8464	-0.266652	0.00970746	0.120668
ENSRNOG00000000723	RT1-CE5	64.9755	61.9841	74.1808	89.0873	52.3848	63.8676	63.8676	55.0071	-0.301278	0.0177633	0.172842
ENSRNOG00000012325	Adk	64.9426	56.5158	56.4286	57.7836	60.3739	59.4634	57.6002	62.0311	0.0272269	0.694589	0.923986
ENSRNOG00000017977	Smpd1	64.8988	75.9765	70.0913	74.0236	72.1028	79.6635	75.9038	77.2141	0.0995051	0.167995	0.573663
ENSRNOG00000045637	Rnf14	64.7659	61.174	61.1147	57.1688	61.3752	57.2825	61.0013	59.5121	-0.0268084	0.660089	0.912168
ENSRNOG00000008764	Otud5	64.7273	63.258	66.8559	62.8748	63.6539	63.7221	68.3627	65.6974	0.0238074	0.655972	0.911308
ENSRNOG00000010237	Map7d1	64.6985	80.5053	75.4426	76.5774	80.7909	82.6706	97.1699	76.1545	0.182238	0.0688345	0.379788
ENSRNOG00000020151	Cdh1	64.6948	63.6676	67.1341	59.296	86.2523	76.3884	71.2329	74.9159	0.280476	0.000394455	0.0127022
ENSRNOG00000051163	AC114233.2	64.68	58.4432	61.2094	67.1908	74.6297	109.066	75.4373	51.5758	0.307174	0.111769	0.477247
ENSRNOG00000000552	Col13a1	64.6774	76.7136	67.2802	66.86	80.16	65.1559	68.5218	69.9675	0.0452028	0.620357	0.89845
ENSRNOG00000012026	Psmc2	64.6389	73.5592	69.7346	75.3802	66.9468	75.9702	72.3146	74.8192	0.0360986	0.640324	0.90623
ENSRNOG00000006961	Snrpb	64.6343	74.4708	66.4302	72.7781	60.6775	64.6149	62.4434	66.4231	-0.128815	0.0810172	0.412809
ENSRNOG00000014445	Hp1bp3	64.5662	60.0719	60.0557	58.6423	62.4204	60.1704	62.1861	62.065	0.024148	0.650672	0.910297
ENSRNOG00000019812	Nr1h2	64.5572	67.6232	61.6772	64.7	58.5035	64.7837	69.1249	65.8965	0.00117797	0.98683	0.997324
ENSRNOG00000017829	Ssu72	64.5037	65.9111	66.1581	71.7281	65.4923	69.2454	72.6111	68.8927	0.0443556	0.517838	0.855728
ENSRNOG00000017832	Snx2	64.3308	60.8642	63.5001	59.2586	67.9722	68.9496	60.0364	60.095	0.0553175	0.454893	0.824518
ENSRNOG00000013552	Scd	64.2652	41.8388	26.5794	14.7802	37.5817	81.0824	63.6518	40.2561	0.596637	0.213903	0.633138
novel.670	-	64.252	50.3753	45.5995	52.0934	43.3084	46.2344	47.3028	49.7819	-0.181117	0.116959	0.488365
ENSRNOG00000008830	Nfe2l1	64.24	67.9357	69.7287	57.1182	85.6313	77.0698	78.4834	67.0044	0.253332	0.0092812	0.11673
ENSRNOG00000004061	Pnn	64.2186	57.9559	58.2754	63.5898	62.2295	54.06	61.0216	56.7154	-0.057291	0.435226	0.812694
ENSRNOG00000017737	Dgkz	64.1977	56.1234	52.3023	61.2774	43.2897	47.3746	56.9411	48.3837	-0.252094	0.0137035	0.148171
ENSRNOG00000016269	Rpl7l1	64.1968	68.9998	68.4682	66.6156	70.2989	67.0458	61.6048	62.7088	-0.0340525	0.655175	0.911308
ENSRNOG00000007081	Xdh	64.1687	70.1564	83.9613	63.9566	78.5065	78.2563	76.5556	60.6269	0.0608955	0.605428	0.893456
ENSRNOG00000047088	Rab10	64.1425	66.9551	68.5121	64.7216	66.2163	72.0279	69.0797	65.4636	0.0480537	0.402315	0.793502
ENSRNOG00000019491	Stard10	64.1084	75.1275	71.044	71.0527	60.0563	62.488	67.8687	65.0423	-0.137362	0.0718761	0.387586
ENSRNOG00000023520	Cs	64.107	62.1571	61.6529	58.9849	60.2896	59.3007	58.5352	58.7738	-0.0562037	0.319471	0.734217
ENSRNOG00000018440	Arfip2	64.09	61.9476	62.7611	62.8529	64.9145	63.9239	66.9842	67.138	0.0667564	0.197605	0.616211
ENSRNOG00000010663	Col6a5	63.9273	49.4935	45.6382	83.6086	37.8944	29.2811	37.2265	43.0764	-0.714531	0.000100482	0.00431353
ENSRNOG00000012563	Arhgap29	63.9212	65.7894	61.7809	53.5705	62.9674	74.9601	59.1075	53.5151	0.0345062	0.759259	0.942489
ENSRNOG00000011814	Cbx3	63.876	64.1983	61.5733	62.6266	61.0143	55.7475	56.8355	62.2757	-0.0938612	0.146077	0.535685
ENSRNOG00000002358	Scpep1	63.8297	50.4962	47.0209	54.3154	58.0701	58.9723	45.0153	46.9719	-0.041397	0.743193	0.938307
ENSRNOG00000008738	Tp53i11	63.8121	65.9181	67.6755	67.5236	70.9959	72.0482	82.8265	79.2256	0.206406	0.00362838	0.0630607
ENSRNOG00000002227	Kit	63.8028	55.8798	55.6341	53.1739	36.3054	34.258	31.558	42.3992	-0.656868	4.45881e-10	9.05935e-08
ENSRNOG00000014357	Gja4	63.7665	43.9469	43.1713	47.4992	68.6323	55.2239	67.5917	81.1621	0.463401	0.00225675	0.0461823
ENSRNOG00000006228	Pdia4	63.6843	65.2507	70.8104	72.9473	64.2157	75.7319	71.5153	63.068	0.0121204	0.886176	0.977151
ENSRNOG00000019532	Emc10	63.6488	67.3182	70.5163	71.4264	58.9715	70.059	67.3327	66.4011	-0.0520271	0.502424	0.850092
ENSRNOG00000009156	Tra2a	63.6291	60.1639	62.1754	61.1213	56.8086	56.4615	62.9882	55.2081	-0.0912755	0.154844	0.55214
ENSRNOG00000001548	Nfe2l2	63.6006	64.8025	68.6172	66.4143	62.1535	68.5901	68.8045	60.2983	-0.0172737	0.799451	0.956443
ENSRNOG00000012347	Gata2	63.5795	63.3363	58.5767	59.5256	38.131	34.7094	54.5586	45.6864	-0.498515	0.000160546	0.00631345
ENSRNOG00000020005	Map2k2	63.5182	62.411	59.1039	68.4272	56.5167	62.2654	62.7625	65.3865	-0.0346055	0.651857	0.910297
ENSRNOG00000045791	Eif4a3	63.5114	70.9463	70.7425	76.1129	59.8816	68.0538	68.5284	72.1302	-0.0642526	0.463145	0.827057
ENSRNOG00000056435	Cmc4	63.4539	71.0646	64.8784	71.4344	62.0978	76.3315	71.102	62.5797	0.00711672	0.952582	0.991956
ENSRNOG00000011020	Eif3l	63.409	72.6848	71.7173	74.8645	66.1208	66.0964	72.456	72.1182	-0.0283159	0.719582	0.931586
ENSRNOG00000013461	Ralbp1	63.3533	73.5455	76.7883	64.9712	77.0906	75.7102	77.9706	72.6115	0.125044	0.118714	0.491457
ENSRNOG00000006247	Copa	63.3349	63.4496	59.3589	65.4715	58.6936	57.3753	56.7976	57.6536	-0.123482	0.0175485	0.171697
ENSRNOG00000013386	Psmb5	63.3282	73.4967	74.8055	82.3461	64.4231	74.1789	66.585	72.6129	-0.0794687	0.424466	0.806452
ENSRNOG00000013255	Dnajc8	63.3134	68.7168	66.449	67.6537	66.949	67.4764	66.7217	70.8731	0.0339022	0.570971	0.880552
ENSRNOG00000008487	Amotl2	63.2905	76.9522	85.0124	70.9767	72.3735	85.8792	69.3732	78.4755	0.0498373	0.646257	0.90854
ENSRNOG00000017144	Mea1	63.2577	72.6935	72.2526	76.8771	66.4146	72.0471	67.3029	77.6188	-0.00613126	0.945728	0.990683
ENSRNOG00000024818	Eva1b	63.2336	82.9299	70.3919	85.2819	56.0735	70.2262	55.8532	59.9489	-0.316284	0.00973832	0.120922
ENSRNOG00000047988	Bola2	63.1482	87.7911	89.0837	93.9536	72.4514	87.5703	85.8933	90.1704	0.0107932	0.935949	0.989516
ENSRNOG00000009227	Aplnr	63.1367	48.8189	41.4068	50.932	53.7943	60.4055	60.6967	51.3552	0.150608	0.225529	0.646199
ENSRNOG00000019742	Stat3	63.0608	58.9626	57.8393	60.9649	61.8541	60.1399	64.0431	54.9662	0.00389431	0.952741	0.991956
ENSRNOG00000014314	Slc39a4	62.9752	84.8702	83.857	58.887	86.0755	117.376	93.5205	80.768	0.3802	0.0132621	0.145466
ENSRNOG00000004973	Ppp2r5c	62.903	58.6449	62.2412	55.4036	61.7504	60.1684	55.8057	53.7208	-0.0441203	0.55929	0.876532
ENSRNOG00000014361	Edn1	62.8949	66.0324	39.6321	35.0325	37.2795	33.8212	45.2845	42.5085	-0.354377	0.0762921	0.401259
ENSRNOG00000014034	Olfml2a	62.835	62.2014	61.0763	53.7787	52.7018	44.7734	49.4634	52.336	-0.264317	0.00140402	0.033189
ENSRNOG00000003544	Tbx4	62.8259	62.204	58.5664	57.8088	60.4764	55.3433	59.159	61.9303	-0.0239166	0.708463	0.927286
ENSRNOG00000031085	Ergic3	62.8086	71.6737	69.2188	83.2811	64.5631	66.2653	68.4385	75.7135	-0.0591325	0.564207	0.878095
ENSRNOG00000010448	Ptbp1	62.8067	66.1291	64.4871	68.1541	59.7363	61.8085	56.0938	60.4469	-0.132956	0.0228206	0.201698
ENSRNOG00000048205	Ube2h	62.8047	58.8481	58.9644	55.334	58.696	60.7642	63.4908	56.8601	0.0264883	0.674812	0.917063
ENSRNOG00000011439	Grk5	62.7638	62.6999	65.2775	50.5488	60.2655	56.7868	49.9897	49.1623	-0.155353	0.146269	0.536164
ENSRNOG00000046002	Micos13	62.755	74.6858	74.7032	77.6404	64.5825	71.9005	72.8544	69.7936	-0.0521371	0.549368	0.872333
ENSRNOG00000019070	St13	62.7306	62.4625	76.5605	62.3031	60.5498	66.8635	74.3305	68.7488	0.0377056	0.703035	0.926119
ENSRNOG00000019246	Psme2	62.6703	73.9649	65.5113	87.5526	52.8076	65.6531	57.8442	62.7313	-0.274988	0.0243501	0.209529
ENSRNOG00000033162	Chia	62.6278	79.7676	80.3968	68.991	246.833	182.469	159.462	236.369	1.503	1.26346e-23	1.54025e-20
ENSRNOG00000021085	Sf1	62.5947	67.0535	71.1936	67.5999	63.488	62.957	66.7723	66.5992	-0.0444401	0.475841	0.834138
ENSRNOG00000025979	Gramd2a	62.5848	78.5894	78.0746	53.9453	89.0465	68.3194	90.6271	87.82	0.300361	0.0361725	0.265391
ENSRNOG00000016137	Rad23b	62.5647	61.5789	63.8772	61.7456	62.104	65.416	63.2658	59.2131	0.00427874	0.935854	0.989516
ENSRNOG00000018676	RGD1562987	62.527	77.9822	78.7988	65.5531	69.6398	72.0153	74.7732	68.721	0.0030826	0.97481	0.996372
ENSRNOG00000031965	Impdh2	62.5215	68.4452	63.7159	72.8825	62.0658	64.2428	69.0618	70.3402	-0.00770102	0.92298	0.985555
ENSRNOG00000007738	Hm13	62.4586	67.103	66.5763	69.5728	53.8163	63.82	62.2597	62.9577	-0.127154	0.101541	0.457136
ENSRNOG00000012186	Golph3	62.4423	67.3567	63.6129	61.9474	82.6899	68.465	68.1785	69.9313	0.182588	0.0280319	0.227928
ENSRNOG00000001190	Git2	62.4189	56.2613	56.5993	54.9925	56.6314	56.2719	61.0272	56.2741	0.0029978	0.962661	0.994581
ENSRNOG00000023465	Depp1	62.4055	37.309	34.1411	16.5091	109.12	52.9508	92.8983	72.77	1.12878	0.00716555	0.0987676
ENSRNOG00000001783	Tra2b	62.3202	62.9513	67.1778	68.4074	61.1259	61.6427	64.3359	60.2043	-0.0743972	0.218215	0.638374
ENSRNOG00000020167	Reep5	62.3152	60.6034	64.8148	66.6703	55.507	64.2809	56.1696	59.3026	-0.109706	0.119327	0.492994
ENSRNOG00000007124	Krcc1	62.2642	58.5761	62.5836	60.7919	59.2071	56.36	56.2961	56.4333	-0.0936508	0.100524	0.454868
ENSRNOG00000003217	Lgals3bp	62.2289	76.5883	64.0706	76.2677	59.6711	68.8654	60.7615	71.144	-0.0975809	0.343823	0.754552
ENSRNOG00000033593	Osbpl9	62.1735	65.5053	65.7235	59.5748	68.7472	76.3734	67.1463	67.3163	0.14705	0.0347	0.258839
ENSRNOG00000001235	Gna12	62.1422	63.7427	59.2785	64.4999	55.2127	58.7008	61.9099	57.9703	-0.0921724	0.122601	0.499385
ENSRNOG00000050849	Leprot	62.1232	59.1587	57.2571	66.143	55.2103	54.3297	57.0308	61.8393	-0.0959704	0.208315	0.626085
ENSRNOG00000018356	Trim3	62.0652	64.1459	63.1782	57.9972	70.8556	72.866	78.1579	71.488	0.248628	5.79376e-05	0.00275438
ENSRNOG00000016763	Fgfr4	61.9968	59.6665	56.1609	56.3652	48.5254	53.1365	46.9112	46.6504	-0.259398	0.00014338	0.00578504
ENSRNOG00000020205	Agrn	61.8908	67.7301	64.1443	58.0058	69.0659	66.4975	69.7787	78.1267	0.174181	0.0271691	0.22336
ENSRNOG00000033844	LOC100912195	61.8778	51.4087	54.9379	64.4115	54.6803	52.8502	64.694	63.6074	0.0236494	0.832022	0.965995
ENSRNOG00000000142	Plxdc2	61.808	47.6387	48.4132	52.2876	65.4041	50.717	59.8785	61.1098	0.17816	0.109284	0.472311
ENSRNOG00000008517	Cdc42ep1	61.8026	79.2809	71.4036	86.0595	72.5139	73.1693	94.6441	86.6638	0.133617	0.291908	0.712527
ENSRNOG00000031479	Hdlbp	61.6905	62.2163	63.5508	58.2319	58.1745	61.2146	60.3742	56.7831	-0.0518731	0.329148	0.742082
ENSRNOG00000009980	Plpp1	61.6453	61.3802	61.4777	67.4407	71.544	56.8841	85.2427	68.7038	0.167066	0.158226	0.558519
ENSRNOG00000003897	Col1a1	61.588	72.9678	54.9598	97.7087	68.9079	50.5031	48.7683	53.7916	-0.368645	0.0355193	0.262666
ENSRNOG00000007518	Nckap1	61.5321	64.5717	68.3076	59.8641	66.5155	64.5862	59.655	57.5121	-0.0317754	0.673651	0.916716
ENSRNOG00000050000	AABR07034739.1	61.5183	84.8689	69.3984	54.4368	32.902	96.174	40.5251	49.8535	-0.298353	0.302249	0.721152
ENSRNOG00000003269	Atp6v0e1	61.4881	67.1517	68.4445	69.4027	65.6273	76.4595	70.192	66.9578	0.0697635	0.348841	0.758595
ENSRNOG00000016416	Rnh1	61.3833	70.1491	69.2994	70.2424	67.1973	72.897	66.2491	69.2824	0.0262623	0.714073	0.93035
ENSRNOG00000014142	Ogfrl1	61.3355	54.9594	55.2232	45.9852	52.6817	52.9999	52.4238	51.6956	-0.0481694	0.600286	0.892454
ENSRNOG00000018686	Atxn2l	61.2369	56.1352	61.5499	56.8304	56.569	55.7816	60.2074	52.4235	-0.0644222	0.328487	0.741403
ENSRNOG00000049497	Eif6	61.0794	68.8581	67.2692	76.4275	60.7096	65.8983	69.3282	62.9446	-0.078224	0.374735	0.776165
ENSRNOG00000009266	Anp32b	61.0741	66.058	63.725	70.2405	53.0258	62.7626	68.4798	68.2969	-0.0453759	0.648346	0.909427
ENSRNOG00000037402	Cops9	61.0111	76.0326	79.3099	83.1973	67.6361	85.5428	69.3762	76.4893	-0.000629021	0.995973	0.999437
ENSRNOG00000001070	Cdk2ap1	61.0099	68.3376	68.4184	73.3268	50.1495	59.1512	56.4317	54.1792	-0.299782	0.000484541	0.0149542
ENSRNOG00000012760	Chtop	60.9406	65.5973	66.7879	66.2231	62.1953	60.9895	63.8824	66.552	-0.0306665	0.616222	0.896825
ENSRNOG00000019387	Ifi30	60.9392	58.5144	55.2914	75.6071	52.5713	65.3637	61.1924	64.3652	-0.0371416	0.752848	0.941161
ENSRNOG00000014525	Hspd1	60.9031	68.6295	74.0276	69.4452	64.0185	67.6579	75.5773	62.728	-0.0139883	0.875607	0.97531
ENSRNOG00000015144	Ist1	60.8898	65.1703	59.2815	66.9712	59.8197	57.9606	62.7965	62.3904	-0.0521325	0.437337	0.814008
ENSRNOG00000013783	Efhd2	60.8611	64.6375	64.9367	80.2923	56.8579	66.7719	66.7369	63.1201	-0.0925136	0.370576	0.774411
ENSRNOG00000055524	Trip10	60.7957	63.4623	63.3292	63.6634	56.9957	53.4367	65.4515	56.6445	-0.109482	0.158037	0.558153
ENSRNOG00000017949	Mvb12a	60.7385	72.942	69.994	69.9449	58.7214	69.824	68.2406	65.627	-0.0585887	0.513466	0.854181
ENSRNOG00000030449	Gsta4	60.736	123.704	49.2555	68.1282	80.4452	105.524	89.7982	113.323	0.368567	0.240535	0.662557
ENSRNOG00000051160	AABR07044017.1	60.7016	66.7364	59.6766	65.4931	38.0546	27.7859	37.8542	33.2399	-0.882308	3.06362e-14	1.18834e-11
ENSRNOG00000043436	Micu1	60.6792	76.4755	82.3979	63.1178	79.2847	83.4274	77.2014	75.4231	0.160035	0.139793	0.527375
ENSRNOG00000042848	Jam2	60.6416	58.2336	54.9674	64.5788	51.3839	49.5599	61.6364	55.9789	-0.122572	0.170973	0.578094
ENSRNOG00000038489	Sumo3	60.6371	64.0371	56.8282	60.4037	55.0557	60.1145	59.0958	58.047	-0.0560288	0.392207	0.788072
ENSRNOG00000033609	Irx1	60.6122	60.3005	63.099	57.964	66.3156	52.385	61.0139	50.6858	-0.0680711	0.485325	0.841355
ENSRNOG00000019868	Psma5	60.5434	61.868	64.0324	70.1282	61.9631	63.7397	65.7473	65.201	0.00284514	0.968985	0.994828
ENSRNOG00000000440	Pbx2	60.5285	63.6755	58.6779	54.8903	58.3002	66.9548	63.4624	58.3676	0.0580353	0.444652	0.818384
ENSRNOG00000045860	U2af1	60.4809	60.3995	61.6505	64.9629	55.809	56.815	58.0158	58.1194	-0.110808	0.0838305	0.418343
ENSRNOG00000020897	Prpf19	60.4786	66.0676	64.6119	64.3949	57.8578	62.7159	57.1431	62.6566	-0.0856364	0.189376	0.605415
ENSRNOG00000010233	Cald1	60.4675	68.6345	66.1487	72.5494	77.8509	63.2398	74.1039	85.655	0.171037	0.104756	0.463057
ENSRNOG00000015865	Ap2s1	60.3442	71.6792	65.1065	86.1008	59.0887	71.4705	67.8044	67.3423	-0.0902957	0.457747	0.825538
ENSRNOG00000007892	Tram1	60.3121	59.5392	59.7999	62.1154	59.8637	60.9707	59.1428	58.5093	-0.0168021	0.712058	0.92939
ENSRNOG00000019357	Tax1bp3	60.2347	72.3146	66.4226	70.6126	64.8725	73.3834	71.5588	72.7888	0.0700037	0.395994	0.789998
ENSRNOG00000009195	Tnks1bp1	60.2251	72.0036	63.8318	56.5483	72.8738	71.594	75.1397	62.7922	0.163142	0.0837124	0.417999
ENSRNOG00000002021	Son	60.2139	55.9189	60.8373	52.6776	57.5981	53.621	54.0542	52.3575	-0.0743818	0.275063	0.694363
ENSRNOG00000015844	Snrpd2	60.1972	59.8115	59.7362	67.5507	50.2538	62.6303	63.514	58.9166	-0.0689621	0.473379	0.833052
ENSRNOG00000011292	Col1a2	60.1614	55.0731	63.64	75.185	72.8572	34.0126	60.1169	47.0766	-0.243831	0.217105	0.636982
ENSRNOG00000043348	Rpl39	60.1373	55.0037	57.9126	59.4457	57.1973	69.1515	71.7015	69.136	0.203931	0.0164181	0.165901
ENSRNOG00000049219	Rnf187	60.0909	74.6568	71.9244	72.7486	56.4224	63.8901	65.2422	71.3906	-0.118543	0.243288	0.664164
ENSRNOG00000060538	Cdc42se1	60.0817	61.2798	64.4966	64.6936	62.9628	69.4299	65.2098	62.9902	0.0593997	0.325982	0.738947
ENSRNOG00000016322	Camk2n1	60.0247	68.431	61.7393	53.0685	55.2708	59.4655	63.8354	54.0553	-0.0632875	0.568096	0.879454
ENSRNOG00000019048	Sod2	59.9955	44.7792	48.7354	52.0582	41.7399	65.3685	51.8697	51.6395	0.0385167	0.782704	0.94983
ENSRNOG00000055527	Arap3	59.9912	62.7882	62.2008	59.3171	52.161	42.9501	56.592	52.8973	-0.252923	0.00547247	0.0825805
ENSRNOG00000014058	Tomm22	59.9281	68.0659	64.3612	69.5951	65.842	68.0074	67.7015	67.8132	0.041661	0.561194	0.876898
ENSRNOG00000019164	Uba1	59.9072	63.3043	61.369	62.1528	58.6508	56.6114	58.6557	58.8665	-0.0814644	0.0932285	0.439328
ENSRNOG00000011148	Ssr3	59.8981	61.1616	61.2072	57.3369	58.963	63.4609	61.9118	58.7146	0.0234173	0.675599	0.917158
ENSRNOG00000021151	Ppp1r14b	59.875	68.3767	67.7105	78.2847	59.6773	75.3505	70.146	69.5363	0.00434318	0.968379	0.994828
ENSRNOG00000042261	Hdgf	59.8723	74.3339	70.7731	66.6721	61.8976	70.431	66.0164	63.4214	-0.0515778	0.552169	0.87361
ENSRNOG00000018176	Rab6a	59.8602	55.0447	58.8672	55.9607	60.351	59.3717	57.1909	54.1319	0.0115122	0.850088	0.969104
ENSRNOG00000061768	Slc43a3	59.8116	39.5592	68.9558	46.4448	44.5631	39.226	49.4434	37.6706	-0.32639	0.0494451	0.318445
ENSRNOG00000031709	Ppfibp1	59.701	57.2614	63.7306	52.7727	67.5701	61.3272	68.8325	60.3853	0.147754	0.0686011	0.379118
ENSRNOG00000057284	Cenpb	59.7009	82.4261	77.4083	71.9728	72.7597	75.278	73.7676	79.9782	0.0521298	0.618262	0.897868
ENSRNOG00000014293	Nkd1	59.6751	72.2308	70.6764	66.8502	58.1068	53.2825	59.6391	62.672	-0.20278	0.0205111	0.189668
ENSRNOG00000013507	Selenot	59.6588	54.9912	58.0491	54.6699	60.8006	54.9938	55.071	47.3125	-0.0565154	0.537588	0.867205
ENSRNOG00000011302	Rab11a	59.6507	57.762	60.564	55.2364	57.5965	62.5899	63.0834	53.7782	0.0263717	0.718421	0.931251
ENSRNOG00000000557	Sar1a	59.5831	71.8968	68.396	73.1562	61.2015	66.0309	66.6037	63.7779	-0.0816166	0.309458	0.727396
ENSRNOG00000013381	Tsg101	59.5822	65.3633	61.8185	64.2891	61.2094	61.8682	62.6667	60.6145	-0.0256311	0.665935	0.913698
ENSRNOG00000017905	Map1lc3b	59.4692	65.4421	67.1666	63.7496	73.7144	75.1178	82.3407	70.4983	0.239806	0.00115339	0.028906
ENSRNOG00000014851	Col4a4	59.4197	65.8348	68.3905	50.3871	77.6307	77.0703	72.0937	64.4653	0.257796	0.017555	0.171697
novel.1132	-	59.4162	59.1156	63.0515	70.2892	61.5635	78.9875	68.0996	73.3254	0.166075	0.119629	0.493764
ENSRNOG00000018369	Prx	59.4106	74.0063	78.4654	56.3922	72.285	39.1751	97.2714	69.5734	0.0556622	0.846293	0.967951
ENSRNOG00000011661	Hnrnph2	59.3939	63.9964	62.3613	62.8776	64.9345	59.6971	59.1835	55.2793	-0.0544735	0.443958	0.817882
ENSRNOG00000019773	Egln1	59.1913	76.7676	76.9649	63.3539	61.3777	68.3501	65.2077	63.6087	-0.0942069	0.386562	0.784577
ENSRNOG00000012576	Selenos	59.1642	64.3833	59.9168	65.0548	63.7671	69.5941	64.0163	60.737	0.056396	0.440402	0.816494
ENSRNOG00000011955	AABR07026997.1	59.1457	56.4696	56.3665	64.5491	61.5672	72.5028	61.5572	83.5063	0.243444	0.057777	0.344182
ENSRNOG00000007628	Ptp4a3	59.1053	49.9025	44.6632	49.3787	35.5518	41.8715	49.9092	41.3566	-0.264112	0.0318982	0.24556
ENSRNOG00000011825	Ndufb3	59.1028	55.3163	57.8858	67.2614	61.0543	64.5211	56.5828	62.5342	0.034071	0.707931	0.926956
ENSRNOG00000024346	Plet1	59.0945	42.7138	58.5472	53.3442	68.6956	103.273	77.0628	61.5043	0.542111	0.000889052	0.0238973
ENSRNOG00000010737	Mbnl2	59.0575	48.8599	53.3565	49.821	55.6292	54.1536	54.2568	53.5723	0.0475954	0.513229	0.854181
ENSRNOG00000031453	Manbal	59.0561	65.0304	58.3707	58.1821	62.8215	65.0444	62.8721	67.9722	0.106759	0.136636	0.52263
ENSRNOG00000061231	Selenom	59.043	67.955	66.563	85.6721	63.906	59.1008	77.9266	77.3186	-0.00299255	0.983056	0.997324
ENSRNOG00000004344	Zdhhc3	58.995	57.7397	60.4877	49.3081	65.5526	64.7328	63.9685	59.7967	0.168483	0.0357393	0.263369
ENSRNOG00000003542	AABR07029198.1	58.9948	52.4212	45.61	65.9726	50.3316	58.6816	60.3204	63.2207	0.0640773	0.649796	0.910141
ENSRNOG00000012415	Mpc1	58.9607	68.11	79.1401	69.0317	61.9738	75.513	61.1384	66.5743	-0.0510396	0.650475	0.910297
ENSRNOG00000051450	Abracl	58.9418	65.6287	73.5679	83.0828	74.5028	83.0338	86.6928	80.4318	0.209171	0.0690671	0.380272
ENSRNOG00000020246	Myl9	58.9147	106.958	97.0114	140.457	122.758	104.599	140.308	173.277	0.426133	0.0610782	0.355696
ENSRNOG00000003815	Slc25a11	58.8532	62.1007	53.3359	61.3024	55.1461	59.2632	54.2817	63.7043	-0.0167858	0.846069	0.967951
ENSRNOG00000004208	Crim1	58.8385	57.6144	63.8882	49.2223	48.8964	39.416	41.6557	44.7728	-0.390341	0.000154166	0.00611896
ENSRNOG00000001172	Rnf10	58.8207	64.8843	65.2274	62.7384	58.9316	69.0746	71.6897	63.0976	0.064735	0.41518	0.80088
ENSRNOG00000054563	Selenoh	58.7939	64.3331	55.12	70.6914	61.9505	56.0098	55.9906	68.3584	-0.0365606	0.745762	0.93836
ENSRNOG00000008604	Nsfl1c	58.7712	70.4367	65.6018	70.956	60.2942	65.6984	68.7918	68.5047	-0.0116229	0.893342	0.978594
ENSRNOG00000009845	Acadm	58.7383	62.124	64.2315	57.1185	53.2053	53.5089	61.2653	56.752	-0.105453	0.162435	0.564997
ENSRNOG00000057699	AABR07021596.4	58.7057	23.9551	40.5422	35.837	30.3351	27.4632	49.5223	34.1614	-0.156044	0.639276	0.905513
ENSRNOG00000011572	Klc1	58.6765	62.826	62.7747	61.4704	52.6661	56.1826	60.63	57.6977	-0.110824	0.0853196	0.42113
ENSRNOG00000053812	Selenbp1	58.6614	33.8843	2.39586	14.4419	2.17218	2.6794	2.83066	5.42395	-3.05434	0.000304001	0.0102475
ENSRNOG00000005958	Rrbp1	58.5619	67.2271	62.4513	59.7431	60.4402	62.6076	65.2999	58.3224	-0.00541222	0.93734	0.989651
ENSRNOG00000018153	Rbm5	58.51	62.183	60.955	61.2945	57.5986	57.0503	59.5261	57.4169	-0.0667166	0.174728	0.584104
ENSRNOG00000055860	Arl8b	58.5072	62.4463	68.412	58.1587	68.214	64.5647	74.5385	67.3986	0.152987	0.0562609	0.340498
ENSRNOG00000016937	Mtfr1l	58.4699	55.7876	49.0676	54.2927	53.21	51.205	53.5168	51.409	-0.0529617	0.457092	0.8254
ENSRNOG00000020412	Sf3b2	58.446	68.8398	64.477	63.392	60.1415	61.4549	68.1813	65.1919	0.00122029	0.987128	0.997324
ENSRNOG00000057080	AABR07030926.1	58.3733	73.9455	64.4027	66.3738	55.6899	69.8467	60.4538	63.7571	-0.075005	0.561171	0.876898
ENSRNOG00000005884	Emc7	58.2896	65.4924	65.7822	66.8271	56.9482	59.9617	58.4769	63.8311	-0.0976823	0.205039	0.624926
ENSRNOG00000029535	Nrbp2	58.2843	66.2707	61.7702	54.1369	72.5573	60.3755	64.6833	63.8523	0.12344	0.172239	0.580168
ENSRNOG00000047137	Erbin	58.2463	51.539	51.7244	45.0035	54.737	52.5115	49.2789	49.1182	-0.00268419	0.975656	0.996372
ENSRNOG00000013506	Zfand6	58.2323	53.7001	55.7181	55.8318	53.7545	54.4924	59.5564	55.5022	0.00239904	0.96976	0.995137
ENSRNOG00000012185	Zfyve21	58.137	70.1769	69.9757	60.9073	72.7459	76.055	71.2963	67.4024	0.151312	0.0866078	0.424386
ENSRNOG00000007387	Per1	58.1127	61.4999	68.1421	50.7671	76.2342	29.2525	77.7161	75.6706	0.121861	0.709845	0.928109
ENSRNOG00000009217	Fbxo6	58.1038	72.3067	68.359	67.8547	60.032	72.0511	69.3699	70.0644	0.0279927	0.771744	0.94574
ENSRNOG00000016800	Ss18	58.0461	58.9846	59.798	58.9029	58.9841	58.1357	60.4977	57.7549	0.000402463	0.993104	0.998759
ENSRNOG00000002755	Pafah1b1	58.042	57.2706	59.553	55.1069	58.913	58.1455	57.9835	54.3427	-0.000784044	0.988079	0.99766
ENSRNOG00000004276	Itga3	57.9967	70.691	65.2535	53.8008	61.9364	63.2655	63.6141	58.7911	0.00159771	0.986392	0.997324
ENSRNOG00000028946	Cdc42ep4	57.9531	63.6699	65.3514	63.9497	57.729	44.1236	71.9293	84.0161	0.0425042	0.80105	0.956473
ENSRNOG00000053790	AABR07036007.1	57.9316	55.4967	56.0256	67.2982	44.2536	62.573	58.6704	57.1183	-0.0856539	0.504628	0.851123
ENSRNOG00000001204	Ankrd13a	57.8963	67.5744	70.5235	67.8097	59.5699	60.9669	67.5052	61.4402	-0.0782563	0.340107	0.751346
ENSRNOG00000019734	Mrpl14	57.8515	58.7176	51.4168	59.8447	58.2476	67.552	59.8124	67.2829	0.153611	0.0842507	0.419093
ENSRNOG00000001211	Gatd3a	57.7696	66.4124	63.4173	64.8237	57.5559	60.1263	63.0141	64.7061	-0.0387419	0.610542	0.895104
ENSRNOG00000009850	St3gal4	57.7584	49.6194	46.1799	49.5427	42.5635	49.2657	48.6476	42.19	-0.149619	0.110377	0.474972
ENSRNOG00000050473	Rps27l	57.6978	63.077	70.9947	80.9039	60.8857	68.7438	73.3171	70.6596	0.00705987	0.953084	0.99196
ENSRNOG00000031208	Mgat1	57.6912	64.1625	59.7217	56.7527	54.7921	59.8219	58.0786	55.6776	-0.0592676	0.367528	0.772934
ENSRNOG00000018336	Eps8l2	57.6535	65.0312	64.1413	51.087	70.7858	76.009	67.5959	70.5498	0.262944	0.00415032	0.0689042
ENSRNOG00000005669	Car8	57.6082	48.8335	55.584	44.0018	50.0031	49.5015	45.1378	62.2467	0.0106806	0.932753	0.987733
ENSRNOG00000025731	LOC100359583	57.6063	64.0613	66.8398	64.9774	55.3874	56.4035	55.0924	54.4044	-0.194311	0.0105552	0.127222
ENSRNOG00000017571	Ndufa2	57.5037	58.3089	62.5064	67.1638	58.406	70.7079	62.4567	67.5172	0.0810127	0.404958	0.794967
novel.53	-	57.4944	86.2919	76.7009	82.5199	62.4805	76.906	79.0519	72.7278	-0.0567111	0.681882	0.919611
ENSRNOG00000046883	Mydgf	57.4923	62.0786	63.7608	70.0646	59.6469	70.9742	64.9568	69.2441	0.0659769	0.505927	0.851797
ENSRNOG00000008090	Txndc12	57.4809	62.956	65.981	60.4164	56.7562	61.767	62.5864	56.3944	-0.0534449	0.470377	0.831053
novel.222	-	57.4411	64.7366	37.6619	81.5765	47.723	65.3374	69.2627	6.68782	-0.352843	0.592706	0.888824
ENSRNOG00000048981	Ahsa1	57.4403	62.1054	71.9876	65.9199	56.409	68.2335	75.7084	60.5521	0.0213302	0.849769	0.969104
ENSRNOG00000037765	Lims1	57.4083	37.0367	41.6607	35.4871	53.6536	38.4867	42.3285	40.0377	0.0287953	0.861035	0.970317
ENSRNOG00000018255	Clptm1	57.3846	64.8776	60.2454	60.5182	59.7126	59.6906	60.5026	61.7679	-0.00590668	0.922305	0.985555
ENSRNOG00000010951	Cmtm6	57.3781	57.6364	56.1403	59.228	56.7511	57.4094	56.0976	53.8583	-0.0371812	0.450928	0.823101
ENSRNOG00000002730	Rgs5	57.3742	37.3463	53.4364	50.8729	39.2503	31.2436	27.1668	38.5682	-0.541479	0.000978116	0.0256429
ENSRNOG00000054063	Naa80	57.3585	80.1202	77.7523	69.5219	56.2149	53.7761	68.467	68.9867	-0.200437	0.12846	0.50983
ENSRNOG00000015936	Gng5	57.3578	59.6853	67.5086	60.1894	62.1685	66.1483	66.1694	65.4513	0.0898269	0.218798	0.639532
ENSRNOG00000014109	Psmd13	57.341	63.6404	56.8644	66.5289	53.7327	59.0179	57.8768	61.6402	-0.0709756	0.389554	0.786881
ENSRNOG00000001149	Pxn	57.318	58.564	58.7187	57.4645	60.7256	56.4881	68.14	64.7754	0.111001	0.124253	0.502995
ENSRNOG00000019264	Ltbr	57.2823	70.3508	66.3858	67.905	66.6291	63.1323	76.7347	65.6729	0.0571815	0.543125	0.869565
ENSRNOG00000007133	Plxnb2	57.2543	56.8072	58.129	54.1675	57.0074	60.8607	57.1368	53.2949	0.0151604	0.796694	0.955709
ENSRNOG00000050630	AABR07070043.1	57.2015	68.1549	68.9731	71.4472	69.671	86.6864	69.1926	69.9227	0.154809	0.149968	0.542497
ENSRNOG00000003714	Clk4	57.1557	54.4246	58.9267	53.9719	67.8511	55.2704	63.7592	55.2867	0.112292	0.213293	0.632806
novel.279	-	57.1543	69.4432	61.0175	70.627	59.1794	76.2572	83.8132	77.6075	0.202596	0.106252	0.465812
ENSRNOG00000030763	Dpp4	57.108	46.3811	47.537	48.1163	50.2934	47.2491	48.4572	48.4403	-0.0307244	0.697451	0.924895
ENSRNOG00000001720	Hes1	57.0984	51.6232	58.4109	53.0532	56.3049	38.6501	65.9551	66.8657	0.0525671	0.739776	0.9378
ENSRNOG00000000236	Zfp207	57.0619	58.9557	61.134	57.88	60.75	61.4109	56.518	55.2855	-0.00390994	0.951607	0.991779
ENSRNOG00000039297	Mrpl52	57.0456	59.4091	61.73	61.7327	56.1473	56.296	64.8192	57.7566	-0.0276518	0.713382	0.930188
ENSRNOG00000031315	AC119116.1	57.0124	60.6917	61.485	77.048	55.4538	74.5356	78.4367	73.7503	0.141015	0.331376	0.744648
ENSRNOG00000027942	Eps8l1	57.0034	52.793	54.6978	43.7922	63.4756	63.7034	59.9113	55.7873	0.224829	0.0175332	0.171697
ENSRNOG00000009694	Bmp4	56.9734	86.1693	67.2176	62.6725	71.9529	80.2068	63.4816	62.8686	0.0304776	0.824365	0.962732
ENSRNOG00000014568	Ndufb10	56.951	67.0252	69.183	71.1457	59.1602	70.4956	71.1637	79.8504	0.089067	0.443316	0.817605
ENSRNOG00000016512	Sema3b	56.8591	77.5321	65.6087	61.5908	78.7626	67.5457	68.5988	68.1586	0.115973	0.283948	0.706526
ENSRNOG00000049032	AABR07029573.1	56.8461	68.5987	70.1989	59.0685	67.725	67.6361	65.3427	64.0797	0.0565349	0.61183	0.895104
ENSRNOG00000007649	Dnm2	56.8216	59.9038	62.8956	56.4748	62.3766	57.5426	64.8122	57.6038	0.0401861	0.564569	0.878138
ENSRNOG00000000954	Polr1d	56.7857	56.2268	56.1549	61.3584	54.3734	62.8069	62.11	61.7332	0.0672314	0.386517	0.784577
ENSRNOG00000005184	Nop10	56.7804	59.6441	58.7257	67.0406	53.2668	57.8456	55.5645	58.8323	-0.100558	0.222502	0.644273
ENSRNOG00000009068	Phlda3	56.7759	83.5268	65.0656	80.9526	62.2776	66.7338	80.6603	74.2802	-0.0102826	0.941022	0.990165
ENSRNOG00000000043	Idua	56.7033	46.3169	48.8089	44.3168	50.6909	40.1482	48.3119	45.9955	-0.0794522	0.449584	0.821878
ENSRNOG00000015866	Hint2	56.6934	68.9108	69.3419	65.5849	59.1691	79.6339	66.8778	67.2761	0.0690747	0.548545	0.871937
ENSRNOG00000025383	Pdha1	56.6763	58.9729	59.0389	51.7677	64.0885	58.7234	66.285	64.499	0.166195	0.0218021	0.196403
ENSRNOG00000016752	Crispld2	56.6267	70.8176	66.1282	52.8565	66.134	51.7073	62.208	53.5886	-0.0744368	0.53521	0.866397
ENSRNOG00000039336	Hrct1	56.6151	59.4094	62.5701	51.6317	61.2373	64.2177	59.5096	66.1314	0.129219	0.210554	0.629336
ENSRNOG00000055446	Amfr	56.6138	64.0012	62.5947	61.4659	60.7859	59.8959	61.8305	60.2224	-0.0096583	0.876809	0.97531
ENSRNOG00000013190	Rnaset2	56.6096	61.8256	61.5271	68.113	54.5572	64.0762	59.1232	63.0708	-0.0403088	0.646032	0.90854
ENSRNOG00000015713	Parva	56.5615	54.8746	55.0219	54.6027	60.1829	59.4088	57.6924	62.3447	0.11977	0.016823	0.168102
ENSRNOG00000001402	Lrch4	56.5122	57.0198	60.0796	53.8953	61.3863	59.2914	59.6379	54.2055	0.0465499	0.47767	0.835971
ENSRNOG00000021133	Lsm14a	56.4978	58.1963	59.7735	51.2943	57.1118	59.4913	59.2539	55.2825	0.0367795	0.590036	0.887941
ENSRNOG00000005397	Maea	56.4704	61.3453	56.2131	57.0638	57.7271	59.8034	60.5142	61.7667	0.0557673	0.349517	0.758704
ENSRNOG00000055572	Idh3g	56.4179	55.287	52.7405	55.8901	53.02	54.4323	50.1773	52.695	-0.0638468	0.301055	0.720833
ENSRNOG00000049511	AABR07066522.1	56.3943	52.081	56.7999	52.3946	51.9768	48.2657	54.7583	51.472	-0.0727809	0.279751	0.701411
ENSRNOG00000013135	Ptpn12	56.3867	53.1819	55.5456	52.0922	58.1949	55.9217	67.1325	54.5736	0.121455	0.12975	0.51189
ENSRNOG00000016581	Serpinb1a	56.3755	43.4659	42.4116	51.7222	56.4801	54.9264	58.5854	50.3204	0.187489	0.0836593	0.417953
ENSRNOG00000060956	Zfp706	56.3447	56.4379	58.1503	54.6672	52.9371	56.0493	56.0713	55.9065	-0.0267401	0.617808	0.897816
ENSRNOG00000007519	Tmem43	56.3341	56.7294	54.595	52.8566	46.7291	58.2062	56.0188	50.5222	-0.0576515	0.482211	0.839101
ENSRNOG00000002322	RGD1310587	56.3278	63.8845	67.1206	51.632	90.9387	102.476	100.334	103.083	0.734424	3.56662e-14	1.32329e-11
ENSRNOG00000018117	Ndufv1	56.2251	62.7512	64.3392	63.0677	55.9895	58.4635	57.2431	61.1487	-0.0790894	0.265505	0.686051
ENSRNOG00000007587	Tcp11l2	56.1866	51.492	50.4563	41.6981	58.1743	55.8123	73.5526	54.0354	0.276555	0.0260357	0.218462
ENSRNOG00000003833	Nenf	56.1613	67.1302	67.6352	65.67	55.8556	57.2948	67.2891	76.0618	0.0019346	0.987517	0.997324
ENSRNOG00000010153	Raf1	56.1577	53.7163	51.3587	51.4686	49.5316	56.5723	50.245	52.7264	-0.0213756	0.751162	0.940545
ENSRNOG00000004726	Mapkapk2	56.1175	64.3079	58.3938	63.1142	52.9604	60.2364	58.7872	56.213	-0.0822489	0.267575	0.688255
ENSRNOG00000000520	Srsf3	56.1121	61.2849	58.2576	60.6918	51.5376	52.0316	57.6323	56.4301	-0.116398	0.0744864	0.395451
ENSRNOG00000014162	Plekhb2	56.0903	64.2322	70.269	58.3512	72.3706	69.7782	77.5289	73.4216	0.238099	0.00597863	0.0874164
ENSRNOG00000000541	Glo1	56.0779	60.0868	56.9381	69.7746	58.5744	62.7738	60.8634	68.01	0.0454831	0.635584	0.904408
ENSRNOG00000012881	Fgl2	56.0681	45.1865	39.0721	58.3003	47.8927	47.7439	49.7606	31.171	-0.167235	0.315676	0.731717
ENSRNOG00000017297	Cab39	55.9864	56.4711	58.1559	54.078	58.8532	58.3768	59.9741	55.8196	0.055315	0.285972	0.70828
ENSRNOG00000023485	Ushbp1	55.9636	58.0735	55.0855	51.3744	50.0677	53.1193	56.3763	60.2889	-0.00106229	0.989433	0.998193
ENSRNOG00000050258	Ccnd3	55.9583	76.2925	73.0246	78.4314	64.7181	65.0063	75.5866	71.8208	-0.0318616	0.784947	0.95012
ENSRNOG00000006766	Laptm4b	55.921	69.6026	63.8383	59.433	62.9491	66.5279	65.1482	70.9436	0.0963556	0.270944	0.691066
ENSRNOG00000002210	Hsd17b11	55.8857	57.3807	53.8975	53.2435	60.8035	58.1482	57.0702	54.8966	0.0696264	0.270607	0.691066
ENSRNOG00000055293	Ptprb	55.8724	46.594	57.9751	35.7513	38.2532	34.4426	34.1203	33.0127	-0.485336	0.000564549	0.0169335
ENSRNOG00000018783	Bcas2	55.8539	61.672	59.1614	62.0801	57.3932	62.7845	53.8362	65.3808	0.00660859	0.939613	0.989917
ENSRNOG00000006751	Psmd6	55.8484	63.7096	67.006	62.1701	64.3123	65.161	62.1753	56.7116	-0.000313376	0.996997	0.999437
ENSRNOG00000016166	Pdlim1	55.8336	48.0952	63.6133	51.3469	46.5483	58.4736	67.3492	44.2577	-0.0124947	0.931749	0.98738
ENSRNOG00000008049	Max	55.8157	65.4142	65.6956	62.7405	58.0348	59.1764	65.8528	61.676	-0.0267201	0.737894	0.937273
ENSRNOG00000014294	Ptpn6	55.772	46.4904	57.6544	65.4212	45.669	53.2153	44.6162	49.1623	-0.222586	0.0470475	0.309307
ENSRNOG00000003866	Cxcr4	55.7455	40.8167	37.5709	40.369	32.9368	40.7284	40.4959	33.1959	-0.240186	0.081738	0.415309
ENSRNOG00000020354	Mrpl23	55.7366	53.9474	47.1918	63.5699	46.9184	58.8628	54.127	66.757	0.0437038	0.748215	0.939693
ENSRNOG00000028717	Ndufb7	55.7239	74.6551	70.2865	83.2087	56.079	66.1789	65.5836	72.4439	-0.123602	0.365524	0.771411
ENSRNOG00000049229	LOC100911238	55.6468	40.5303	38.9294	83.7197	108.558	60.1766	62.9129	43.7642	0.335042	0.373165	0.775803
ENSRNOG00000020730	Nbr1	55.6188	53.3391	55.915	51.105	53.8321	51.9049	53.5205	52.8382	-0.0228648	0.666342	0.913698
ENSRNOG00000057278	RF00281	55.5913	65.0808	55.8164	82.2308	63.7038	60.2078	54.0334	51.4212	-0.176732	0.373056	0.775803
ENSRNOG00000007060	Plin2	55.5728	52.3219	49.8411	62.4021	62.9112	73.247	67.3007	49.7544	0.204223	0.101677	0.457603
ENSRNOG00000059659	Zfand3	55.5679	54.9849	58.9456	56.4829	52.6848	59.1106	56.8062	52.18	-0.0307211	0.634014	0.904398
ENSRNOG00000008703	Rnps1	55.5419	63.1519	57.2526	65.0553	58.4093	61.3445	58.28	62.4431	-0.000993837	0.989537	0.998193
ENSRNOG00000011586	Ccnl1	55.439	50.4936	52.7743	52.4836	52.2346	50.2238	60.0337	55.8143	0.051183	0.500379	0.848848
ENSRNOG00000011798	Mapre1	55.4055	63.022	60.6623	60.1257	60.307	69.419	64.1846	60.457	0.0906977	0.22219	0.644273
ENSRNOG00000028910	Ccdc9b	55.3524	59.7464	57.9541	53.4664	52.9955	49.0564	46.4085	49.0196	-0.195313	0.00683445	0.0959239
ENSRNOG00000027357	Sox17	55.2954	48.3867	44.0484	43.2601	37.9828	51.7503	48.8757	40.6696	-0.0882705	0.469641	0.83088
ENSRNOG00000002045	Anxa3	55.2925	85.6096	95.9672	79.5317	71.167	76.0898	93.1743	90.8507	0.0685221	0.669545	0.914598
ENSRNOG00000046227	Tprg1l	55.2596	74.2711	71.0733	70.745	71.3394	74.6957	76.1585	75.0411	0.13325	0.180721	0.592349
ENSRNOG00000014621	Rab8a	55.2423	58.1167	55.8843	61.0269	49.2776	55.3896	56.2111	53.9641	-0.0977	0.165515	0.570099
ENSRNOG00000017500	Mtss1l	55.2384	60.5786	58.6385	60.0501	41.5504	47.0531	49.5109	43.918	-0.363161	8.36013e-07	8.15328e-05
ENSRNOG00000008578	Cdk16	55.2014	55.7254	55.9226	61.5019	52.7434	51.6259	56.3709	51.9464	-0.100038	0.116638	0.487441
ENSRNOG00000027487	Trim28	55.197	67.5744	64.4034	66.8664	57.3435	58.3248	58.9569	59.5389	-0.115389	0.144595	0.534208
ENSRNOG00000015233	Etfa	55.1162	61.1574	61.3195	65.4999	58.8938	65.7773	56.9668	61.3858	0.00193852	0.981151	0.997212
ENSRNOG00000018775	Cystm1	55.0918	65.8154	73.1502	64.1707	60.4676	72.4399	66.884	70.159	0.0661784	0.558171	0.876143
ENSRNOG00000000852	Prrc2a	55.0807	61.9051	58.4252	58.9073	57.4258	58.3667	61.7179	58.0898	0.0102933	0.859875	0.970317
ENSRNOG00000016723	Phpt1	55.03	66.5461	61.4315	71.9985	62.8582	60.4104	59.2174	60.9293	-0.0663781	0.502961	0.850527
ENSRNOG00000004420	Rad21	55.0156	53.6803	54.2782	51.7305	57.3211	55.1612	53.5192	55.7629	0.0500046	0.335731	0.747793
ENSRNOG00000010370	Tnip1	54.9941	50.5708	53.6914	52.817	52.8302	60.5494	53.0725	55.7101	0.0706847	0.292736	0.713652
ENSRNOG00000013469	Txndc5	54.9073	55.0709	52.7095	59.5964	49.268	50.4526	53.231	52.8147	-0.108674	0.0899984	0.43219
ENSRNOG00000048622	Sin3b	54.8635	71.812	67.6275	65.5938	59.7517	59.8762	61.2855	65.498	-0.0752232	0.439369	0.815917
ENSRNOG00000002874	AABR07065078.1	54.8203	50.1224	51.5584	48.5516	49.3042	49.1209	46.3055	46.3847	-0.0971285	0.183422	0.596337
ENSRNOG00000000465	Slc39a7	54.815	61.8362	55.7601	65.3945	51.1798	59.726	54.4546	57.1872	-0.0932473	0.275068	0.694363
ENSRNOG00000004554	Dcn	54.7597	64.0549	62.5072	44.9187	54.486	44.8408	41.1249	35.4106	-0.361043	0.0170385	0.169265
ENSRNOG00000002886	Myh10	54.7155	59.8118	59.875	47.9697	54.9325	60.9078	52.6189	58.6634	0.0334065	0.714728	0.930526
ENSRNOG00000013802	Slc25a36	54.7056	40.5045	53.6458	34.208	59.5036	49.5394	44.9109	48.2335	0.148082	0.359075	0.766115
ENSRNOG00000015085	Dmpk	54.6964	55.7122	53.2622	52.8457	47.8196	53.4212	52.0546	53.7742	-0.0612763	0.31929	0.734217
ENSRNOG00000020317	Rab5if	54.6927	63.0111	65.9675	70.296	53.1029	68.5475	65.7466	58.9931	-0.0418337	0.707691	0.926956
ENSRNOG00000018994	Psmc4	54.6763	61.1272	57.6804	63.443	49.0543	54.7365	57.0528	58.8542	-0.106617	0.215152	0.634525
ENSRNOG00000013533	Acin1	54.6551	57.7396	56.0332	55.9065	54.8317	54.3254	59.1781	56.127	0.00335288	0.949406	0.991046
ENSRNOG00000020533	Htra1	54.6481	71.3791	63.5547	66.1366	61.7739	72.0588	64.4789	68.2306	0.0618057	0.525526	0.86109
ENSRNOG00000014713	Csgalnact2	54.6294	53.8199	56.724	46.3869	56.6456	50.9157	51.875	53.6212	0.0134512	0.868415	0.972672
ENSRNOG00000008825	Ssrp1	54.5931	63.3477	55.0459	55.354	52.0517	50.7868	52.7803	55.5576	-0.110299	0.135022	0.521834
ENSRNOG00000008209	St3gal1	54.5643	50.9127	48.929	46.1565	59.6586	59.4973	53.2187	42.8577	0.10457	0.350965	0.759275
ENSRNOG00000007775	Cmpk1	54.5594	53.6656	49.7564	50.291	46.0506	51.3506	52.1101	45.0947	-0.0952228	0.204644	0.624693
ENSRNOG00000060013	RF02271	54.5558	39.1267	42.8918	36.4886	40.0424	26.09	25.8472	26.0869	-0.545885	0.00979274	0.121023
ENSRNOG00000012302	Gucy1a1	54.5358	47.6666	45.4825	46.6809	55.5675	43.1724	52.9811	57.9447	0.113106	0.290105	0.711485
ENSRNOG00000017956	Golga7	54.5231	58.0174	58.7258	52.8725	60.2767	54.5951	56.6771	57.0939	0.0313239	0.642047	0.90682
ENSRNOG00000010813	Tspan14	54.5024	47.1917	52.3348	51.3817	53.1205	52.3535	62.0926	57.0152	0.132537	0.112418	0.47875
ENSRNOG00000013743	Sec61a1	54.3866	59.1415	59.5999	60.3323	55.7198	62.852	58.4359	58.8019	0.0169439	0.795419	0.955083
ENSRNOG00000015184	Clic3	54.3663	67.6064	64.4023	51.836	65.2312	75.5387	65.1967	74.7583	0.239534	0.0260834	0.218577
ENSRNOG00000000068	Ppp2r5a	54.3587	61.8692	59.4578	60.4834	54.2667	66.3433	57.9611	55.0929	-0.0131715	0.876869	0.97531
ENSRNOG00000014670	Zmynd11	54.3565	51.449	53.0821	48.1941	51.0822	46.3074	49.563	49.386	-0.0735007	0.252709	0.673375
ENSRNOG00000047934	RGD1566359	54.2574	52.9534	53.67	46.901	53.2621	44.2302	43.9802	46.3385	-0.142347	0.162457	0.564997
ENSRNOG00000018687	Fbxw2	54.2557	58.3307	54.6598	53.273	52.9802	56.3345	54.6771	55.7409	-0.00267251	0.964473	0.994581
ENSRNOG00000013328	Rbpms	54.2499	62.6604	62.9436	57.4989	61.0028	60.1458	68.0728	60.5843	0.075371	0.358305	0.766042
ENSRNOG00000010765	Vcl	54.2439	57.9172	58.5565	52.9287	54.7226	53.3859	54.4361	48.3606	-0.0821166	0.221833	0.644102
ENSRNOG00000022196	Bmpr2	54.2238	47.0327	64.9808	44.4952	53.0226	47.8494	43.7146	42.0861	-0.171755	0.184821	0.598886
ENSRNOG00000020748	Map4	54.1637	61.9573	63.2968	54.1538	59.8388	57.2819	67.1972	59.7757	0.0661308	0.433138	0.812071
ENSRNOG00000009934	Emc3	54.1088	53.3584	53.1352	56.2051	55.7727	55.0048	51.7765	56.6451	0.0190463	0.749538	0.939878
ENSRNOG00000018647	Mrpl20	54.1049	55.9153	55.6782	61.1823	56.6896	63.1762	57.2592	57.4839	0.0506497	0.520836	0.858252
ENSRNOG00000002934	Atp1b1	54.0723	72.8046	99.4505	44.3202	76.5347	64.7426	96.0947	101.388	0.326593	0.258575	0.679536
ENSRNOG00000006148	RGD1310352	54.0295	61.4067	62.746	54.0586	55.5095	51.0952	52.782	52.9517	-0.126798	0.101222	0.456294
ENSRNOG00000019768	Ncoa4	53.9747	49.4752	51.3176	47.3056	54.398	55.2949	59.642	50.0445	0.121593	0.103274	0.460192
ENSRNOG00000011796	C1r	53.9368	69.3416	64.0217	76.542	61.5617	61.1587	64.7139	60.4789	-0.0877857	0.408405	0.796882
ENSRNOG00000011913	Cp	53.9123	54.7173	49.2009	59.9723	72.8043	54.909	56.6694	56.7941	0.150089	0.169065	0.575589
ENSRNOG00000017635	Inpp5a	53.8388	58.9577	57.2108	54.5292	44.6789	46.5259	49.1248	48.0514	-0.25085	5.97929e-05	0.00283468
ENSRNOG00000041870	Mir1893	53.779	49.5894	46.8589	43.2752	59.2084	57.772	45.5027	42.4304	0.0870281	0.663245	0.913172
ENSRNOG00000023910	Man2b1	53.7452	53.6923	49.1299	54.9433	49.3466	49.7489	49.7799	45.9971	-0.115686	0.0598311	0.351252
ENSRNOG00000013356	Snapin	53.6057	50.6806	51.54	52.3551	54.281	52.9346	53.0482	56.322	0.0609423	0.300914	0.720833
ENSRNOG00000012658	Pdlim3	53.4748	58.35	57.4794	60.0972	40.8482	47.52	38.4698	42.8321	-0.432356	3.56236e-07	3.84163e-05
ENSRNOG00000027514	Ube2m	53.4365	61.3416	60.5035	62.6828	50.403	60.4386	58.0254	55.1422	-0.0850826	0.315977	0.732169
ENSRNOG00000012237	Rdx	53.4336	48.7779	60.3685	49.1479	62.1483	57.7459	53.8847	55.2645	0.11704	0.205035	0.624926
ENSRNOG00000019892	Lrrfip1	53.4317	44.2198	48.2729	44.495	50.8707	49.1476	51.054	44.9626	0.0454457	0.582361	0.885527
ENSRNOG00000014623	Smurf2	53.3852	53.6222	51.7531	47.7643	40.0086	40.9491	45.002	39.4155	-0.317843	4.84987e-06	0.000359881
ENSRNOG00000021095	Fxyd3	53.3268	43.203	61.2598	58.2369	48.8047	51.4024	42.8678	45.0172	-0.194873	0.13735	0.523766
ENSRNOG00000018457	Ptpa	53.3078	56.5545	51.2992	60.1257	51.2838	53.5684	49.8892	53.1436	-0.0875847	0.219389	0.640589
ENSRNOG00000054047	RF00004	53.2638	43.5803	61.4638	48.8974	41.7554	41.8733	50.8715	29.9232	-0.329923	0.14086	0.528745
ENSRNOG00000059270	AC119015.4	53.2483	53.5903	57.0517	61.3629	51.7887	58.7769	45.3305	52.1065	-0.111339	0.349081	0.758595
ENSRNOG00000015732	Bcl2l2	53.187	56.0093	54.8333	52.1867	51.9817	49.7427	51.874	50.2885	-0.0821921	0.116367	0.486654
ENSRNOG00000009992	Rabggtb	53.1868	52.1474	49.5125	61.2184	47.8087	48.1289	50.5248	55.11	-0.0971373	0.293084	0.713764
ENSRNOG00000046257	Ctdspl	53.1816	64.5492	62.6766	51.6615	69.8244	62.6901	70.2278	72.777	0.250294	0.00970686	0.120668
ENSRNOG00000013415	Ptpn18	53.1619	42.677	58.8922	56.3054	35.7281	36.2945	28.6197	38.0789	-0.600933	3.0872e-06	0.000246211
ENSRNOG00000059215	Pqlc1	53.1216	58.3991	55.0578	59.1893	44.6674	48.2397	56.1454	50.5669	-0.175447	0.0437422	0.297931
ENSRNOG00000055562	Dkc1	53.0741	61.0693	55.0202	66.5185	47.6603	52.2636	57.6743	57.065	-0.132484	0.187238	0.601693
ENSRNOG00000042037	Smim7	53.0724	57.5045	57.4152	61.3583	51.6218	57.647	52.0454	55.0556	-0.0816535	0.28167	0.703507
ENSRNOG00000010252	Hexa	52.9961	54.9148	58.5361	60.4667	51.6105	64.9993	55.9597	53.3993	-0.00346178	0.969858	0.995137
ENSRNOG00000020060	Atf5	52.9943	78.1004	71.9696	73.5307	80.6326	82.6456	86.3009	87.0934	0.284908	0.017413	0.171222
ENSRNOG00000036742	Uqcrc2	52.894	46.3843	45.1599	46.9798	49.0352	48.0516	46.5429	45.5877	-0.0127872	0.858749	0.970317
ENSRNOG00000003666	Jchain	52.873	43.16	35.5551	55.0536	29.008	37.1783	36.262	49.3205	-0.293504	0.120337	0.495246
ENSRNOG00000000704	Cmklr1	52.7271	59.9764	53.139	53.9284	52.4019	45.5846	55.5573	52.4122	-0.0913811	0.280066	0.70179
ENSRNOG00000005480	Ybx3	52.7099	67.1773	57.1945	64.0421	51.8642	61.59	80.8791	61.4211	0.0867117	0.529686	0.863352
ENSRNOG00000012811	Spint1	52.7052	55.6817	56.7097	49.6207	54.7607	59.4142	56.8551	49.1749	0.0388442	0.632348	0.903497
ENSRNOG00000007740	Tacstd2	52.7011	64.2675	57.3662	46.0601	52.2585	72.7839	53.898	55.6168	0.0921396	0.497894	0.847634
ENSRNOG00000010117	Eif3a	52.6929	55.4768	55.5459	54.0854	55.0827	51.1314	54.4682	54.477	-0.0149029	0.778277	0.948234
ENSRNOG00000033498	Cib1	52.6672	61.1327	60.0303	63.6876	59.2001	60.7377	65.9437	63.1026	0.0692259	0.415351	0.800956
ENSRNOG00000005614	Txn2	52.63	61.7469	57.6374	61.6381	56.0071	61.2225	66.1868	66.9083	0.101289	0.267234	0.687763
ENSRNOG00000020480	Fads1	52.6223	54.314	47.6662	41.0677	54.0118	63.9484	56.6099	62.3439	0.279074	0.00743566	0.101442
ENSRNOG00000038372	Ndufs2	52.6163	62.2667	59.1328	64.6589	55.5547	54.8478	55.9613	58.9268	-0.0813334	0.322593	0.736366
ENSRNOG00000014797	Tmbim1	52.6005	58.1512	59.738	56.0534	52.3232	56.9314	56.4751	58.0577	-0.0150083	0.82306	0.962155
ENSRNOG00000014270	Rer1	52.5883	58.3772	56.7077	61.6971	52.4713	59.3205	56.5669	52.4206	-0.0533666	0.505025	0.851123
ENSRNOG00000000488	Hmga1	52.5483	63.0938	45.5076	56.0632	40.4469	55.5367	47.6399	45.1387	-0.201765	0.161298	0.563167
ENSRNOG00000026109	Prmt1	52.5383	60.4168	54.3322	60.3472	49.1532	53.7162	55.4052	59.0455	-0.064891	0.469643	0.83088
ENSRNOG00000053725	Usf2	52.4838	50.9782	52.6302	52.8148	48.3734	54.6516	54.5348	54.1056	0.0223387	0.732711	0.935842
ENSRNOG00000001592	Cct8	52.4347	56.8526	58.1412	60.8784	51.2244	55.9439	56.7109	54.4619	-0.0620692	0.377069	0.777528
ENSRNOG00000024629	Hadha	52.3673	55.878	52.7719	55.8375	52.5103	54.2966	54.1782	49.1286	-0.0434807	0.469969	0.831007
ENSRNOG00000009990	Zranb2	52.3577	45.838	49.5394	52.6348	45.6953	45.2683	42.3097	47.5578	-0.144068	0.0486046	0.315496
ENSRNOG00000016538	Itga8	52.324	52.0727	58.1482	45.5036	51.9649	42.3103	47.8477	59.5189	-0.0415096	0.726633	0.933933
ENSRNOG00000018164	Spcs2	52.2471	54.7521	55.5551	56.9883	52.8484	58.4141	52.6798	53.2151	-0.0131176	0.833671	0.966295
ENSRNOG00000001346	Cops6	52.2418	61.2885	54.6344	59.5797	50.2276	59.0002	57.9082	59.0874	-0.00781999	0.930201	0.987193
ENSRNOG00000012808	Tmem259	52.2331	59.9095	56.3833	63.3815	47.9559	52.0559	58.0431	51.9114	-0.141387	0.111833	0.477404
ENSRNOG00000017074	Rab28	52.1932	58.4269	61.9397	55.4207	54.5061	58.2591	54.4105	59.1248	-0.00796596	0.918121	0.985203
ENSRNOG00000022153	Tmem134	52.1917	69.8816	67.0534	72.1981	55.5644	63.3013	60.8168	64.0872	-0.0987851	0.388712	0.786259
ENSRNOG00000033740	Lurap1l	52.1372	58.662	65.1913	47.0584	60.8926	64.2294	71.8339	64.7904	0.233334	0.0386637	0.275636
ENSRNOG00000050401	Vbp1	52.1257	57.3301	51.054	52.8348	60.2011	55.613	67.8283	63.0325	0.211198	0.0140073	0.15026
ENSRNOG00000000990	Pdap1	52.1148	55.3955	58.8205	59.7675	54.7484	57.8096	59.6813	61.3605	0.0496807	0.50688	0.852271
ENSRNOG00000054251	Clec7a	52.092	42.7902	44.8394	41.4898	54.278	67.0045	72.8208	48.0582	0.421004	0.00191882	0.0412662
ENSRNOG00000004255	Usf1	52.0899	51.8501	52.7343	60.342	53.4021	55.0766	60.5601	52.6642	0.0331062	0.684477	0.920419
ENSRNOG00000005610	Yipf4	52.0643	51.4867	50.7132	53.934	53.4932	57.7723	55.1261	51.7348	0.0698856	0.251888	0.672765
ENSRNOG00000006052	Sulf2	52.0434	59.347	66.1888	48.1143	63.8041	81.7103	60.8883	57.5535	0.22819	0.0891138	0.430485
ENSRNOG00000018186	Lamtor5	52.0143	56.086	56.3321	59.543	48.8261	52.8643	51.3726	52.6412	-0.120678	0.109488	0.47295
ENSRNOG00000003515	Ephx1	51.9554	65.8386	73.3013	61.4837	75.115	59.7732	62.2819	77.8483	0.125715	0.334644	0.747168
ENSRNOG00000008680	Loxl1	51.9173	44.4062	31.1341	55.262	57.5358	59.1152	43.9959	54.0441	0.236195	0.158753	0.559571
ENSRNOG00000002873	Fam183a	51.8444	54.5965	61.2353	53.3364	74.178	63.2549	53.9841	79.452	0.297318	0.0265671	0.220107
ENSRNOG00000031387	Dazap1	51.7921	50.2195	48.4685	50.0451	51.7294	50.2047	55.6243	48.2137	0.0397744	0.559008	0.87649
ENSRNOG00000020683	Hnrnpul1	51.7826	49.0775	50.9983	48.1479	51.4693	49.6977	52.3096	49.4874	0.0244448	0.641484	0.906759
ENSRNOG00000012778	Magoh	51.7746	63.2063	62.641	69.1564	55.0107	66.8462	57.186	54.3152	-0.0793912	0.490112	0.844065
ENSRNOG00000018194	Srrm1	51.7574	47.0954	46.8405	45.3237	46.836	44.9522	48.7174	45.875	-0.0320403	0.612373	0.895104
ENSRNOG00000008277	Bag1	51.725	56.6411	54.3212	62.257	54.2693	61.0741	59.5057	59.0844	0.0585366	0.474996	0.833553
ENSRNOG00000017231	Adam9	51.7098	50.1815	52.383	48.9571	46.4498	44.9761	41.5556	44.7077	-0.190309	0.0017844	0.0389678
ENSRNOG00000017912	Atp2a3	51.7079	38.2777	50.5705	57.0724	38.8036	35.6931	34.5893	42.9355	-0.374631	0.00322868	0.0578822
ENSRNOG00000018671	Commd4	51.6905	47.7487	51.3601	53.7285	43.989	48.0964	48.0989	52.0006	-0.0855937	0.296061	0.717432
ENSRNOG00000025940	Mettl9	51.6789	54.056	50.1152	52.1579	46.9528	52.2518	53.8705	53.4817	-0.00752285	0.915809	0.984693
ENSRNOG00000018325	Cnppd1	51.6644	57.0777	57.8655	57.7116	55.7383	59.1061	65.1232	57.7539	0.0857781	0.252197	0.673127
ENSRNOG00000003289	Lap3	51.6608	51.2973	46.5508	48.2136	49.7574	66.3263	53.8087	50.9043	0.162	0.112314	0.478617
ENSRNOG00000000186	Tst	51.6316	68.243	67.184	63.3302	54.0537	62.0975	59.0919	63.099	-0.0693098	0.517946	0.855728
ENSRNOG00000014548	Nedd9	51.5629	50.0371	40.4361	43.0521	42.2885	67.9225	44.7957	37.8509	0.0616046	0.714669	0.93052
ENSRNOG00000004147	Abca8a	51.5506	39.1235	39.4571	39.2206	57.4509	39.2779	38.1176	45.6062	0.0957355	0.51268	0.854181
ENSRNOG00000009066	Thra	51.5382	45.9566	36.5817	40.5669	48.2171	43.6684	45.0076	38.7979	0.0118001	0.919487	0.985262
ENSRNOG00000008065	Wwc1	51.495	49.5735	54.9092	45.9981	53.0597	55.1847	43.5917	46.7325	-0.021389	0.825005	0.962732
ENSRNOG00000020427	Borcs8	51.4699	51.6537	49.7335	54.1392	54.4528	62.9157	56.6954	64.1392	0.20623	0.0389062	0.276672
ENSRNOG00000017621	Spns1	51.4509	52.3045	53.9843	43.6798	43.3827	41.3343	43.9885	42.9583	-0.227519	0.00577601	0.0857956
ENSRNOG00000025209	Plxnd1	51.3892	40.3389	31.2733	37.528	28.1737	30.7453	33.7735	26.2551	-0.429334	0.00275649	0.0525643
ENSRNOG00000005039	Tfpi	51.3757	23.5398	24.1496	33.4258	33.1711	24.2954	32.5017	27.0348	-0.174767	0.429781	0.809431
ENSRNOG00000004755	Commd9	51.3189	53.9549	54.6198	45.8645	56.6602	61.9192	62.0925	58.0003	0.216901	0.00779943	0.104566
ENSRNOG00000061857	Mgst2	51.3121	45.9706	53.0605	45.1653	61.8553	62.5646	65.8532	49.0403	0.295338	0.015798	0.162057
ENSRNOG00000018818	Txnl1	51.2925	62.7958	60.1536	62.3186	54.3558	58.9173	53.5776	53.3461	-0.101871	0.242606	0.664164
ENSRNOG00000013541	Sh2d4a	51.2667	52.9584	49.363	48.4127	51.6131	64.3139	47.9577	43.5217	0.0405684	0.726995	0.933958
ENSRNOG00000004312	Tmbim4	51.2331	55.2995	55.2467	55.7355	44.5613	50.627	46.9338	45.5396	-0.210881	0.0058554	0.086523
ENSRNOG00000006094	Cd44	51.2315	37.2835	38.602	40.6958	46.3983	46.4849	42.4738	38.1897	0.0521091	0.650018	0.910228
ENSRNOG00000012957	Sh3glb1	51.2193	50.6291	54.4841	50.8559	54.162	53.4084	55.7746	49.1303	0.039058	0.541148	0.868613
ENSRNOG00000007998	Ssb	51.2076	47.7123	48.7046	50.9366	47.0121	51.7246	46.892	45.662	-0.0502951	0.454469	0.824518
ENSRNOG00000010789	Dusp7	51.1968	52.2301	48.0182	44.2187	63.7941	53.1354	64.2985	58.132	0.293684	0.00104711	0.0269955
ENSRNOG00000010286	Cast	51.1899	46.1384	49.3524	43.6136	52.7355	51.5849	51.8438	47.7692	0.103185	0.144714	0.534208
ENSRNOG00000006623	Cd302	51.1713	45.8458	40.8742	41.6433	49.8198	61.8126	52.8353	46.7704	0.237988	0.0348026	0.259378
ENSRNOG00000016050	Fgfr1	51.16	50.9413	52.8762	50.3128	47.2079	45.437	44.5601	43.2696	-0.182981	0.000661505	0.0192332
ENSRNOG00000020464	Mrpl54	51.1384	62.1243	62.7994	72.3911	60.2334	69.094	59.931	66.8449	0.0454395	0.700715	0.925555
ENSRNOG00000019014	Ndst1	51.1267	53.6672	57.7622	39.023	68.9356	57.1677	71.0637	63.2748	0.372532	0.00320461	0.0575345
ENSRNOG00000008144	Irf1	51.088	48.7709	46.082	59.2332	34.0904	46.1494	47.5156	41.6488	-0.27375	0.0251475	0.213848
ENSRNOG00000005690	Lmcd1	51.0516	44.5478	29.1295	43.4298	24.7359	28.9753	23.3119	19.2705	-0.80141	4.09763e-06	0.000308582
ENSRNOG00000004009	Xpnpep2	51.0498	64.9848	54.9131	52.3294	44.169	34.078	41.6805	43.6983	-0.445749	8.65668e-05	0.00380783
ENSRNOG00000020615	Nap1l4	51.0298	57.1158	55.2199	56.5594	57.7635	53.8867	57.2123	58.108	0.0475842	0.465992	0.82862
ENSRNOG00000053456	Lage3	50.9789	56.1961	56.174	59.8065	53.06	60.4116	50.9781	58.0635	-0.00168358	0.985394	0.997324
ENSRNOG00000014419	Brd7	50.8781	48.0937	48.3657	47.8928	43.1814	45.8124	45.0249	42.3077	-0.143531	0.0114276	0.133768
ENSRNOG00000018985	Grk2	50.8764	53.3545	51.7269	54.9742	46.6966	52.921	49.7674	46.0273	-0.107932	0.11257	0.479228
ENSRNOG00000060550	Epn2	50.8618	50.4384	51.4018	44.15	55.6694	54.2597	54.3741	54.7721	0.157542	0.018411	0.176173
ENSRNOG00000010780	Dlc1	50.8573	53.3615	44.1387	43.1059	41.4831	38.4942	41.4837	38.2984	-0.258309	0.00285758	0.0538304
ENSRNOG00000033372	Klhl24	50.8006	48.2986	51.7927	36.0325	52.6315	61.1331	46.0079	50.0542	0.170133	0.201598	0.620277
ENSRNOG00000007136	Anxa7	50.7662	49.3241	51.4604	51.7813	53.6046	59.9108	57.5912	54.412	0.152531	0.0134808	0.147371
ENSRNOG00000055082	Maz	50.7547	53.5303	53.6275	51.1328	45.8652	49.8483	51.8664	49.323	-0.0838501	0.208328	0.626085
ENSRNOG00000020102	Sirt2	50.7354	53.2344	52.8306	49.0294	48.7836	53.4196	57.4745	52.3354	0.0452589	0.525084	0.86109
ENSRNOG00000030418	Tmem47	50.7198	47.1055	46.3128	44.2178	42.2547	34.46	31.1845	37.2827	-0.371978	0.000265148	0.00931861
ENSRNOG00000001494	Napa	50.6979	52.933	52.2329	53.5488	47.2494	50.8167	51.1028	55.1503	-0.0325783	0.644897	0.908048
ENSRNOG00000016248	Sox18	50.6932	42.5698	49.2387	65.2549	35.99	37.2417	56.477	55.5583	-0.161925	0.369983	0.77431
ENSRNOG00000002244	Pdgfra	50.649	41.155	36.8844	34.7542	56.9587	44.8273	50.9792	38.4155	0.229411	0.115141	0.484263
ENSRNOG00000008797	Tmpo	50.6143	47.1757	51.8336	47.4806	49.326	48.2916	58.6217	51.2834	0.0773664	0.334977	0.747229
ENSRNOG00000019648	AABR07068316.1	50.5988	39.0274	37.398	42.2573	37.5385	34.4975	37.8284	37.1164	-0.200166	0.0436466	0.297736
ENSRNOG00000034161	Cox6b1	50.5734	52.3908	52.7112	54.8508	55.6493	54.9264	57.042	53.9728	0.0750784	0.460324	0.826114
ENSRNOG00000055314	Msrb1	50.5582	54.9421	51.5695	67.3729	53.4094	63.6552	55.9949	65.4611	0.090299	0.449494	0.821878
ENSRNOG00000002632	Naca	50.5473	49.6978	51.2699	51.8842	51.2546	56.3165	58.4532	56.5842	0.133139	0.0218755	0.196692
ENSRNOG00000001862	Ube2l3	50.5091	53.8325	51.5624	55.0566	53.192	58.1706	54.7768	52.408	0.0532097	0.391792	0.788072
ENSRNOG00000055583	Ttyh3	50.5027	47.683	47.9299	46.5759	39.0893	46.6766	44.5711	43.9809	-0.14133	0.0441206	0.299287
ENSRNOG00000019529	Btbd1	50.4995	51.3957	50.4161	48.8865	48.9503	49.9768	53.6055	48.4732	0.00118176	0.983357	0.997324
ENSRNOG00000014330	Pcmt1	50.4911	58.6766	62.3264	55.513	59.7123	56.8344	51.8544	55.0913	-0.0205009	0.824673	0.962732
ENSRNOG00000014171	Tnfsf13	50.488	40.6658	37.9811	41.7878	36.2333	45.6488	40.1306	38.9828	-0.0823264	0.455497	0.824991
ENSRNOG00000019552	Lsm7	50.4382	52.4799	57.8112	62.9834	40.6168	51.7636	43.2946	46.9082	-0.289977	0.0135133	0.147557
ENSRNOG00000060694	Adam17	50.4305	45.8442	43.2284	44.1788	48.6	57.8519	45.2137	36.1499	0.0347022	0.790087	0.95341
ENSRNOG00000018343	Isca1	50.4072	56.5235	51.8743	51.5891	56.1954	58.6692	60.7939	60.877	0.171002	0.0102453	0.124414
ENSRNOG00000056024	Bnip2	50.3983	51.3066	56.6026	49.4219	58.3007	56.5302	52.0073	48.8864	0.057252	0.492736	0.845872
ENSRNOG00000006001	Luc7l2	50.3965	45.2314	43.9261	46.0587	45.3411	43.8125	42.6591	44.053	-0.0740393	0.251437	0.6724
ENSRNOG00000008981	Pdcd6ip	50.3495	47.876	52.2172	46.0862	51.771	53.659	50.6793	47.1597	0.0516675	0.442577	0.817032
ENSRNOG00000032204	Uqcrb	50.342	50.8352	46.4393	52.2843	49.8901	58.3839	58.9987	52.517	0.138798	0.148535	0.539485
ENSRNOG00000000697	Coro1c	50.3292	52.9435	50.9035	53.9739	50.9385	54.4322	54.5266	51.6223	0.0254921	0.643607	0.90773
ENSRNOG00000055984	Adrm1	50.314	60.0774	58.2908	63.4546	52.0645	50.2571	58.3437	57.0933	-0.0903942	0.344422	0.755262
ENSRNOG00000031312	Tnfrsf1a	50.2728	48.216	45.0587	56.4529	44.3524	46.078	51.7626	46.0505	-0.0847961	0.347391	0.757792
ENSRNOG00000016346	Prkcd	50.272	47.2034	38.8903	46.7172	38.4179	53.6978	42.2117	39.4557	-0.0724023	0.560035	0.876762
ENSRNOG00000035591	Mir126a	50.2566	25.5792	26.5648	59.5742	22.6742	25.1358	29.6869	27.7726	-0.615593	0.0451389	0.302676
ENSRNOG00000012641	Sfr1	50.2339	62.2887	56.4854	56.0994	68.272	61.2888	75.6654	67.7132	0.279544	0.00343999	0.060526
ENSRNOG00000018212	Abhd17a	50.1841	60.0594	54.1149	58.3382	57.2843	59.6555	62.2679	62.3758	0.118959	0.137508	0.523766
ENSRNOG00000001889	Comt	50.1635	62.6166	55.175	46.7015	50.6983	80.5867	56.3745	50.6171	0.152437	0.338565	0.750719
ENSRNOG00000049681	AABR07031491.2	50.119	45.0785	48.1957	42.5312	48.1808	42.0689	48.4487	50.8983	0.0321217	0.71527	0.930568
novel.1283	-	50.1103	38.6717	39.5254	63.4875	88.9658	77.8349	78.1013	84.6013	0.78432	1.78486e-07	2.05826e-05
ENSRNOG00000014051	Pgrmc2	50.0848	66.0079	62.3384	58.1368	55.7987	55.4405	63.2136	59.0596	-0.0170105	0.864703	0.971817
ENSRNOG00000050655	P4ha1	50.0571	44.0722	62.9207	46.0623	46.1334	53.023	56.0255	41.7178	-0.0421689	0.754005	0.942005
ENSRNOG00000013545	Polr2e	49.9448	60.3583	55.5789	58.2719	52.9332	56.7305	62.3413	59.1573	0.0460431	0.599736	0.892454
ENSRNOG00000054560	Sh2d3c	49.9068	55.7986	55.7357	50.73	58.5202	43.766	72.1189	67.7463	0.193674	0.174513	0.584001
ENSRNOG00000005355	Ncstn	49.8582	48.5147	47.7556	49.1837	48.7711	45.965	46.7888	47.3743	-0.0450998	0.377189	0.777662
ENSRNOG00000002176	Nectin3	49.8396	49.9971	49.5732	42.3718	49.0089	60.0484	42.5457	45.582	0.0431922	0.714458	0.930387
ENSRNOG00000030633	Lmf2	49.8102	47.7208	47.3975	49.8941	41.4051	45.4084	41.4648	41.6138	-0.194244	0.000965355	0.0253473
ENSRNOG00000008459	Anapc13	49.7917	53.8247	61.5358	66.4724	61.1627	61.4712	61.0439	61.6969	0.0851819	0.417932	0.802389
ENSRNOG00000001479	Gtf2i	49.7848	52.6824	50.1809	49.5365	49.8143	50.3245	49.2014	49.3185	-0.0227403	0.622403	0.89928
ENSRNOG00000004275	Egfl6	49.7695	47.8848	43.5587	49.8245	52.1568	41.6725	50.2838	50.0362	0.026404	0.772479	0.945774
ENSRNOG00000030126	Clk3	49.7545	53.5374	54.2826	56.2642	50.703	52.3448	56.4661	53.4735	-0.00365224	0.957562	0.993397
ENSRNOG00000024568	Ndufs7	49.7262	59.2051	54.617	59.4718	44.4173	51.1471	54.2888	57.5387	-0.102749	0.332646	0.744863
ENSRNOG00000009080	Atp6v1d	49.7221	58.8443	58.094	51.55	56.5443	64.218	52.3664	56.0192	0.0728329	0.445058	0.818393
ENSRNOG00000017758	LOC361985	49.7109	54.0759	52.1936	53.9959	54.1613	55.7438	52.6562	54.1209	0.0473374	0.436995	0.813694
ENSRNOG00000023850	Tbrg1	49.7047	51.5518	53.6016	52.4402	53.9848	54.9008	52.8754	54.1594	0.0614692	0.292325	0.713137
ENSRNOG00000019282	Ubqln1	49.6893	52.1207	57.1269	52.3802	52.5394	53.2926	56.3843	48.8727	0.000871823	0.990296	0.998555
ENSRNOG00000048277	AABR07035787.1	49.6251	54.2256	51.5334	56.3385	45.0198	46.9116	48.5542	49.0792	-0.157499	0.027056	0.222645
ENSRNOG00000003495	Prpf8	49.6047	41.7408	43.1133	40.6444	47.1839	41.1485	41.5679	42.0572	-0.0225762	0.789488	0.952913
ENSRNOG00000012390	Npw	49.5962	62.6481	63.9898	67.3658	61.8677	79.8601	69.4592	67.6485	0.196277	0.105835	0.465178
ENSRNOG00000019152	Trpc4ap	49.5939	52.785	52.2903	53.2862	53.1449	50.314	55.9534	55.1028	0.047273	0.441962	0.816628
ENSRNOG00000019211	Olfml3	49.5478	50.571	38.4683	62.1991	45.2232	41.6166	52.9916	59.1239	-0.00999287	0.949056	0.99103
ENSRNOG00000012865	Parp3	49.5318	52.1813	51.4728	44.4198	44.2151	62.4302	54.6828	43.7925	0.0560946	0.651429	0.910297
ENSRNOG00000010584	Tmem123	49.5285	52.9375	48.6052	53.3849	40.7269	49.815	45.7701	47.6555	-0.149632	0.0631221	0.361755
novel.180	-	49.5006	68.2002	76.061	53.9945	94.2282	51.4622	100.609	89.165	0.43994	0.029707	0.23483
ENSRNOG00000047019	Bbip1	49.4904	50.9655	46.2082	49.5251	57.3198	52.1391	49.0166	59.1335	0.152069	0.226757	0.647803
ENSRNOG00000004629	Fkbp3	49.4527	58.1207	54.2281	54.1699	50.5483	56.4421	54.9199	57.4159	0.0240786	0.76546	0.944416
ENSRNOG00000001849	Mapk1	49.4179	48.9657	51.6167	48.2075	50.3345	51.7525	49.2654	48.4141	0.0145971	0.808857	0.957815
ENSRNOG00000011592	Lrp10	49.3747	56.5882	53.5623	51.2944	52.3711	58.8246	59.4547	52.5087	0.0840989	0.270894	0.691066
ENSRNOG00000002705	Vps4b	49.3501	45.2625	43.6705	45.6208	48.4115	48.7856	44.1644	46.3823	0.0334419	0.612627	0.89515
ENSRNOG00000008927	Hbp1	49.3451	42.5607	46.2336	41.6028	50.5692	49.9369	54.0337	52.4712	0.207798	0.00524633	0.0806251
ENSRNOG00000012035	Rnf181	49.3329	54.5905	54.3883	54.259	54.2958	56.4202	56.1528	56.7345	0.0750371	0.228715	0.650145
ENSRNOG00000018778	Cadm1	49.2994	44.3013	49.5808	37.144	52.0402	44.247	50.8057	48.3276	0.119596	0.267255	0.687763
ENSRNOG00000017197	Pdgfb	49.2622	54.3348	53.2405	54.6467	54.5033	73.619	59.6701	53.3005	0.191187	0.0802308	0.410496
ENSRNOG00000060753	Esyt1	49.2581	48.5295	45.3031	52.6458	45.3858	49.0105	46.9685	45.3379	-0.0654417	0.323995	0.737124
ENSRNOG00000015450	Ppp1r16a	49.2565	48.7256	46.0991	41.3347	48.1207	47.5151	49.924	48.6337	0.0699194	0.339964	0.751346
ENSRNOG00000017914	Cavin3	49.2424	64.0326	70.6822	69.6035	76.666	85.4487	92.7338	96.7574	0.473761	0.000224248	0.00819537
ENSRNOG00000003131	Traf7	49.2331	50.9615	44.73	48.5257	44.5178	45.6341	45.1905	46.5374	-0.0863097	0.167193	0.57213
ENSRNOG00000016810	Stmn1	49.2214	58.3309	58.8487	63.1011	65.6142	64.7678	52.0512	74.2452	0.164484	0.181159	0.592989
ENSRNOG00000051620	Tspan9	49.2048	53.7454	49.0501	50.6333	49.9147	51.3267	57.2249	52.6021	0.061209	0.360069	0.766724
ENSRNOG00000005264	Sav1	49.1656	49.0552	46.5722	44.2174	46.2601	52.1111	41.19	46.996	-0.0154696	0.858733	0.970317
ENSRNOG00000019403	Afap1l1	49.1611	54.3439	55.4643	47.9669	50.2649	54.6562	57.9052	48.6709	0.0337251	0.687568	0.92188
ENSRNOG00000020393	Rhog	49.1606	48.1009	51.8165	51.6577	43.0159	51.7441	53.1219	50.0456	-0.0173618	0.831419	0.965754
ENSRNOG00000003232	Slc9a3r1	49.107	60.9664	56.1038	63.4866	57.6774	63.0512	63.4664	61.1739	0.0969494	0.300946	0.720833
ENSRNOG00000017446	Ndufs8	49.1036	59.6723	60.5325	65.6492	55.2603	60.5365	55.1742	56.2367	-0.0470625	0.647538	0.909064
ENSRNOG00000024213	Golim4	49.069	41.8305	48.519	40.6056	53.146	42.7773	44.7974	42.4452	0.0285606	0.784606	0.950027
ENSRNOG00000019555	Arap1	49.0444	46.3546	41.9917	50.7354	46.4644	45.311	46.5443	46.8877	-0.0194577	0.785531	0.95049
ENSRNOG00000014637	Atxn10	48.9871	54.2917	53.1538	54.1596	52.0781	57.2334	52.1145	52.1862	0.0226435	0.73929	0.9378
ENSRNOG00000014096	AABR07031756.1	48.9739	43.3279	43.5425	39.9442	43.6998	42.7362	41.0999	42.5074	-0.0442905	0.547958	0.871577
ENSRNOG00000013340	Twsg1	48.9408	40.6333	44.0738	35.726	46.1398	46.5542	44.2807	47.0175	0.123308	0.206816	0.625197
ENSRNOG00000019018	Plat	48.9161	56.9047	61.1776	51.9984	68.3293	44.5915	90.4142	65.7688	0.299777	0.092197	0.437631
ENSRNOG00000011667	Fastk	48.9048	57.5848	48.6328	56	43.8116	45.1939	49.6665	48.5481	-0.171616	0.0518266	0.327481
ENSRNOG00000018309	Chd4	48.8902	47.7815	50.5108	46.3009	48.9057	46.393	46.8873	42.5016	-0.064266	0.311571	0.72916
ENSRNOG00000017021	Galnt18	48.8673	67.2675	60.3405	44.4377	57.1505	55.2089	57.8124	58.2547	0.050536	0.691501	0.923131
ENSRNOG00000048282	Mpnd	48.867	47.2125	47.078	52.7734	41.8802	46.1382	49.1022	55.0547	-0.0244593	0.803598	0.956473
ENSRNOG00000008593	Ryk	48.7961	53.0823	56.3723	50.5844	53.8863	59.0141	52.2054	51.8158	0.0573603	0.455646	0.825095
ENSRNOG00000007845	Supt4h1	48.7734	49.4191	48.8014	51.8537	49.2058	54.6049	54.4725	54.7336	0.10209	0.148347	0.539146
ENSRNOG00000029778	Maob	48.7611	37.5836	37.2924	37.1054	31.5665	29.3285	26.5038	31.9702	-0.424778	0.000175761	0.00680208
ENSRNOG00000006025	Lamb3	48.749	58.3475	49.8044	42.9707	47.402	48.8726	47.1066	46.2191	-0.0736385	0.439766	0.816064
ENSRNOG00000029670	RGD1564606	48.7387	25.3422	31.9208	53.4909	23.1861	39.463	23.4745	21.6006	-0.561786	0.0330805	0.250703
ENSRNOG00000007316	Idh3B	48.7352	48.2529	48.9524	48.5863	48.1495	49.1055	48.8473	51.7385	0.0278602	0.635736	0.904408
ENSRNOG00000011782	Got2	48.7308	53.6067	51.1807	52.9006	46.29	50.7126	50.5105	53.8498	-0.0331918	0.641808	0.90682
ENSRNOG00000012495	Podxl	48.6853	47.7934	47.7574	42.7884	54.7368	59.3205	60.5385	60.0881	0.33064	6.43709e-07	6.46246e-05
ENSRNOG00000013712	Tex261	48.6655	55.7734	54.6541	51.0661	50.6769	52.9884	52.1637	51.2577	-0.0197028	0.788427	0.95244
ENSRNOG00000000569	Vsir	48.6262	43.3113	40.9758	53.9462	36.9959	42.1641	51.4862	42.3214	-0.108682	0.378671	0.778689
ENSRNOG00000019425	Gabarapl2	48.6259	49.4094	52.4338	46.0906	50.6246	51.5452	52.7067	52.9377	0.0836004	0.203067	0.622776
ENSRNOG00000002969	Itpkb	48.611	47.9877	51.3205	36.7949	45.7479	47.6997	51.6881	42.6092	0.0262245	0.816306	0.959493
ENSRNOG00000015019	Spg21	48.5767	50.2101	48.4493	49.3515	50.3328	57.2251	55.1273	48.7085	0.107038	0.138355	0.525275
ENSRNOG00000015239	Ginm1	48.5402	50.6428	51.2581	49.6263	57.0097	44.9182	45.0863	47.1884	-0.0403412	0.673112	0.916545
ENSRNOG00000023322	Ostc	48.4866	55.3967	58.6515	59.977	51.1519	62.7249	53.2377	53.6196	-0.00944869	0.925504	0.985811
ENSRNOG00000014097	Psmd7	48.4364	56.0544	52.89	55.3146	46.6083	55.0282	56.065	55.0739	0.0025824	0.976556	0.996372
ENSRNOG00000020271	Tial1	48.4317	40.8691	43.0721	41.6387	39.4925	36.5601	41.9691	38.6279	-0.147591	0.0737223	0.393439
ENSRNOG00000008356	Myo5c	48.4004	44.3464	42.311	33.8228	51.1035	44.5133	50.3476	41.6221	0.154627	0.191829	0.609438
ENSRNOG00000020474	Pin1	48.3936	54.6812	51.2715	55.8608	55.961	54.1901	53.3742	57.1091	0.0711786	0.358665	0.766042
ENSRNOG00000017352	Ctdnep1	48.3658	59.1205	49.0501	56.1258	46.9014	56.7682	55.7548	55.4216	0.0165378	0.868846	0.972672
ENSRNOG00000001239	Ddt	48.348	63.5436	66.4707	52.8186	49.6522	58.7826	60.3127	56.178	-0.0377582	0.754289	0.942005
ENSRNOG00000020892	Dpf2	48.3118	54.3716	55.9259	54.9625	49.2702	50.1292	56.6931	53.1397	-0.0273943	0.726907	0.933933
ENSRNOG00000010732	Sap18	48.3079	56.3973	58.1256	59.695	53.3083	58.4868	57.0428	60.1905	0.0432926	0.642083	0.90682
ENSRNOG00000025792	Crk	48.2956	48.9078	52.0728	46.9303	54.6904	46.1198	50.1921	48.2493	0.0248985	0.757195	0.942192
ENSRNOG00000017781	Dnajc7	48.2942	51.9131	49.4531	50.305	52.1921	49.3456	53.0018	50.091	0.03513	0.546306	0.870407
ENSRNOG00000000655	Ptprc	48.2857	33.2896	31.2546	41.517	27.9071	36.6299	33.589	27.2362	-0.296879	0.0478496	0.312772
ENSRNOG00000016366	Colec12	48.2832	52.7183	48.6792	53.5693	59.3316	42.9956	55.1902	47.9133	0.0179021	0.868809	0.972672
ENSRNOG00000019932	Ip6k1	48.2763	44.2934	49.6102	38.8796	48.7615	42.6518	43.8157	39.6474	-0.0467263	0.651229	0.910297
ENSRNOG00000046644	Prelid3b	48.2586	42.3881	45.8075	43.6327	42.2525	44.5576	43.4716	40.9271	-0.0675867	0.432743	0.811799
ENSRNOG00000058003	Spon1	48.2059	50.3255	50.3192	46.2245	55.3216	50.9644	49.8526	48.0575	0.0686947	0.300265	0.720511
ENSRNOG00000046172	Sf3b6	48.1677	51.8793	49.1545	51.5879	55.0436	63.3868	53.5581	51.8056	0.158059	0.125979	0.506066
ENSRNOG00000012622	Mmp15	48.1632	48.5301	40.5402	36.5398	46.5457	45.7309	48.0248	42.8308	0.0785749	0.444462	0.818311
ENSRNOG00000030391	Ei24	48.158	54.2646	53.8326	55.805	48.9799	53.0737	48.6626	51.1517	-0.0688233	0.340666	0.751346
ENSRNOG00000018089	Sra1	48.1158	50.3224	48.4625	54.3084	52.1122	51.9145	54.036	51.0997	0.0574696	0.414945	0.800756
novel.821	-	48.1085	57.6992	60.7908	53.3737	65.4139	53.7824	70.0132	62.5603	0.197416	0.061018	0.355667
ENSRNOG00000006877	Efnb1	48.0545	58.2483	66.1258	58.5929	68.7101	50.1458	87.999	87.3776	0.351918	0.0407587	0.284744
ENSRNOG00000057221	Scn3b	48.0136	25.2199	21.5406	25.9465	105.961	76.3768	82.0182	83.678	1.53247	1.47241e-12	4.25927e-10
ENSRNOG00000019913	Mta2	47.9956	52.1454	52.182	56.3093	48.7921	48.3418	50.1556	46.2937	-0.105919	0.121619	0.497644
ENSRNOG00000024569	Gimap9	47.9943	54.1824	52.018	60.1266	37.5841	61.4274	53.6689	50.27	-0.0764697	0.590922	0.888256
ENSRNOG00000016596	Hspa4	47.8954	48.0899	50.5746	50.0747	46.2436	50.9977	48.8015	44.9089	-0.039617	0.513963	0.854181
ENSRNOG00000017851	Etfb	47.8951	53.2874	56.1951	52.7248	48.1687	55.4224	52.4445	52.576	-0.00796962	0.923854	0.985709
ENSRNOG00000000610	Cisd1	47.8906	55.7345	52.2202	54.2764	48.2942	52.3576	52.6271	49.8548	-0.0481748	0.559957	0.876762
ENSRNOG00000014013	Map4k4	47.872	42.974	44.0237	41.1799	47.4848	45.2921	46.8669	41.1249	0.0413057	0.57576	0.882759
ENSRNOG00000015097	Kcmf1	47.8568	50.8884	50.7688	50.2509	48.3015	47.62	53.2381	44.8341	-0.0406111	0.582144	0.885512
ENSRNOG00000004103	Trappc6b	47.8249	50.8696	52.7051	49.7085	50.9139	50.9786	53.3021	50.2762	0.0329924	0.614299	0.895874
ENSRNOG00000060912	Qars	47.8076	48.8705	45.9529	50.3299	46.0647	47.827	53.7863	50.4144	0.0404215	0.566851	0.879454
ENSRNOG00000008897	Gga1	47.8016	44.9146	42.9436	47.1921	41.072	45.627	45.586	44.3965	-0.0462694	0.482524	0.839527
ENSRNOG00000059463	Slc39a1	47.7389	49.6209	48.2499	53.568	47.0163	49.8028	47.6748	44.7134	-0.0718618	0.281718	0.703507
ENSRNOG00000045535	Rtl8a	47.7347	49.5404	47.115	49.7772	42.9499	47.2758	49.3369	45.5518	-0.0667683	0.344842	0.755606
ENSRNOG00000019456	Kars	47.7207	51.6038	47.1276	54.546	46.4204	46.8028	49.2156	50.2145	-0.0589256	0.423536	0.805859
ENSRNOG00000048682	Zwint	47.642	47.0812	45.336	50.4713	43.2114	42.7922	46.3948	47.5505	-0.0795321	0.257216	0.677873
ENSRNOG00000006444	Fkbp4	47.6287	55.313	71.2708	56.7048	41.8977	58.1563	69.3761	49.2395	-0.0768388	0.639097	0.905429
ENSRNOG00000014779	Pdcd4	47.6056	53.453	51.1287	53.344	53.488	48.4241	60.2338	57.2927	0.0967805	0.26809	0.688255
ENSRNOG00000007838	Ddx47	47.5455	51.5856	47.136	50.9033	47.3828	54.553	44.7067	46.1594	-0.0299093	0.720127	0.931737
ENSRNOG00000014030	Synm	47.5289	47.4119	48.9677	36.8378	36.6078	34.0264	36.9908	35.4115	-0.334539	0.000625116	0.0184263
ENSRNOG00000000645	Reep3	47.5233	42.7425	42.1882	41.2902	43.8824	39.5755	43.9997	39.3998	-0.0551302	0.453702	0.824285
ENSRNOG00000019295	Rab12	47.5224	49.9463	46.0145	44.4287	42.5432	42.6014	42.646	45.599	-0.113307	0.159632	0.560564
ENSRNOG00000009401	Lmo2	47.5205	40.543	36.0075	42.0742	34.585	40.7498	38.3415	35.0903	-0.155854	0.122927	0.500239
ENSRNOG00000012121	Sdf2	47.4964	48.3778	47.2396	49.9703	45.8633	50.7656	53.1304	51.0446	0.059121	0.407899	0.796575
ENSRNOG00000030120	Ormdl2	47.4934	49.5795	51.081	53.3975	47.9972	54.5734	49.7169	51.7792	0.0206025	0.787702	0.952105
ENSRNOG00000039528	Fam32a	47.4415	51.5979	49.7024	51.2606	44.1258	46.3627	46.5633	48.9374	-0.102388	0.113803	0.481715
novel.176	-	47.4341	48.1292	50.5905	47.1481	44.518	46.3415	51.4501	49.6985	-0.00673271	0.923233	0.985555
ENSRNOG00000048237	Tcta	47.42	55.9162	55.4089	54.3126	54.4743	59.8286	52.763	52.2065	0.0433628	0.601487	0.892737
ENSRNOG00000015177	Sun2	47.4116	44.7625	47.1962	48.0269	55.1823	46.1524	49.9625	45.3395	0.0723108	0.367152	0.772934
ENSRNOG00000010176	Map2k1	47.4112	48.8361	46.5783	50.5439	41.8788	48.6937	45.558	44.4463	-0.0961569	0.166188	0.57121
ENSRNOG00000047185	AABR07049994.1	47.3767	52.6199	50.181	56.2578	49.0114	53.5532	57.0433	57.6052	0.075311	0.401776	0.793405
ENSRNOG00000004904	Pa2g4	47.3694	50.5235	50.1249	52.9736	44.2373	49.6221	47.1244	44.4408	-0.114212	0.107631	0.468607
ENSRNOG00000059116	AABR07035818.1	47.3568	63.5831	60.0542	50.16	50.0766	58.3131	63.3377	53.9816	0.0301348	0.811647	0.9585
ENSRNOG00000047896	Kctd10	47.3434	55.1582	60.2647	58.584	50.6707	53.2401	58.7862	55.1629	-0.0206356	0.824911	0.962732
ENSRNOG00000023216	Ccdc17	47.3237	50.587	56.5417	56.2445	60.1755	45.38	58.5753	74.1381	0.180932	0.199712	0.61958
ENSRNOG00000020264	Dhrs1	47.2862	42.8992	39.995	45.3396	39.7052	37.4929	38.0543	39.8527	-0.174732	0.02095	0.191912
ENSRNOG00000005804	Eif3d	47.2693	52.445	46.9235	51.8268	46.358	49.9036	51.903	51.1855	0.00840826	0.908306	0.983075
ENSRNOG00000058658	Mtch2	47.2622	45.7773	47.9759	47.2373	46.2522	53.9894	47.7591	44.8848	0.0384224	0.634998	0.904408
ENSRNOG00000009643	Msl1	47.2122	48.2529	51.7559	49.9725	47.5749	46.6556	49.1188	45.7915	-0.0576135	0.324141	0.737124
ENSRNOG00000031090	RT1-CE7	47.2007	26.1861	35.7243	46.771	48.0785	38.3253	24.3763	18.4321	-0.267395	0.456363	0.825266
ENSRNOG00000052296	Shank3	47.1688	48.6807	49.1298	44.5524	46.4222	32.6556	59.3935	46.7567	-0.0302039	0.841056	0.96752
ENSRNOG00000003858	Atp6ap2	47.1597	49.2552	52.0073	49.1711	45.9909	49.6604	48.2352	43.5753	-0.0735263	0.278078	0.698814
ENSRNOG00000045670	Tnfsf12	47.1408	54.7719	53.6331	52.8467	44.3075	49.723	48.7207	50.821	-0.104268	0.195088	0.613567
ENSRNOG00000046533	AABR07043421.1	47.0948	52.3458	45.2796	43.5033	49.4245	54.8531	55.0312	47.2372	0.136183	0.114285	0.482415
ENSRNOG00000015173	Mbtps1	47.0714	47.8728	43.7789	43.9291	44.9123	46.0664	45.4266	45.7623	-0.000922816	0.986578	0.997324
ENSRNOG00000009297	Chchd1	47.0465	50.2809	50.9111	59.1063	43.1494	48.6292	48.5985	53.9545	-0.0909915	0.412957	0.799438
ENSRNOG00000046799	Phb	47.0457	60.8802	57.949	60.8427	50.8982	53.4703	53.1929	57.8291	-0.0719321	0.471838	0.832095
ENSRNOG00000018951	Col4a5	47.0449	40.2127	39.5297	35.4963	52.3783	37.8288	44.9438	42.4807	0.133941	0.260183	0.680948
ENSRNOG00000005841	Erp44	47.0008	46.4329	47.4543	45.4179	45.5085	49.6546	47.0855	46.9464	0.0257026	0.668054	0.913716
ENSRNOG00000012630	Rhoc	46.9557	57.1587	51.8929	61.2424	59.0199	56.72	63.2291	62.0423	0.151492	0.116083	0.486062
ENSRNOG00000006859	Insig1	46.929	55.616	48.838	34.0101	38.2223	61.7922	39.1741	43.9205	-0.0154724	0.931329	0.98738
ENSRNOG00000013172	Nr1h3	46.9181	41.8445	39.9065	42.0539	44.1502	50.7641	45.7633	45.5623	0.129488	0.103325	0.460192
ENSRNOG00000009276	Schip1	46.888	45.6914	39.8974	37.8222	42.7713	46.8833	40.2472	41.4081	0.0118307	0.899789	0.980882
ENSRNOG00000020255	Sars	46.8795	52.5596	50.4813	50.4201	45.2794	52.5423	51.1253	50.3382	-0.00541351	0.941498	0.990235
ENSRNOG00000015528	Pja2	46.8675	43.4438	43.0695	40.3038	47.2135	41.625	43.1474	42.6232	0.0110255	0.87854	0.97531
ENSRNOG00000003248	Mpzl1	46.8619	43.8841	40.6924	39.5154	41.9076	42.7953	37.3465	42.4932	-0.0513059	0.536832	0.866826
ENSRNOG00000002610	Carhsp1	46.8506	47.6361	52.8713	49.3287	44.249	49.9727	54.8075	53.5505	0.0455083	0.597844	0.891205
ENSRNOG00000020044	Mob2	46.8335	53.7645	58.4393	51.6139	55.8422	57.9497	64.6243	60.915	0.186235	0.0414327	0.288033
ENSRNOG00000024170	Phf5a	46.8205	56.3143	51.0672	55.4264	48.7239	51.8686	52.7288	51.2661	-0.0344572	0.687726	0.92188
ENSRNOG00000005931	Cpq	46.7888	47.9615	42.2286	43.9164	42.4692	43.2416	43.375	47.6567	-0.0303964	0.684428	0.920419
ENSRNOG00000015030	Tjp2	46.7876	50.754	44.9781	41.3066	50.8633	55.2638	48.151	46.9237	0.132944	0.123036	0.500408
ENSRNOG00000014508	Mgll	46.7872	46.4766	43.1075	39.3949	47.0509	44.0224	44.614	42.7264	0.0245638	0.763339	0.943676
ENSRNOG00000009681	Flot2	46.7839	53.2818	50.021	51.5944	48.3738	52.2808	52.3658	50.8328	0.0174426	0.790861	0.953482
ENSRNOG00000002946	Socs3	46.7719	36.5118	35.8519	37.9341	25.4351	20.7931	52.2616	33.5532	-0.247376	0.304268	0.723251
ENSRNOG00000023816	Aph1a	46.7558	54.8431	50.2069	56.4357	47.0128	46.2398	49.6983	48.2186	-0.121689	0.126518	0.507206
ENSRNOG00000061684	Ndufa9	46.7417	52.3858	51.0424	55.9469	49.5838	28.0164	46.8596	53.1747	-0.211296	0.230324	0.651932
ENSRNOG00000014625	Atp5f1d	46.7397	51.2915	48.3821	53.5783	47.0588	55.0822	52.2734	53.7288	0.0600626	0.441993	0.816628
ENSRNOG00000004159	Flii	46.7004	50.0449	48.292	49.0917	49.4953	49.1246	48.7113	48.974	0.0184141	0.706508	0.926784
ENSRNOG00000034233	Fyttd1	46.6907	36.604	38.0876	32.8052	37.2835	34.1445	34.6151	31.4164	-0.160989	0.179318	0.590472
ENSRNOG00000013090	Gadd45g	46.6841	50.8511	35.8413	35.4006	54.8036	47.1662	56.091	44.6498	0.266462	0.0601441	0.3525
ENSRNOG00000021244	Hspa12b	46.6532	51.4562	60.4384	47.0235	52.975	49.7244	64.3443	58.0751	0.133683	0.245	0.665425
ENSRNOG00000006756	Maged1	46.6514	46.4988	42.7291	47.1973	42.137	37.985	39.2416	42.4731	-0.174856	0.0108906	0.129526
ENSRNOG00000016991	Arl2bp	46.6366	54.4717	50.3247	54.2383	50.7245	51.5357	48.4101	50.9193	-0.0270623	0.713309	0.930188
ENSRNOG00000016452	Creb3	46.6328	57.4409	52.6783	52.6127	52.5617	53.193	50.1219	54.4303	0.0082263	0.920105	0.985262
ENSRNOG00000009652	Prkci	46.5861	42.2192	45.0308	41.1791	45.2589	44.3229	35.8317	41.6144	-0.0638275	0.479423	0.837092
ENSRNOG00000023708	Tmem176a	46.585	47.1298	50.5242	75.4952	39.0818	42.8884	43.7881	50.8603	-0.312167	0.0571705	0.34274
ENSRNOG00000030888	Rela	46.5394	50.4498	47.1664	50.1148	42.7573	42.1694	49.9405	46.7305	-0.0950512	0.22288	0.644273
ENSRNOG00000011876	Fxr2	46.5336	56.4078	54.6294	55.2039	47.9085	49.0151	52.5586	50.2275	-0.0894717	0.265861	0.686555
ENSRNOG00000020578	Ceacam1	46.5265	42.0334	41.5263	39.8663	21.12	23.9905	26.6706	21.2873	-0.865917	4.597e-20	3.56623e-17
ENSRNOG00000005310	Cul1	46.5082	42.757	42.4935	40.9155	45.3081	43.853	44.6532	43.7542	0.0439343	0.460825	0.826307
ENSRNOG00000014208	Dctn3	46.4908	49.9421	54.4058	52.0635	47.6922	48.4513	47.3493	49.9873	-0.0660376	0.394337	0.78909
ENSRNOG00000033338	Gimap6	46.4592	41.2717	36.5576	42.8253	35.4064	44.9055	47.8875	41.8394	0.0281209	0.800885	0.956473
ENSRNOG00000020452	Nsmce4a	46.4182	45.6407	44.8949	46.4758	44.3834	41.5032	42.6612	42.341	-0.0994629	0.0965419	0.44567
ENSRNOG00000028323	Dhrsx	46.4003	48.9018	47.4273	46.7891	40.496	45.2266	50.3763	49.9536	-0.0238556	0.783315	0.949943
ENSRNOG00000020994	Slc25a39	46.3796	47.5681	46.4795	52.1643	43.6826	53.4021	58.2579	56.1229	0.137535	0.180883	0.59258
ENSRNOG00000032339	Rasl12	46.3614	36.2298	28.3822	35.8343	33.6123	37.5413	36.1835	32.5952	-0.065566	0.627244	0.901564
ENSRNOG00000060614	Pxdn	46.2663	45.963	44.7011	39.4907	57.1886	44.7309	43.7569	46.6827	0.128061	0.216079	0.63583
ENSRNOG00000029726	Gstm1	46.225	48.2322	53.0556	51.496	64.8781	57.2298	60.4245	71.8353	0.357277	0.000216506	0.00801542
ENSRNOG00000053582	AC099089.1	46.2076	52.6917	64.7794	58.0049	40.3589	59.4638	56.3217	64.1538	-0.00532971	0.977341	0.996539
ENSRNOG00000007032	Amigo2	46.1977	61.4936	50.943	71.6479	29.2769	13.3963	26.6958	19.859	-1.36527	4.32562e-10	8.89461e-08
ENSRNOG00000026965	Tmem140	46.1854	39.0944	36.8787	40.9074	42.4559	45.143	50.144	46.1658	0.1775	0.0565273	0.341384
ENSRNOG00000042160	LOC108349010	46.1416	35.6486	39.3003	35.2173	47.8202	40.6063	47.0858	36.8366	0.145501	0.260565	0.681126
ENSRNOG00000003881	Nit1	46.0356	45.6662	44.6823	41.7259	46.2605	46.3911	42.8052	38.9249	-0.02774	0.737106	0.93703
ENSRNOG00000055564	RGD1564664	46.0307	48.7813	42.1532	46.4935	29.1609	56.84	34.8422	26.9284	-0.310289	0.125588	0.505764
ENSRNOG00000017874	Cd53	46.014	36.0153	33.0733	48.0503	30.6922	45.1858	33.7947	31.6106	-0.204441	0.197282	0.61588
ENSRNOG00000004723	Fcf1	45.9925	50.0034	55.0466	53.5975	50.5237	57.9568	49.3875	53.9025	0.0521471	0.58535	0.886274
ENSRNOG00000015753	Epn1	45.9671	55.0222	51.3645	53.2501	43.7882	53.3957	55.7436	51.3461	-0.00738306	0.939259	0.989917
ENSRNOG00000019968	Trim8	45.9565	51.7323	54.4443	49.6066	44.0647	54.4204	54.6235	46.7025	-0.0116676	0.902362	0.981173
ENSRNOG00000009781	Dync1i2	45.9318	48.764	48.9333	49.1657	54.7194	51.852	51.9218	53.8198	0.141578	0.0115266	0.134289
ENSRNOG00000019549	Akap12	45.9208	36.2445	27.7427	32.1703	27.7201	24.6156	28.1858	25.3658	-0.420538	0.00266266	0.0516993
ENSRNOG00000027408	Ppid	45.8912	49.0607	49.4956	51.0815	44.8404	48.7675	48.6863	42.8922	-0.0767805	0.319347	0.734217
ENSRNOG00000008733	Lsm3	45.8687	53.8598	45.8498	51.7463	48.3651	49.0154	51.1067	55.8117	0.0512966	0.593894	0.88937
ENSRNOG00000003283	Rcsd1	45.8469	43.4526	42.9795	42.1979	49.7841	42.0223	57.2415	50.9178	0.199803	0.0411759	0.287071
ENSRNOG00000008288	Akirin2	45.7854	48.5812	50.7006	49.6624	44.0337	47.9438	46.0831	44.4901	-0.0908284	0.173962	0.582731
ENSRNOG00000003276	Myo1d	45.7736	44.5018	43.7706	39.9159	59.9736	54.0708	52.9407	50.813	0.3273	1.71799e-05	0.000997308
ENSRNOG00000001224	Itgb2	45.7556	36.6324	33.6209	44.3912	32.8729	45.6372	37.5381	31.403	-0.118531	0.399689	0.791631
ENSRNOG00000031743	Gbp2	45.7494	49.5665	32.0311	48.9543	24.3635	31.4615	30.5555	29.5725	-0.601865	3.29232e-05	0.00172222
ENSRNOG00000001303	Specc1l	45.7394	52.8174	42.1375	49.5301	44.5423	49.3004	38.597	35.3241	-0.178923	0.128174	0.50983
ENSRNOG00000037580	Psmd8	45.7154	54.042	53.0047	58.237	52.4464	62.7441	56.1405	51.6177	0.0811767	0.418504	0.802811
ENSRNOG00000008482	Rbms1	45.6804	38.0374	41.8229	35.5183	41.2575	34.8944	38.5367	34.549	-0.106237	0.29852	0.719403
ENSRNOG00000014476	Evl	45.6533	38.7784	37.3917	44.2952	27.9935	33.1472	38.0892	33.4436	-0.32101	0.00407108	0.0682598
ENSRNOG00000003065	Glyr1	45.6339	46.666	45.0139	45.75	44.6654	45.8804	43.231	43.8922	-0.0404028	0.411697	0.798821
ENSRNOG00000017306	AABR07071876.1	45.5132	66.058	63.4058	58.2696	50.6957	78.5727	64.6308	64.9408	0.151392	0.337831	0.749969
ENSRNOG00000036835	Copz1	45.5086	51.3611	49.7635	54.7329	44.476	51.7576	51.6943	51.045	-0.0150078	0.860126	0.970317
ENSRNOG00000019383	Tef	45.4928	73.3389	87.736	60.8522	65.6997	56.1191	75.3644	83.8087	0.0740211	0.694104	0.923974
ENSRNOG00000000851	Bag6	45.4628	49.994	46.691	47.3915	49.6842	46.2181	49.7335	46.7665	0.02376	0.692444	0.923217
ENSRNOG00000052113	Ppp1r9b	45.4384	52.5685	55.6159	54.7488	42.9173	45.2786	52.4287	42.2306	-0.186358	0.0559532	0.340325
ENSRNOG00000019682	Timm13	45.3891	57.1514	54.2272	61.8294	42.6652	55.2061	54.6672	53.1662	-0.0862185	0.48962	0.844026
ENSRNOG00000008924	Arhgef12	45.3385	39.0405	47.2271	32.5758	45.908	36.8633	41.7768	36.2108	-0.0271664	0.833776	0.966295
ENSRNOG00000017641	Rnf44	45.3322	41.6168	40.684	42.3086	39.3808	38.4733	42.6819	40.3919	-0.0753167	0.23033	0.651932
ENSRNOG00000019743	Tmem63b	45.3222	45.7475	45.8917	42.1057	49.6868	51.0968	47.7488	45.8962	0.121654	0.0524985	0.329483
ENSRNOG00000018390	Pld3	45.2839	44.5175	43.3441	43.6445	45.615	62.2143	47.4648	41.3021	0.155722	0.196266	0.614334
ENSRNOG00000012106	Dnaja4	45.2683	47.2844	57.9856	46.032	47.1315	50.8678	52.3384	40.1851	-0.0428273	0.708937	0.927728
ENSRNOG00000030963	LOC108351137	45.252	50.1821	54.8217	50.2422	54.9406	64.3211	51.227	46.42	0.115656	0.306648	0.725016
ENSRNOG00000010208	Timp1	45.2397	57.1656	60.324	89.5187	50.176	61.3914	63.5372	56.4481	-0.121908	0.51046	0.853456
ENSRNOG00000020027	Arhgef2	45.2325	43.3332	44.9567	38.5187	51.1399	46.9237	51.762	46.6603	0.194731	0.0100048	0.122743
ENSRNOG00000009282	Nub1	45.2156	42.4996	39.4885	41.1836	39.6683	40.5362	43.7226	42.4497	-0.013896	0.84447	0.967736
ENSRNOG00000036676	Csnk1d	45.21	51.5396	50.0996	52.3871	49.7484	47.0972	52.8892	49.8501	0.00472969	0.947744	0.990753
ENSRNOG00000018987	Crebzf	45.1976	36.7904	38.3075	36.6566	41.2575	35.3838	40.2869	38.6999	-0.0077827	0.935334	0.989317
ENSRNOG00000051304	AABR07004272.1	45.1679	48.0777	49.8627	43.5823	44.9777	55.2961	47.7178	41.231	0.021908	0.861483	0.970317
ENSRNOG00000001158	Abcg1	45.1003	37.6814	38.6845	33.6673	52.5825	65.4289	58.1816	45.745	0.519571	3.12216e-05	0.00165484
ENSRNOG00000021168	Anp32e	45.0566	43.7146	41.9315	44.3745	40.3372	43.6538	39.6412	41.9606	-0.0769969	0.19113	0.608267
ENSRNOG00000058484	Anp32a	45.0438	47.5199	49.6931	54.5405	49.7103	45.004	39.0816	42.5715	-0.155744	0.12968	0.511851
ENSRNOG00000015840	Hsd17b4	45.0355	46.7434	53.5687	50.4854	50.2661	52.3972	47.2088	45.2659	-0.00251816	0.975696	0.996372
ENSRNOG00000017612	Vps35	45.0281	44.2281	45.8282	43.7567	50.2583	49.3873	46.2814	45.8022	0.103475	0.073342	0.392374
ENSRNOG00000002028	Tmem50b	44.9802	46.0152	52.1775	44.5127	45.0043	43.4511	44.1701	42.3883	-0.09796	0.181583	0.593037
ENSRNOG00000000604	Hdac2	44.941	48.8401	50.8796	48.0138	45.6782	47.0733	44.4315	45.1175	-0.0774163	0.225069	0.645853
ENSRNOG00000009729	Ubp1	44.9246	38.4547	36.5258	37.0483	41.8469	36.6176	39.9876	37.904	-0.00177446	0.984012	0.997324
ENSRNOG00000009653	Numb	44.922	40.2427	42.4886	37.2965	48.0764	44.7569	46.188	45.9522	0.169404	0.0260178	0.218419
ENSRNOG00000003844	Dhx15	44.8719	43.2839	46.3505	46.2781	42.9635	46.2774	44.0138	43.1546	-0.0321011	0.567799	0.879454
ENSRNOG00000020527	Drap1	44.8542	54.0918	51.98	57.5892	46.8749	57.5907	53.3337	52.8788	0.0166977	0.86929	0.972672
ENSRNOG00000030568	Rgs12	44.8481	51.6897	52.5192	43.4166	50.6457	37.5018	58.142	57.3598	0.0845001	0.545761	0.870362
ENSRNOG00000028930	Dab2	44.8392	36.8522	39.6628	37.0838	46.6982	49.0551	46.1821	36.6612	0.176032	0.105266	0.464233
ENSRNOG00000005687	Slc6a14	44.8115	40.9361	41.36	33.3841	53.4546	60.8728	47.1924	45.3935	0.369646	0.00216291	0.0451276
ENSRNOG00000001142	Prkab1	44.8072	40.881	39.1514	44.2207	38.7138	41.0625	40.2457	38.9399	-0.0854324	0.213029	0.632672
ENSRNOG00000012206	Dennd5a	44.7841	44.5075	49.1321	44.5336	41.4511	43.0238	44.3946	39.5432	-0.11675	0.0699423	0.381875
ENSRNOG00000011146	Gyg1	44.776	38.1403	37.5382	50.1609	43.9154	46.3008	53.1388	58.9808	0.249683	0.0531864	0.331893
ENSRNOG00000056596	Alas1	44.7364	50.8785	57.9639	51.6886	65.1018	34.1731	58.136	49.6786	0.0155712	0.929169	0.986751
ENSRNOG00000013934	St5	44.7346	39.9786	40.1962	36.7386	38.3571	34.4838	37.4168	36.2972	-0.137874	0.0743558	0.395352
ENSRNOG00000020668	Cpsf7	44.7345	43.9769	43.5832	44.2866	42.0616	38.459	44.4745	40.9328	-0.0870658	0.168482	0.574408
ENSRNOG00000023467	Fam168b	44.7029	45.381	43.5296	40.5637	45.5749	39.1157	43.0391	43.9779	-0.0175374	0.810788	0.958398
ENSRNOG00000001607	Adamts1	44.6945	31.7113	25.1326	28.3499	51.3022	45.7262	37.9787	29.0253	0.34018	0.0858189	0.422052
ENSRNOG00000003687	Rgs2	44.6659	32.0338	48.4857	55.5683	41.2041	43.34	39.3488	47.0533	-0.0761041	0.6285	0.901654
ENSRNOG00000005573	Ntn4	44.665	32.3598	37.8874	29.848	37.2716	37.9801	43.5926	33.1035	0.0736383	0.588417	0.887341
ENSRNOG00000058461	Sfpq	44.6599	56.266	62.995	59.7211	50.5965	50.2802	48.2196	50.3685	-0.162783	0.13076	0.513424
ENSRNOG00000004367	Elk3	44.5764	37.5634	34.8021	37.6978	34.3809	36.3826	40.5711	32.8862	-0.0974722	0.324277	0.737313
ENSRNOG00000019179	Ggta1	44.5746	38.5248	34.3598	36.4	34.9885	41.0508	43.0796	33.4317	-0.00935608	0.933637	0.98829
ENSRNOG00000017552	Mrpl34	44.5584	47.8949	49.4078	46.6391	47.7181	49.2606	49.2712	49.9408	0.0598574	0.459612	0.826114
ENSRNOG00000007504	Actr10	44.551	46.0229	46.1689	45.3733	45.6247	46.7126	46.4689	45.0123	0.0157762	0.785469	0.950482
ENSRNOG00000009191	Ccm2l	44.5437	43.6724	44.3313	41.8533	44.9919	41.4517	48.2489	44.8453	0.0447965	0.535495	0.866448
ENSRNOG00000020657	Shc1	44.5123	41.7028	39.4218	41.8187	42.3426	44.8608	43.3163	39.1518	0.0219624	0.744427	0.938307
ENSRNOG00000053828	Ppp1r12c	44.5051	51.0129	53.461	53.1988	53.1021	55.2945	59.7572	53.115	0.132221	0.106998	0.46734
ENSRNOG00000057934	Tmx1	44.5012	43.8155	48.7271	42.8485	43.7242	41.8451	44.7237	41.777	-0.0610409	0.376565	0.777314
ENSRNOG00000019813	Ppp4c	44.4517	48.8144	46.5234	50.3453	40.1215	43.2008	44.4624	43.1355	-0.151984	0.0374343	0.270144
ENSRNOG00000018677	Akt2	44.4501	45.6864	41.2547	43.7342	48.1632	49.4088	48.5002	44.8697	0.126923	0.0486003	0.315496
ENSRNOG00000042179	Cfap20	44.4204	44.531	39.9457	42.0498	44.7469	45.9985	42.8604	42.6951	0.0471725	0.512182	0.854154
ENSRNOG00000018090	Ppp6r1	44.4115	43.2127	44.3791	43.2329	40.9524	44.2578	45.0223	42.1514	-0.0206464	0.692996	0.923652
ENSRNOG00000018107	Zfand5	44.4019	41.9622	41.4482	42.5649	42.0397	46.6938	45.2005	39.2989	0.0269207	0.713201	0.930188
ENSRNOG00000004544	Ube2e3	44.3958	42.8827	40.1718	40.7668	40.7643	39.8669	41.9122	41.9086	-0.0293532	0.649546	0.910048
ENSRNOG00000005766	Tbc1d20	44.3822	46.2042	44.6746	46.7949	41.6847	41.1381	47.9215	38.8881	-0.100325	0.220849	0.642866
ENSRNOG00000027502	Nmi	44.3337	38.3718	40.5884	45.9642	35.5858	41.1513	39.8599	44.7185	-0.0644745	0.539319	0.867863
ENSRNOG00000018939	Rexo2	44.3268	52.1672	50.8051	54.1484	41.9814	46.2044	48.0881	43.997	-0.158961	0.0734106	0.392512
ENSRNOG00000007051	Rraga	44.3211	39.9765	40.7107	43.5687	43.4911	44.2025	40.2716	41.164	0.00862608	0.902169	0.981173
ENSRNOG00000013220	Arhgap45	44.262	42.0464	36.3674	48.4157	37.5128	43.099	42.0847	42.0106	-0.0518861	0.593062	0.888905
ENSRNOG00000046794	Khdrbs1	44.2377	46.6394	43.2158	48.7093	43.212	42.8916	41.9386	45.0513	-0.0762001	0.244103	0.665118
ENSRNOG00000021051	Cyth2	44.2082	50.5144	54.7383	50.8893	56.4026	54.6653	57.6141	55.1432	0.161788	0.0441057	0.299287
ENSRNOG00000021202	Rtn3	44.201	48.3431	47.1849	45.4956	44.5064	46.2692	48.7204	45.0836	-0.00270338	0.963185	0.994581
ENSRNOG00000018114	Acadvl	44.1798	46.6983	43.7634	49.3566	42.4441	41.0813	40.5613	40.7607	-0.1565	0.0167865	0.167934
ENSRNOG00000018653	Pfdn1	44.1728	47.6865	45.4894	51.9651	51.8235	58.6464	58.2681	56.1609	0.250241	0.00241777	0.0482056
ENSRNOG00000051023	Sap25	44.1626	44.3419	43.0465	45.0714	40.8141	40.4154	44.7497	40.9397	-0.0794207	0.246014	0.666858
ENSRNOG00000011804	Stx12	44.1573	49.1869	47.521	47.5738	49.9553	50.7606	51.8599	51.3323	0.115787	0.0480054	0.313551
ENSRNOG00000014090	Retsat	44.146	74.6778	79.9579	46.7879	73.2956	77.186	73.645	46.6686	0.142248	0.503963	0.851013
ENSRNOG00000005730	Pcmtd1	44.0849	37.0039	36.4296	35.2363	37.3229	37.6552	35.4334	35.059	-0.0667166	0.426508	0.807194
ENSRNOG00000012693	Pmpcb	44.0805	38.5422	37.5047	40.109	40.7005	39.4589	37.6282	39.8215	-0.0195153	0.796301	0.95564
ENSRNOG00000010007	Srsf4	44.0437	50.959	48.5454	45.2849	47.199	44.5464	50.9372	47.6263	0.0131614	0.864977	0.971924
ENSRNOG00000018796	Herpud1	44.0342	56.6814	69.1421	55.1563	50.631	45.7839	71.3756	62.6945	0.0369783	0.823609	0.962381
ENSRNOG00000026644	Glipr1	44.0008	35.7553	34.2106	50.7042	30.8861	41.1379	34.5269	30.7577	-0.25902	0.0853444	0.42113
ENSRNOG00000002630	Cnot8	43.9699	45.1088	45.3575	46.2042	45.8916	43.9736	43.5891	41.9317	-0.0403232	0.485897	0.841738
ENSRNOG00000020905	Hdac5	43.9686	45.3424	40.2046	38.6022	41.3763	48.8097	45.0617	41.47	0.0746614	0.382082	0.781439
ENSRNOG00000018289	Park7	43.9629	51.0221	46.471	51.9897	42.6681	43.9861	43.7183	47.3314	-0.120275	0.133174	0.518095
ENSRNOG00000007990	Adipor2	43.9525	39.1812	42.4622	39.5227	59.7424	45.1575	52.7654	50.7746	0.339774	0.000676113	0.0196245
ENSRNOG00000020947	Egln2	43.9337	53.6729	49.8106	53.1197	46.3317	50.5782	51.0439	52.1622	-0.0011599	0.989271	0.998193
ENSRNOG00000016001	Chmp1a	43.9307	47.1507	45.6694	47.8847	43.4013	44.3159	42.8532	49.9863	-0.0292972	0.701158	0.925747
ENSRNOG00000018698	Wac	43.8951	39.3512	42.0293	38.3979	44.5856	40.2879	41.9495	39.3578	0.0256674	0.733948	0.935915
ENSRNOG00000017235	Atp6v0d1	43.8919	46.0709	46.2817	45.1301	42.5465	46.9539	46.1603	44.5284	-0.00690749	0.906885	0.982655
ENSRNOG00000000459	Psmb9	43.8395	50.0349	37.9611	57.4222	29.8522	40.3275	30.4284	35.848	-0.469303	0.0013976	0.0331288
ENSRNOG00000000172	Sqor	43.817	61.3805	54.057	53.1632	55.065	62.9208	53.9021	54.896	0.0960052	0.386286	0.784577
ENSRNOG00000003763	Prdx4	43.7999	50.4721	46.5929	55.1025	45.2117	46.0546	45.9848	51.7171	-0.0506656	0.608697	0.894645
ENSRNOG00000001238	Rsrc2	43.7962	39.2301	40.7742	37.763	40.572	43.0123	45.0395	45.1699	0.109471	0.138648	0.525611
ENSRNOG00000018123	Ccny	43.7957	40.4242	46.527	42.7835	44.0276	44.5787	47.367	45.8894	0.0716858	0.314176	0.730524
ENSRNOG00000004621	Rtn4	43.7877	49.1303	48.4998	51.312	45.1408	46.7231	46.0059	46.804	-0.0591895	0.367888	0.772934
ENSRNOG00000008048	Plscr1	43.7847	51.4752	47.104	46.4942	42.4322	52.2073	42.7227	39.5223	-0.0924323	0.358938	0.766115
ENSRNOG00000017213	Cdk11b	43.7793	52.3989	48.0308	48.5217	44.2517	46.1855	47.3145	46.8995	-0.0599043	0.412609	0.799233
ENSRNOG00000005331	Vapb	43.7588	49.5743	48.1784	47.6246	48.2476	49.834	49.583	47.9227	0.0494402	0.491112	0.844735
ENSRNOG00000031325	Abi1	43.7426	38.3769	40.0525	38.8557	41.857	45.0385	45.3301	41.1924	0.110636	0.107819	0.469187
ENSRNOG00000028087	Sdhaf4	43.7256	43.5547	42.7536	41.8641	48.7096	42.6857	38.5753	42.857	0.0108267	0.925075	0.985811
ENSRNOG00000016117	Myof	43.7228	44.3879	44.0931	35.1338	45.654	47.6884	47.0351	42.4888	0.130827	0.147716	0.537885
ENSRNOG00000028015	Pf4	43.7141	44.7258	36.5089	45.5031	24.0392	32.334	102.585	60.4489	0.366314	0.434232	0.812318
ENSRNOG00000013454	Rala	43.7125	47.0485	47.6086	46.6713	51.5167	52.7361	48.6597	46.8015	0.111884	0.136846	0.523114
ENSRNOG00000000288	Scarf2	43.7107	56.0578	46.4147	46.5107	44.5495	46.3003	47.9945	51.5113	-0.0152767	0.873183	0.974601
ENSRNOG00000010550	Trappc3	43.6718	52.5839	49.2668	53.1297	43.8841	45.0194	49.2818	49.4182	-0.0809801	0.371229	0.774921
ENSRNOG00000012060	Gucy1b1	43.6621	39.0142	38.0851	36.0925	50.2017	39.8024	42.7251	48.0908	0.208998	0.0352684	0.26142
ENSRNOG00000004019	Phlda1	43.6612	44.5961	38.1759	43.9737	34.7941	37.8601	38.1726	27.9541	-0.294272	0.00838794	0.109531
ENSRNOG00000001062	Kmt5a	43.6297	44.5998	51.3396	40.6154	48.0103	45.0975	45.302	46.9947	0.0446873	0.626769	0.901413
ENSRNOG00000033747	Sp110	43.5249	39.4738	33.4252	35.4027	32.7434	36.3525	34.7806	35.3028	-0.121688	0.20768	0.625757
ENSRNOG00000004474	Klhdc2	43.5033	47.7925	46.8767	44.5041	45.8381	47.369	43.573	42.9039	-0.0219219	0.76137	0.943144
ENSRNOG00000046834	C3	43.4984	29.6097	34.3282	54.9913	39.7316	45.2126	34.0565	44.8211	0.0160713	0.927501	0.986335
ENSRNOG00000009205	Lmo4	43.4745	47.1898	41.9475	45.6465	39.433	40.7584	38.1033	42.4585	-0.146557	0.037796	0.271949
ENSRNOG00000012721	Ednra	43.4697	36.4364	25.4286	35.8285	35.9433	38.772	25.8313	30.3285	-0.105649	0.528682	0.862539
ENSRNOG00000024278	Rbm42	43.4686	51.344	49.309	51.0991	45.4434	51.0161	48.4083	48.217	-0.0141426	0.859461	0.970317
ENSRNOG00000006500	Snf8	43.4578	54.1863	50.2273	51.1406	43.8407	54.0028	51.9923	47.1699	-0.0135903	0.895663	0.980009
ENSRNOG00000045941	Susd6	43.4146	45.1376	43.7026	36.1236	53.9969	42.3292	43.3436	46.43	0.147564	0.167908	0.573597
ENSRNOG00000010747	Dap	43.4061	35.8156	31.5968	40.7013	36.9971	39.2736	41.0428	40.8273	0.0655828	0.540655	0.868538
ENSRNOG00000002093	Tgfbr3	43.3549	43.1754	48.1006	34.5221	46.7809	30.2082	51.1767	46.8253	0.0522464	0.745484	0.938307
ENSRNOG00000012991	Adgra2	43.3536	39.8149	37.614	37.79	32.2637	29.6775	33.9928	33.8524	-0.285543	0.00021829	0.00806396
ENSRNOG00000030442	AABR07027322.1	43.3486	39.9502	36.0305	46.2567	35.4159	41.4789	40.8042	45.4593	-0.0174534	0.88267	0.97614
ENSRNOG00000019478	Irf9	43.3357	53.2305	41.7387	48.8075	44.8649	48.9388	44.2197	52.188	0.0258763	0.802505	0.956473
ENSRNOG00000010938	Slc7a10	43.315	52.116	36.7407	48.1409	33.0761	31.2615	42.2834	44.561	-0.251506	0.0887824	0.429614
ENSRNOG00000050539	Fbln5	43.2985	47.9242	48.1833	53.7506	61.0026	43.9389	61.3924	67.1739	0.276804	0.0376032	0.271063
ENSRNOG00000004754	Tc2n	43.2561	41.4438	38.4365	36.1568	49.4109	52.2932	41.7589	36.6739	0.180225	0.135256	0.521915
ENSRNOG00000010838	Araf	43.2399	43.1841	42.0253	41.0848	39.9051	40.492	41.7141	41.9103	-0.044564	0.419459	0.803152
ENSRNOG00000007851	Psma3	43.2336	42.9826	43.7611	44.5791	42.5442	43.6973	39.4173	41.4364	-0.0599286	0.286678	0.70899
ENSRNOG00000006305	Slc38a2	43.2264	51.9288	61.0674	49.5186	53.3545	39.6857	50.7083	48.1847	-0.0975366	0.44101	0.816494
ENSRNOG00000021164	Stip1	43.2192	52.502	68.2167	57.6131	44.6234	51.0808	63.0978	46.352	-0.109134	0.474201	0.833553
ENSRNOG00000019147	Stom	43.1705	48.5339	48.2357	45.3114	47.5661	56.2373	56.0415	54.0688	0.20989	0.00860893	0.11131
ENSRNOG00000029586	AC128059.1	43.1701	50.223	46.3493	50.9143	61.6579	47.1345	60.2511	87.7146	0.43254	0.0162843	0.165332
ENSRNOG00000045952	Ephb4	43.1468	48.2876	51.0746	50.627	49.1092	43.5555	59.0247	52.6735	0.0840698	0.425638	0.806867
[truncated: 32,558 more rows]
