# Supplementary material for: Comprehensive characterization of small noncoding RNA profiles in hypoxia-induced pulmonary hypertension (HPH) rat tissues
Source: iScience. 2024 Jan 13;27(2):108815. doi: 10.1016/j.isci.2024.108815 (PMC10844824; doi:10.1016/j.isci.2024.108815)
Supplement: Table S8. Gene ontology (GO) analysis of differentially expressed mRNA (DEmRNA), related to Figure 5 [file mmc9.csv]

Table S8: Gene ontology analysis of differentially expressed mRNA (DEmRNA); related to Figure 5
	ONTOLOGY	ID	Description	GeneRatio	BgRatio	pvalue	p.adjust	qvalue	geneID	Count
GO:0030199	BP	GO:0030199	collagen fibril organization	3/13	61/18488	9.55E-06	0.005399215	0.002706373	29393/85490/84032	3
GO:0048844	BP	GO:0048844	artery morphogenesis	3/13	83/18488	2.42E-05	0.005399215	0.002706373	84032/246297/81516	3
GO:0031077	BP	GO:0031077	post-embryonic camera-type eye development	2/13	11/18488	2.50E-05	0.005399215	0.002706373	114505/25589	2
GO:0071560	BP	GO:0071560	cellular response to transforming growth factor beta stimulus	4/13	296/18488	4.11E-05	0.005399215	0.002706373	29393/84032/246297/81516	4
GO:0071559	BP	GO:0071559	response to transforming growth factor beta	4/13	304/18488	4.56E-05	0.005399215	0.002706373	29393/84032/246297/81516	4
GO:0030198	BP	GO:0030198	extracellular matrix organization	4/13	313/18488	5.11E-05	0.005399215	0.002706373	29393/85490/84032/60379	4
GO:0043062	BP	GO:0043062	extracellular structure organization	4/13	314/18488	5.17E-05	0.005399215	0.002706373	29393/85490/84032/60379	4
GO:0045229	BP	GO:0045229	external encapsulating structure organization	4/13	315/18488	5.24E-05	0.005399215	0.002706373	29393/85490/84032/60379	4
GO:0010717	BP	GO:0010717	regulation of epithelial to mesenchymal transition	3/13	108/18488	5.31E-05	0.005399215	0.002706373	29393/246297/81516	3
GO:0043588	BP	GO:0043588	skin development	4/13	317/18488	5.37E-05	0.005399215	0.002706373	29393/85490/84032/114505	4
GO:0061448	BP	GO:0061448	connective tissue development	4/13	324/18488	5.84E-05	0.005399215	0.002706373	29393/85490/84032/81516	4
GO:0034616	BP	GO:0034616	response to laminar fluid shear stress	2/13	17/18488	6.17E-05	0.005399215	0.002706373	114505/81516	2
GO:0070372	BP	GO:0070372	regulation of ERK1 and ERK2 cascade	4/13	343/18488	7.29E-05	0.00559146	0.002802737	114505/310553/25589/116663	4
GO:0060840	BP	GO:0060840	artery development	3/13	121/18488	7.46E-05	0.00559146	0.002802737	84032/246297/81516	3
GO:0070371	BP	GO:0070371	ERK1 and ERK2 cascade	4/13	369/18488	9.68E-05	0.006775245	0.003396113	114505/310553/25589/116663	4
GO:0031589	BP	GO:0031589	cell-substrate adhesion	4/13	381/18488	0.000109545	0.007073116	0.003545422	29393/84032/60379/25589	4
GO:0051770	BP	GO:0051770	positive regulation of nitric-oxide synthase biosynthetic process	2/13	23/18488	0.000114517	0.007073116	0.003545422	310553/25589	2
GO:0048569	BP	GO:0048569	post-embryonic animal organ development	2/13	25/18488	0.000135683	0.007914862	0.00396735	114505/25589	2
GO:0007178	BP	GO:0007178	transmembrane receptor protein serine/threonine kinase signaling pathway	4/13	416/18488	0.000153765	0.008497522	0.004259409	84032/246297/81516/25589	4
GO:0051767	BP	GO:0051767	nitric-oxide synthase biosynthetic process	2/13	28/18488	0.000170758	0.008537885	0.004279641	310553/25589	2
GO:0051769	BP	GO:0051769	regulation of nitric-oxide synthase biosynthetic process	2/13	28/18488	0.000170758	0.008537885	0.004279641	310553/25589	2
GO:0001837	BP	GO:0001837	epithelial to mesenchymal transition	3/13	167/18488	0.000193702	0.009244857	0.004634013	29393/246297/81516	3
GO:0051090	BP	GO:0051090	regulation of DNA-binding transcription factor activity	4/13	466/18488	0.000237759	0.010573914	0.005300207	246297/114505/310553/81516	4
GO:0042060	BP	GO:0042060	wound healing	4/13	468/18488	0.000241689	0.010573914	0.005300207	29393/85490/84032/25589	4
GO:0007179	BP	GO:0007179	transforming growth factor beta receptor signaling pathway	3/13	203/18488	0.000343958	0.01444624	0.007241223	84032/246297/81516	3
GO:0051216	BP	GO:0051216	cartilage development	3/13	230/18488	0.000495662	0.019546593	0.009797791	29393/84032/81516	3
GO:0034405	BP	GO:0034405	response to fluid shear stress	2/13	48/18488	0.000505536	0.019546593	0.009797791	114505/81516	2
GO:0035265	BP	GO:0035265	organ growth	3/13	234/18488	0.000521242	0.019546593	0.009797791	246297/25589/116663	3
GO:0007160	BP	GO:0007160	cell-matrix adhesion	3/13	241/18488	0.000568026	0.020566447	0.010308996	84032/60379/25589	3
GO:1902895	BP	GO:1902895	positive regulation of miRNA transcription	2/13	53/18488	0.000616356	0.021572443	0.010813255	246297/114505	2
GO:0045429	BP	GO:0045429	positive regulation of nitric oxide biosynthetic process	2/13	55/18488	0.000663688	0.022010829	0.011032997	114505/310553	2
GO:0048762	BP	GO:0048762	mesenchymal cell differentiation	3/13	257/18488	0.000684896	0.022010829	0.011032997	29393/246297/81516	3
GO:0010718	BP	GO:0010718	positive regulation of epithelial to mesenchymal transition	2/13	57/18488	0.000712732	0.022010829	0.011032997	29393/246297	2
GO:1904407	BP	GO:1904407	positive regulation of nitric oxide metabolic process	2/13	57/18488	0.000712732	0.022010829	0.011032997	114505/310553	2
GO:0030324	BP	GO:0030324	lung development	3/13	268/18488	0.000773557	0.022347169	0.011201588	84032/246297/25589	3
GO:0030323	BP	GO:0030323	respiratory tube development	3/13	271/18488	0.000798949	0.022347169	0.011201588	84032/246297/25589	3
GO:2000630	BP	GO:2000630	positive regulation of miRNA metabolic process	2/13	61/18488	0.000815935	0.022347169	0.011201588	246297/114505	2
GO:0043388	BP	GO:0043388	positive regulation of DNA binding	2/13	62/18488	0.000842798	0.022347169	0.011201588	246297/114505	2
GO:0060348	BP	GO:0060348	bone development	3/13	277/18488	0.000851321	0.022347169	0.011201588	29393/84032/25589	3
GO:0090257	BP	GO:0090257	regulation of muscle system process	3/13	277/18488	0.000851321	0.022347169	0.011201588	246297/114505/81516	3
GO:0090092	BP	GO:0090092	regulation of transmembrane receptor protein serine/threonine kinase signaling pathway	3/13	285/18488	0.000924496	0.023676128	0.011867733	246297/81516/25589	3
GO:0032964	BP	GO:0032964	collagen biosynthetic process	2/13	68/18488	0.001012867	0.025321675	0.012692569	29393/85490	2
GO:0000302	BP	GO:0000302	response to reactive oxygen species	3/13	298/18488	0.001051765	0.025682626	0.012873497	29393/114505/25086	3
GO:0060541	BP	GO:0060541	respiratory system development	3/13	302/18488	0.001093052	0.025900145	0.012982529	84032/246297/25589	3
GO:0048286	BP	GO:0048286	lung alveolus development	2/13	72/18488	0.001134673	0.025900145	0.012982529	246297/25589	2
GO:1902893	BP	GO:1902893	regulation of miRNA transcription	2/13	72/18488	0.001134673	0.025900145	0.012982529	246297/114505	2
GO:0060350	BP	GO:0060350	endochondral bone morphogenesis	2/13	73/18488	0.001166173	0.026052804	0.01305905	29393/84032	2
GO:0061614	BP	GO:0061614	miRNA transcription	2/13	74/18488	0.001198092	0.026208255	0.01313697	246297/114505	2
GO:0090049	BP	GO:0090049	regulation of cell migration involved in sprouting angiogenesis	2/13	75/18488	0.001230428	0.026366317	0.013216199	114505/25589	2
GO:0016239	BP	GO:0016239	positive regulation of macroautophagy	2/13	77/18488	0.001296353	0.026831572	0.013449409	310553/25589	2
GO:0060485	BP	GO:0060485	mesenchyme development	3/13	321/18488	0.001303248	0.026831572	0.013449409	29393/246297/81516	3
GO:0071300	BP	GO:0071300	cellular response to retinoic acid	2/13	81/18488	0.001433194	0.028129603	0.014100052	29393/114505	2
GO:0007162	BP	GO:0007162	negative regulation of cell adhesion	3/13	332/18488	0.001435863	0.028129603	0.014100052	29393/114505/81516	3
GO:0060415	BP	GO:0060415	muscle tissue morphogenesis	2/13	82/18488	0.001468442	0.028129603	0.014100052	84032/81516	2
GO:0090287	BP	GO:0090287	regulation of cellular response to growth factor stimulus	3/13	335/18488	0.001473455	0.028129603	0.014100052	246297/81516/25589	3
GO:0048662	BP	GO:0048662	negative regulation of smooth muscle cell proliferation	2/13	84/18488	0.001540178	0.028878338	0.014475357	246297/114505	2
GO:0045428	BP	GO:0045428	regulation of nitric oxide biosynthetic process	2/13	86/18488	0.001613565	0.029211096	0.014642153	114505/310553	2
GO:2000628	BP	GO:2000628	regulation of miRNA metabolic process	2/13	86/18488	0.001613565	0.029211096	0.014642153	246297/114505	2
GO:0048644	BP	GO:0048644	muscle organ morphogenesis	2/13	89/18488	0.001726734	0.030217836	0.015146785	84032/81516	2
GO:0070373	BP	GO:0070373	negative regulation of ERK1 and ERK2 cascade	2/13	89/18488	0.001726734	0.030217836	0.015146785	114505/116663	2
GO:0002042	BP	GO:0002042	cell migration involved in sprouting angiogenesis	2/13	91/18488	0.001804231	0.030555528	0.015316054	114505/25589	2
GO:0080164	BP	GO:0080164	regulation of nitric oxide metabolic process	2/13	91/18488	0.001804231	0.030555528	0.015316054	114505/310553	2
GO:0001570	BP	GO:0001570	vasculogenesis	2/13	94/18488	0.001923546	0.031779067	0.015929357	246297/25589	2
GO:0001818	BP	GO:0001818	negative regulation of cytokine production	3/13	371/18488	0.001973897	0.031779067	0.015929357	114505/310553/81516	3
GO:0007517	BP	GO:0007517	muscle organ development	3/13	371/18488	0.001973897	0.031779067	0.015929357	84032/246297/81516	3
GO:0032677	BP	GO:0032677	regulation of interleukin-8 production	2/13	97/18488	0.002046531	0.031779067	0.015929357	114505/310553	2
GO:0001933	BP	GO:0001933	negative regulation of protein phosphorylation	3/13	376/18488	0.002050817	0.031779067	0.015929357	246297/81516/116663	3
GO:0030336	BP	GO:0030336	negative regulation of cell migration	3/13	378/18488	0.002082106	0.031779067	0.015929357	84032/246297/114505	3
GO:0032637	BP	GO:0032637	interleukin-8 production	2/13	98/18488	0.002088339	0.031779067	0.015929357	114505/310553	2
GO:0006809	BP	GO:0006809	nitric oxide biosynthetic process	2/13	99/18488	0.002130552	0.031958287	0.016019191	114505/310553	2
GO:0010586	BP	GO:0010586	miRNA metabolic process	2/13	100/18488	0.002173171	0.032138452	0.0161095	246297/114505	2
GO:2000146	BP	GO:2000146	negative regulation of cell motility	3/13	394/18488	0.002343258	0.034172517	0.017129081	84032/246297/114505	3
GO:0046209	BP	GO:0046209	nitric oxide metabolic process	2/13	106/18488	0.002437368	0.035058029	0.017572947	114505/310553	2
GO:0032642	BP	GO:0032642	regulation of chemokine production	2/13	107/18488	0.002482809	0.035229053	0.017658673	114505/310553	2
GO:2001057	BP	GO:2001057	reactive nitrogen species metabolic process	2/13	108/18488	0.002528652	0.035401134	0.017744929	114505/310553	2
GO:0032602	BP	GO:0032602	chemokine production	2/13	109/18488	0.002574896	0.035574223	0.017831691	114505/310553	2
GO:0014066	BP	GO:0014066	regulation of phosphatidylinositol 3-kinase signaling	2/13	115/18488	0.002860746	0.038674308	0.019385618	114505/25589	2
GO:0042326	BP	GO:0042326	negative regulation of phosphorylation	3/13	424/18488	0.002886316	0.038674308	0.019385618	246297/81516/116663	3
GO:0016241	BP	GO:0016241	regulation of macroautophagy	2/13	116/18488	0.002909781	0.038674308	0.019385618	310553/25589	2
GO:0040013	BP	GO:0040013	negative regulation of locomotion	3/13	430/18488	0.00300352	0.039006089	0.019551924	84032/246297/114505	3
GO:0030510	BP	GO:0030510	regulation of BMP signaling pathway	2/13	118/18488	0.003009041	0.039006089	0.019551924	81516/25589	2
GO:0060349	BP	GO:0060349	bone morphogenesis	2/13	119/18488	0.003059265	0.039173515	0.019635847	29393/84032	2
GO:0032963	BP	GO:0032963	collagen metabolic process	2/13	124/18488	0.003316304	0.041465995	0.02078496	29393/85490	2
GO:0016055	BP	GO:0016055	Wnt signaling pathway	3/13	449/18488	0.003394079	0.041465995	0.02078496	29393/114505/310553	3
GO:0031331	BP	GO:0031331	positive regulation of cellular catabolic process	3/13	450/18488	0.003415463	0.041465995	0.02078496	310553/81516/25589	3
GO:0090100	BP	GO:0090100	positive regulation of transmembrane receptor protein serine/threonine kinase signaling pathway	2/13	126/18488	0.003421873	0.041465995	0.02078496	246297/25589	2
GO:0198738	BP	GO:0198738	cell-cell signaling by wnt	3/13	452/18488	0.00345848	0.041465995	0.02078496	29393/114505/310553	3
GO:0002062	BP	GO:0002062	chondrocyte differentiation	2/13	127/18488	0.003475245	0.041465995	0.02078496	84032/81516	2
GO:0002718	BP	GO:0002718	regulation of cytokine production involved in immune response	2/13	128/18488	0.003529009	0.041634377	0.020869362	310553/81516	2
GO:0051101	BP	GO:0051101	regulation of DNA binding	2/13	129/18488	0.003583164	0.041803577	0.020954174	246297/114505	2
GO:0003012	BP	GO:0003012	muscle system process	3/13	461/18488	0.003656219	0.042041247	0.021073307	246297/114505/81516	3
GO:0002367	BP	GO:0002367	cytokine production involved in immune response	2/13	131/18488	0.003692644	0.042041247	0.021073307	310553/81516	2
GO:0001666	BP	GO:0001666	response to hypoxia	3/13	464/18488	0.003723653	0.042041247	0.021073307	246297/310553/25589	3
GO:0048678	BP	GO:0048678	response to axon injury	2/13	134/18488	0.003859783	0.042045232	0.021075304	114505/25589	2
GO:0060419	BP	GO:0060419	heart growth	2/13	134/18488	0.003859783	0.042045232	0.021075304	246297/116663	2
GO:0006690	BP	GO:0006690	icosanoid metabolic process	2/13	136/18488	0.00397315	0.042045232	0.021075304	25086/310553	2
GO:0017015	BP	GO:0017015	regulation of transforming growth factor beta receptor signaling pathway	2/13	136/18488	0.00397315	0.042045232	0.021075304	246297/81516	2
GO:0001654	BP	GO:0001654	eye development	3/13	476/18488	0.004001081	0.042045232	0.021075304	85490/114505/25589	3
GO:0034329	BP	GO:0034329	cell junction assembly	3/13	477/18488	0.004024759	0.042045232	0.021075304	310553/81516/25589	3
GO:0150063	BP	GO:0150063	visual system development	3/13	479/18488	0.004072374	0.042045232	0.021075304	85490/114505/25589	3
GO:1903844	BP	GO:1903844	regulation of cellular response to transforming growth factor beta stimulus	2/13	139/18488	0.004146101	0.042045232	0.021075304	246297/81516	2
GO:0010563	BP	GO:0010563	negative regulation of phosphorus metabolic process	3/13	484/18488	0.004192932	0.042045232	0.021075304	246297/81516/116663	3
GO:0045936	BP	GO:0045936	negative regulation of phosphate metabolic process	3/13	484/18488	0.004192932	0.042045232	0.021075304	246297/81516/116663	3
GO:0048880	BP	GO:0048880	sensory system development	3/13	484/18488	0.004192932	0.042045232	0.021075304	85490/114505/25589	3
GO:0009791	BP	GO:0009791	post-embryonic development	2/13	140/18488	0.004204523	0.042045232	0.021075304	114505/25589	2
GO:0030177	BP	GO:0030177	positive regulation of Wnt signaling pathway	2/13	143/18488	0.004382098	0.043407571	0.021758181	29393/310553	2
GO:0036293	BP	GO:0036293	response to decreased oxygen levels	3/13	495/18488	0.004465854	0.043823799	0.021966816	246297/310553/25589	3
GO:0010508	BP	GO:0010508	positive regulation of autophagy	2/13	146/18488	0.004563124	0.044363707	0.022237447	310553/25589	2
GO:0014065	BP	GO:0014065	phosphatidylinositol 3-kinase signaling	2/13	150/18488	0.00480984	0.046333325	0.023224725	114505/25589	2
GO:0003231	BP	GO:0003231	cardiac ventricle development	2/13	151/18488	0.004872471	0.046509952	0.023313259	246297/81516	2
GO:0043535	BP	GO:0043535	regulation of blood vessel endothelial cell migration	2/13	153/18488	0.004998871	0.047286621	0.023702567	114505/25589	2
GO:0005583	CC	GO:0005583	fibrillar collagen trimer	4/13	11/18728	4.59E-11	7.35E-10	3.14E-10	29393/85490/84032/60379	4
GO:0098643	CC	GO:0098643	banded collagen fibril	4/13	11/18728	4.59E-11	7.35E-10	3.14E-10	29393/85490/84032/60379	4
GO:0098644	CC	GO:0098644	complex of collagen trimers	4/13	18/18728	4.25E-10	4.53E-09	1.94E-09	29393/85490/84032/60379	4
GO:0005581	CC	GO:0005581	collagen trimer	4/13	61/18728	7.12E-08	5.70E-07	2.44E-07	29393/85490/84032/60379	4
GO:0062023	CC	GO:0062023	collagen-containing extracellular matrix	4/13	234/18728	1.55E-05	9.95E-05	4.25E-05	29393/85490/84032/60379	4
GO:0031012	CC	GO:0031012	extracellular matrix	4/13	400/18728	0.000125797	0.000586248	0.000250698	29393/85490/84032/60379	4
GO:0030312	CC	GO:0030312	external encapsulating structure	4/13	402/18728	0.000128242	0.000586248	0.000250698	29393/85490/84032/60379	4
GO:0071141	CC	GO:0071141	SMAD protein complex	1/13	10/18728	0.006921493	0.027685973	0.011839396	81516	1
GO:0000164	CC	GO:0000164	protein phosphatase type 1 complex	1/13	17/18728	0.011740197	0.041742923	0.017850592	192280	1
GO:0048407	MF	GO:0048407	platelet-derived growth factor binding	3/13	11/17330	5.42E-08	4.50E-06	2.00E-06	29393/85490/84032	3
GO:0005201	MF	GO:0005201	extracellular matrix structural constituent	4/13	63/17330	1.11E-07	4.59E-06	2.04E-06	29393/85490/84032/60379	4
GO:0019838	MF	GO:0019838	growth factor binding	4/13	144/17330	3.08E-06	8.53E-05	3.79E-05	29393/85490/84032/25589	4
GO:0046332	MF	GO:0046332	SMAD binding	3/13	84/17330	3.03E-05	0.000629498	0.000279422	84032/246297/81516	3
GO:0043394	MF	GO:0043394	proteoglycan binding	2/13	39/17330	0.00037894	0.006290398	0.002792187	85490/60379	2
GO:0005539	MF	GO:0005539	glycosaminoglycan binding	3/13	220/17330	0.000525403	0.007268078	0.00322616	85490/60379/310553	3
GO:0008013	MF	GO:0008013	beta-catenin binding	2/13	94/17330	0.002183877	0.025894541	0.011494089	114505/81516	2
GO:0042826	MF	GO:0042826	histone deacetylase binding	2/13	131/17330	0.0041883	0.043453615	0.019288225	246297/114505	2
GO:0005178	MF	GO:0005178	integrin binding	2/13	146/17330	0.005173571	0.043789562	0.019437345	84032/25589	2
GO:0002020	MF	GO:0002020	protease binding	2/13	153/17330	0.005666563	0.043789562	0.019437345	29393/84032	2
GO:0004721	MF	GO:0004721	phosphoprotein phosphatase activity	2/13	157/17330	0.005957647	0.043789562	0.019437345	192280/116663	2
GO:0008201	MF	GO:0008201	heparin binding	2/13	162/17330	0.006331021	0.043789562	0.019437345	85490/60379	2
GO:0008330	MF	GO:0008330	protein tyrosine/threonine phosphatase activity	1/13	10/17330	0.007478106	0.045671268	0.020272598	116663	1
GO:0034713	MF	GO:0034713	type I transforming growth factor beta receptor binding	1/13	12/17330	0.008967519	0.045671268	0.020272598	81516	1
GO:0017017	MF	GO:0017017	MAP kinase tyrosine/serine/threonine phosphatase activity	1/13	13/17330	0.009711452	0.045671268	0.020272598	116663	1
GO:0035325	MF	GO:0035325	Toll-like receptor binding	1/13	13/17330	0.009711452	0.045671268	0.020272598	310553	1
GO:0048185	MF	GO:0048185	activin binding	1/13	13/17330	0.009711452	0.045671268	0.020272598	81516	1
GO:0042834	MF	GO:0042834	peptidoglycan binding	1/13	14/17330	0.010454869	0.045671268	0.020272598	310553	1
GO:0070411	MF	GO:0070411	I-SMAD binding	1/13	14/17330	0.010454869	0.045671268	0.020272598	81516	1
