# Supplementary material for: Comprehensive characterization of small noncoding RNA profiles in hypoxia-induced pulmonary hypertension (HPH) rat tissues
Source: iScience. 2024 Jan 13;27(2):108815. doi: 10.1016/j.isci.2024.108815 (PMC10844824; doi:10.1016/j.isci.2024.108815)
Supplement: Table S9. Expression of each type of tRNA-derived small RNAs (tDRs), related to Figure 6 [file mmc10.xlsx]

## Sheet: Table S9
Table S9: Expression of each type of tRNA-derived small RNAs (tDRs); related to Figure 6
tRNA	trf_type;"sep_type"	variable	cpm	tissue	condition
tRNA-Ala-AGC	Antisense	thymus_NOR	-0.303485	thymus	NOR
tRNA-Ala-AGC	5'tR-halves	thymus_NOR	-0.3008	thymus	NOR
tRNA-Ala-AGC	Other Fragments	thymus_NOR	-0.279696	thymus	NOR
tRNA-Ala-AGC	3'tR-halves	thymus_NOR	-0.0404148	thymus	NOR
tRNA-Ala-AGC	Trailer	thymus_NOR	-0.303215	thymus	NOR
tRNA-Ala-AGC	Whole tRNAs	thymus_NOR	-0.303485	thymus	NOR
tRNA-Ala-AGC	pre tRNA	thymus_NOR	-0.30336	thymus	NOR
tRNA-Ala-CGC	Antisense	thymus_NOR	-0.303447	thymus	NOR
tRNA-Ala-CGC	5'tR-halves	thymus_NOR	-0.299976	thymus	NOR
tRNA-Ala-CGC	Other Fragments	thymus_NOR	-0.201973	thymus	NOR
tRNA-Ala-CGC	3'tR-halves	thymus_NOR	7.49435	thymus	NOR
tRNA-Ala-CGC	Trailer	thymus_NOR	-0.298767	thymus	NOR
tRNA-Ala-CGC	Whole tRNAs	thymus_NOR	-0.303485	thymus	NOR
tRNA-Ala-CGC	pre tRNA	thymus_NOR	-0.302305	thymus	NOR
tRNA-Ala-TGC	Antisense	thymus_NOR	-0.303485	thymus	NOR
tRNA-Ala-TGC	5'tR-halves	thymus_NOR	-0.301428	thymus	NOR
tRNA-Ala-TGC	Other Fragments	thymus_NOR	-0.240618	thymus	NOR
tRNA-Ala-TGC	3'tR-halves	thymus_NOR	2.98161	thymus	NOR
tRNA-Ala-TGC	Trailer	thymus_NOR	-0.303439	thymus	NOR
tRNA-Ala-TGC	Whole tRNAs	thymus_NOR	-0.303462	thymus	NOR
tRNA-Ala-TGC	pre tRNA	thymus_NOR	-0.302776	thymus	NOR
tRNA-Arg-ACG	Antisense	thymus_NOR	-0.303485	thymus	NOR
tRNA-Arg-ACG	5'tR-halves	thymus_NOR	-0.301555	thymus	NOR
tRNA-Arg-ACG	Other Fragments	thymus_NOR	-0.30223	thymus	NOR
tRNA-Arg-ACG	3'tR-halves	thymus_NOR	1.03179	thymus	NOR
tRNA-Arg-ACG	Trailer	thymus_NOR	-0.302336	thymus	NOR
tRNA-Arg-ACG	Whole tRNAs	thymus_NOR	-0.303485	thymus	NOR
tRNA-Arg-ACG	pre tRNA	thymus_NOR	-0.302802	thymus	NOR
tRNA-Arg-CCG	Antisense	thymus_NOR	-0.303485	thymus	NOR
tRNA-Arg-CCG	5'tR-halves	thymus_NOR	-0.297513	thymus	NOR
tRNA-Arg-CCG	Other Fragments	thymus_NOR	-0.287385	thymus	NOR
tRNA-Arg-CCG	3'tR-halves	thymus_NOR	0.287394	thymus	NOR
tRNA-Arg-CCG	Trailer	thymus_NOR	-0.303411	thymus	NOR
tRNA-Arg-CCG	Whole tRNAs	thymus_NOR	-0.303485	thymus	NOR
tRNA-Arg-CCG	pre tRNA	thymus_NOR	-0.303274	thymus	NOR
tRNA-Arg-CCT	Antisense	thymus_NOR	-0.303485	thymus	NOR
tRNA-Arg-CCT	5'tR-halves	thymus_NOR	-0.303239	thymus	NOR
tRNA-Arg-CCT	Other Fragments	thymus_NOR	-0.28027	thymus	NOR
tRNA-Arg-CCT	3'tR-halves	thymus_NOR	0.0258488	thymus	NOR
tRNA-Arg-CCT	Trailer	thymus_NOR	-0.302132	thymus	NOR
tRNA-Arg-CCT	Whole tRNAs	thymus_NOR	-0.303485	thymus	NOR
tRNA-Arg-CCT	pre tRNA	thymus_NOR	-0.303258	thymus	NOR
tRNA-Arg-TCG	Antisense	thymus_NOR	-0.303485	thymus	NOR
tRNA-Arg-TCG	5'tR-halves	thymus_NOR	-0.303371	thymus	NOR
tRNA-Arg-TCG	Other Fragments	thymus_NOR	-0.298875	thymus	NOR
tRNA-Arg-TCG	3'tR-halves	thymus_NOR	0.247988	thymus	NOR
tRNA-Arg-TCG	Trailer	thymus_NOR	-0.302278	thymus	NOR
tRNA-Arg-TCG	Whole tRNAs	thymus_NOR	-0.303485	thymus	NOR
tRNA-Arg-TCG	pre tRNA	thymus_NOR	-0.303416	thymus	NOR
tRNA-Arg-TCT	Antisense	thymus_NOR	-0.303485	thymus	NOR
tRNA-Arg-TCT	5'tR-halves	thymus_NOR	-0.301596	thymus	NOR
tRNA-Arg-TCT	Other Fragments	thymus_NOR	-0.272025	thymus	NOR
tRNA-Arg-TCT	3'tR-halves	thymus_NOR	-0.0135003	thymus	NOR
tRNA-Arg-TCT	Trailer	thymus_NOR	-0.303467	thymus	NOR
tRNA-Arg-TCT	Whole tRNAs	thymus_NOR	-0.303485	thymus	NOR
tRNA-Arg-TCT	pre tRNA	thymus_NOR	-0.303324	thymus	NOR
tRNA-Asn-GTT	Antisense	thymus_NOR	-0.30296	thymus	NOR
tRNA-Asn-GTT	5'tR-halves	thymus_NOR	-0.302708	thymus	NOR
tRNA-Asn-GTT	Other Fragments	thymus_NOR	-0.299965	thymus	NOR
tRNA-Asn-GTT	3'tR-halves	thymus_NOR	2.02965	thymus	NOR
tRNA-Asn-GTT	Trailer	thymus_NOR	-0.30325	thymus	NOR
tRNA-Asn-GTT	Whole tRNAs	thymus_NOR	-0.303485	thymus	NOR
tRNA-Asn-GTT	pre tRNA	thymus_NOR	-0.303285	thymus	NOR
tRNA-Asp-GTC	Antisense	thymus_NOR	-0.303485	thymus	NOR
tRNA-Asp-GTC	5'tR-halves	thymus_NOR	0.551925	thymus	NOR
tRNA-Asp-GTC	Other Fragments	thymus_NOR	-0.0127237	thymus	NOR
tRNA-Asp-GTC	3'tR-halves	thymus_NOR	4.23335	thymus	NOR
tRNA-Asp-GTC	Trailer	thymus_NOR	-0.303416	thymus	NOR
tRNA-Asp-GTC	Whole tRNAs	thymus_NOR	-0.113192	thymus	NOR
tRNA-Asp-GTC	pre tRNA	thymus_NOR	-0.302038	thymus	NOR
tRNA-Cys-GCA	Antisense	thymus_NOR	-0.303485	thymus	NOR
tRNA-Cys-GCA	5'tR-halves	thymus_NOR	-0.248302	thymus	NOR
tRNA-Cys-GCA	Other Fragments	thymus_NOR	0.461796	thymus	NOR
tRNA-Cys-GCA	3'tR-halves	thymus_NOR	-0.121764	thymus	NOR
tRNA-Cys-GCA	Trailer	thymus_NOR	-0.299989	thymus	NOR
tRNA-Cys-GCA	Whole tRNAs	thymus_NOR	-0.303485	thymus	NOR
tRNA-Cys-GCA	pre tRNA	thymus_NOR	-0.303426	thymus	NOR
tRNA-Gln-CTG	Antisense	thymus_NOR	-0.303485	thymus	NOR
tRNA-Gln-CTG	5'tR-halves	thymus_NOR	-0.290795	thymus	NOR
tRNA-Gln-CTG	Other Fragments	thymus_NOR	-0.191746	thymus	NOR
tRNA-Gln-CTG	3'tR-halves	thymus_NOR	-0.170374	thymus	NOR
tRNA-Gln-CTG	Trailer	thymus_NOR	-0.30347	thymus	NOR
tRNA-Gln-CTG	Whole tRNAs	thymus_NOR	-0.30347	thymus	NOR
tRNA-Gln-CTG	pre tRNA	thymus_NOR	-0.303472	thymus	NOR
tRNA-Gln-TTG	Antisense	thymus_NOR	-0.303485	thymus	NOR
tRNA-Gln-TTG	5'tR-halves	thymus_NOR	-0.296436	thymus	NOR
tRNA-Gln-TTG	Other Fragments	thymus_NOR	-0.242365	thymus	NOR
tRNA-Gln-TTG	3'tR-halves	thymus_NOR	-0.200591	thymus	NOR
tRNA-Gln-TTG	Trailer	thymus_NOR	-0.303428	thymus	NOR
tRNA-Gln-TTG	Whole tRNAs	thymus_NOR	-0.303431	thymus	NOR
tRNA-Gln-TTG	pre tRNA	thymus_NOR	-0.303485	thymus	NOR
tRNA-Glu-CTC	Antisense	thymus_NOR	-0.303406	thymus	NOR
tRNA-Glu-CTC	5'tR-halves	thymus_NOR	5.82168	thymus	NOR
tRNA-Glu-CTC	Other Fragments	thymus_NOR	1.35591	thymus	NOR
tRNA-Glu-CTC	3'tR-halves	thymus_NOR	4.80517	thymus	NOR
tRNA-Glu-CTC	Trailer	thymus_NOR	-0.302896	thymus	NOR
tRNA-Glu-CTC	Whole tRNAs	thymus_NOR	-0.082695	thymus	NOR
tRNA-Glu-CTC	pre tRNA	thymus_NOR	-0.303375	thymus	NOR
tRNA-Glu-TTC	Antisense	thymus_NOR	-0.303357	thymus	NOR
tRNA-Glu-TTC	5'tR-halves	thymus_NOR	0.509212	thymus	NOR
tRNA-Glu-TTC	Other Fragments	thymus_NOR	-0.0531622	thymus	NOR
tRNA-Glu-TTC	3'tR-halves	thymus_NOR	4.96584	thymus	NOR
tRNA-Glu-TTC	Trailer	thymus_NOR	-0.303354	thymus	NOR
tRNA-Glu-TTC	Whole tRNAs	thymus_NOR	-0.0378762	thymus	NOR
tRNA-Glu-TTC	pre tRNA	thymus_NOR	-0.303485	thymus	NOR
tRNA-Gly-CCC	Antisense	thymus_NOR	-0.303485	thymus	NOR
tRNA-Gly-CCC	5'tR-halves	thymus_NOR	0.436791	thymus	NOR
tRNA-Gly-CCC	Other Fragments	thymus_NOR	-0.287285	thymus	NOR
tRNA-Gly-CCC	3'tR-halves	thymus_NOR	5.58119	thymus	NOR
tRNA-Gly-CCC	Trailer	thymus_NOR	-0.303485	thymus	NOR
tRNA-Gly-CCC	Whole tRNAs	thymus_NOR	-0.302488	thymus	NOR
tRNA-Gly-CCC	pre tRNA	thymus_NOR	-0.303458	thymus	NOR
tRNA-Gly-GCC	Antisense	thymus_NOR	-0.303485	thymus	NOR
tRNA-Gly-GCC	5'tR-halves	thymus_NOR	1.2868	thymus	NOR
tRNA-Gly-GCC	Other Fragments	thymus_NOR	-0.097687	thymus	NOR
tRNA-Gly-GCC	3'tR-halves	thymus_NOR	2.17994	thymus	NOR
tRNA-Gly-GCC	Trailer	thymus_NOR	-0.302007	thymus	NOR
tRNA-Gly-GCC	Whole tRNAs	thymus_NOR	-0.301694	thymus	NOR
tRNA-Gly-GCC	pre tRNA	thymus_NOR	-0.303337	thymus	NOR
tRNA-Gly-TCC	Antisense	thymus_NOR	-0.303485	thymus	NOR
tRNA-Gly-TCC	5'tR-halves	thymus_NOR	0.0427365	thymus	NOR
tRNA-Gly-TCC	Other Fragments	thymus_NOR	-0.259232	thymus	NOR
tRNA-Gly-TCC	3'tR-halves	thymus_NOR	1.67203	thymus	NOR
tRNA-Gly-TCC	Trailer	thymus_NOR	-0.303206	thymus	NOR
tRNA-Gly-TCC	Whole tRNAs	thymus_NOR	-0.300441	thymus	NOR
tRNA-Gly-TCC	pre tRNA	thymus_NOR	-0.303214	thymus	NOR
tRNA-His-GTG	Antisense	thymus_NOR	-0.303485	thymus	NOR
tRNA-His-GTG	5'tR-halves	thymus_NOR	-0.135073	thymus	NOR
tRNA-His-GTG	Other Fragments	thymus_NOR	-0.219579	thymus	NOR
tRNA-His-GTG	3'tR-halves	thymus_NOR	0.851113	thymus	NOR
tRNA-His-GTG	Trailer	thymus_NOR	-0.301765	thymus	NOR
tRNA-His-GTG	Whole tRNAs	thymus_NOR	-0.303485	thymus	NOR
tRNA-His-GTG	pre tRNA	thymus_NOR	-0.303416	thymus	NOR
tRNA-Ile-AAT	Antisense	thymus_NOR	-0.303485	thymus	NOR
tRNA-Ile-AAT	5'tR-halves	thymus_NOR	-0.3012	thymus	NOR
tRNA-Ile-AAT	Other Fragments	thymus_NOR	-0.0347329	thymus	NOR
tRNA-Ile-AAT	3'tR-halves	thymus_NOR	0.858848	thymus	NOR
tRNA-Ile-AAT	Trailer	thymus_NOR	-0.30347	thymus	NOR
tRNA-Ile-AAT	Whole tRNAs	thymus_NOR	-0.303485	thymus	NOR
tRNA-Ile-AAT	pre tRNA	thymus_NOR	-0.302935	thymus	NOR
tRNA-Ile-TAT	Antisense	thymus_NOR	-0.303485	thymus	NOR
tRNA-Ile-TAT	5'tR-halves	thymus_NOR	-0.303056	thymus	NOR
tRNA-Ile-TAT	Other Fragments	thymus_NOR	-0.30046	thymus	NOR
tRNA-Ile-TAT	3'tR-halves	thymus_NOR	-0.105432	thymus	NOR
tRNA-Ile-TAT	Trailer	thymus_NOR	-0.30254	thymus	NOR
tRNA-Ile-TAT	Whole tRNAs	thymus_NOR	-0.303485	thymus	NOR
tRNA-Ile-TAT	pre tRNA	thymus_NOR	-0.301994	thymus	NOR
tRNA-iMet-CAT	Antisense	thymus_NOR	-0.303485	thymus	NOR
tRNA-iMet-CAT	5'tR-halves	thymus_NOR	-0.295016	thymus	NOR
tRNA-iMet-CAT	Other Fragments	thymus_NOR	-0.289104	thymus	NOR
tRNA-iMet-CAT	3'tR-halves	thymus_NOR	0.689326	thymus	NOR
tRNA-iMet-CAT	Trailer	thymus_NOR	-0.302919	thymus	NOR
tRNA-iMet-CAT	Whole tRNAs	thymus_NOR	-0.303485	thymus	NOR
tRNA-iMet-CAT	pre tRNA	thymus_NOR	-0.302737	thymus	NOR
tRNA-Leu-AAG	Antisense	thymus_NOR	-0.303485	thymus	NOR
tRNA-Leu-AAG	5'tR-halves	thymus_NOR	-0.294054	thymus	NOR
tRNA-Leu-AAG	Other Fragments	thymus_NOR	-0.254458	thymus	NOR
tRNA-Leu-AAG	3'tR-halves	thymus_NOR	5.72734	thymus	NOR
tRNA-Leu-AAG	Trailer	thymus_NOR	-0.303462	thymus	NOR
tRNA-Leu-AAG	Whole tRNAs	thymus_NOR	-0.303485	thymus	NOR
tRNA-Leu-AAG	pre tRNA	thymus_NOR	-0.302936	thymus	NOR
tRNA-Leu-CAA	Antisense	thymus_NOR	-0.303485	thymus	NOR
tRNA-Leu-CAA	5'tR-halves	thymus_NOR	-0.296351	thymus	NOR
tRNA-Leu-CAA	Other Fragments	thymus_NOR	0.0736459	thymus	NOR
tRNA-Leu-CAA	3'tR-halves	thymus_NOR	4.62601	thymus	NOR
tRNA-Leu-CAA	Trailer	thymus_NOR	-0.303359	thymus	NOR
tRNA-Leu-CAA	Whole tRNAs	thymus_NOR	-0.303428	thymus	NOR
tRNA-Leu-CAA	pre tRNA	thymus_NOR	-0.299411	thymus	NOR
tRNA-Leu-CAG	Antisense	thymus_NOR	-0.303485	thymus	NOR
tRNA-Leu-CAG	5'tR-halves	thymus_NOR	-0.292385	thymus	NOR
tRNA-Leu-CAG	Other Fragments	thymus_NOR	-0.270986	thymus	NOR
tRNA-Leu-CAG	3'tR-halves	thymus_NOR	3.04183	thymus	NOR
tRNA-Leu-CAG	Trailer	thymus_NOR	-0.303274	thymus	NOR
tRNA-Leu-CAG	Whole tRNAs	thymus_NOR	-0.303485	thymus	NOR
tRNA-Leu-CAG	pre tRNA	thymus_NOR	-0.30244	thymus	NOR
tRNA-Leu-TAA	Antisense	thymus_NOR	-0.303485	thymus	NOR
tRNA-Leu-TAA	5'tR-halves	thymus_NOR	-0.303056	thymus	NOR
tRNA-Leu-TAA	Other Fragments	thymus_NOR	-0.293178	thymus	NOR
tRNA-Leu-TAA	3'tR-halves	thymus_NOR	-0.184955	thymus	NOR
tRNA-Leu-TAA	Trailer	thymus_NOR	-0.303485	thymus	NOR
tRNA-Leu-TAA	Whole tRNAs	thymus_NOR	-0.303485	thymus	NOR
tRNA-Leu-TAA	pre tRNA	thymus_NOR	-0.303296	thymus	NOR
tRNA-Leu-TAG	Antisense	thymus_NOR	-0.303485	thymus	NOR
tRNA-Leu-TAG	5'tR-halves	thymus_NOR	-0.300126	thymus	NOR
tRNA-Leu-TAG	Other Fragments	thymus_NOR	-0.278507	thymus	NOR
tRNA-Leu-TAG	3'tR-halves	thymus_NOR	3.7603	thymus	NOR
tRNA-Leu-TAG	Trailer	thymus_NOR	-0.301775	thymus	NOR
tRNA-Leu-TAG	Whole tRNAs	thymus_NOR	-0.303485	thymus	NOR
tRNA-Leu-TAG	pre tRNA	thymus_NOR	-0.298918	thymus	NOR
tRNA-Lys-CTT	Antisense	thymus_NOR	-0.303485	thymus	NOR
tRNA-Lys-CTT	5'tR-halves	thymus_NOR	-0.276077	thymus	NOR
tRNA-Lys-CTT	Other Fragments	thymus_NOR	-0.283351	thymus	NOR
tRNA-Lys-CTT	3'tR-halves	thymus_NOR	0.71415	thymus	NOR
tRNA-Lys-CTT	Trailer	thymus_NOR	-0.303449	thymus	NOR
tRNA-Lys-CTT	Whole tRNAs	thymus_NOR	-0.303003	thymus	NOR
tRNA-Lys-CTT	pre tRNA	thymus_NOR	-0.30304	thymus	NOR
tRNA-Lys-TTT	Antisense	thymus_NOR	-0.303485	thymus	NOR
tRNA-Lys-TTT	5'tR-halves	thymus_NOR	-0.299233	thymus	NOR
tRNA-Lys-TTT	Other Fragments	thymus_NOR	-0.276363	thymus	NOR
tRNA-Lys-TTT	3'tR-halves	thymus_NOR	0.312043	thymus	NOR
tRNA-Lys-TTT	Trailer	thymus_NOR	-0.303341	thymus	NOR
tRNA-Lys-TTT	Whole tRNAs	thymus_NOR	-0.303485	thymus	NOR
tRNA-Lys-TTT	pre tRNA	thymus_NOR	-0.303454	thymus	NOR
tRNA-Met-CAT	Antisense	thymus_NOR	-0.303485	thymus	NOR
tRNA-Met-CAT	5'tR-halves	thymus_NOR	-0.303371	thymus	NOR
tRNA-Met-CAT	Other Fragments	thymus_NOR	-0.266691	thymus	NOR
tRNA-Met-CAT	3'tR-halves	thymus_NOR	0.296522	thymus	NOR
tRNA-Met-CAT	Trailer	thymus_NOR	-0.303403	thymus	NOR
tRNA-Met-CAT	Whole tRNAs	thymus_NOR	-0.303485	thymus	NOR
tRNA-Met-CAT	pre tRNA	thymus_NOR	-0.303198	thymus	NOR
tRNA-Phe-GAA	Antisense	thymus_NOR	-0.303485	thymus	NOR
tRNA-Phe-GAA	5'tR-halves	thymus_NOR	-0.303458	thymus	NOR
tRNA-Phe-GAA	Other Fragments	thymus_NOR	-0.295792	thymus	NOR
tRNA-Phe-GAA	3'tR-halves	thymus_NOR	0.703328	thymus	NOR
tRNA-Phe-GAA	Trailer	thymus_NOR	-0.303378	thymus	NOR
tRNA-Phe-GAA	Whole tRNAs	thymus_NOR	-0.303485	thymus	NOR
tRNA-Phe-GAA	pre tRNA	thymus_NOR	-0.302545	thymus	NOR
tRNA-Pro-AGG	Antisense	thymus_NOR	-0.303476	thymus	NOR
tRNA-Pro-AGG	5'tR-halves	thymus_NOR	-0.0718679	thymus	NOR
tRNA-Pro-AGG	Other Fragments	thymus_NOR	-0.252223	thymus	NOR
tRNA-Pro-AGG	3'tR-halves	thymus_NOR	-0.229445	thymus	NOR
tRNA-Pro-AGG	Trailer	thymus_NOR	-0.303195	thymus	NOR
tRNA-Pro-AGG	Whole tRNAs	thymus_NOR	-0.303422	thymus	NOR
tRNA-Pro-AGG	pre tRNA	thymus_NOR	-0.303485	thymus	NOR
tRNA-Pro-CGG	Antisense	thymus_NOR	-0.303485	thymus	NOR
tRNA-Pro-CGG	5'tR-halves	thymus_NOR	1.18285	thymus	NOR
tRNA-Pro-CGG	Other Fragments	thymus_NOR	0.0205817	thymus	NOR
tRNA-Pro-CGG	3'tR-halves	thymus_NOR	0.569983	thymus	NOR
tRNA-Pro-CGG	Trailer	thymus_NOR	-0.302776	thymus	NOR
tRNA-Pro-CGG	Whole tRNAs	thymus_NOR	-0.303485	thymus	NOR
tRNA-Pro-CGG	pre tRNA	thymus_NOR	-0.303228	thymus	NOR
tRNA-Pro-TGG	Antisense	thymus_NOR	-0.303485	thymus	NOR
tRNA-Pro-TGG	5'tR-halves	thymus_NOR	0.634571	thymus	NOR
tRNA-Pro-TGG	Other Fragments	thymus_NOR	-0.083885	thymus	NOR
tRNA-Pro-TGG	3'tR-halves	thymus_NOR	0.573896	thymus	NOR
tRNA-Pro-TGG	Trailer	thymus_NOR	-0.303428	thymus	NOR
tRNA-Pro-TGG	Whole tRNAs	thymus_NOR	-0.303485	thymus	NOR
tRNA-Pro-TGG	pre tRNA	thymus_NOR	-0.303447	thymus	NOR
tRNA-SeC-TCA	Antisense	thymus_NOR	-0.303485	thymus	NOR
tRNA-SeC-TCA	5'tR-halves	thymus_NOR	-0.296731	thymus	NOR
tRNA-SeC-TCA	Other Fragments	thymus_NOR	-0.296522	thymus	NOR
tRNA-SeC-TCA	3'tR-halves	thymus_NOR	1.81807	thymus	NOR
tRNA-SeC-TCA	Trailer	thymus_NOR	-0.302686	thymus	NOR
tRNA-SeC-TCA	Whole tRNAs	thymus_NOR	-0.294468	thymus	NOR
tRNA-SeC-TCA	pre tRNA	thymus_NOR	-0.303485	thymus	NOR
tRNA-Ser-AGA	Antisense	thymus_NOR	-0.303485	thymus	NOR
tRNA-Ser-AGA	5'tR-halves	thymus_NOR	-0.302137	thymus	NOR
tRNA-Ser-AGA	Other Fragments	thymus_NOR	-0.290791	thymus	NOR
tRNA-Ser-AGA	3'tR-halves	thymus_NOR	0.682344	thymus	NOR
tRNA-Ser-AGA	Trailer	thymus_NOR	-0.303163	thymus	NOR
tRNA-Ser-AGA	Whole tRNAs	thymus_NOR	-0.303485	thymus	NOR
tRNA-Ser-AGA	pre tRNA	thymus_NOR	-0.303161	thymus	NOR
tRNA-Ser-CGA	Antisense	thymus_NOR	-0.303485	thymus	NOR
tRNA-Ser-CGA	5'tR-halves	thymus_NOR	-0.303092	thymus	NOR
tRNA-Ser-CGA	Other Fragments	thymus_NOR	-0.251031	thymus	NOR
tRNA-Ser-CGA	3'tR-halves	thymus_NOR	-0.174237	thymus	NOR
tRNA-Ser-CGA	Trailer	thymus_NOR	-0.303192	thymus	NOR
tRNA-Ser-CGA	Whole tRNAs	thymus_NOR	-0.303485	thymus	NOR
tRNA-Ser-CGA	pre tRNA	thymus_NOR	-0.303397	thymus	NOR
tRNA-Ser-GCT	Antisense	thymus_NOR	-0.303485	thymus	NOR
tRNA-Ser-GCT	5'tR-halves	thymus_NOR	-0.30283	thymus	NOR
tRNA-Ser-GCT	Other Fragments	thymus_NOR	-0.293354	thymus	NOR
tRNA-Ser-GCT	3'tR-halves	thymus_NOR	0.973717	thymus	NOR
tRNA-Ser-GCT	Trailer	thymus_NOR	-0.300337	thymus	NOR
tRNA-Ser-GCT	Whole tRNAs	thymus_NOR	-0.303485	thymus	NOR
tRNA-Ser-GCT	pre tRNA	thymus_NOR	-0.303203	thymus	NOR
tRNA-Ser-TGA	Antisense	thymus_NOR	-0.303485	thymus	NOR
tRNA-Ser-TGA	5'tR-halves	thymus_NOR	-0.302198	thymus	NOR
tRNA-Ser-TGA	Other Fragments	thymus_NOR	-0.273282	thymus	NOR
tRNA-Ser-TGA	3'tR-halves	thymus_NOR	0.376272	thymus	NOR
tRNA-Ser-TGA	Trailer	thymus_NOR	-0.303441	thymus	NOR
tRNA-Ser-TGA	Whole tRNAs	thymus_NOR	-0.303485	thymus	NOR
tRNA-Ser-TGA	pre tRNA	thymus_NOR	-0.303254	thymus	NOR
tRNA-Thr-AGT	Antisense	thymus_NOR	-0.303485	thymus	NOR
tRNA-Thr-AGT	5'tR-halves	thymus_NOR	-0.303485	thymus	NOR
tRNA-Thr-AGT	Other Fragments	thymus_NOR	-0.224299	thymus	NOR
tRNA-Thr-AGT	3'tR-halves	thymus_NOR	-0.0490569	thymus	NOR
tRNA-Thr-AGT	Trailer	thymus_NOR	-0.299472	thymus	NOR
tRNA-Thr-AGT	Whole tRNAs	thymus_NOR	-0.303466	thymus	NOR
tRNA-Thr-AGT	pre tRNA	thymus_NOR	-0.302941	thymus	NOR
tRNA-Thr-CGT	Antisense	thymus_NOR	-0.303485	thymus	NOR
tRNA-Thr-CGT	5'tR-halves	thymus_NOR	-0.303431	thymus	NOR
tRNA-Thr-CGT	Other Fragments	thymus_NOR	-0.260692	thymus	NOR
tRNA-Thr-CGT	3'tR-halves	thymus_NOR	-0.112143	thymus	NOR
tRNA-Thr-CGT	Trailer	thymus_NOR	-0.299884	thymus	NOR
tRNA-Thr-CGT	Whole tRNAs	thymus_NOR	-0.303485	thymus	NOR
tRNA-Thr-CGT	pre tRNA	thymus_NOR	-0.303485	thymus	NOR
tRNA-Thr-TGT	Antisense	thymus_NOR	-0.303485	thymus	NOR
tRNA-Thr-TGT	5'tR-halves	thymus_NOR	-0.302592	thymus	NOR
tRNA-Thr-TGT	Other Fragments	thymus_NOR	-0.265782	thymus	NOR
tRNA-Thr-TGT	3'tR-halves	thymus_NOR	-0.0589202	thymus	NOR
tRNA-Thr-TGT	Trailer	thymus_NOR	-0.302828	thymus	NOR
tRNA-Thr-TGT	Whole tRNAs	thymus_NOR	-0.303485	thymus	NOR
tRNA-Thr-TGT	pre tRNA	thymus_NOR	-0.303485	thymus	NOR
tRNA-Trp-CCA	Antisense	thymus_NOR	-0.303485	thymus	NOR
tRNA-Trp-CCA	5'tR-halves	thymus_NOR	-0.303447	thymus	NOR
tRNA-Trp-CCA	Other Fragments	thymus_NOR	-0.288723	thymus	NOR
tRNA-Trp-CCA	3'tR-halves	thymus_NOR	1.84714	thymus	NOR
tRNA-Trp-CCA	Trailer	thymus_NOR	-0.303433	thymus	NOR
tRNA-Trp-CCA	Whole tRNAs	thymus_NOR	-0.303485	thymus	NOR
tRNA-Trp-CCA	pre tRNA	thymus_NOR	-0.303466	thymus	NOR
tRNA-Tyr-GTA	Antisense	thymus_NOR	-0.303485	thymus	NOR
tRNA-Tyr-GTA	5'tR-halves	thymus_NOR	-0.303452	thymus	NOR
tRNA-Tyr-GTA	Other Fragments	thymus_NOR	-0.277129	thymus	NOR
tRNA-Tyr-GTA	3'tR-halves	thymus_NOR	0.291477	thymus	NOR
tRNA-Tyr-GTA	Trailer	thymus_NOR	-0.3032	thymus	NOR
tRNA-Tyr-GTA	Whole tRNAs	thymus_NOR	-0.303485	thymus	NOR
tRNA-Tyr-GTA	pre tRNA	thymus_NOR	-0.30017	thymus	NOR
tRNA-Val-AAC	Antisense	thymus_NOR	-0.303485	thymus	NOR
tRNA-Val-AAC	5'tR-halves	thymus_NOR	-0.169519	thymus	NOR
tRNA-Val-AAC	Other Fragments	thymus_NOR	-0.26932	thymus	NOR
tRNA-Val-AAC	3'tR-halves	thymus_NOR	-0.204284	thymus	NOR
tRNA-Val-AAC	Trailer	thymus_NOR	-0.303257	thymus	NOR
tRNA-Val-AAC	Whole tRNAs	thymus_NOR	-0.303485	thymus	NOR
tRNA-Val-AAC	pre tRNA	thymus_NOR	-0.303485	thymus	NOR
tRNA-Val-CAC	Antisense	thymus_NOR	-0.303485	thymus	NOR
tRNA-Val-CAC	5'tR-halves	thymus_NOR	0.450293	thymus	NOR
tRNA-Val-CAC	Other Fragments	thymus_NOR	-0.0549254	thymus	NOR
tRNA-Val-CAC	3'tR-halves	thymus_NOR	-0.156856	thymus	NOR
tRNA-Val-CAC	Trailer	thymus_NOR	-0.303066	thymus	NOR
tRNA-Val-CAC	Whole tRNAs	thymus_NOR	-0.303485	thymus	NOR
tRNA-Val-CAC	pre tRNA	thymus_NOR	-0.303445	thymus	NOR
tRNA-Val-TAC	Antisense	thymus_NOR	-0.303485	thymus	NOR
tRNA-Val-TAC	5'tR-halves	thymus_NOR	-0.165911	thymus	NOR
tRNA-Val-TAC	Other Fragments	thymus_NOR	-0.243437	thymus	NOR
tRNA-Val-TAC	3'tR-halves	thymus_NOR	0.0154718	thymus	NOR
tRNA-Val-TAC	Trailer	thymus_NOR	-0.300618	thymus	NOR
tRNA-Val-TAC	Whole tRNAs	thymus_NOR	-0.30319	thymus	NOR
tRNA-Val-TAC	pre tRNA	thymus_NOR	-0.301547	thymus	NOR
tRNA-Ala-AGC	Antisense	kidney_NOR	-0.231754	kidney	NOR
tRNA-Ala-AGC	5'tR-halves	kidney_NOR	-0.231472	kidney	NOR
tRNA-Ala-AGC	Other Fragments	kidney_NOR	-0.230998	kidney	NOR
tRNA-Ala-AGC	3'tR-halves	kidney_NOR	-0.210913	kidney	NOR
tRNA-Ala-AGC	Trailer	kidney_NOR	-0.231757	kidney	NOR
tRNA-Ala-AGC	Whole tRNAs	kidney_NOR	-0.231757	kidney	NOR
tRNA-Ala-AGC	pre tRNA	kidney_NOR	-0.231753	kidney	NOR
tRNA-Ala-CGC	Antisense	kidney_NOR	-0.231752	kidney	NOR
tRNA-Ala-CGC	5'tR-halves	kidney_NOR	-0.230797	kidney	NOR
tRNA-Ala-CGC	Other Fragments	kidney_NOR	-0.222288	kidney	NOR
tRNA-Ala-CGC	3'tR-halves	kidney_NOR	0.462386	kidney	NOR
tRNA-Ala-CGC	Trailer	kidney_NOR	-0.231435	kidney	NOR
tRNA-Ala-CGC	Whole tRNAs	kidney_NOR	-0.231757	kidney	NOR
tRNA-Ala-CGC	pre tRNA	kidney_NOR	-0.231702	kidney	NOR
tRNA-Ala-TGC	Antisense	kidney_NOR	-0.231757	kidney	NOR
tRNA-Ala-TGC	5'tR-halves	kidney_NOR	-0.23136	kidney	NOR
tRNA-Ala-TGC	Other Fragments	kidney_NOR	-0.225065	kidney	NOR
tRNA-Ala-TGC	3'tR-halves	kidney_NOR	0.0589787	kidney	NOR
tRNA-Ala-TGC	Trailer	kidney_NOR	-0.231757	kidney	NOR
tRNA-Ala-TGC	Whole tRNAs	kidney_NOR	-0.231747	kidney	NOR
tRNA-Ala-TGC	pre tRNA	kidney_NOR	-0.231728	kidney	NOR
tRNA-Arg-ACG	Antisense	kidney_NOR	-0.231757	kidney	NOR
tRNA-Arg-ACG	5'tR-halves	kidney_NOR	-0.231304	kidney	NOR
tRNA-Arg-ACG	Other Fragments	kidney_NOR	-0.23146	kidney	NOR
tRNA-Arg-ACG	3'tR-halves	kidney_NOR	0.386699	kidney	NOR
tRNA-Arg-ACG	Trailer	kidney_NOR	-0.231606	kidney	NOR
tRNA-Arg-ACG	Whole tRNAs	kidney_NOR	-0.23175	kidney	NOR
tRNA-Arg-ACG	pre tRNA	kidney_NOR	-0.231718	kidney	NOR
tRNA-Arg-CCG	Antisense	kidney_NOR	-0.231746	kidney	NOR
tRNA-Arg-CCG	5'tR-halves	kidney_NOR	-0.216937	kidney	NOR
tRNA-Arg-CCG	Other Fragments	kidney_NOR	-0.212254	kidney	NOR
tRNA-Arg-CCG	3'tR-halves	kidney_NOR	0.488847	kidney	NOR
tRNA-Arg-CCG	Trailer	kidney_NOR	-0.231752	kidney	NOR
tRNA-Arg-CCG	Whole tRNAs	kidney_NOR	-0.231757	kidney	NOR
tRNA-Arg-CCG	pre tRNA	kidney_NOR	-0.23175	kidney	NOR
tRNA-Arg-CCT	Antisense	kidney_NOR	-0.231757	kidney	NOR
tRNA-Arg-CCT	5'tR-halves	kidney_NOR	-0.231551	kidney	NOR
tRNA-Arg-CCT	Other Fragments	kidney_NOR	-0.226641	kidney	NOR
tRNA-Arg-CCT	3'tR-halves	kidney_NOR	0.252427	kidney	NOR
tRNA-Arg-CCT	Trailer	kidney_NOR	-0.231712	kidney	NOR
tRNA-Arg-CCT	Whole tRNAs	kidney_NOR	-0.231757	kidney	NOR
tRNA-Arg-CCT	pre tRNA	kidney_NOR	-0.231741	kidney	NOR
tRNA-Arg-TCG	Antisense	kidney_NOR	-0.231757	kidney	NOR
tRNA-Arg-TCG	5'tR-halves	kidney_NOR	-0.231664	kidney	NOR
tRNA-Arg-TCG	Other Fragments	kidney_NOR	-0.231468	kidney	NOR
tRNA-Arg-TCG	3'tR-halves	kidney_NOR	-0.0290863	kidney	NOR
tRNA-Arg-TCG	Trailer	kidney_NOR	-0.231728	kidney	NOR
tRNA-Arg-TCG	Whole tRNAs	kidney_NOR	-0.231757	kidney	NOR
tRNA-Arg-TCG	pre tRNA	kidney_NOR	-0.231757	kidney	NOR
tRNA-Arg-TCT	Antisense	kidney_NOR	-0.231757	kidney	NOR
tRNA-Arg-TCT	5'tR-halves	kidney_NOR	-0.230601	kidney	NOR
tRNA-Arg-TCT	Other Fragments	kidney_NOR	-0.22741	kidney	NOR
tRNA-Arg-TCT	3'tR-halves	kidney_NOR	-0.136078	kidney	NOR
tRNA-Arg-TCT	Trailer	kidney_NOR	-0.231757	kidney	NOR
tRNA-Arg-TCT	Whole tRNAs	kidney_NOR	-0.231757	kidney	NOR
tRNA-Arg-TCT	pre tRNA	kidney_NOR	-0.231738	kidney	NOR
tRNA-Asn-GTT	Antisense	kidney_NOR	-0.231278	kidney	NOR
tRNA-Asn-GTT	5'tR-halves	kidney_NOR	-0.231548	kidney	NOR
tRNA-Asn-GTT	Other Fragments	kidney_NOR	-0.23103	kidney	NOR
tRNA-Asn-GTT	3'tR-halves	kidney_NOR	0.513942	kidney	NOR
tRNA-Asn-GTT	Trailer	kidney_NOR	-0.23175	kidney	NOR
tRNA-Asn-GTT	Whole tRNAs	kidney_NOR	-0.231757	kidney	NOR
tRNA-Asn-GTT	pre tRNA	kidney_NOR	-0.23175	kidney	NOR
tRNA-Asp-GTC	Antisense	kidney_NOR	-0.231757	kidney	NOR
tRNA-Asp-GTC	5'tR-halves	kidney_NOR	-0.0299451	kidney	NOR
tRNA-Asp-GTC	Other Fragments	kidney_NOR	0.0754849	kidney	NOR
tRNA-Asp-GTC	3'tR-halves	kidney_NOR	6.40895	kidney	NOR
tRNA-Asp-GTC	Trailer	kidney_NOR	-0.231757	kidney	NOR
tRNA-Asp-GTC	Whole tRNAs	kidney_NOR	-0.120706	kidney	NOR
tRNA-Asp-GTC	pre tRNA	kidney_NOR	-0.231723	kidney	NOR
tRNA-Cys-GCA	Antisense	kidney_NOR	-0.231739	kidney	NOR
tRNA-Cys-GCA	5'tR-halves	kidney_NOR	-0.124983	kidney	NOR
tRNA-Cys-GCA	Other Fragments	kidney_NOR	-0.00587774	kidney	NOR
tRNA-Cys-GCA	3'tR-halves	kidney_NOR	-0.218925	kidney	NOR
tRNA-Cys-GCA	Trailer	kidney_NOR	-0.231606	kidney	NOR
tRNA-Cys-GCA	Whole tRNAs	kidney_NOR	-0.231757	kidney	NOR
tRNA-Cys-GCA	pre tRNA	kidney_NOR	-0.231753	kidney	NOR
tRNA-Gln-CTG	Antisense	kidney_NOR	-0.231757	kidney	NOR
tRNA-Gln-CTG	5'tR-halves	kidney_NOR	-0.229128	kidney	NOR
tRNA-Gln-CTG	Other Fragments	kidney_NOR	-0.226435	kidney	NOR
tRNA-Gln-CTG	3'tR-halves	kidney_NOR	-0.203896	kidney	NOR
tRNA-Gln-CTG	Trailer	kidney_NOR	-0.231757	kidney	NOR
tRNA-Gln-CTG	Whole tRNAs	kidney_NOR	-0.231741	kidney	NOR
tRNA-Gln-CTG	pre tRNA	kidney_NOR	-0.231757	kidney	NOR
tRNA-Gln-TTG	Antisense	kidney_NOR	-0.231757	kidney	NOR
tRNA-Gln-TTG	5'tR-halves	kidney_NOR	-0.228022	kidney	NOR
tRNA-Gln-TTG	Other Fragments	kidney_NOR	-0.225923	kidney	NOR
tRNA-Gln-TTG	3'tR-halves	kidney_NOR	-0.214385	kidney	NOR
tRNA-Gln-TTG	Trailer	kidney_NOR	-0.231753	kidney	NOR
tRNA-Gln-TTG	Whole tRNAs	kidney_NOR	-0.231741	kidney	NOR
tRNA-Gln-TTG	pre tRNA	kidney_NOR	-0.231757	kidney	NOR
tRNA-Glu-CTC	Antisense	kidney_NOR	-0.231709	kidney	NOR
tRNA-Glu-CTC	5'tR-halves	kidney_NOR	6.12022	kidney	NOR
tRNA-Glu-CTC	Other Fragments	kidney_NOR	1.15997	kidney	NOR
tRNA-Glu-CTC	3'tR-halves	kidney_NOR	8.4646	kidney	NOR
tRNA-Glu-CTC	Trailer	kidney_NOR	-0.231749	kidney	NOR
tRNA-Glu-CTC	Whole tRNAs	kidney_NOR	-0.200296	kidney	NOR
tRNA-Glu-CTC	pre tRNA	kidney_NOR	-0.231755	kidney	NOR
tRNA-Glu-TTC	Antisense	kidney_NOR	-0.231754	kidney	NOR
tRNA-Glu-TTC	5'tR-halves	kidney_NOR	0.228426	kidney	NOR
tRNA-Glu-TTC	Other Fragments	kidney_NOR	-0.16787	kidney	NOR
tRNA-Glu-TTC	3'tR-halves	kidney_NOR	4.27509	kidney	NOR
tRNA-Glu-TTC	Trailer	kidney_NOR	-0.231752	kidney	NOR
tRNA-Glu-TTC	Whole tRNAs	kidney_NOR	-0.153888	kidney	NOR
tRNA-Glu-TTC	pre tRNA	kidney_NOR	-0.231757	kidney	NOR
tRNA-Gly-CCC	Antisense	kidney_NOR	-0.231757	kidney	NOR
tRNA-Gly-CCC	5'tR-halves	kidney_NOR	2.04523	kidney	NOR
tRNA-Gly-CCC	Other Fragments	kidney_NOR	-0.196699	kidney	NOR
tRNA-Gly-CCC	3'tR-halves	kidney_NOR	1.87757	kidney	NOR
tRNA-Gly-CCC	Trailer	kidney_NOR	-0.231757	kidney	NOR
tRNA-Gly-CCC	Whole tRNAs	kidney_NOR	-0.231556	kidney	NOR
tRNA-Gly-CCC	pre tRNA	kidney_NOR	-0.231757	kidney	NOR
tRNA-Gly-GCC	Antisense	kidney_NOR	-0.231749	kidney	NOR
tRNA-Gly-GCC	5'tR-halves	kidney_NOR	3.55305	kidney	NOR
tRNA-Gly-GCC	Other Fragments	kidney_NOR	-0.0998857	kidney	NOR
tRNA-Gly-GCC	3'tR-halves	kidney_NOR	0.498564	kidney	NOR
tRNA-Gly-GCC	Trailer	kidney_NOR	-0.231702	kidney	NOR
tRNA-Gly-GCC	Whole tRNAs	kidney_NOR	-0.231634	kidney	NOR
tRNA-Gly-GCC	pre tRNA	kidney_NOR	-0.231753	kidney	NOR
tRNA-Gly-TCC	Antisense	kidney_NOR	-0.231757	kidney	NOR
tRNA-Gly-TCC	5'tR-halves	kidney_NOR	-0.141715	kidney	NOR
tRNA-Gly-TCC	Other Fragments	kidney_NOR	-0.220686	kidney	NOR
tRNA-Gly-TCC	3'tR-halves	kidney_NOR	0.621187	kidney	NOR
tRNA-Gly-TCC	Trailer	kidney_NOR	-0.231746	kidney	NOR
tRNA-Gly-TCC	Whole tRNAs	kidney_NOR	-0.231263	kidney	NOR
tRNA-Gly-TCC	pre tRNA	kidney_NOR	-0.231754	kidney	NOR
tRNA-His-GTG	Antisense	kidney_NOR	-0.231757	kidney	NOR
tRNA-His-GTG	5'tR-halves	kidney_NOR	-0.0718318	kidney	NOR
tRNA-His-GTG	Other Fragments	kidney_NOR	-0.128872	kidney	NOR
tRNA-His-GTG	3'tR-halves	kidney_NOR	-0.0734076	kidney	NOR
tRNA-His-GTG	Trailer	kidney_NOR	-0.231608	kidney	NOR
tRNA-His-GTG	Whole tRNAs	kidney_NOR	-0.231695	kidney	NOR
tRNA-His-GTG	pre tRNA	kidney_NOR	-0.231752	kidney	NOR
tRNA-Ile-AAT	Antisense	kidney_NOR	-0.231757	kidney	NOR
tRNA-Ile-AAT	5'tR-halves	kidney_NOR	-0.231598	kidney	NOR
tRNA-Ile-AAT	Other Fragments	kidney_NOR	-0.215588	kidney	NOR
tRNA-Ile-AAT	3'tR-halves	kidney_NOR	0.579143	kidney	NOR
tRNA-Ile-AAT	Trailer	kidney_NOR	-0.231757	kidney	NOR
tRNA-Ile-AAT	Whole tRNAs	kidney_NOR	-0.231757	kidney	NOR
tRNA-Ile-AAT	pre tRNA	kidney_NOR	-0.23173	kidney	NOR
tRNA-Ile-TAT	Antisense	kidney_NOR	-0.231757	kidney	NOR
tRNA-Ile-TAT	5'tR-halves	kidney_NOR	-0.23163	kidney	NOR
tRNA-Ile-TAT	Other Fragments	kidney_NOR	-0.230563	kidney	NOR
tRNA-Ile-TAT	3'tR-halves	kidney_NOR	-0.211096	kidney	NOR
tRNA-Ile-TAT	Trailer	kidney_NOR	-0.231752	kidney	NOR
tRNA-Ile-TAT	Whole tRNAs	kidney_NOR	-0.231757	kidney	NOR
tRNA-Ile-TAT	pre tRNA	kidney_NOR	-0.231686	kidney	NOR
tRNA-iMet-CAT	Antisense	kidney_NOR	-0.231757	kidney	NOR
tRNA-iMet-CAT	5'tR-halves	kidney_NOR	-0.218713	kidney	NOR
tRNA-iMet-CAT	Other Fragments	kidney_NOR	-0.228792	kidney	NOR
tRNA-iMet-CAT	3'tR-halves	kidney_NOR	-0.141947	kidney	NOR
tRNA-iMet-CAT	Trailer	kidney_NOR	-0.231747	kidney	NOR
tRNA-iMet-CAT	Whole tRNAs	kidney_NOR	-0.231757	kidney	NOR
tRNA-iMet-CAT	pre tRNA	kidney_NOR	-0.231716	kidney	NOR
tRNA-Leu-AAG	Antisense	kidney_NOR	-0.231757	kidney	NOR
tRNA-Leu-AAG	5'tR-halves	kidney_NOR	-0.230325	kidney	NOR
tRNA-Leu-AAG	Other Fragments	kidney_NOR	-0.22496	kidney	NOR
tRNA-Leu-AAG	3'tR-halves	kidney_NOR	7.9607	kidney	NOR
tRNA-Leu-AAG	Trailer	kidney_NOR	-0.231757	kidney	NOR
tRNA-Leu-AAG	Whole tRNAs	kidney_NOR	-0.231757	kidney	NOR
tRNA-Leu-AAG	pre tRNA	kidney_NOR	-0.231723	kidney	NOR
tRNA-Leu-CAA	Antisense	kidney_NOR	-0.231757	kidney	NOR
tRNA-Leu-CAA	5'tR-halves	kidney_NOR	-0.231029	kidney	NOR
tRNA-Leu-CAA	Other Fragments	kidney_NOR	0.181634	kidney	NOR
tRNA-Leu-CAA	3'tR-halves	kidney_NOR	0.845575	kidney	NOR
tRNA-Leu-CAA	Trailer	kidney_NOR	-0.231757	kidney	NOR
tRNA-Leu-CAA	Whole tRNAs	kidney_NOR	-0.231685	kidney	NOR
tRNA-Leu-CAA	pre tRNA	kidney_NOR	-0.231263	kidney	NOR
tRNA-Leu-CAG	Antisense	kidney_NOR	-0.231757	kidney	NOR
tRNA-Leu-CAG	5'tR-halves	kidney_NOR	-0.230416	kidney	NOR
tRNA-Leu-CAG	Other Fragments	kidney_NOR	-0.229801	kidney	NOR
tRNA-Leu-CAG	3'tR-halves	kidney_NOR	0.507095	kidney	NOR
tRNA-Leu-CAG	Trailer	kidney_NOR	-0.231756	kidney	NOR
tRNA-Leu-CAG	Whole tRNAs	kidney_NOR	-0.231757	kidney	NOR
tRNA-Leu-CAG	pre tRNA	kidney_NOR	-0.231711	kidney	NOR
tRNA-Leu-TAA	Antisense	kidney_NOR	-0.231757	kidney	NOR
tRNA-Leu-TAA	5'tR-halves	kidney_NOR	-0.231693	kidney	NOR
tRNA-Leu-TAA	Other Fragments	kidney_NOR	-0.227706	kidney	NOR
tRNA-Leu-TAA	3'tR-halves	kidney_NOR	-0.101361	kidney	NOR
tRNA-Leu-TAA	Trailer	kidney_NOR	-0.231757	kidney	NOR
tRNA-Leu-TAA	Whole tRNAs	kidney_NOR	-0.231757	kidney	NOR
tRNA-Leu-TAA	pre tRNA	kidney_NOR	-0.231736	kidney	NOR
tRNA-Leu-TAG	Antisense	kidney_NOR	-0.231757	kidney	NOR
tRNA-Leu-TAG	5'tR-halves	kidney_NOR	-0.231081	kidney	NOR
tRNA-Leu-TAG	Other Fragments	kidney_NOR	-0.226299	kidney	NOR
tRNA-Leu-TAG	3'tR-halves	kidney_NOR	5.27092	kidney	NOR
tRNA-Leu-TAG	Trailer	kidney_NOR	-0.231701	kidney	NOR
tRNA-Leu-TAG	Whole tRNAs	kidney_NOR	-0.231757	kidney	NOR
tRNA-Leu-TAG	pre tRNA	kidney_NOR	-0.231044	kidney	NOR
tRNA-Lys-CTT	Antisense	kidney_NOR	-0.231757	kidney	NOR
tRNA-Lys-CTT	5'tR-halves	kidney_NOR	-0.145542	kidney	NOR
tRNA-Lys-CTT	Other Fragments	kidney_NOR	-0.214727	kidney	NOR
tRNA-Lys-CTT	3'tR-halves	kidney_NOR	0.30511	kidney	NOR
tRNA-Lys-CTT	Trailer	kidney_NOR	-0.231757	kidney	NOR
tRNA-Lys-CTT	Whole tRNAs	kidney_NOR	-0.231108	kidney	NOR
tRNA-Lys-CTT	pre tRNA	kidney_NOR	-0.231747	kidney	NOR
tRNA-Lys-TTT	Antisense	kidney_NOR	-0.231757	kidney	NOR
tRNA-Lys-TTT	5'tR-halves	kidney_NOR	-0.223564	kidney	NOR
tRNA-Lys-TTT	Other Fragments	kidney_NOR	-0.225398	kidney	NOR
tRNA-Lys-TTT	3'tR-halves	kidney_NOR	0.221622	kidney	NOR
tRNA-Lys-TTT	Trailer	kidney_NOR	-0.231754	kidney	NOR
tRNA-Lys-TTT	Whole tRNAs	kidney_NOR	-0.231757	kidney	NOR
tRNA-Lys-TTT	pre tRNA	kidney_NOR	-0.231742	kidney	NOR
tRNA-Met-CAT	Antisense	kidney_NOR	-0.231757	kidney	NOR
tRNA-Met-CAT	5'tR-halves	kidney_NOR	-0.231566	kidney	NOR
tRNA-Met-CAT	Other Fragments	kidney_NOR	-0.229982	kidney	NOR
tRNA-Met-CAT	3'tR-halves	kidney_NOR	0.0938083	kidney	NOR
tRNA-Met-CAT	Trailer	kidney_NOR	-0.231733	kidney	NOR
tRNA-Met-CAT	Whole tRNAs	kidney_NOR	-0.231757	kidney	NOR
tRNA-Met-CAT	pre tRNA	kidney_NOR	-0.231741	kidney	NOR
tRNA-Phe-GAA	Antisense	kidney_NOR	-0.231757	kidney	NOR
tRNA-Phe-GAA	5'tR-halves	kidney_NOR	-0.23171	kidney	NOR
tRNA-Phe-GAA	Other Fragments	kidney_NOR	-0.231142	kidney	NOR
tRNA-Phe-GAA	3'tR-halves	kidney_NOR	0.00913945	kidney	NOR
tRNA-Phe-GAA	Trailer	kidney_NOR	-0.231754	kidney	NOR
tRNA-Phe-GAA	Whole tRNAs	kidney_NOR	-0.231757	kidney	NOR
tRNA-Phe-GAA	pre tRNA	kidney_NOR	-0.231744	kidney	NOR
tRNA-Pro-AGG	Antisense	kidney_NOR	-0.23175	kidney	NOR
tRNA-Pro-AGG	5'tR-halves	kidney_NOR	-0.166342	kidney	NOR
tRNA-Pro-AGG	Other Fragments	kidney_NOR	-0.219247	kidney	NOR
tRNA-Pro-AGG	3'tR-halves	kidney_NOR	-0.213318	kidney	NOR
tRNA-Pro-AGG	Trailer	kidney_NOR	-0.231753	kidney	NOR
tRNA-Pro-AGG	Whole tRNAs	kidney_NOR	-0.231757	kidney	NOR
tRNA-Pro-AGG	pre tRNA	kidney_NOR	-0.231753	kidney	NOR
tRNA-Pro-CGG	Antisense	kidney_NOR	-0.231757	kidney	NOR
tRNA-Pro-CGG	5'tR-halves	kidney_NOR	0.276254	kidney	NOR
tRNA-Pro-CGG	Other Fragments	kidney_NOR	-0.13674	kidney	NOR
tRNA-Pro-CGG	3'tR-halves	kidney_NOR	-0.0101576	kidney	NOR
tRNA-Pro-CGG	Trailer	kidney_NOR	-0.231719	kidney	NOR
tRNA-Pro-CGG	Whole tRNAs	kidney_NOR	-0.231757	kidney	NOR
tRNA-Pro-CGG	pre tRNA	kidney_NOR	-0.231757	kidney	NOR
tRNA-Pro-TGG	Antisense	kidney_NOR	-0.231741	kidney	NOR
tRNA-Pro-TGG	5'tR-halves	kidney_NOR	0.126176	kidney	NOR
tRNA-Pro-TGG	Other Fragments	kidney_NOR	-0.165223	kidney	NOR
tRNA-Pro-TGG	3'tR-halves	kidney_NOR	-0.00922837	kidney	NOR
tRNA-Pro-TGG	Trailer	kidney_NOR	-0.231757	kidney	NOR
tRNA-Pro-TGG	Whole tRNAs	kidney_NOR	-0.231757	kidney	NOR
tRNA-Pro-TGG	pre tRNA	kidney_NOR	-0.231757	kidney	NOR
tRNA-SeC-TCA	Antisense	kidney_NOR	-0.231757	kidney	NOR
tRNA-SeC-TCA	5'tR-halves	kidney_NOR	-0.2198	kidney	NOR
tRNA-SeC-TCA	Other Fragments	kidney_NOR	-0.226062	kidney	NOR
tRNA-SeC-TCA	3'tR-halves	kidney_NOR	3.45	kidney	NOR
tRNA-SeC-TCA	Trailer	kidney_NOR	-0.231741	kidney	NOR
tRNA-SeC-TCA	Whole tRNAs	kidney_NOR	-0.220651	kidney	NOR
tRNA-SeC-TCA	pre tRNA	kidney_NOR	-0.231757	kidney	NOR
tRNA-Ser-AGA	Antisense	kidney_NOR	-0.231757	kidney	NOR
tRNA-Ser-AGA	5'tR-halves	kidney_NOR	-0.231633	kidney	NOR
tRNA-Ser-AGA	Other Fragments	kidney_NOR	-0.22458	kidney	NOR
tRNA-Ser-AGA	3'tR-halves	kidney_NOR	0.270526	kidney	NOR
tRNA-Ser-AGA	Trailer	kidney_NOR	-0.231757	kidney	NOR
tRNA-Ser-AGA	Whole tRNAs	kidney_NOR	-0.231757	kidney	NOR
tRNA-Ser-AGA	pre tRNA	kidney_NOR	-0.231748	kidney	NOR
tRNA-Ser-CGA	Antisense	kidney_NOR	-0.231757	kidney	NOR
tRNA-Ser-CGA	5'tR-halves	kidney_NOR	-0.231624	kidney	NOR
tRNA-Ser-CGA	Other Fragments	kidney_NOR	-0.0961898	kidney	NOR
tRNA-Ser-CGA	3'tR-halves	kidney_NOR	-0.0916295	kidney	NOR
tRNA-Ser-CGA	Trailer	kidney_NOR	-0.231757	kidney	NOR
tRNA-Ser-CGA	Whole tRNAs	kidney_NOR	-0.231757	kidney	NOR
tRNA-Ser-CGA	pre tRNA	kidney_NOR	-0.23175	kidney	NOR
tRNA-Ser-GCT	Antisense	kidney_NOR	-0.231729	kidney	NOR
tRNA-Ser-GCT	5'tR-halves	kidney_NOR	-0.231733	kidney	NOR
tRNA-Ser-GCT	Other Fragments	kidney_NOR	-0.231231	kidney	NOR
tRNA-Ser-GCT	3'tR-halves	kidney_NOR	1.12688	kidney	NOR
tRNA-Ser-GCT	Trailer	kidney_NOR	-0.231693	kidney	NOR
tRNA-Ser-GCT	Whole tRNAs	kidney_NOR	-0.231757	kidney	NOR
tRNA-Ser-GCT	pre tRNA	kidney_NOR	-0.231753	kidney	NOR
tRNA-Ser-TGA	Antisense	kidney_NOR	-0.231757	kidney	NOR
tRNA-Ser-TGA	5'tR-halves	kidney_NOR	-0.231568	kidney	NOR
tRNA-Ser-TGA	Other Fragments	kidney_NOR	-0.220585	kidney	NOR
tRNA-Ser-TGA	3'tR-halves	kidney_NOR	0.485898	kidney	NOR
tRNA-Ser-TGA	Trailer	kidney_NOR	-0.23175	kidney	NOR
tRNA-Ser-TGA	Whole tRNAs	kidney_NOR	-0.231757	kidney	NOR
tRNA-Ser-TGA	pre tRNA	kidney_NOR	-0.231757	kidney	NOR
tRNA-Thr-AGT	Antisense	kidney_NOR	-0.231757	kidney	NOR
tRNA-Thr-AGT	5'tR-halves	kidney_NOR	-0.231749	kidney	NOR
tRNA-Thr-AGT	Other Fragments	kidney_NOR	-0.230059	kidney	NOR
tRNA-Thr-AGT	3'tR-halves	kidney_NOR	-0.188949	kidney	NOR
tRNA-Thr-AGT	Trailer	kidney_NOR	-0.231665	kidney	NOR
tRNA-Thr-AGT	Whole tRNAs	kidney_NOR	-0.231757	kidney	NOR
tRNA-Thr-AGT	pre tRNA	kidney_NOR	-0.231743	kidney	NOR
tRNA-Thr-CGT	Antisense	kidney_NOR	-0.231757	kidney	NOR
tRNA-Thr-CGT	5'tR-halves	kidney_NOR	-0.231753	kidney	NOR
tRNA-Thr-CGT	Other Fragments	kidney_NOR	-0.230677	kidney	NOR
tRNA-Thr-CGT	3'tR-halves	kidney_NOR	0.119184	kidney	NOR
tRNA-Thr-CGT	Trailer	kidney_NOR	-0.231263	kidney	NOR
tRNA-Thr-CGT	Whole tRNAs	kidney_NOR	-0.231757	kidney	NOR
tRNA-Thr-CGT	pre tRNA	kidney_NOR	-0.231757	kidney	NOR
tRNA-Thr-TGT	Antisense	kidney_NOR	-0.231757	kidney	NOR
tRNA-Thr-TGT	5'tR-halves	kidney_NOR	-0.231653	kidney	NOR
tRNA-Thr-TGT	Other Fragments	kidney_NOR	-0.230347	kidney	NOR
tRNA-Thr-TGT	3'tR-halves	kidney_NOR	-0.099954	kidney	NOR
tRNA-Thr-TGT	Trailer	kidney_NOR	-0.231716	kidney	NOR
tRNA-Thr-TGT	Whole tRNAs	kidney_NOR	-0.231757	kidney	NOR
tRNA-Thr-TGT	pre tRNA	kidney_NOR	-0.231757	kidney	NOR
tRNA-Trp-CCA	Antisense	kidney_NOR	-0.231757	kidney	NOR
tRNA-Trp-CCA	5'tR-halves	kidney_NOR	-0.23173	kidney	NOR
tRNA-Trp-CCA	Other Fragments	kidney_NOR	-0.231001	kidney	NOR
tRNA-Trp-CCA	3'tR-halves	kidney_NOR	3.95793	kidney	NOR
tRNA-Trp-CCA	Trailer	kidney_NOR	-0.231749	kidney	NOR
tRNA-Trp-CCA	Whole tRNAs	kidney_NOR	-0.231757	kidney	NOR
tRNA-Trp-CCA	pre tRNA	kidney_NOR	-0.231743	kidney	NOR
tRNA-Tyr-GTA	Antisense	kidney_NOR	-0.231757	kidney	NOR
tRNA-Tyr-GTA	5'tR-halves	kidney_NOR	-0.231743	kidney	NOR
tRNA-Tyr-GTA	Other Fragments	kidney_NOR	-0.230666	kidney	NOR
tRNA-Tyr-GTA	3'tR-halves	kidney_NOR	-0.145845	kidney	NOR
tRNA-Tyr-GTA	Trailer	kidney_NOR	-0.231735	kidney	NOR
tRNA-Tyr-GTA	Whole tRNAs	kidney_NOR	-0.231757	kidney	NOR
tRNA-Tyr-GTA	pre tRNA	kidney_NOR	-0.231677	kidney	NOR
tRNA-Val-AAC	Antisense	kidney_NOR	-0.231749	kidney	NOR
tRNA-Val-AAC	5'tR-halves	kidney_NOR	-0.150262	kidney	NOR
tRNA-Val-AAC	Other Fragments	kidney_NOR	-0.221375	kidney	NOR
tRNA-Val-AAC	3'tR-halves	kidney_NOR	-0.21634	kidney	NOR
tRNA-Val-AAC	Trailer	kidney_NOR	-0.231741	kidney	NOR
tRNA-Val-AAC	Whole tRNAs	kidney_NOR	-0.231757	kidney	NOR
tRNA-Val-AAC	pre tRNA	kidney_NOR	-0.231757	kidney	NOR
tRNA-Val-CAC	Antisense	kidney_NOR	-0.231757	kidney	NOR
tRNA-Val-CAC	5'tR-halves	kidney_NOR	0.148385	kidney	NOR
tRNA-Val-CAC	Other Fragments	kidney_NOR	-0.152681	kidney	NOR
tRNA-Val-CAC	3'tR-halves	kidney_NOR	-0.204828	kidney	NOR
tRNA-Val-CAC	Trailer	kidney_NOR	-0.231736	kidney	NOR
tRNA-Val-CAC	Whole tRNAs	kidney_NOR	-0.231753	kidney	NOR
tRNA-Val-CAC	pre tRNA	kidney_NOR	-0.231757	kidney	NOR
tRNA-Val-TAC	Antisense	kidney_NOR	-0.231757	kidney	NOR
tRNA-Val-TAC	5'tR-halves	kidney_NOR	-0.208706	kidney	NOR
tRNA-Val-TAC	Other Fragments	kidney_NOR	-0.227751	kidney	NOR
tRNA-Val-TAC	3'tR-halves	kidney_NOR	0.0886237	kidney	NOR
tRNA-Val-TAC	Trailer	kidney_NOR	-0.231672	kidney	NOR
tRNA-Val-TAC	Whole tRNAs	kidney_NOR	-0.231678	kidney	NOR
tRNA-Val-TAC	pre tRNA	kidney_NOR	-0.231723	kidney	NOR
tRNA-Ala-AGC	Antisense	brain_NOR	-0.298372	brain	NOR
tRNA-Ala-AGC	5'tR-halves	brain_NOR	-0.296789	brain	NOR
tRNA-Ala-AGC	Other Fragments	brain_NOR	-0.251032	brain	NOR
tRNA-Ala-AGC	3'tR-halves	brain_NOR	-0.210863	brain	NOR
tRNA-Ala-AGC	Trailer	brain_NOR	-0.298184	brain	NOR
tRNA-Ala-AGC	Whole tRNAs	brain_NOR	-0.298359	brain	NOR
tRNA-Ala-AGC	pre tRNA	brain_NOR	-0.298278	brain	NOR
tRNA-Ala-CGC	Antisense	brain_NOR	-0.298372	brain	NOR
tRNA-Ala-CGC	5'tR-halves	brain_NOR	-0.29694	brain	NOR
tRNA-Ala-CGC	Other Fragments	brain_NOR	-0.276603	brain	NOR
tRNA-Ala-CGC	3'tR-halves	brain_NOR	2.93366	brain	NOR
tRNA-Ala-CGC	Trailer	brain_NOR	-0.296235	brain	NOR
tRNA-Ala-CGC	Whole tRNAs	brain_NOR	-0.298372	brain	NOR
tRNA-Ala-CGC	pre tRNA	brain_NOR	-0.298208	brain	NOR
tRNA-Ala-TGC	Antisense	brain_NOR	-0.298372	brain	NOR
tRNA-Ala-TGC	5'tR-halves	brain_NOR	-0.29704	brain	NOR
tRNA-Ala-TGC	Other Fragments	brain_NOR	-0.286695	brain	NOR
tRNA-Ala-TGC	3'tR-halves	brain_NOR	1.09181	brain	NOR
tRNA-Ala-TGC	Trailer	brain_NOR	-0.298372	brain	NOR
tRNA-Ala-TGC	Whole tRNAs	brain_NOR	-0.298344	brain	NOR
tRNA-Ala-TGC	pre tRNA	brain_NOR	-0.298229	brain	NOR
tRNA-Arg-ACG	Antisense	brain_NOR	-0.298372	brain	NOR
tRNA-Arg-ACG	5'tR-halves	brain_NOR	-0.297351	brain	NOR
tRNA-Arg-ACG	Other Fragments	brain_NOR	-0.297935	brain	NOR
tRNA-Arg-ACG	3'tR-halves	brain_NOR	1.01634	brain	NOR
tRNA-Arg-ACG	Trailer	brain_NOR	-0.297176	brain	NOR
tRNA-Arg-ACG	Whole tRNAs	brain_NOR	-0.298372	brain	NOR
tRNA-Arg-ACG	pre tRNA	brain_NOR	-0.298159	brain	NOR
tRNA-Arg-CCG	Antisense	brain_NOR	-0.298372	brain	NOR
tRNA-Arg-CCG	5'tR-halves	brain_NOR	-0.272626	brain	NOR
tRNA-Arg-CCG	Other Fragments	brain_NOR	-0.274918	brain	NOR
tRNA-Arg-CCG	3'tR-halves	brain_NOR	0.714049	brain	NOR
tRNA-Arg-CCG	Trailer	brain_NOR	-0.298296	brain	NOR
tRNA-Arg-CCG	Whole tRNAs	brain_NOR	-0.298372	brain	NOR
tRNA-Arg-CCG	pre tRNA	brain_NOR	-0.298326	brain	NOR
tRNA-Arg-CCT	Antisense	brain_NOR	-0.298372	brain	NOR
tRNA-Arg-CCT	5'tR-halves	brain_NOR	-0.298024	brain	NOR
tRNA-Arg-CCT	Other Fragments	brain_NOR	-0.292055	brain	NOR
tRNA-Arg-CCT	3'tR-halves	brain_NOR	0.245309	brain	NOR
tRNA-Arg-CCT	Trailer	brain_NOR	-0.298123	brain	NOR
tRNA-Arg-CCT	Whole tRNAs	brain_NOR	-0.298372	brain	NOR
tRNA-Arg-CCT	pre tRNA	brain_NOR	-0.298349	brain	NOR
tRNA-Arg-TCG	Antisense	brain_NOR	-0.298372	brain	NOR
tRNA-Arg-TCG	5'tR-halves	brain_NOR	-0.2982	brain	NOR
tRNA-Arg-TCG	Other Fragments	brain_NOR	-0.288702	brain	NOR
tRNA-Arg-TCG	3'tR-halves	brain_NOR	0.278239	brain	NOR
tRNA-Arg-TCG	Trailer	brain_NOR	-0.297604	brain	NOR
tRNA-Arg-TCG	Whole tRNAs	brain_NOR	-0.298372	brain	NOR
tRNA-Arg-TCG	pre tRNA	brain_NOR	-0.298362	brain	NOR
tRNA-Arg-TCT	Antisense	brain_NOR	-0.298372	brain	NOR
tRNA-Arg-TCT	5'tR-halves	brain_NOR	-0.29642	brain	NOR
tRNA-Arg-TCT	Other Fragments	brain_NOR	-0.294087	brain	NOR
tRNA-Arg-TCT	3'tR-halves	brain_NOR	-0.179552	brain	NOR
tRNA-Arg-TCT	Trailer	brain_NOR	-0.298328	brain	NOR
tRNA-Arg-TCT	Whole tRNAs	brain_NOR	-0.298372	brain	NOR
tRNA-Arg-TCT	pre tRNA	brain_NOR	-0.298364	brain	NOR
tRNA-Asn-GTT	Antisense	brain_NOR	-0.293741	brain	NOR
tRNA-Asn-GTT	5'tR-halves	brain_NOR	-0.29829	brain	NOR
tRNA-Asn-GTT	Other Fragments	brain_NOR	-0.292338	brain	NOR
tRNA-Asn-GTT	3'tR-halves	brain_NOR	5.92654	brain	NOR
tRNA-Asn-GTT	Trailer	brain_NOR	-0.298286	brain	NOR
tRNA-Asn-GTT	Whole tRNAs	brain_NOR	-0.298364	brain	NOR
tRNA-Asn-GTT	pre tRNA	brain_NOR	-0.298307	brain	NOR
tRNA-Asp-GTC	Antisense	brain_NOR	-0.298372	brain	NOR
tRNA-Asp-GTC	5'tR-halves	brain_NOR	0.252769	brain	NOR
tRNA-Asp-GTC	Other Fragments	brain_NOR	-0.17158	brain	NOR
tRNA-Asp-GTC	3'tR-halves	brain_NOR	3.97072	brain	NOR
tRNA-Asp-GTC	Trailer	brain_NOR	-0.298344	brain	NOR
tRNA-Asp-GTC	Whole tRNAs	brain_NOR	1.05245	brain	NOR
tRNA-Asp-GTC	pre tRNA	brain_NOR	-0.297956	brain	NOR
tRNA-Cys-GCA	Antisense	brain_NOR	-0.298372	brain	NOR
tRNA-Cys-GCA	5'tR-halves	brain_NOR	0.0321164	brain	NOR
tRNA-Cys-GCA	Other Fragments	brain_NOR	-0.0939942	brain	NOR
tRNA-Cys-GCA	3'tR-halves	brain_NOR	-0.274148	brain	NOR
tRNA-Cys-GCA	Trailer	brain_NOR	-0.298093	brain	NOR
tRNA-Cys-GCA	Whole tRNAs	brain_NOR	-0.298372	brain	NOR
tRNA-Cys-GCA	pre tRNA	brain_NOR	-0.298355	brain	NOR
tRNA-Gln-CTG	Antisense	brain_NOR	-0.298372	brain	NOR
tRNA-Gln-CTG	5'tR-halves	brain_NOR	-0.29033	brain	NOR
tRNA-Gln-CTG	Other Fragments	brain_NOR	-0.285993	brain	NOR
tRNA-Gln-CTG	3'tR-halves	brain_NOR	-0.26244	brain	NOR
tRNA-Gln-CTG	Trailer	brain_NOR	-0.298342	brain	NOR
tRNA-Gln-CTG	Whole tRNAs	brain_NOR	-0.2982	brain	NOR
tRNA-Gln-CTG	pre tRNA	brain_NOR	-0.298332	brain	NOR
tRNA-Gln-TTG	Antisense	brain_NOR	-0.298372	brain	NOR
tRNA-Gln-TTG	5'tR-halves	brain_NOR	-0.285471	brain	NOR
tRNA-Gln-TTG	Other Fragments	brain_NOR	-0.270893	brain	NOR
tRNA-Gln-TTG	3'tR-halves	brain_NOR	-0.264435	brain	NOR
tRNA-Gln-TTG	Trailer	brain_NOR	-0.29836	brain	NOR
tRNA-Gln-TTG	Whole tRNAs	brain_NOR	-0.298327	brain	NOR
tRNA-Gln-TTG	pre tRNA	brain_NOR	-0.29836	brain	NOR
tRNA-Glu-CTC	Antisense	brain_NOR	-0.298255	brain	NOR
tRNA-Glu-CTC	5'tR-halves	brain_NOR	5.4399	brain	NOR
tRNA-Glu-CTC	Other Fragments	brain_NOR	1.64079	brain	NOR
tRNA-Glu-CTC	3'tR-halves	brain_NOR	2.62962	brain	NOR
tRNA-Glu-CTC	Trailer	brain_NOR	-0.297623	brain	NOR
tRNA-Glu-CTC	Whole tRNAs	brain_NOR	-0.21974	brain	NOR
tRNA-Glu-CTC	pre tRNA	brain_NOR	-0.298316	brain	NOR
tRNA-Glu-TTC	Antisense	brain_NOR	-0.298285	brain	NOR
tRNA-Glu-TTC	5'tR-halves	brain_NOR	0.73181	brain	NOR
tRNA-Glu-TTC	Other Fragments	brain_NOR	-0.212365	brain	NOR
tRNA-Glu-TTC	3'tR-halves	brain_NOR	4.76397	brain	NOR
tRNA-Glu-TTC	Trailer	brain_NOR	-0.298224	brain	NOR
tRNA-Glu-TTC	Whole tRNAs	brain_NOR	0.608866	brain	NOR
tRNA-Glu-TTC	pre tRNA	brain_NOR	-0.298349	brain	NOR
tRNA-Gly-CCC	Antisense	brain_NOR	-0.298372	brain	NOR
tRNA-Gly-CCC	5'tR-halves	brain_NOR	1.03439	brain	NOR
tRNA-Gly-CCC	Other Fragments	brain_NOR	-0.263993	brain	NOR
tRNA-Gly-CCC	3'tR-halves	brain_NOR	6.83648	brain	NOR
tRNA-Gly-CCC	Trailer	brain_NOR	-0.298372	brain	NOR
tRNA-Gly-CCC	Whole tRNAs	brain_NOR	-0.297513	brain	NOR
tRNA-Gly-CCC	pre tRNA	brain_NOR	-0.298353	brain	NOR
tRNA-Gly-GCC	Antisense	brain_NOR	-0.298372	brain	NOR
tRNA-Gly-GCC	5'tR-halves	brain_NOR	3.18468	brain	NOR
tRNA-Gly-GCC	Other Fragments	brain_NOR	-0.124317	brain	NOR
tRNA-Gly-GCC	3'tR-halves	brain_NOR	2.06776	brain	NOR
tRNA-Gly-GCC	Trailer	brain_NOR	-0.297155	brain	NOR
tRNA-Gly-GCC	Whole tRNAs	brain_NOR	-0.297521	brain	NOR
tRNA-Gly-GCC	pre tRNA	brain_NOR	-0.298312	brain	NOR
tRNA-Gly-TCC	Antisense	brain_NOR	-0.298372	brain	NOR
tRNA-Gly-TCC	5'tR-halves	brain_NOR	0.11911	brain	NOR
tRNA-Gly-TCC	Other Fragments	brain_NOR	-0.258316	brain	NOR
tRNA-Gly-TCC	3'tR-halves	brain_NOR	1.74602	brain	NOR
tRNA-Gly-TCC	Trailer	brain_NOR	-0.298345	brain	NOR
tRNA-Gly-TCC	Whole tRNAs	brain_NOR	-0.295973	brain	NOR
tRNA-Gly-TCC	pre tRNA	brain_NOR	-0.298322	brain	NOR
tRNA-His-GTG	Antisense	brain_NOR	-0.298372	brain	NOR
tRNA-His-GTG	5'tR-halves	brain_NOR	-0.0260163	brain	NOR
tRNA-His-GTG	Other Fragments	brain_NOR	-0.195795	brain	NOR
tRNA-His-GTG	3'tR-halves	brain_NOR	0.0732835	brain	NOR
tRNA-His-GTG	Trailer	brain_NOR	-0.297494	brain	NOR
tRNA-His-GTG	Whole tRNAs	brain_NOR	-0.297643	brain	NOR
tRNA-His-GTG	pre tRNA	brain_NOR	-0.298343	brain	NOR
tRNA-Ile-AAT	Antisense	brain_NOR	-0.297902	brain	NOR
tRNA-Ile-AAT	5'tR-halves	brain_NOR	-0.296641	brain	NOR
tRNA-Ile-AAT	Other Fragments	brain_NOR	-0.175349	brain	NOR
tRNA-Ile-AAT	3'tR-halves	brain_NOR	2.64015	brain	NOR
tRNA-Ile-AAT	Trailer	brain_NOR	-0.298366	brain	NOR
tRNA-Ile-AAT	Whole tRNAs	brain_NOR	-0.298357	brain	NOR
tRNA-Ile-AAT	pre tRNA	brain_NOR	-0.298321	brain	NOR
tRNA-Ile-TAT	Antisense	brain_NOR	-0.298372	brain	NOR
tRNA-Ile-TAT	5'tR-halves	brain_NOR	-0.298226	brain	NOR
tRNA-Ile-TAT	Other Fragments	brain_NOR	-0.296465	brain	NOR
tRNA-Ile-TAT	3'tR-halves	brain_NOR	-0.177365	brain	NOR
tRNA-Ile-TAT	Trailer	brain_NOR	-0.297048	brain	NOR
tRNA-Ile-TAT	Whole tRNAs	brain_NOR	-0.298372	brain	NOR
tRNA-Ile-TAT	pre tRNA	brain_NOR	-0.297777	brain	NOR
tRNA-iMet-CAT	Antisense	brain_NOR	-0.298372	brain	NOR
tRNA-iMet-CAT	5'tR-halves	brain_NOR	-0.290913	brain	NOR
tRNA-iMet-CAT	Other Fragments	brain_NOR	-0.045664	brain	NOR
tRNA-iMet-CAT	3'tR-halves	brain_NOR	0.1612	brain	NOR
tRNA-iMet-CAT	Trailer	brain_NOR	-0.298309	brain	NOR
tRNA-iMet-CAT	Whole tRNAs	brain_NOR	-0.298372	brain	NOR
tRNA-iMet-CAT	pre tRNA	brain_NOR	-0.298122	brain	NOR
tRNA-Leu-AAG	Antisense	brain_NOR	-0.298372	brain	NOR
tRNA-Leu-AAG	5'tR-halves	brain_NOR	-0.292168	brain	NOR
tRNA-Leu-AAG	Other Fragments	brain_NOR	-0.190337	brain	NOR
tRNA-Leu-AAG	3'tR-halves	brain_NOR	7.53484	brain	NOR
tRNA-Leu-AAG	Trailer	brain_NOR	-0.298372	brain	NOR
tRNA-Leu-AAG	Whole tRNAs	brain_NOR	-0.298357	brain	NOR
tRNA-Leu-AAG	pre tRNA	brain_NOR	-0.298316	brain	NOR
tRNA-Leu-CAA	Antisense	brain_NOR	-0.298372	brain	NOR
tRNA-Leu-CAA	5'tR-halves	brain_NOR	-0.295864	brain	NOR
tRNA-Leu-CAA	Other Fragments	brain_NOR	1.23838	brain	NOR
tRNA-Leu-CAA	3'tR-halves	brain_NOR	1.416	brain	NOR
tRNA-Leu-CAA	Trailer	brain_NOR	-0.298357	brain	NOR
tRNA-Leu-CAA	Whole tRNAs	brain_NOR	-0.298306	brain	NOR
tRNA-Leu-CAA	pre tRNA	brain_NOR	-0.295886	brain	NOR
tRNA-Leu-CAG	Antisense	brain_NOR	-0.298372	brain	NOR
tRNA-Leu-CAG	5'tR-halves	brain_NOR	-0.293743	brain	NOR
tRNA-Leu-CAG	Other Fragments	brain_NOR	-0.231155	brain	NOR
tRNA-Leu-CAG	3'tR-halves	brain_NOR	0.747414	brain	NOR
tRNA-Leu-CAG	Trailer	brain_NOR	-0.298351	brain	NOR
tRNA-Leu-CAG	Whole tRNAs	brain_NOR	-0.298372	brain	NOR
tRNA-Leu-CAG	pre tRNA	brain_NOR	-0.298198	brain	NOR
tRNA-Leu-TAA	Antisense	brain_NOR	-0.298372	brain	NOR
tRNA-Leu-TAA	5'tR-halves	brain_NOR	-0.29706	brain	NOR
tRNA-Leu-TAA	Other Fragments	brain_NOR	-0.253133	brain	NOR
tRNA-Leu-TAA	3'tR-halves	brain_NOR	-0.189223	brain	NOR
tRNA-Leu-TAA	Trailer	brain_NOR	-0.298372	brain	NOR
tRNA-Leu-TAA	Whole tRNAs	brain_NOR	-0.298372	brain	NOR
tRNA-Leu-TAA	pre tRNA	brain_NOR	-0.298349	brain	NOR
tRNA-Leu-TAG	Antisense	brain_NOR	-0.298372	brain	NOR
tRNA-Leu-TAG	5'tR-halves	brain_NOR	-0.295479	brain	NOR
tRNA-Leu-TAG	Other Fragments	brain_NOR	-0.24991	brain	NOR
tRNA-Leu-TAG	3'tR-halves	brain_NOR	5.02555	brain	NOR
tRNA-Leu-TAG	Trailer	brain_NOR	-0.298103	brain	NOR
tRNA-Leu-TAG	Whole tRNAs	brain_NOR	-0.298372	brain	NOR
tRNA-Leu-TAG	pre tRNA	brain_NOR	-0.294776	brain	NOR
tRNA-Lys-CTT	Antisense	brain_NOR	-0.298372	brain	NOR
tRNA-Lys-CTT	5'tR-halves	brain_NOR	-0.202711	brain	NOR
tRNA-Lys-CTT	Other Fragments	brain_NOR	-0.283988	brain	NOR
tRNA-Lys-CTT	3'tR-halves	brain_NOR	0.417857	brain	NOR
tRNA-Lys-CTT	Trailer	brain_NOR	-0.298314	brain	NOR
tRNA-Lys-CTT	Whole tRNAs	brain_NOR	-0.297548	brain	NOR
tRNA-Lys-CTT	pre tRNA	brain_NOR	-0.298295	brain	NOR
tRNA-Lys-TTT	Antisense	brain_NOR	-0.298372	brain	NOR
tRNA-Lys-TTT	5'tR-halves	brain_NOR	-0.292067	brain	NOR
tRNA-Lys-TTT	Other Fragments	brain_NOR	-0.291892	brain	NOR
tRNA-Lys-TTT	3'tR-halves	brain_NOR	-0.00417295	brain	NOR
tRNA-Lys-TTT	Trailer	brain_NOR	-0.29823	brain	NOR
tRNA-Lys-TTT	Whole tRNAs	brain_NOR	-0.29836	brain	NOR
tRNA-Lys-TTT	pre tRNA	brain_NOR	-0.298366	brain	NOR
tRNA-Met-CAT	Antisense	brain_NOR	-0.298372	brain	NOR
tRNA-Met-CAT	5'tR-halves	brain_NOR	-0.298207	brain	NOR
tRNA-Met-CAT	Other Fragments	brain_NOR	-0.292028	brain	NOR
tRNA-Met-CAT	3'tR-halves	brain_NOR	0.0987058	brain	NOR
tRNA-Met-CAT	Trailer	brain_NOR	-0.29836	brain	NOR
tRNA-Met-CAT	Whole tRNAs	brain_NOR	-0.298372	brain	NOR
tRNA-Met-CAT	pre tRNA	brain_NOR	-0.298283	brain	NOR
tRNA-Phe-GAA	Antisense	brain_NOR	-0.298372	brain	NOR
tRNA-Phe-GAA	5'tR-halves	brain_NOR	-0.298258	brain	NOR
tRNA-Phe-GAA	Other Fragments	brain_NOR	-0.296944	brain	NOR
tRNA-Phe-GAA	3'tR-halves	brain_NOR	0.153572	brain	NOR
tRNA-Phe-GAA	Trailer	brain_NOR	-0.298298	brain	NOR
tRNA-Phe-GAA	Whole tRNAs	brain_NOR	-0.298372	brain	NOR
tRNA-Phe-GAA	pre tRNA	brain_NOR	-0.29826	brain	NOR
tRNA-Pro-AGG	Antisense	brain_NOR	-0.298368	brain	NOR
tRNA-Pro-AGG	5'tR-halves	brain_NOR	-0.00658233	brain	NOR
tRNA-Pro-AGG	Other Fragments	brain_NOR	-0.268974	brain	NOR
tRNA-Pro-AGG	3'tR-halves	brain_NOR	-0.233872	brain	NOR
tRNA-Pro-AGG	Trailer	brain_NOR	-0.298336	brain	NOR
tRNA-Pro-AGG	Whole tRNAs	brain_NOR	-0.298288	brain	NOR
tRNA-Pro-AGG	pre tRNA	brain_NOR	-0.298372	brain	NOR
tRNA-Pro-CGG	Antisense	brain_NOR	-0.298372	brain	NOR
tRNA-Pro-CGG	5'tR-halves	brain_NOR	1.86419	brain	NOR
tRNA-Pro-CGG	Other Fragments	brain_NOR	-0.0945789	brain	NOR
tRNA-Pro-CGG	3'tR-halves	brain_NOR	0.467349	brain	NOR
tRNA-Pro-CGG	Trailer	brain_NOR	-0.298255	brain	NOR
tRNA-Pro-CGG	Whole tRNAs	brain_NOR	-0.298328	brain	NOR
tRNA-Pro-CGG	pre tRNA	brain_NOR	-0.298343	brain	NOR
tRNA-Pro-TGG	Antisense	brain_NOR	-0.298372	brain	NOR
tRNA-Pro-TGG	5'tR-halves	brain_NOR	1.29419	brain	NOR
tRNA-Pro-TGG	Other Fragments	brain_NOR	-0.150896	brain	NOR
tRNA-Pro-TGG	3'tR-halves	brain_NOR	0.479559	brain	NOR
tRNA-Pro-TGG	Trailer	brain_NOR	-0.298363	brain	NOR
tRNA-Pro-TGG	Whole tRNAs	brain_NOR	-0.29835	brain	NOR
tRNA-Pro-TGG	pre tRNA	brain_NOR	-0.298364	brain	NOR
tRNA-SeC-TCA	Antisense	brain_NOR	-0.298372	brain	NOR
tRNA-SeC-TCA	5'tR-halves	brain_NOR	-0.202889	brain	NOR
tRNA-SeC-TCA	Other Fragments	brain_NOR	-0.290889	brain	NOR
tRNA-SeC-TCA	3'tR-halves	brain_NOR	0.446898	brain	NOR
tRNA-SeC-TCA	Trailer	brain_NOR	-0.298177	brain	NOR
tRNA-SeC-TCA	Whole tRNAs	brain_NOR	-0.275485	brain	NOR
tRNA-SeC-TCA	pre tRNA	brain_NOR	-0.298372	brain	NOR
tRNA-Ser-AGA	Antisense	brain_NOR	-0.298372	brain	NOR
tRNA-Ser-AGA	5'tR-halves	brain_NOR	-0.297197	brain	NOR
tRNA-Ser-AGA	Other Fragments	brain_NOR	-0.286675	brain	NOR
tRNA-Ser-AGA	3'tR-halves	brain_NOR	0.122965	brain	NOR
tRNA-Ser-AGA	Trailer	brain_NOR	-0.298327	brain	NOR
tRNA-Ser-AGA	Whole tRNAs	brain_NOR	-0.298372	brain	NOR
tRNA-Ser-AGA	pre tRNA	brain_NOR	-0.298232	brain	NOR
tRNA-Ser-CGA	Antisense	brain_NOR	-0.298342	brain	NOR
tRNA-Ser-CGA	5'tR-halves	brain_NOR	-0.296865	brain	NOR
tRNA-Ser-CGA	Other Fragments	brain_NOR	-0.214179	brain	NOR
tRNA-Ser-CGA	3'tR-halves	brain_NOR	-0.180964	brain	NOR
tRNA-Ser-CGA	Trailer	brain_NOR	-0.298274	brain	NOR
tRNA-Ser-CGA	Whole tRNAs	brain_NOR	-0.298372	brain	NOR
tRNA-Ser-CGA	pre tRNA	brain_NOR	-0.298312	brain	NOR
tRNA-Ser-GCT	Antisense	brain_NOR	-0.298372	brain	NOR
tRNA-Ser-GCT	5'tR-halves	brain_NOR	-0.296773	brain	NOR
tRNA-Ser-GCT	Other Fragments	brain_NOR	-0.236785	brain	NOR
tRNA-Ser-GCT	3'tR-halves	brain_NOR	2.29708	brain	NOR
tRNA-Ser-GCT	Trailer	brain_NOR	-0.296897	brain	NOR
tRNA-Ser-GCT	Whole tRNAs	brain_NOR	-0.298372	brain	NOR
tRNA-Ser-GCT	pre tRNA	brain_NOR	-0.298328	brain	NOR
tRNA-Ser-TGA	Antisense	brain_NOR	-0.298372	brain	NOR
tRNA-Ser-TGA	5'tR-halves	brain_NOR	-0.296785	brain	NOR
tRNA-Ser-TGA	Other Fragments	brain_NOR	-0.271476	brain	NOR
tRNA-Ser-TGA	3'tR-halves	brain_NOR	0.173539	brain	NOR
tRNA-Ser-TGA	Trailer	brain_NOR	-0.298355	brain	NOR
tRNA-Ser-TGA	Whole tRNAs	brain_NOR	-0.298372	brain	NOR
tRNA-Ser-TGA	pre tRNA	brain_NOR	-0.298357	brain	NOR
tRNA-Thr-AGT	Antisense	brain_NOR	-0.298372	brain	NOR
tRNA-Thr-AGT	5'tR-halves	brain_NOR	-0.29835	brain	NOR
tRNA-Thr-AGT	Other Fragments	brain_NOR	-0.275598	brain	NOR
tRNA-Thr-AGT	3'tR-halves	brain_NOR	-0.256407	brain	NOR
tRNA-Thr-AGT	Trailer	brain_NOR	-0.297484	brain	NOR
tRNA-Thr-AGT	Whole tRNAs	brain_NOR	-0.298372	brain	NOR
tRNA-Thr-AGT	pre tRNA	brain_NOR	-0.298309	brain	NOR
tRNA-Thr-CGT	Antisense	brain_NOR	-0.298372	brain	NOR
tRNA-Thr-CGT	5'tR-halves	brain_NOR	-0.298361	brain	NOR
tRNA-Thr-CGT	Other Fragments	brain_NOR	-0.283126	brain	NOR
tRNA-Thr-CGT	3'tR-halves	brain_NOR	-0.120373	brain	NOR
tRNA-Thr-CGT	Trailer	brain_NOR	-0.294033	brain	NOR
tRNA-Thr-CGT	Whole tRNAs	brain_NOR	-0.298372	brain	NOR
tRNA-Thr-CGT	pre tRNA	brain_NOR	-0.298273	brain	NOR
tRNA-Thr-TGT	Antisense	brain_NOR	-0.298372	brain	NOR
tRNA-Thr-TGT	5'tR-halves	brain_NOR	-0.298154	brain	NOR
tRNA-Thr-TGT	Other Fragments	brain_NOR	-0.289492	brain	NOR
tRNA-Thr-TGT	3'tR-halves	brain_NOR	-0.228937	brain	NOR
tRNA-Thr-TGT	Trailer	brain_NOR	-0.296974	brain	NOR
tRNA-Thr-TGT	Whole tRNAs	brain_NOR	-0.298372	brain	NOR
tRNA-Thr-TGT	pre tRNA	brain_NOR	-0.29836	brain	NOR
tRNA-Trp-CCA	Antisense	brain_NOR	-0.298372	brain	NOR
tRNA-Trp-CCA	5'tR-halves	brain_NOR	-0.298343	brain	NOR
tRNA-Trp-CCA	Other Fragments	brain_NOR	-0.291966	brain	NOR
tRNA-Trp-CCA	3'tR-halves	brain_NOR	2.91535	brain	NOR
tRNA-Trp-CCA	Trailer	brain_NOR	-0.298317	brain	NOR
tRNA-Trp-CCA	Whole tRNAs	brain_NOR	-0.298372	brain	NOR
tRNA-Trp-CCA	pre tRNA	brain_NOR	-0.298251	brain	NOR
tRNA-Tyr-GTA	Antisense	brain_NOR	-0.298372	brain	NOR
tRNA-Tyr-GTA	5'tR-halves	brain_NOR	-0.298365	brain	NOR
tRNA-Tyr-GTA	Other Fragments	brain_NOR	-0.294945	brain	NOR
tRNA-Tyr-GTA	3'tR-halves	brain_NOR	0.624474	brain	NOR
tRNA-Tyr-GTA	Trailer	brain_NOR	-0.29829	brain	NOR
tRNA-Tyr-GTA	Whole tRNAs	brain_NOR	-0.298365	brain	NOR
tRNA-Tyr-GTA	pre tRNA	brain_NOR	-0.297792	brain	NOR
tRNA-Val-AAC	Antisense	brain_NOR	-0.298372	brain	NOR
tRNA-Val-AAC	5'tR-halves	brain_NOR	-0.214567	brain	NOR
tRNA-Val-AAC	Other Fragments	brain_NOR	-0.284253	brain	NOR
tRNA-Val-AAC	3'tR-halves	brain_NOR	-0.254113	brain	NOR
tRNA-Val-AAC	Trailer	brain_NOR	-0.298316	brain	NOR
tRNA-Val-AAC	Whole tRNAs	brain_NOR	-0.298363	brain	NOR
tRNA-Val-AAC	pre tRNA	brain_NOR	-0.298342	brain	NOR
tRNA-Val-CAC	Antisense	brain_NOR	-0.298372	brain	NOR
tRNA-Val-CAC	5'tR-halves	brain_NOR	0.24913	brain	NOR
tRNA-Val-CAC	Other Fragments	brain_NOR	-0.152877	brain	NOR
tRNA-Val-CAC	3'tR-halves	brain_NOR	-0.232584	brain	NOR
tRNA-Val-CAC	Trailer	brain_NOR	-0.298263	brain	NOR
tRNA-Val-CAC	Whole tRNAs	brain_NOR	-0.298361	brain	NOR
tRNA-Val-CAC	pre tRNA	brain_NOR	-0.298335	brain	NOR
tRNA-Val-TAC	Antisense	brain_NOR	-0.298372	brain	NOR
tRNA-Val-TAC	5'tR-halves	brain_NOR	0.279689	brain	NOR
tRNA-Val-TAC	Other Fragments	brain_NOR	-0.240875	brain	NOR
tRNA-Val-TAC	3'tR-halves	brain_NOR	0.152315	brain	NOR
tRNA-Val-TAC	Trailer	brain_NOR	-0.293715	brain	NOR
tRNA-Val-TAC	Whole tRNAs	brain_NOR	-0.296508	brain	NOR
tRNA-Val-TAC	pre tRNA	brain_NOR	-0.297557	brain	NOR
tRNA-Ala-AGC	Antisense	liver_NOR	-0.289795	liver	NOR
tRNA-Ala-AGC	5'tR-halves	liver_NOR	-0.288616	liver	NOR
tRNA-Ala-AGC	Other Fragments	liver_NOR	-0.282461	liver	NOR
tRNA-Ala-AGC	3'tR-halves	liver_NOR	-0.213607	liver	NOR
tRNA-Ala-AGC	Trailer	liver_NOR	-0.289737	liver	NOR
tRNA-Ala-AGC	Whole tRNAs	liver_NOR	-0.289784	liver	NOR
tRNA-Ala-AGC	pre tRNA	liver_NOR	-0.289702	liver	NOR
tRNA-Ala-CGC	Antisense	liver_NOR	-0.289795	liver	NOR
tRNA-Ala-CGC	5'tR-halves	liver_NOR	-0.288756	liver	NOR
tRNA-Ala-CGC	Other Fragments	liver_NOR	-0.266051	liver	NOR
tRNA-Ala-CGC	3'tR-halves	liver_NOR	2.90682	liver	NOR
tRNA-Ala-CGC	Trailer	liver_NOR	-0.287385	liver	NOR
tRNA-Ala-CGC	Whole tRNAs	liver_NOR	-0.289795	liver	NOR
tRNA-Ala-CGC	pre tRNA	liver_NOR	-0.289041	liver	NOR
tRNA-Ala-TGC	Antisense	liver_NOR	-0.289795	liver	NOR
tRNA-Ala-TGC	5'tR-halves	liver_NOR	-0.288563	liver	NOR
tRNA-Ala-TGC	Other Fragments	liver_NOR	-0.278628	liver	NOR
tRNA-Ala-TGC	3'tR-halves	liver_NOR	1.04681	liver	NOR
tRNA-Ala-TGC	Trailer	liver_NOR	-0.289795	liver	NOR
tRNA-Ala-TGC	Whole tRNAs	liver_NOR	-0.289765	liver	NOR
tRNA-Ala-TGC	pre tRNA	liver_NOR	-0.289101	liver	NOR
tRNA-Arg-ACG	Antisense	liver_NOR	-0.289795	liver	NOR
tRNA-Arg-ACG	5'tR-halves	liver_NOR	-0.28905	liver	NOR
tRNA-Arg-ACG	Other Fragments	liver_NOR	-0.289193	liver	NOR
tRNA-Arg-ACG	3'tR-halves	liver_NOR	0.557312	liver	NOR
tRNA-Arg-ACG	Trailer	liver_NOR	-0.288513	liver	NOR
tRNA-Arg-ACG	Whole tRNAs	liver_NOR	-0.289772	liver	NOR
tRNA-Arg-ACG	pre tRNA	liver_NOR	-0.288977	liver	NOR
tRNA-Arg-CCG	Antisense	liver_NOR	-0.289795	liver	NOR
tRNA-Arg-CCG	5'tR-halves	liver_NOR	-0.228503	liver	NOR
tRNA-Arg-CCG	Other Fragments	liver_NOR	-0.246867	liver	NOR
tRNA-Arg-CCG	3'tR-halves	liver_NOR	0.5464	liver	NOR
tRNA-Arg-CCG	Trailer	liver_NOR	-0.28977	liver	NOR
tRNA-Arg-CCG	Whole tRNAs	liver_NOR	-0.289795	liver	NOR
tRNA-Arg-CCG	pre tRNA	liver_NOR	-0.289745	liver	NOR
tRNA-Arg-CCT	Antisense	liver_NOR	-0.289795	liver	NOR
tRNA-Arg-CCT	5'tR-halves	liver_NOR	-0.289256	liver	NOR
tRNA-Arg-CCT	Other Fragments	liver_NOR	-0.2765	liver	NOR
tRNA-Arg-CCT	3'tR-halves	liver_NOR	0.291939	liver	NOR
tRNA-Arg-CCT	Trailer	liver_NOR	-0.289032	liver	NOR
tRNA-Arg-CCT	Whole tRNAs	liver_NOR	-0.289781	liver	NOR
tRNA-Arg-CCT	pre tRNA	liver_NOR	-0.289395	liver	NOR
tRNA-Arg-TCG	Antisense	liver_NOR	-0.289795	liver	NOR
tRNA-Arg-TCG	5'tR-halves	liver_NOR	-0.289664	liver	NOR
tRNA-Arg-TCG	Other Fragments	liver_NOR	-0.288316	liver	NOR
tRNA-Arg-TCG	3'tR-halves	liver_NOR	0.115132	liver	NOR
tRNA-Arg-TCG	Trailer	liver_NOR	-0.289283	liver	NOR
tRNA-Arg-TCG	Whole tRNAs	liver_NOR	-0.289795	liver	NOR
tRNA-Arg-TCG	pre tRNA	liver_NOR	-0.289781	liver	NOR
tRNA-Arg-TCT	Antisense	liver_NOR	-0.289795	liver	NOR
tRNA-Arg-TCT	5'tR-halves	liver_NOR	-0.281676	liver	NOR
tRNA-Arg-TCT	Other Fragments	liver_NOR	-0.284236	liver	NOR
tRNA-Arg-TCT	3'tR-halves	liver_NOR	-0.108988	liver	NOR
tRNA-Arg-TCT	Trailer	liver_NOR	-0.289795	liver	NOR
tRNA-Arg-TCT	Whole tRNAs	liver_NOR	-0.289795	liver	NOR
tRNA-Arg-TCT	pre tRNA	liver_NOR	-0.289772	liver	NOR
tRNA-Asn-GTT	Antisense	liver_NOR	-0.28768	liver	NOR
tRNA-Asn-GTT	5'tR-halves	liver_NOR	-0.289657	liver	NOR
tRNA-Asn-GTT	Other Fragments	liver_NOR	-0.287713	liver	NOR
tRNA-Asn-GTT	3'tR-halves	liver_NOR	3.58555	liver	NOR
tRNA-Asn-GTT	Trailer	liver_NOR	-0.289734	liver	NOR
tRNA-Asn-GTT	Whole tRNAs	liver_NOR	-0.289784	liver	NOR
tRNA-Asn-GTT	pre tRNA	liver_NOR	-0.289692	liver	NOR
tRNA-Asp-GTC	Antisense	liver_NOR	-0.289729	liver	NOR
tRNA-Asp-GTC	5'tR-halves	liver_NOR	0.394824	liver	NOR
tRNA-Asp-GTC	Other Fragments	liver_NOR	-0.0988581	liver	NOR
tRNA-Asp-GTC	3'tR-halves	liver_NOR	3.92707	liver	NOR
tRNA-Asp-GTC	Trailer	liver_NOR	-0.289766	liver	NOR
tRNA-Asp-GTC	Whole tRNAs	liver_NOR	0.6648	liver	NOR
tRNA-Asp-GTC	pre tRNA	liver_NOR	-0.289215	liver	NOR
tRNA-Cys-GCA	Antisense	liver_NOR	-0.289795	liver	NOR
tRNA-Cys-GCA	5'tR-halves	liver_NOR	-0.134115	liver	NOR
tRNA-Cys-GCA	Other Fragments	liver_NOR	-0.0521062	liver	NOR
tRNA-Cys-GCA	3'tR-halves	liver_NOR	-0.263926	liver	NOR
tRNA-Cys-GCA	Trailer	liver_NOR	-0.288686	liver	NOR
tRNA-Cys-GCA	Whole tRNAs	liver_NOR	-0.289795	liver	NOR
tRNA-Cys-GCA	pre tRNA	liver_NOR	-0.289665	liver	NOR
tRNA-Gln-CTG	Antisense	liver_NOR	-0.289795	liver	NOR
tRNA-Gln-CTG	5'tR-halves	liver_NOR	-0.277129	liver	NOR
tRNA-Gln-CTG	Other Fragments	liver_NOR	-0.276791	liver	NOR
tRNA-Gln-CTG	3'tR-halves	liver_NOR	-0.256259	liver	NOR
tRNA-Gln-CTG	Trailer	liver_NOR	-0.289778	liver	NOR
tRNA-Gln-CTG	Whole tRNAs	liver_NOR	-0.289695	liver	NOR
tRNA-Gln-CTG	pre tRNA	liver_NOR	-0.28978	liver	NOR
tRNA-Gln-TTG	Antisense	liver_NOR	-0.289795	liver	NOR
tRNA-Gln-TTG	5'tR-halves	liver_NOR	-0.271749	liver	NOR
tRNA-Gln-TTG	Other Fragments	liver_NOR	-0.250926	liver	NOR
tRNA-Gln-TTG	3'tR-halves	liver_NOR	-0.263741	liver	NOR
tRNA-Gln-TTG	Trailer	liver_NOR	-0.289795	liver	NOR
tRNA-Gln-TTG	Whole tRNAs	liver_NOR	-0.289795	liver	NOR
tRNA-Gln-TTG	pre tRNA	liver_NOR	-0.289795	liver	NOR
tRNA-Glu-CTC	Antisense	liver_NOR	-0.289735	liver	NOR
tRNA-Glu-CTC	5'tR-halves	liver_NOR	7.2558	liver	NOR
tRNA-Glu-CTC	Other Fragments	liver_NOR	1.47952	liver	NOR
tRNA-Glu-CTC	3'tR-halves	liver_NOR	3.11121	liver	NOR
tRNA-Glu-CTC	Trailer	liver_NOR	-0.289733	liver	NOR
tRNA-Glu-CTC	Whole tRNAs	liver_NOR	-0.0437024	liver	NOR
tRNA-Glu-CTC	pre tRNA	liver_NOR	-0.28977	liver	NOR
tRNA-Glu-TTC	Antisense	liver_NOR	-0.289722	liver	NOR
tRNA-Glu-TTC	5'tR-halves	liver_NOR	0.267022	liver	NOR
tRNA-Glu-TTC	Other Fragments	liver_NOR	-0.225112	liver	NOR
tRNA-Glu-TTC	3'tR-halves	liver_NOR	6.6481	liver	NOR
tRNA-Glu-TTC	Trailer	liver_NOR	-0.28976	liver	NOR
tRNA-Glu-TTC	Whole tRNAs	liver_NOR	1.15703	liver	NOR
tRNA-Glu-TTC	pre tRNA	liver_NOR	-0.289787	liver	NOR
tRNA-Gly-CCC	Antisense	liver_NOR	-0.289795	liver	NOR
tRNA-Gly-CCC	5'tR-halves	liver_NOR	0.864783	liver	NOR
tRNA-Gly-CCC	Other Fragments	liver_NOR	-0.269073	liver	NOR
tRNA-Gly-CCC	3'tR-halves	liver_NOR	6.52578	liver	NOR
tRNA-Gly-CCC	Trailer	liver_NOR	-0.289795	liver	NOR
tRNA-Gly-CCC	Whole tRNAs	liver_NOR	-0.288871	liver	NOR
tRNA-Gly-CCC	pre tRNA	liver_NOR	-0.289795	liver	NOR
tRNA-Gly-GCC	Antisense	liver_NOR	-0.289795	liver	NOR
tRNA-Gly-GCC	5'tR-halves	liver_NOR	4.69945	liver	NOR
tRNA-Gly-GCC	Other Fragments	liver_NOR	-0.0683982	liver	NOR
tRNA-Gly-GCC	3'tR-halves	liver_NOR	1.65789	liver	NOR
tRNA-Gly-GCC	Trailer	liver_NOR	-0.289579	liver	NOR
tRNA-Gly-GCC	Whole tRNAs	liver_NOR	-0.288984	liver	NOR
tRNA-Gly-GCC	pre tRNA	liver_NOR	-0.289716	liver	NOR
tRNA-Gly-TCC	Antisense	liver_NOR	-0.289795	liver	NOR
tRNA-Gly-TCC	5'tR-halves	liver_NOR	0.309713	liver	NOR
tRNA-Gly-TCC	Other Fragments	liver_NOR	-0.254843	liver	NOR
tRNA-Gly-TCC	3'tR-halves	liver_NOR	1.11938	liver	NOR
tRNA-Gly-TCC	Trailer	liver_NOR	-0.289772	liver	NOR
tRNA-Gly-TCC	Whole tRNAs	liver_NOR	-0.286408	liver	NOR
tRNA-Gly-TCC	pre tRNA	liver_NOR	-0.289727	liver	NOR
tRNA-His-GTG	Antisense	liver_NOR	-0.289795	liver	NOR
tRNA-His-GTG	5'tR-halves	liver_NOR	0.0830839	liver	NOR
tRNA-His-GTG	Other Fragments	liver_NOR	-0.183929	liver	NOR
tRNA-His-GTG	3'tR-halves	liver_NOR	0.000428983	liver	NOR
tRNA-His-GTG	Trailer	liver_NOR	-0.288892	liver	NOR
tRNA-His-GTG	Whole tRNAs	liver_NOR	-0.28972	liver	NOR
tRNA-His-GTG	pre tRNA	liver_NOR	-0.289739	liver	NOR
tRNA-Ile-AAT	Antisense	liver_NOR	-0.289751	liver	NOR
tRNA-Ile-AAT	5'tR-halves	liver_NOR	-0.289018	liver	NOR
tRNA-Ile-AAT	Other Fragments	liver_NOR	-0.215779	liver	NOR
tRNA-Ile-AAT	3'tR-halves	liver_NOR	1.09982	liver	NOR
tRNA-Ile-AAT	Trailer	liver_NOR	-0.289795	liver	NOR
tRNA-Ile-AAT	Whole tRNAs	liver_NOR	-0.289773	liver	NOR
tRNA-Ile-AAT	pre tRNA	liver_NOR	-0.289456	liver	NOR
tRNA-Ile-TAT	Antisense	liver_NOR	-0.289795	liver	NOR
tRNA-Ile-TAT	5'tR-halves	liver_NOR	-0.28938	liver	NOR
tRNA-Ile-TAT	Other Fragments	liver_NOR	-0.288704	liver	NOR
tRNA-Ile-TAT	3'tR-halves	liver_NOR	-0.23117	liver	NOR
tRNA-Ile-TAT	Trailer	liver_NOR	-0.289749	liver	NOR
tRNA-Ile-TAT	Whole tRNAs	liver_NOR	-0.289795	liver	NOR
tRNA-Ile-TAT	pre tRNA	liver_NOR	-0.288876	liver	NOR
tRNA-iMet-CAT	Antisense	liver_NOR	-0.289795	liver	NOR
tRNA-iMet-CAT	5'tR-halves	liver_NOR	-0.287095	liver	NOR
tRNA-iMet-CAT	Other Fragments	liver_NOR	-0.288254	liver	NOR
tRNA-iMet-CAT	3'tR-halves	liver_NOR	0.0998105	liver	NOR
tRNA-iMet-CAT	Trailer	liver_NOR	-0.289752	liver	NOR
tRNA-iMet-CAT	Whole tRNAs	liver_NOR	-0.289795	liver	NOR
tRNA-iMet-CAT	pre tRNA	liver_NOR	-0.289281	liver	NOR
tRNA-Leu-AAG	Antisense	liver_NOR	-0.289795	liver	NOR
tRNA-Leu-AAG	5'tR-halves	liver_NOR	-0.285911	liver	NOR
tRNA-Leu-AAG	Other Fragments	liver_NOR	-0.270483	liver	NOR
tRNA-Leu-AAG	3'tR-halves	liver_NOR	6.12871	liver	NOR
tRNA-Leu-AAG	Trailer	liver_NOR	-0.289795	liver	NOR
tRNA-Leu-AAG	Whole tRNAs	liver_NOR	-0.289795	liver	NOR
tRNA-Leu-AAG	pre tRNA	liver_NOR	-0.289337	liver	NOR
tRNA-Leu-CAA	Antisense	liver_NOR	-0.289795	liver	NOR
tRNA-Leu-CAA	5'tR-halves	liver_NOR	-0.287118	liver	NOR
tRNA-Leu-CAA	Other Fragments	liver_NOR	0.532057	liver	NOR
tRNA-Leu-CAA	3'tR-halves	liver_NOR	3.05931	liver	NOR
tRNA-Leu-CAA	Trailer	liver_NOR	-0.289795	liver	NOR
tRNA-Leu-CAA	Whole tRNAs	liver_NOR	-0.289137	liver	NOR
tRNA-Leu-CAA	pre tRNA	liver_NOR	-0.285387	liver	NOR
tRNA-Leu-CAG	Antisense	liver_NOR	-0.289795	liver	NOR
tRNA-Leu-CAG	5'tR-halves	liver_NOR	-0.285855	liver	NOR
tRNA-Leu-CAG	Other Fragments	liver_NOR	-0.278598	liver	NOR
tRNA-Leu-CAG	3'tR-halves	liver_NOR	1.95103	liver	NOR
tRNA-Leu-CAG	Trailer	liver_NOR	-0.289748	liver	NOR
tRNA-Leu-CAG	Whole tRNAs	liver_NOR	-0.289795	liver	NOR
tRNA-Leu-CAG	pre tRNA	liver_NOR	-0.289319	liver	NOR
tRNA-Leu-TAA	Antisense	liver_NOR	-0.289795	liver	NOR
tRNA-Leu-TAA	5'tR-halves	liver_NOR	-0.28871	liver	NOR
tRNA-Leu-TAA	Other Fragments	liver_NOR	-0.263203	liver	NOR
tRNA-Leu-TAA	3'tR-halves	liver_NOR	-0.188226	liver	NOR
tRNA-Leu-TAA	Trailer	liver_NOR	-0.289795	liver	NOR
tRNA-Leu-TAA	Whole tRNAs	liver_NOR	-0.289795	liver	NOR
tRNA-Leu-TAA	pre tRNA	liver_NOR	-0.289757	liver	NOR
tRNA-Leu-TAG	Antisense	liver_NOR	-0.289795	liver	NOR
tRNA-Leu-TAG	5'tR-halves	liver_NOR	-0.288171	liver	NOR
tRNA-Leu-TAG	Other Fragments	liver_NOR	-0.279189	liver	NOR
tRNA-Leu-TAG	3'tR-halves	liver_NOR	4.03079	liver	NOR
tRNA-Leu-TAG	Trailer	liver_NOR	-0.289521	liver	NOR
tRNA-Leu-TAG	Whole tRNAs	liver_NOR	-0.289795	liver	NOR
tRNA-Leu-TAG	pre tRNA	liver_NOR	-0.275622	liver	NOR
tRNA-Lys-CTT	Antisense	liver_NOR	-0.289795	liver	NOR
tRNA-Lys-CTT	5'tR-halves	liver_NOR	-0.216775	liver	NOR
tRNA-Lys-CTT	Other Fragments	liver_NOR	-0.283866	liver	NOR
tRNA-Lys-CTT	3'tR-halves	liver_NOR	0.296696	liver	NOR
tRNA-Lys-CTT	Trailer	liver_NOR	-0.289767	liver	NOR
tRNA-Lys-CTT	Whole tRNAs	liver_NOR	-0.288327	liver	NOR
tRNA-Lys-CTT	pre tRNA	liver_NOR	-0.289648	liver	NOR
tRNA-Lys-TTT	Antisense	liver_NOR	-0.289795	liver	NOR
tRNA-Lys-TTT	5'tR-halves	liver_NOR	-0.280279	liver	NOR
tRNA-Lys-TTT	Other Fragments	liver_NOR	-0.284104	liver	NOR
tRNA-Lys-TTT	3'tR-halves	liver_NOR	0.0246243	liver	NOR
tRNA-Lys-TTT	Trailer	liver_NOR	-0.289692	liver	NOR
tRNA-Lys-TTT	Whole tRNAs	liver_NOR	-0.289779	liver	NOR
tRNA-Lys-TTT	pre tRNA	liver_NOR	-0.28977	liver	NOR
tRNA-Met-CAT	Antisense	liver_NOR	-0.289795	liver	NOR
tRNA-Met-CAT	5'tR-halves	liver_NOR	-0.289678	liver	NOR
tRNA-Met-CAT	Other Fragments	liver_NOR	-0.280299	liver	NOR
tRNA-Met-CAT	3'tR-halves	liver_NOR	-0.0862303	liver	NOR
tRNA-Met-CAT	Trailer	liver_NOR	-0.289742	liver	NOR
tRNA-Met-CAT	Whole tRNAs	liver_NOR	-0.289795	liver	NOR
tRNA-Met-CAT	pre tRNA	liver_NOR	-0.28964	liver	NOR
tRNA-Phe-GAA	Antisense	liver_NOR	-0.289795	liver	NOR
tRNA-Phe-GAA	5'tR-halves	liver_NOR	-0.289662	liver	NOR
tRNA-Phe-GAA	Other Fragments	liver_NOR	-0.287653	liver	NOR
tRNA-Phe-GAA	3'tR-halves	liver_NOR	0.173214	liver	NOR
tRNA-Phe-GAA	Trailer	liver_NOR	-0.289778	liver	NOR
tRNA-Phe-GAA	Whole tRNAs	liver_NOR	-0.289795	liver	NOR
tRNA-Phe-GAA	pre tRNA	liver_NOR	-0.289345	liver	NOR
tRNA-Pro-AGG	Antisense	liver_NOR	-0.289777	liver	NOR
tRNA-Pro-AGG	5'tR-halves	liver_NOR	0.159708	liver	NOR
tRNA-Pro-AGG	Other Fragments	liver_NOR	-0.245117	liver	NOR
tRNA-Pro-AGG	3'tR-halves	liver_NOR	-0.238208	liver	NOR
tRNA-Pro-AGG	Trailer	liver_NOR	-0.289732	liver	NOR
tRNA-Pro-AGG	Whole tRNAs	liver_NOR	-0.289789	liver	NOR
tRNA-Pro-AGG	pre tRNA	liver_NOR	-0.289795	liver	NOR
tRNA-Pro-CGG	Antisense	liver_NOR	-0.28972	liver	NOR
tRNA-Pro-CGG	5'tR-halves	liver_NOR	2.50101	liver	NOR
tRNA-Pro-CGG	Other Fragments	liver_NOR	-0.00169325	liver	NOR
tRNA-Pro-CGG	3'tR-halves	liver_NOR	0.326469	liver	NOR
tRNA-Pro-CGG	Trailer	liver_NOR	-0.289264	liver	NOR
tRNA-Pro-CGG	Whole tRNAs	liver_NOR	-0.28972	liver	NOR
tRNA-Pro-CGG	pre tRNA	liver_NOR	-0.289748	liver	NOR
tRNA-Pro-TGG	Antisense	liver_NOR	-0.289757	liver	NOR
tRNA-Pro-TGG	5'tR-halves	liver_NOR	2.28837	liver	NOR
tRNA-Pro-TGG	Other Fragments	liver_NOR	-0.0552994	liver	NOR
tRNA-Pro-TGG	3'tR-halves	liver_NOR	0.332087	liver	NOR
tRNA-Pro-TGG	Trailer	liver_NOR	-0.289784	liver	NOR
tRNA-Pro-TGG	Whole tRNAs	liver_NOR	-0.289757	liver	NOR
tRNA-Pro-TGG	pre tRNA	liver_NOR	-0.289795	liver	NOR
tRNA-SeC-TCA	Antisense	liver_NOR	-0.289795	liver	NOR
tRNA-SeC-TCA	5'tR-halves	liver_NOR	-0.277896	liver	NOR
tRNA-SeC-TCA	Other Fragments	liver_NOR	-0.287995	liver	NOR
tRNA-SeC-TCA	3'tR-halves	liver_NOR	0.492324	liver	NOR
tRNA-SeC-TCA	Trailer	liver_NOR	-0.289729	liver	NOR
tRNA-SeC-TCA	Whole tRNAs	liver_NOR	-0.270402	liver	NOR
tRNA-SeC-TCA	pre tRNA	liver_NOR	-0.289795	liver	NOR
tRNA-Ser-AGA	Antisense	liver_NOR	-0.289795	liver	NOR
tRNA-Ser-AGA	5'tR-halves	liver_NOR	-0.289335	liver	NOR
tRNA-Ser-AGA	Other Fragments	liver_NOR	-0.282658	liver	NOR
tRNA-Ser-AGA	3'tR-halves	liver_NOR	0.247087	liver	NOR
tRNA-Ser-AGA	Trailer	liver_NOR	-0.289701	liver	NOR
tRNA-Ser-AGA	Whole tRNAs	liver_NOR	-0.289795	liver	NOR
tRNA-Ser-AGA	pre tRNA	liver_NOR	-0.289537	liver	NOR
tRNA-Ser-CGA	Antisense	liver_NOR	-0.289795	liver	NOR
tRNA-Ser-CGA	5'tR-halves	liver_NOR	-0.288812	liver	NOR
tRNA-Ser-CGA	Other Fragments	liver_NOR	-0.120623	liver	NOR
tRNA-Ser-CGA	3'tR-halves	liver_NOR	-0.0962801	liver	NOR
tRNA-Ser-CGA	Trailer	liver_NOR	-0.289749	liver	NOR
tRNA-Ser-CGA	Whole tRNAs	liver_NOR	-0.289795	liver	NOR
tRNA-Ser-CGA	pre tRNA	liver_NOR	-0.289662	liver	NOR
tRNA-Ser-GCT	Antisense	liver_NOR	-0.289749	liver	NOR
tRNA-Ser-GCT	5'tR-halves	liver_NOR	-0.289477	liver	NOR
tRNA-Ser-GCT	Other Fragments	liver_NOR	-0.28705	liver	NOR
tRNA-Ser-GCT	3'tR-halves	liver_NOR	1.48323	liver	NOR
tRNA-Ser-GCT	Trailer	liver_NOR	-0.288823	liver	NOR
tRNA-Ser-GCT	Whole tRNAs	liver_NOR	-0.289795	liver	NOR
tRNA-Ser-GCT	pre tRNA	liver_NOR	-0.289694	liver	NOR
tRNA-Ser-TGA	Antisense	liver_NOR	-0.289795	liver	NOR
tRNA-Ser-TGA	5'tR-halves	liver_NOR	-0.289288	liver	NOR
tRNA-Ser-TGA	Other Fragments	liver_NOR	-0.276335	liver	NOR
tRNA-Ser-TGA	3'tR-halves	liver_NOR	0.311248	liver	NOR
tRNA-Ser-TGA	Trailer	liver_NOR	-0.289772	liver	NOR
tRNA-Ser-TGA	Whole tRNAs	liver_NOR	-0.289795	liver	NOR
tRNA-Ser-TGA	pre tRNA	liver_NOR	-0.289701	liver	NOR
tRNA-Thr-AGT	Antisense	liver_NOR	-0.289795	liver	NOR
tRNA-Thr-AGT	5'tR-halves	liver_NOR	-0.289795	liver	NOR
tRNA-Thr-AGT	Other Fragments	liver_NOR	-0.273074	liver	NOR
tRNA-Thr-AGT	3'tR-halves	liver_NOR	-0.247447	liver	NOR
tRNA-Thr-AGT	Trailer	liver_NOR	-0.288978	liver	NOR
tRNA-Thr-AGT	Whole tRNAs	liver_NOR	-0.289784	liver	NOR
tRNA-Thr-AGT	pre tRNA	liver_NOR	-0.289511	liver	NOR
tRNA-Thr-CGT	Antisense	liver_NOR	-0.289795	liver	NOR
tRNA-Thr-CGT	5'tR-halves	liver_NOR	-0.289762	liver	NOR
tRNA-Thr-CGT	Other Fragments	liver_NOR	-0.280363	liver	NOR
tRNA-Thr-CGT	3'tR-halves	liver_NOR	-0.0327573	liver	NOR
tRNA-Thr-CGT	Trailer	liver_NOR	-0.285227	liver	NOR
tRNA-Thr-CGT	Whole tRNAs	liver_NOR	-0.289795	liver	NOR
tRNA-Thr-CGT	pre tRNA	liver_NOR	-0.289743	liver	NOR
tRNA-Thr-TGT	Antisense	liver_NOR	-0.289795	liver	NOR
tRNA-Thr-TGT	5'tR-halves	liver_NOR	-0.289589	liver	NOR
tRNA-Thr-TGT	Other Fragments	liver_NOR	-0.282945	liver	NOR
tRNA-Thr-TGT	3'tR-halves	liver_NOR	-0.19165	liver	NOR
tRNA-Thr-TGT	Trailer	liver_NOR	-0.288943	liver	NOR
tRNA-Thr-TGT	Whole tRNAs	liver_NOR	-0.289795	liver	NOR
tRNA-Thr-TGT	pre tRNA	liver_NOR	-0.28976	liver	NOR
tRNA-Trp-CCA	Antisense	liver_NOR	-0.289795	liver	NOR
tRNA-Trp-CCA	5'tR-halves	liver_NOR	-0.289795	liver	NOR
tRNA-Trp-CCA	Other Fragments	liver_NOR	-0.283271	liver	NOR
tRNA-Trp-CCA	3'tR-halves	liver_NOR	2.1367	liver	NOR
tRNA-Trp-CCA	Trailer	liver_NOR	-0.289711	liver	NOR
tRNA-Trp-CCA	Whole tRNAs	liver_NOR	-0.289795	liver	NOR
tRNA-Trp-CCA	pre tRNA	liver_NOR	-0.289584	liver	NOR
tRNA-Tyr-GTA	Antisense	liver_NOR	-0.289795	liver	NOR
tRNA-Tyr-GTA	5'tR-halves	liver_NOR	-0.289795	liver	NOR
tRNA-Tyr-GTA	Other Fragments	liver_NOR	-0.286976	liver	NOR
tRNA-Tyr-GTA	3'tR-halves	liver_NOR	-0.0875657	liver	NOR
tRNA-Tyr-GTA	Trailer	liver_NOR	-0.289745	liver	NOR
tRNA-Tyr-GTA	Whole tRNAs	liver_NOR	-0.289795	liver	NOR
tRNA-Tyr-GTA	pre tRNA	liver_NOR	-0.289314	liver	NOR
tRNA-Val-AAC	Antisense	liver_NOR	-0.289795	liver	NOR
tRNA-Val-AAC	5'tR-halves	liver_NOR	-0.199955	liver	NOR
tRNA-Val-AAC	Other Fragments	liver_NOR	-0.26818	liver	NOR
tRNA-Val-AAC	3'tR-halves	liver_NOR	-0.265524	liver	NOR
tRNA-Val-AAC	Trailer	liver_NOR	-0.289638	liver	NOR
tRNA-Val-AAC	Whole tRNAs	liver_NOR	-0.289795	liver	NOR
tRNA-Val-AAC	pre tRNA	liver_NOR	-0.289767	liver	NOR
tRNA-Val-CAC	Antisense	liver_NOR	-0.289795	liver	NOR
tRNA-Val-CAC	5'tR-halves	liver_NOR	0.148106	liver	NOR
tRNA-Val-CAC	Other Fragments	liver_NOR	-0.11169	liver	NOR
tRNA-Val-CAC	3'tR-halves	liver_NOR	-0.25098	liver	NOR
tRNA-Val-CAC	Trailer	liver_NOR	-0.289599	liver	NOR
tRNA-Val-CAC	Whole tRNAs	liver_NOR	-0.289795	liver	NOR
tRNA-Val-CAC	pre tRNA	liver_NOR	-0.289735	liver	NOR
tRNA-Val-TAC	Antisense	liver_NOR	-0.289795	liver	NOR
tRNA-Val-TAC	5'tR-halves	liver_NOR	0.030141	liver	NOR
tRNA-Val-TAC	Other Fragments	liver_NOR	-0.220439	liver	NOR
tRNA-Val-TAC	3'tR-halves	liver_NOR	-0.0267024	liver	NOR
tRNA-Val-TAC	Trailer	liver_NOR	-0.28811	liver	NOR
tRNA-Val-TAC	Whole tRNAs	liver_NOR	-0.289041	liver	NOR
tRNA-Val-TAC	pre tRNA	liver_NOR	-0.287878	liver	NOR
tRNA-Ala-AGC	Antisense	lung_NOR	-0.218086	lung	NOR
tRNA-Ala-AGC	5'tR-halves	lung_NOR	-0.21735	lung	NOR
tRNA-Ala-AGC	Other Fragments	lung_NOR	-0.210312	lung	NOR
tRNA-Ala-AGC	3'tR-halves	lung_NOR	-0.17674	lung	NOR
tRNA-Ala-AGC	Trailer	lung_NOR	-0.218078	lung	NOR
tRNA-Ala-AGC	Whole tRNAs	lung_NOR	-0.218092	lung	NOR
tRNA-Ala-AGC	pre tRNA	lung_NOR	-0.218043	lung	NOR
tRNA-Ala-CGC	Antisense	lung_NOR	-0.218092	lung	NOR
tRNA-Ala-CGC	5'tR-halves	lung_NOR	-0.217244	lung	NOR
tRNA-Ala-CGC	Other Fragments	lung_NOR	-0.173008	lung	NOR
tRNA-Ala-CGC	3'tR-halves	lung_NOR	1.25776	lung	NOR
tRNA-Ala-CGC	Trailer	lung_NOR	-0.217401	lung	NOR
tRNA-Ala-CGC	Whole tRNAs	lung_NOR	-0.218092	lung	NOR
tRNA-Ala-CGC	pre tRNA	lung_NOR	-0.217341	lung	NOR
tRNA-Ala-TGC	Antisense	lung_NOR	-0.218092	lung	NOR
tRNA-Ala-TGC	5'tR-halves	lung_NOR	-0.217726	lung	NOR
tRNA-Ala-TGC	Other Fragments	lung_NOR	-0.191605	lung	NOR
tRNA-Ala-TGC	3'tR-halves	lung_NOR	0.385265	lung	NOR
tRNA-Ala-TGC	Trailer	lung_NOR	-0.218086	lung	NOR
tRNA-Ala-TGC	Whole tRNAs	lung_NOR	-0.218087	lung	NOR
tRNA-Ala-TGC	pre tRNA	lung_NOR	-0.217831	lung	NOR
tRNA-Arg-ACG	Antisense	lung_NOR	-0.218092	lung	NOR
tRNA-Arg-ACG	5'tR-halves	lung_NOR	-0.217371	lung	NOR
tRNA-Arg-ACG	Other Fragments	lung_NOR	-0.217109	lung	NOR
tRNA-Arg-ACG	3'tR-halves	lung_NOR	0.0807495	lung	NOR
tRNA-Arg-ACG	Trailer	lung_NOR	-0.217536	lung	NOR
tRNA-Arg-ACG	Whole tRNAs	lung_NOR	-0.218092	lung	NOR
tRNA-Arg-ACG	pre tRNA	lung_NOR	-0.217697	lung	NOR
tRNA-Arg-CCG	Antisense	lung_NOR	-0.218092	lung	NOR
tRNA-Arg-CCG	5'tR-halves	lung_NOR	-0.201001	lung	NOR
tRNA-Arg-CCG	Other Fragments	lung_NOR	-0.197564	lung	NOR
tRNA-Arg-CCG	3'tR-halves	lung_NOR	0.0682387	lung	NOR
tRNA-Arg-CCG	Trailer	lung_NOR	-0.218024	lung	NOR
tRNA-Arg-CCG	Whole tRNAs	lung_NOR	-0.218092	lung	NOR
tRNA-Arg-CCG	pre tRNA	lung_NOR	-0.21802	lung	NOR
tRNA-Arg-CCT	Antisense	lung_NOR	-0.218092	lung	NOR
tRNA-Arg-CCT	5'tR-halves	lung_NOR	-0.217898	lung	NOR
tRNA-Arg-CCT	Other Fragments	lung_NOR	-0.208843	lung	NOR
tRNA-Arg-CCT	3'tR-halves	lung_NOR	-0.0434298	lung	NOR
tRNA-Arg-CCT	Trailer	lung_NOR	-0.217708	lung	NOR
tRNA-Arg-CCT	Whole tRNAs	lung_NOR	-0.218092	lung	NOR
tRNA-Arg-CCT	pre tRNA	lung_NOR	-0.217965	lung	NOR
tRNA-Arg-TCG	Antisense	lung_NOR	-0.218092	lung	NOR
tRNA-Arg-TCG	5'tR-halves	lung_NOR	-0.217934	lung	NOR
tRNA-Arg-TCG	Other Fragments	lung_NOR	-0.215862	lung	NOR
tRNA-Arg-TCG	3'tR-halves	lung_NOR	-0.132811	lung	NOR
tRNA-Arg-TCG	Trailer	lung_NOR	-0.217933	lung	NOR
tRNA-Arg-TCG	Whole tRNAs	lung_NOR	-0.218092	lung	NOR
tRNA-Arg-TCG	pre tRNA	lung_NOR	-0.218083	lung	NOR
tRNA-Arg-TCT	Antisense	lung_NOR	-0.218092	lung	NOR
tRNA-Arg-TCT	5'tR-halves	lung_NOR	-0.217668	lung	NOR
tRNA-Arg-TCT	Other Fragments	lung_NOR	-0.206856	lung	NOR
tRNA-Arg-TCT	3'tR-halves	lung_NOR	-0.152435	lung	NOR
tRNA-Arg-TCT	Trailer	lung_NOR	-0.218092	lung	NOR
tRNA-Arg-TCT	Whole tRNAs	lung_NOR	-0.218092	lung	NOR
tRNA-Arg-TCT	pre tRNA	lung_NOR	-0.218034	lung	NOR
tRNA-Asn-GTT	Antisense	lung_NOR	-0.217745	lung	NOR
tRNA-Asn-GTT	5'tR-halves	lung_NOR	-0.218021	lung	NOR
tRNA-Asn-GTT	Other Fragments	lung_NOR	-0.215304	lung	NOR
tRNA-Asn-GTT	3'tR-halves	lung_NOR	1.6907	lung	NOR
tRNA-Asn-GTT	Trailer	lung_NOR	-0.218071	lung	NOR
tRNA-Asn-GTT	Whole tRNAs	lung_NOR	-0.218092	lung	NOR
tRNA-Asn-GTT	pre tRNA	lung_NOR	-0.218056	lung	NOR
tRNA-Asp-GTC	Antisense	lung_NOR	-0.218076	lung	NOR
tRNA-Asp-GTC	5'tR-halves	lung_NOR	0.495349	lung	NOR
tRNA-Asp-GTC	Other Fragments	lung_NOR	-0.0259669	lung	NOR
tRNA-Asp-GTC	3'tR-halves	lung_NOR	4.46203	lung	NOR
tRNA-Asp-GTC	Trailer	lung_NOR	-0.218078	lung	NOR
tRNA-Asp-GTC	Whole tRNAs	lung_NOR	-0.126002	lung	NOR
tRNA-Asp-GTC	pre tRNA	lung_NOR	-0.217505	lung	NOR
tRNA-Cys-GCA	Antisense	lung_NOR	-0.218092	lung	NOR
tRNA-Cys-GCA	5'tR-halves	lung_NOR	0.0837634	lung	NOR
tRNA-Cys-GCA	Other Fragments	lung_NOR	1.3954	lung	NOR
tRNA-Cys-GCA	3'tR-halves	lung_NOR	-0.200916	lung	NOR
tRNA-Cys-GCA	Trailer	lung_NOR	-0.217774	lung	NOR
tRNA-Cys-GCA	Whole tRNAs	lung_NOR	-0.218092	lung	NOR
tRNA-Cys-GCA	pre tRNA	lung_NOR	-0.218075	lung	NOR
tRNA-Gln-CTG	Antisense	lung_NOR	-0.218092	lung	NOR
tRNA-Gln-CTG	5'tR-halves	lung_NOR	-0.209092	lung	NOR
tRNA-Gln-CTG	Other Fragments	lung_NOR	-0.202719	lung	NOR
tRNA-Gln-CTG	3'tR-halves	lung_NOR	-0.203034	lung	NOR
tRNA-Gln-CTG	Trailer	lung_NOR	-0.218083	lung	NOR
tRNA-Gln-CTG	Whole tRNAs	lung_NOR	-0.218033	lung	NOR
tRNA-Gln-CTG	pre tRNA	lung_NOR	-0.218089	lung	NOR
tRNA-Gln-TTG	Antisense	lung_NOR	-0.218092	lung	NOR
tRNA-Gln-TTG	5'tR-halves	lung_NOR	-0.214984	lung	NOR
tRNA-Gln-TTG	Other Fragments	lung_NOR	-0.195199	lung	NOR
tRNA-Gln-TTG	3'tR-halves	lung_NOR	-0.208068	lung	NOR
tRNA-Gln-TTG	Trailer	lung_NOR	-0.218081	lung	NOR
tRNA-Gln-TTG	Whole tRNAs	lung_NOR	-0.218063	lung	NOR
tRNA-Gln-TTG	pre tRNA	lung_NOR	-0.218086	lung	NOR
tRNA-Glu-CTC	Antisense	lung_NOR	-0.217934	lung	NOR
tRNA-Glu-CTC	5'tR-halves	lung_NOR	12.9655	lung	NOR
tRNA-Glu-CTC	Other Fragments	lung_NOR	1.97908	lung	NOR
tRNA-Glu-CTC	3'tR-halves	lung_NOR	3.98508	lung	NOR
tRNA-Glu-CTC	Trailer	lung_NOR	-0.218072	lung	NOR
tRNA-Glu-CTC	Whole tRNAs	lung_NOR	-0.165637	lung	NOR
tRNA-Glu-CTC	pre tRNA	lung_NOR	-0.218024	lung	NOR
tRNA-Glu-TTC	Antisense	lung_NOR	-0.218069	lung	NOR
tRNA-Glu-TTC	5'tR-halves	lung_NOR	2.12431	lung	NOR
tRNA-Glu-TTC	Other Fragments	lung_NOR	0.00529529	lung	NOR
tRNA-Glu-TTC	3'tR-halves	lung_NOR	2.97851	lung	NOR
tRNA-Glu-TTC	Trailer	lung_NOR	-0.218036	lung	NOR
tRNA-Glu-TTC	Whole tRNAs	lung_NOR	-0.000402997	lung	NOR
tRNA-Glu-TTC	pre tRNA	lung_NOR	-0.218089	lung	NOR
tRNA-Gly-CCC	Antisense	lung_NOR	-0.218092	lung	NOR
tRNA-Gly-CCC	5'tR-halves	lung_NOR	0.582126	lung	NOR
tRNA-Gly-CCC	Other Fragments	lung_NOR	-0.202792	lung	NOR
tRNA-Gly-CCC	3'tR-halves	lung_NOR	2.14833	lung	NOR
tRNA-Gly-CCC	Trailer	lung_NOR	-0.218092	lung	NOR
tRNA-Gly-CCC	Whole tRNAs	lung_NOR	-0.217868	lung	NOR
tRNA-Gly-CCC	pre tRNA	lung_NOR	-0.218092	lung	NOR
tRNA-Gly-GCC	Antisense	lung_NOR	-0.218092	lung	NOR
tRNA-Gly-GCC	5'tR-halves	lung_NOR	2.2861	lung	NOR
tRNA-Gly-GCC	Other Fragments	lung_NOR	-0.0415611	lung	NOR
tRNA-Gly-GCC	3'tR-halves	lung_NOR	0.518551	lung	NOR
tRNA-Gly-GCC	Trailer	lung_NOR	-0.21797	lung	NOR
tRNA-Gly-GCC	Whole tRNAs	lung_NOR	-0.217753	lung	NOR
tRNA-Gly-GCC	pre tRNA	lung_NOR	-0.217909	lung	NOR
tRNA-Gly-TCC	Antisense	lung_NOR	-0.218092	lung	NOR
tRNA-Gly-TCC	5'tR-halves	lung_NOR	0.409188	lung	NOR
tRNA-Gly-TCC	Other Fragments	lung_NOR	-0.177338	lung	NOR
tRNA-Gly-TCC	3'tR-halves	lung_NOR	0.220747	lung	NOR
tRNA-Gly-TCC	Trailer	lung_NOR	-0.21799	lung	NOR
tRNA-Gly-TCC	Whole tRNAs	lung_NOR	-0.217251	lung	NOR
tRNA-Gly-TCC	pre tRNA	lung_NOR	-0.217977	lung	NOR
tRNA-His-GTG	Antisense	lung_NOR	-0.218092	lung	NOR
tRNA-His-GTG	5'tR-halves	lung_NOR	-0.170966	lung	NOR
tRNA-His-GTG	Other Fragments	lung_NOR	-0.182983	lung	NOR
tRNA-His-GTG	3'tR-halves	lung_NOR	-0.0666172	lung	NOR
tRNA-His-GTG	Trailer	lung_NOR	-0.217636	lung	NOR
tRNA-His-GTG	Whole tRNAs	lung_NOR	-0.217919	lung	NOR
tRNA-His-GTG	pre tRNA	lung_NOR	-0.218023	lung	NOR
tRNA-Ile-AAT	Antisense	lung_NOR	-0.218084	lung	NOR
tRNA-Ile-AAT	5'tR-halves	lung_NOR	-0.217389	lung	NOR
tRNA-Ile-AAT	Other Fragments	lung_NOR	-0.0485431	lung	NOR
tRNA-Ile-AAT	3'tR-halves	lung_NOR	0.0960071	lung	NOR
tRNA-Ile-AAT	Trailer	lung_NOR	-0.218089	lung	NOR
tRNA-Ile-AAT	Whole tRNAs	lung_NOR	-0.218092	lung	NOR
tRNA-Ile-AAT	pre tRNA	lung_NOR	-0.21787	lung	NOR
tRNA-Ile-TAT	Antisense	lung_NOR	-0.218092	lung	NOR
tRNA-Ile-TAT	5'tR-halves	lung_NOR	-0.21782	lung	NOR
tRNA-Ile-TAT	Other Fragments	lung_NOR	-0.214182	lung	NOR
tRNA-Ile-TAT	3'tR-halves	lung_NOR	-0.18841	lung	NOR
tRNA-Ile-TAT	Trailer	lung_NOR	-0.218075	lung	NOR
tRNA-Ile-TAT	Whole tRNAs	lung_NOR	-0.218092	lung	NOR
tRNA-Ile-TAT	pre tRNA	lung_NOR	-0.217273	lung	NOR
tRNA-iMet-CAT	Antisense	lung_NOR	-0.218092	lung	NOR
tRNA-iMet-CAT	5'tR-halves	lung_NOR	-0.00445861	lung	NOR
tRNA-iMet-CAT	Other Fragments	lung_NOR	-0.197448	lung	NOR
tRNA-iMet-CAT	3'tR-halves	lung_NOR	-0.0366713	lung	NOR
tRNA-iMet-CAT	Trailer	lung_NOR	-0.217947	lung	NOR
tRNA-iMet-CAT	Whole tRNAs	lung_NOR	-0.218036	lung	NOR
tRNA-iMet-CAT	pre tRNA	lung_NOR	-0.217893	lung	NOR
tRNA-Leu-AAG	Antisense	lung_NOR	-0.218092	lung	NOR
tRNA-Leu-AAG	5'tR-halves	lung_NOR	-0.214678	lung	NOR
tRNA-Leu-AAG	Other Fragments	lung_NOR	-0.199911	lung	NOR
tRNA-Leu-AAG	3'tR-halves	lung_NOR	1.2451	lung	NOR
tRNA-Leu-AAG	Trailer	lung_NOR	-0.218092	lung	NOR
tRNA-Leu-AAG	Whole tRNAs	lung_NOR	-0.218092	lung	NOR
tRNA-Leu-AAG	pre tRNA	lung_NOR	-0.217737	lung	NOR
tRNA-Leu-CAA	Antisense	lung_NOR	-0.218092	lung	NOR
tRNA-Leu-CAA	5'tR-halves	lung_NOR	-0.216605	lung	NOR
tRNA-Leu-CAA	Other Fragments	lung_NOR	-0.0733155	lung	NOR
tRNA-Leu-CAA	3'tR-halves	lung_NOR	1.84776	lung	NOR
tRNA-Leu-CAA	Trailer	lung_NOR	-0.218069	lung	NOR
tRNA-Leu-CAA	Whole tRNAs	lung_NOR	-0.218024	lung	NOR
tRNA-Leu-CAA	pre tRNA	lung_NOR	-0.211074	lung	NOR
tRNA-Leu-CAG	Antisense	lung_NOR	-0.218092	lung	NOR
tRNA-Leu-CAG	5'tR-halves	lung_NOR	-0.215559	lung	NOR
tRNA-Leu-CAG	Other Fragments	lung_NOR	-0.211737	lung	NOR
tRNA-Leu-CAG	3'tR-halves	lung_NOR	1.27756	lung	NOR
tRNA-Leu-CAG	Trailer	lung_NOR	-0.218051	lung	NOR
tRNA-Leu-CAG	Whole tRNAs	lung_NOR	-0.218092	lung	NOR
tRNA-Leu-CAG	pre tRNA	lung_NOR	-0.217407	lung	NOR
tRNA-Leu-TAA	Antisense	lung_NOR	-0.218092	lung	NOR
tRNA-Leu-TAA	5'tR-halves	lung_NOR	-0.217788	lung	NOR
tRNA-Leu-TAA	Other Fragments	lung_NOR	-0.212953	lung	NOR
tRNA-Leu-TAA	3'tR-halves	lung_NOR	-0.191292	lung	NOR
tRNA-Leu-TAA	Trailer	lung_NOR	-0.21808	lung	NOR
tRNA-Leu-TAA	Whole tRNAs	lung_NOR	-0.218092	lung	NOR
tRNA-Leu-TAA	pre tRNA	lung_NOR	-0.218041	lung	NOR
tRNA-Leu-TAG	Antisense	lung_NOR	-0.218092	lung	NOR
tRNA-Leu-TAG	5'tR-halves	lung_NOR	-0.216463	lung	NOR
tRNA-Leu-TAG	Other Fragments	lung_NOR	-0.206657	lung	NOR
tRNA-Leu-TAG	3'tR-halves	lung_NOR	0.764583	lung	NOR
tRNA-Leu-TAG	Trailer	lung_NOR	-0.217616	lung	NOR
tRNA-Leu-TAG	Whole tRNAs	lung_NOR	-0.218092	lung	NOR
tRNA-Leu-TAG	pre tRNA	lung_NOR	-0.215512	lung	NOR
tRNA-Lys-CTT	Antisense	lung_NOR	-0.218092	lung	NOR
tRNA-Lys-CTT	5'tR-halves	lung_NOR	-0.186975	lung	NOR
tRNA-Lys-CTT	Other Fragments	lung_NOR	-0.209416	lung	NOR
tRNA-Lys-CTT	3'tR-halves	lung_NOR	0.00676201	lung	NOR
tRNA-Lys-CTT	Trailer	lung_NOR	-0.218084	lung	NOR
tRNA-Lys-CTT	Whole tRNAs	lung_NOR	-0.21762	lung	NOR
tRNA-Lys-CTT	pre tRNA	lung_NOR	-0.217835	lung	NOR
tRNA-Lys-TTT	Antisense	lung_NOR	-0.218092	lung	NOR
tRNA-Lys-TTT	5'tR-halves	lung_NOR	-0.216304	lung	NOR
tRNA-Lys-TTT	Other Fragments	lung_NOR	-0.21194	lung	NOR
tRNA-Lys-TTT	3'tR-halves	lung_NOR	-0.10897	lung	NOR
tRNA-Lys-TTT	Trailer	lung_NOR	-0.218038	lung	NOR
tRNA-Lys-TTT	Whole tRNAs	lung_NOR	-0.218081	lung	NOR
tRNA-Lys-TTT	pre tRNA	lung_NOR	-0.218079	lung	NOR
tRNA-Met-CAT	Antisense	lung_NOR	-0.218092	lung	NOR
tRNA-Met-CAT	5'tR-halves	lung_NOR	-0.217999	lung	NOR
tRNA-Met-CAT	Other Fragments	lung_NOR	-0.201817	lung	NOR
tRNA-Met-CAT	3'tR-halves	lung_NOR	-0.07883	lung	NOR
tRNA-Met-CAT	Trailer	lung_NOR	-0.217963	lung	NOR
tRNA-Met-CAT	Whole tRNAs	lung_NOR	-0.218092	lung	NOR
tRNA-Met-CAT	pre tRNA	lung_NOR	-0.217849	lung	NOR
tRNA-Phe-GAA	Antisense	lung_NOR	-0.218092	lung	NOR
tRNA-Phe-GAA	5'tR-halves	lung_NOR	-0.218092	lung	NOR
tRNA-Phe-GAA	Other Fragments	lung_NOR	-0.215301	lung	NOR
tRNA-Phe-GAA	3'tR-halves	lung_NOR	-0.0545997	lung	NOR
tRNA-Phe-GAA	Trailer	lung_NOR	-0.218073	lung	NOR
tRNA-Phe-GAA	Whole tRNAs	lung_NOR	-0.218092	lung	NOR
tRNA-Phe-GAA	pre tRNA	lung_NOR	-0.217872	lung	NOR
tRNA-Pro-AGG	Antisense	lung_NOR	-0.218088	lung	NOR
tRNA-Pro-AGG	5'tR-halves	lung_NOR	-0.131322	lung	NOR
tRNA-Pro-AGG	Other Fragments	lung_NOR	-0.191207	lung	NOR
tRNA-Pro-AGG	3'tR-halves	lung_NOR	-0.187383	lung	NOR
tRNA-Pro-AGG	Trailer	lung_NOR	-0.218051	lung	NOR
tRNA-Pro-AGG	Whole tRNAs	lung_NOR	-0.218092	lung	NOR
tRNA-Pro-AGG	pre tRNA	lung_NOR	-0.218071	lung	NOR
tRNA-Pro-CGG	Antisense	lung_NOR	-0.218092	lung	NOR
tRNA-Pro-CGG	5'tR-halves	lung_NOR	0.493802	lung	NOR
tRNA-Pro-CGG	Other Fragments	lung_NOR	-0.0289795	lung	NOR
tRNA-Pro-CGG	3'tR-halves	lung_NOR	0.149202	lung	NOR
tRNA-Pro-CGG	Trailer	lung_NOR	-0.217983	lung	NOR
tRNA-Pro-CGG	Whole tRNAs	lung_NOR	-0.218092	lung	NOR
tRNA-Pro-CGG	pre tRNA	lung_NOR	-0.218035	lung	NOR
tRNA-Pro-TGG	Antisense	lung_NOR	-0.218092	lung	NOR
tRNA-Pro-TGG	5'tR-halves	lung_NOR	0.115599	lung	NOR
tRNA-Pro-TGG	Other Fragments	lung_NOR	-0.0906873	lung	NOR
tRNA-Pro-TGG	3'tR-halves	lung_NOR	0.153023	lung	NOR
tRNA-Pro-TGG	Trailer	lung_NOR	-0.218092	lung	NOR
tRNA-Pro-TGG	Whole tRNAs	lung_NOR	-0.218092	lung	NOR
tRNA-Pro-TGG	pre tRNA	lung_NOR	-0.218065	lung	NOR
tRNA-SeC-TCA	Antisense	lung_NOR	-0.218092	lung	NOR
tRNA-SeC-TCA	5'tR-halves	lung_NOR	-0.189244	lung	NOR
tRNA-SeC-TCA	Other Fragments	lung_NOR	-0.211421	lung	NOR
tRNA-SeC-TCA	3'tR-halves	lung_NOR	6.83835	lung	NOR
tRNA-SeC-TCA	Trailer	lung_NOR	-0.218005	lung	NOR
tRNA-SeC-TCA	Whole tRNAs	lung_NOR	-0.206643	lung	NOR
tRNA-SeC-TCA	pre tRNA	lung_NOR	-0.218092	lung	NOR
tRNA-Ser-AGA	Antisense	lung_NOR	-0.218092	lung	NOR
tRNA-Ser-AGA	5'tR-halves	lung_NOR	-0.217654	lung	NOR
tRNA-Ser-AGA	Other Fragments	lung_NOR	-0.215519	lung	NOR
tRNA-Ser-AGA	3'tR-halves	lung_NOR	-0.0259622	lung	NOR
tRNA-Ser-AGA	Trailer	lung_NOR	-0.218071	lung	NOR
tRNA-Ser-AGA	Whole tRNAs	lung_NOR	-0.218092	lung	NOR
tRNA-Ser-AGA	pre tRNA	lung_NOR	-0.218042	lung	NOR
tRNA-Ser-CGA	Antisense	lung_NOR	-0.218092	lung	NOR
tRNA-Ser-CGA	5'tR-halves	lung_NOR	-0.217484	lung	NOR
tRNA-Ser-CGA	Other Fragments	lung_NOR	-0.20453	lung	NOR
tRNA-Ser-CGA	3'tR-halves	lung_NOR	-0.171898	lung	NOR
tRNA-Ser-CGA	Trailer	lung_NOR	-0.218034	lung	NOR
tRNA-Ser-CGA	Whole tRNAs	lung_NOR	-0.218092	lung	NOR
tRNA-Ser-CGA	pre tRNA	lung_NOR	-0.218007	lung	NOR
tRNA-Ser-GCT	Antisense	lung_NOR	-0.218074	lung	NOR
tRNA-Ser-GCT	5'tR-halves	lung_NOR	-0.217947	lung	NOR
tRNA-Ser-GCT	Other Fragments	lung_NOR	-0.213527	lung	NOR
tRNA-Ser-GCT	3'tR-halves	lung_NOR	0.598779	lung	NOR
tRNA-Ser-GCT	Trailer	lung_NOR	-0.217597	lung	NOR
tRNA-Ser-GCT	Whole tRNAs	lung_NOR	-0.218092	lung	NOR
tRNA-Ser-GCT	pre tRNA	lung_NOR	-0.217946	lung	NOR
tRNA-Ser-TGA	Antisense	lung_NOR	-0.218092	lung	NOR
tRNA-Ser-TGA	5'tR-halves	lung_NOR	-0.217382	lung	NOR
tRNA-Ser-TGA	Other Fragments	lung_NOR	-0.210672	lung	NOR
tRNA-Ser-TGA	3'tR-halves	lung_NOR	-0.0402191	lung	NOR
tRNA-Ser-TGA	Trailer	lung_NOR	-0.218076	lung	NOR
tRNA-Ser-TGA	Whole tRNAs	lung_NOR	-0.218092	lung	NOR
tRNA-Ser-TGA	pre tRNA	lung_NOR	-0.218016	lung	NOR
tRNA-Thr-AGT	Antisense	lung_NOR	-0.218092	lung	NOR
tRNA-Thr-AGT	5'tR-halves	lung_NOR	-0.218087	lung	NOR
tRNA-Thr-AGT	Other Fragments	lung_NOR	-0.194135	lung	NOR
tRNA-Thr-AGT	3'tR-halves	lung_NOR	-0.184887	lung	NOR
tRNA-Thr-AGT	Trailer	lung_NOR	-0.217866	lung	NOR
tRNA-Thr-AGT	Whole tRNAs	lung_NOR	-0.218082	lung	NOR
tRNA-Thr-AGT	pre tRNA	lung_NOR	-0.217963	lung	NOR
tRNA-Thr-CGT	Antisense	lung_NOR	-0.218092	lung	NOR
tRNA-Thr-CGT	5'tR-halves	lung_NOR	-0.218079	lung	NOR
tRNA-Thr-CGT	Other Fragments	lung_NOR	-0.204951	lung	NOR
tRNA-Thr-CGT	3'tR-halves	lung_NOR	0.052455	lung	NOR
tRNA-Thr-CGT	Trailer	lung_NOR	-0.216682	lung	NOR
tRNA-Thr-CGT	Whole tRNAs	lung_NOR	-0.218092	lung	NOR
tRNA-Thr-CGT	pre tRNA	lung_NOR	-0.218074	lung	NOR
tRNA-Thr-TGT	Antisense	lung_NOR	-0.218092	lung	NOR
tRNA-Thr-TGT	5'tR-halves	lung_NOR	-0.218018	lung	NOR
tRNA-Thr-TGT	Other Fragments	lung_NOR	-0.205294	lung	NOR
tRNA-Thr-TGT	3'tR-halves	lung_NOR	-0.170337	lung	NOR
tRNA-Thr-TGT	Trailer	lung_NOR	-0.217896	lung	NOR
tRNA-Thr-TGT	Whole tRNAs	lung_NOR	-0.218092	lung	NOR
tRNA-Thr-TGT	pre tRNA	lung_NOR	-0.218074	lung	NOR
tRNA-Trp-CCA	Antisense	lung_NOR	-0.218092	lung	NOR
tRNA-Trp-CCA	5'tR-halves	lung_NOR	-0.218068	lung	NOR
tRNA-Trp-CCA	Other Fragments	lung_NOR	-0.204951	lung	NOR
tRNA-Trp-CCA	3'tR-halves	lung_NOR	4.69325	lung	NOR
tRNA-Trp-CCA	Trailer	lung_NOR	-0.21808	lung	NOR
tRNA-Trp-CCA	Whole tRNAs	lung_NOR	-0.218092	lung	NOR
tRNA-Trp-CCA	pre tRNA	lung_NOR	-0.218073	lung	NOR
tRNA-Tyr-GTA	Antisense	lung_NOR	-0.218092	lung	NOR
tRNA-Tyr-GTA	5'tR-halves	lung_NOR	-0.218092	lung	NOR
tRNA-Tyr-GTA	Other Fragments	lung_NOR	-0.209993	lung	NOR
tRNA-Tyr-GTA	3'tR-halves	lung_NOR	-0.163493	lung	NOR
tRNA-Tyr-GTA	Trailer	lung_NOR	-0.218048	lung	NOR
tRNA-Tyr-GTA	Whole tRNAs	lung_NOR	-0.218092	lung	NOR
tRNA-Tyr-GTA	pre tRNA	lung_NOR	-0.217776	lung	NOR
tRNA-Val-AAC	Antisense	lung_NOR	-0.218092	lung	NOR
tRNA-Val-AAC	5'tR-halves	lung_NOR	-0.114396	lung	NOR
tRNA-Val-AAC	Other Fragments	lung_NOR	-0.176403	lung	NOR
tRNA-Val-AAC	3'tR-halves	lung_NOR	-0.198294	lung	NOR
tRNA-Val-AAC	Trailer	lung_NOR	-0.218015	lung	NOR
tRNA-Val-AAC	Whole tRNAs	lung_NOR	-0.218092	lung	NOR
tRNA-Val-AAC	pre tRNA	lung_NOR	-0.218076	lung	NOR
tRNA-Val-CAC	Antisense	lung_NOR	-0.218092	lung	NOR
tRNA-Val-CAC	5'tR-halves	lung_NOR	0.475668	lung	NOR
tRNA-Val-CAC	Other Fragments	lung_NOR	0.0804065	lung	NOR
tRNA-Val-CAC	3'tR-halves	lung_NOR	-0.186991	lung	NOR
tRNA-Val-CAC	Trailer	lung_NOR	-0.217939	lung	NOR
tRNA-Val-CAC	Whole tRNAs	lung_NOR	-0.218092	lung	NOR
tRNA-Val-CAC	pre tRNA	lung_NOR	-0.218082	lung	NOR
tRNA-Val-TAC	Antisense	lung_NOR	-0.218092	lung	NOR
tRNA-Val-TAC	5'tR-halves	lung_NOR	-0.173167	lung	NOR
tRNA-Val-TAC	Other Fragments	lung_NOR	-0.162628	lung	NOR
tRNA-Val-TAC	3'tR-halves	lung_NOR	0.0210405	lung	NOR
tRNA-Val-TAC	Trailer	lung_NOR	-0.217303	lung	NOR
tRNA-Val-TAC	Whole tRNAs	lung_NOR	-0.217928	lung	NOR
tRNA-Val-TAC	pre tRNA	lung_NOR	-0.217311	lung	NOR
tRNA-Ala-AGC	Antisense	intestines_NOR	-0.249073	intestines	NOR
tRNA-Ala-AGC	5'tR-halves	intestines_NOR	-0.246704	intestines	NOR
tRNA-Ala-AGC	Other Fragments	intestines_NOR	-0.243951	intestines	NOR
tRNA-Ala-AGC	3'tR-halves	intestines_NOR	-0.201032	intestines	NOR
tRNA-Ala-AGC	Trailer	intestines_NOR	-0.249057	intestines	NOR
tRNA-Ala-AGC	Whole tRNAs	intestines_NOR	-0.249082	intestines	NOR
tRNA-Ala-AGC	pre tRNA	intestines_NOR	-0.249054	intestines	NOR
tRNA-Ala-CGC	Antisense	intestines_NOR	-0.249082	intestines	NOR
tRNA-Ala-CGC	5'tR-halves	intestines_NOR	-0.24534	intestines	NOR
tRNA-Ala-CGC	Other Fragments	intestines_NOR	-0.21678	intestines	NOR
tRNA-Ala-CGC	3'tR-halves	intestines_NOR	0.744504	intestines	NOR
tRNA-Ala-CGC	Trailer	intestines_NOR	-0.247612	intestines	NOR
tRNA-Ala-CGC	Whole tRNAs	intestines_NOR	-0.249082	intestines	NOR
tRNA-Ala-CGC	pre tRNA	intestines_NOR	-0.249068	intestines	NOR
tRNA-Ala-TGC	Antisense	intestines_NOR	-0.249082	intestines	NOR
tRNA-Ala-TGC	5'tR-halves	intestines_NOR	-0.246973	intestines	NOR
tRNA-Ala-TGC	Other Fragments	intestines_NOR	-0.230973	intestines	NOR
tRNA-Ala-TGC	3'tR-halves	intestines_NOR	0.165956	intestines	NOR
tRNA-Ala-TGC	Trailer	intestines_NOR	-0.249066	intestines	NOR
tRNA-Ala-TGC	Whole tRNAs	intestines_NOR	-0.249074	intestines	NOR
tRNA-Ala-TGC	pre tRNA	intestines_NOR	-0.249053	intestines	NOR
tRNA-Arg-ACG	Antisense	intestines_NOR	-0.249082	intestines	NOR
tRNA-Arg-ACG	5'tR-halves	intestines_NOR	-0.248188	intestines	NOR
tRNA-Arg-ACG	Other Fragments	intestines_NOR	-0.248531	intestines	NOR
tRNA-Arg-ACG	3'tR-halves	intestines_NOR	0.109865	intestines	NOR
tRNA-Arg-ACG	Trailer	intestines_NOR	-0.248635	intestines	NOR
tRNA-Arg-ACG	Whole tRNAs	intestines_NOR	-0.249082	intestines	NOR
tRNA-Arg-ACG	pre tRNA	intestines_NOR	-0.248998	intestines	NOR
tRNA-Arg-CCG	Antisense	intestines_NOR	-0.249082	intestines	NOR
tRNA-Arg-CCG	5'tR-halves	intestines_NOR	-0.230408	intestines	NOR
tRNA-Arg-CCG	Other Fragments	intestines_NOR	-0.223801	intestines	NOR
tRNA-Arg-CCG	3'tR-halves	intestines_NOR	0.141714	intestines	NOR
tRNA-Arg-CCG	Trailer	intestines_NOR	-0.249015	intestines	NOR
tRNA-Arg-CCG	Whole tRNAs	intestines_NOR	-0.249082	intestines	NOR
tRNA-Arg-CCG	pre tRNA	intestines_NOR	-0.249058	intestines	NOR
tRNA-Arg-CCT	Antisense	intestines_NOR	-0.249082	intestines	NOR
tRNA-Arg-CCT	5'tR-halves	intestines_NOR	-0.248755	intestines	NOR
tRNA-Arg-CCT	Other Fragments	intestines_NOR	-0.237936	intestines	NOR
tRNA-Arg-CCT	3'tR-halves	intestines_NOR	-0.0895811	intestines	NOR
tRNA-Arg-CCT	Trailer	intestines_NOR	-0.248893	intestines	NOR
tRNA-Arg-CCT	Whole tRNAs	intestines_NOR	-0.249082	intestines	NOR
tRNA-Arg-CCT	pre tRNA	intestines_NOR	-0.249068	intestines	NOR
tRNA-Arg-TCG	Antisense	intestines_NOR	-0.249082	intestines	NOR
tRNA-Arg-TCG	5'tR-halves	intestines_NOR	-0.249001	intestines	NOR
tRNA-Arg-TCG	Other Fragments	intestines_NOR	-0.248017	intestines	NOR
tRNA-Arg-TCG	3'tR-halves	intestines_NOR	-0.140106	intestines	NOR
tRNA-Arg-TCG	Trailer	intestines_NOR	-0.248908	intestines	NOR
tRNA-Arg-TCG	Whole tRNAs	intestines_NOR	-0.249082	intestines	NOR
tRNA-Arg-TCG	pre tRNA	intestines_NOR	-0.24906	intestines	NOR
tRNA-Arg-TCT	Antisense	intestines_NOR	-0.249082	intestines	NOR
tRNA-Arg-TCT	5'tR-halves	intestines_NOR	-0.246752	intestines	NOR
tRNA-Arg-TCT	Other Fragments	intestines_NOR	-0.242782	intestines	NOR
tRNA-Arg-TCT	3'tR-halves	intestines_NOR	-0.182323	intestines	NOR
tRNA-Arg-TCT	Trailer	intestines_NOR	-0.249082	intestines	NOR
tRNA-Arg-TCT	Whole tRNAs	intestines_NOR	-0.249082	intestines	NOR
tRNA-Arg-TCT	pre tRNA	intestines_NOR	-0.249082	intestines	NOR
tRNA-Asn-GTT	Antisense	intestines_NOR	-0.24888	intestines	NOR
tRNA-Asn-GTT	5'tR-halves	intestines_NOR	-0.248965	intestines	NOR
tRNA-Asn-GTT	Other Fragments	intestines_NOR	-0.246788	intestines	NOR
tRNA-Asn-GTT	3'tR-halves	intestines_NOR	0.36498	intestines	NOR
tRNA-Asn-GTT	Trailer	intestines_NOR	-0.249029	intestines	NOR
tRNA-Asn-GTT	Whole tRNAs	intestines_NOR	-0.249082	intestines	NOR
tRNA-Asn-GTT	pre tRNA	intestines_NOR	-0.249078	intestines	NOR
tRNA-Asp-GTC	Antisense	intestines_NOR	-0.249082	intestines	NOR
tRNA-Asp-GTC	5'tR-halves	intestines_NOR	2.35592	intestines	NOR
tRNA-Asp-GTC	Other Fragments	intestines_NOR	0.255858	intestines	NOR
tRNA-Asp-GTC	3'tR-halves	intestines_NOR	5.14002	intestines	NOR
tRNA-Asp-GTC	Trailer	intestines_NOR	-0.249075	intestines	NOR
tRNA-Asp-GTC	Whole tRNAs	intestines_NOR	0.256003	intestines	NOR
tRNA-Asp-GTC	pre tRNA	intestines_NOR	-0.249043	intestines	NOR
tRNA-Cys-GCA	Antisense	intestines_NOR	-0.249082	intestines	NOR
tRNA-Cys-GCA	5'tR-halves	intestines_NOR	0.147134	intestines	NOR
tRNA-Cys-GCA	Other Fragments	intestines_NOR	1.24945	intestines	NOR
tRNA-Cys-GCA	3'tR-halves	intestines_NOR	-0.232209	intestines	NOR
tRNA-Cys-GCA	Trailer	intestines_NOR	-0.249025	intestines	NOR
tRNA-Cys-GCA	Whole tRNAs	intestines_NOR	-0.249082	intestines	NOR
tRNA-Cys-GCA	pre tRNA	intestines_NOR	-0.249077	intestines	NOR
tRNA-Gln-CTG	Antisense	intestines_NOR	-0.249082	intestines	NOR
tRNA-Gln-CTG	5'tR-halves	intestines_NOR	-0.239843	intestines	NOR
tRNA-Gln-CTG	Other Fragments	intestines_NOR	-0.22979	intestines	NOR
tRNA-Gln-CTG	3'tR-halves	intestines_NOR	-0.216104	intestines	NOR
tRNA-Gln-CTG	Trailer	intestines_NOR	-0.249073	intestines	NOR
tRNA-Gln-CTG	Whole tRNAs	intestines_NOR	-0.249056	intestines	NOR
tRNA-Gln-CTG	pre tRNA	intestines_NOR	-0.249082	intestines	NOR
tRNA-Gln-TTG	Antisense	intestines_NOR	-0.249082	intestines	NOR
tRNA-Gln-TTG	5'tR-halves	intestines_NOR	-0.235847	intestines	NOR
tRNA-Gln-TTG	Other Fragments	intestines_NOR	-0.215642	intestines	NOR
tRNA-Gln-TTG	3'tR-halves	intestines_NOR	-0.221772	intestines	NOR
tRNA-Gln-TTG	Trailer	intestines_NOR	-0.249072	intestines	NOR
tRNA-Gln-TTG	Whole tRNAs	intestines_NOR	-0.249082	intestines	NOR
tRNA-Gln-TTG	pre tRNA	intestines_NOR	-0.249064	intestines	NOR
tRNA-Glu-CTC	Antisense	intestines_NOR	-0.248903	intestines	NOR
tRNA-Glu-CTC	5'tR-halves	intestines_NOR	10.4702	intestines	NOR
tRNA-Glu-CTC	Other Fragments	intestines_NOR	2.1305	intestines	NOR
tRNA-Glu-CTC	3'tR-halves	intestines_NOR	5.55747	intestines	NOR
tRNA-Glu-CTC	Trailer	intestines_NOR	-0.249025	intestines	NOR
tRNA-Glu-CTC	Whole tRNAs	intestines_NOR	-0.214776	intestines	NOR
tRNA-Glu-CTC	pre tRNA	intestines_NOR	-0.249076	intestines	NOR
tRNA-Glu-TTC	Antisense	intestines_NOR	-0.24906	intestines	NOR
tRNA-Glu-TTC	5'tR-halves	intestines_NOR	4.16114	intestines	NOR
tRNA-Glu-TTC	Other Fragments	intestines_NOR	0.148674	intestines	NOR
tRNA-Glu-TTC	3'tR-halves	intestines_NOR	3.5991	intestines	NOR
tRNA-Glu-TTC	Trailer	intestines_NOR	-0.249018	intestines	NOR
tRNA-Glu-TTC	Whole tRNAs	intestines_NOR	-0.147486	intestines	NOR
tRNA-Glu-TTC	pre tRNA	intestines_NOR	-0.249082	intestines	NOR
tRNA-Gly-CCC	Antisense	intestines_NOR	-0.249082	intestines	NOR
tRNA-Gly-CCC	5'tR-halves	intestines_NOR	1.23589	intestines	NOR
tRNA-Gly-CCC	Other Fragments	intestines_NOR	-0.21561	intestines	NOR
tRNA-Gly-CCC	3'tR-halves	intestines_NOR	1.79667	intestines	NOR
tRNA-Gly-CCC	Trailer	intestines_NOR	-0.249082	intestines	NOR
tRNA-Gly-CCC	Whole tRNAs	intestines_NOR	-0.248912	intestines	NOR
tRNA-Gly-CCC	pre tRNA	intestines_NOR	-0.249082	intestines	NOR
tRNA-Gly-GCC	Antisense	intestines_NOR	-0.249082	intestines	NOR
tRNA-Gly-GCC	5'tR-halves	intestines_NOR	3.11239	intestines	NOR
tRNA-Gly-GCC	Other Fragments	intestines_NOR	-0.0576859	intestines	NOR
tRNA-Gly-GCC	3'tR-halves	intestines_NOR	0.566313	intestines	NOR
tRNA-Gly-GCC	Trailer	intestines_NOR	-0.248133	intestines	NOR
tRNA-Gly-GCC	Whole tRNAs	intestines_NOR	-0.248953	intestines	NOR
tRNA-Gly-GCC	pre tRNA	intestines_NOR	-0.249071	intestines	NOR
tRNA-Gly-TCC	Antisense	intestines_NOR	-0.249082	intestines	NOR
tRNA-Gly-TCC	5'tR-halves	intestines_NOR	1.14838	intestines	NOR
tRNA-Gly-TCC	Other Fragments	intestines_NOR	-0.157025	intestines	NOR
tRNA-Gly-TCC	3'tR-halves	intestines_NOR	0.241543	intestines	NOR
tRNA-Gly-TCC	Trailer	intestines_NOR	-0.249015	intestines	NOR
tRNA-Gly-TCC	Whole tRNAs	intestines_NOR	-0.248386	intestines	NOR
tRNA-Gly-TCC	pre tRNA	intestines_NOR	-0.249055	intestines	NOR
tRNA-His-GTG	Antisense	intestines_NOR	-0.249082	intestines	NOR
tRNA-His-GTG	5'tR-halves	intestines_NOR	0.189687	intestines	NOR
tRNA-His-GTG	Other Fragments	intestines_NOR	-0.0134147	intestines	NOR
tRNA-His-GTG	3'tR-halves	intestines_NOR	-0.0622331	intestines	NOR
tRNA-His-GTG	Trailer	intestines_NOR	-0.248478	intestines	NOR
tRNA-His-GTG	Whole tRNAs	intestines_NOR	-0.249003	intestines	NOR
tRNA-His-GTG	pre tRNA	intestines_NOR	-0.24907	intestines	NOR
tRNA-Ile-AAT	Antisense	intestines_NOR	-0.249082	intestines	NOR
tRNA-Ile-AAT	5'tR-halves	intestines_NOR	-0.248402	intestines	NOR
tRNA-Ile-AAT	Other Fragments	intestines_NOR	-0.142085	intestines	NOR
tRNA-Ile-AAT	3'tR-halves	intestines_NOR	0.159281	intestines	NOR
tRNA-Ile-AAT	Trailer	intestines_NOR	-0.249058	intestines	NOR
tRNA-Ile-AAT	Whole tRNAs	intestines_NOR	-0.249082	intestines	NOR
tRNA-Ile-AAT	pre tRNA	intestines_NOR	-0.249062	intestines	NOR
tRNA-Ile-TAT	Antisense	intestines_NOR	-0.249082	intestines	NOR
tRNA-Ile-TAT	5'tR-halves	intestines_NOR	-0.24892	intestines	NOR
tRNA-Ile-TAT	Other Fragments	intestines_NOR	-0.241378	intestines	NOR
tRNA-Ile-TAT	3'tR-halves	intestines_NOR	-0.212842	intestines	NOR
tRNA-Ile-TAT	Trailer	intestines_NOR	-0.249018	intestines	NOR
tRNA-Ile-TAT	Whole tRNAs	intestines_NOR	-0.249082	intestines	NOR
tRNA-Ile-TAT	pre tRNA	intestines_NOR	-0.24903	intestines	NOR
tRNA-iMet-CAT	Antisense	intestines_NOR	-0.249082	intestines	NOR
tRNA-iMet-CAT	5'tR-halves	intestines_NOR	-0.229731	intestines	NOR
tRNA-iMet-CAT	Other Fragments	intestines_NOR	-0.24355	intestines	NOR
tRNA-iMet-CAT	3'tR-halves	intestines_NOR	-0.000442396	intestines	NOR
tRNA-iMet-CAT	Trailer	intestines_NOR	-0.248815	intestines	NOR
tRNA-iMet-CAT	Whole tRNAs	intestines_NOR	-0.249082	intestines	NOR
tRNA-iMet-CAT	pre tRNA	intestines_NOR	-0.249059	intestines	NOR
tRNA-Leu-AAG	Antisense	intestines_NOR	-0.249082	intestines	NOR
tRNA-Leu-AAG	5'tR-halves	intestines_NOR	-0.242834	intestines	NOR
tRNA-Leu-AAG	Other Fragments	intestines_NOR	-0.231316	intestines	NOR
tRNA-Leu-AAG	3'tR-halves	intestines_NOR	1.69249	intestines	NOR
tRNA-Leu-AAG	Trailer	intestines_NOR	-0.249082	intestines	NOR
tRNA-Leu-AAG	Whole tRNAs	intestines_NOR	-0.249082	intestines	NOR
tRNA-Leu-AAG	pre tRNA	intestines_NOR	-0.24901	intestines	NOR
tRNA-Leu-CAA	Antisense	intestines_NOR	-0.249082	intestines	NOR
tRNA-Leu-CAA	5'tR-halves	intestines_NOR	-0.247991	intestines	NOR
tRNA-Leu-CAA	Other Fragments	intestines_NOR	-0.11679	intestines	NOR
tRNA-Leu-CAA	3'tR-halves	intestines_NOR	0.967908	intestines	NOR
tRNA-Leu-CAA	Trailer	intestines_NOR	-0.24907	intestines	NOR
tRNA-Leu-CAA	Whole tRNAs	intestines_NOR	-0.249082	intestines	NOR
tRNA-Leu-CAA	pre tRNA	intestines_NOR	-0.248545	intestines	NOR
tRNA-Leu-CAG	Antisense	intestines_NOR	-0.249082	intestines	NOR
tRNA-Leu-CAG	5'tR-halves	intestines_NOR	-0.244935	intestines	NOR
tRNA-Leu-CAG	Other Fragments	intestines_NOR	-0.245837	intestines	NOR
tRNA-Leu-CAG	3'tR-halves	intestines_NOR	0.999488	intestines	NOR
tRNA-Leu-CAG	Trailer	intestines_NOR	-0.249068	intestines	NOR
tRNA-Leu-CAG	Whole tRNAs	intestines_NOR	-0.249082	intestines	NOR
tRNA-Leu-CAG	pre tRNA	intestines_NOR	-0.249051	intestines	NOR
tRNA-Leu-TAA	Antisense	intestines_NOR	-0.249082	intestines	NOR
tRNA-Leu-TAA	5'tR-halves	intestines_NOR	-0.248826	intestines	NOR
tRNA-Leu-TAA	Other Fragments	intestines_NOR	-0.244987	intestines	NOR
tRNA-Leu-TAA	3'tR-halves	intestines_NOR	-0.211779	intestines	NOR
tRNA-Leu-TAA	Trailer	intestines_NOR	-0.249082	intestines	NOR
tRNA-Leu-TAA	Whole tRNAs	intestines_NOR	-0.249082	intestines	NOR
tRNA-Leu-TAA	pre tRNA	intestines_NOR	-0.249082	intestines	NOR
tRNA-Leu-TAG	Antisense	intestines_NOR	-0.249082	intestines	NOR
tRNA-Leu-TAG	5'tR-halves	intestines_NOR	-0.245915	intestines	NOR
tRNA-Leu-TAG	Other Fragments	intestines_NOR	-0.238894	intestines	NOR
tRNA-Leu-TAG	3'tR-halves	intestines_NOR	1.06579	intestines	NOR
tRNA-Leu-TAG	Trailer	intestines_NOR	-0.248804	intestines	NOR
tRNA-Leu-TAG	Whole tRNAs	intestines_NOR	-0.249082	intestines	NOR
tRNA-Leu-TAG	pre tRNA	intestines_NOR	-0.248605	intestines	NOR
tRNA-Lys-CTT	Antisense	intestines_NOR	-0.249082	intestines	NOR
tRNA-Lys-CTT	5'tR-halves	intestines_NOR	-0.151297	intestines	NOR
tRNA-Lys-CTT	Other Fragments	intestines_NOR	-0.232401	intestines	NOR
tRNA-Lys-CTT	3'tR-halves	intestines_NOR	-0.0499704	intestines	NOR
tRNA-Lys-CTT	Trailer	intestines_NOR	-0.249082	intestines	NOR
tRNA-Lys-CTT	Whole tRNAs	intestines_NOR	-0.249001	intestines	NOR
tRNA-Lys-CTT	pre tRNA	intestines_NOR	-0.249074	intestines	NOR
tRNA-Lys-TTT	Antisense	intestines_NOR	-0.249082	intestines	NOR
tRNA-Lys-TTT	5'tR-halves	intestines_NOR	-0.234899	intestines	NOR
tRNA-Lys-TTT	Other Fragments	intestines_NOR	-0.237053	intestines	NOR
tRNA-Lys-TTT	3'tR-halves	intestines_NOR	-0.118859	intestines	NOR
tRNA-Lys-TTT	Trailer	intestines_NOR	-0.249063	intestines	NOR
tRNA-Lys-TTT	Whole tRNAs	intestines_NOR	-0.249072	intestines	NOR
tRNA-Lys-TTT	pre tRNA	intestines_NOR	-0.249082	intestines	NOR
tRNA-Met-CAT	Antisense	intestines_NOR	-0.249082	intestines	NOR
tRNA-Met-CAT	5'tR-halves	intestines_NOR	-0.248924	intestines	NOR
tRNA-Met-CAT	Other Fragments	intestines_NOR	-0.245118	intestines	NOR
tRNA-Met-CAT	3'tR-halves	intestines_NOR	0.0375592	intestines	NOR
tRNA-Met-CAT	Trailer	intestines_NOR	-0.248831	intestines	NOR
tRNA-Met-CAT	Whole tRNAs	intestines_NOR	-0.249082	intestines	NOR
tRNA-Met-CAT	pre tRNA	intestines_NOR	-0.249061	intestines	NOR
tRNA-Phe-GAA	Antisense	intestines_NOR	-0.249082	intestines	NOR
tRNA-Phe-GAA	5'tR-halves	intestines_NOR	-0.248993	intestines	NOR
tRNA-Phe-GAA	Other Fragments	intestines_NOR	-0.246966	intestines	NOR
tRNA-Phe-GAA	3'tR-halves	intestines_NOR	0.012963	intestines	NOR
tRNA-Phe-GAA	Trailer	intestines_NOR	-0.249062	intestines	NOR
tRNA-Phe-GAA	Whole tRNAs	intestines_NOR	-0.249082	intestines	NOR
tRNA-Phe-GAA	pre tRNA	intestines_NOR	-0.24905	intestines	NOR
tRNA-Pro-AGG	Antisense	intestines_NOR	-0.249062	intestines	NOR
tRNA-Pro-AGG	5'tR-halves	intestines_NOR	-0.0234804	intestines	NOR
tRNA-Pro-AGG	Other Fragments	intestines_NOR	-0.218107	intestines	NOR
tRNA-Pro-AGG	3'tR-halves	intestines_NOR	-0.230669	intestines	NOR
tRNA-Pro-AGG	Trailer	intestines_NOR	-0.249078	intestines	NOR
tRNA-Pro-AGG	Whole tRNAs	intestines_NOR	-0.249082	intestines	NOR
tRNA-Pro-AGG	pre tRNA	intestines_NOR	-0.249082	intestines	NOR
tRNA-Pro-CGG	Antisense	intestines_NOR	-0.249041	intestines	NOR
tRNA-Pro-CGG	5'tR-halves	intestines_NOR	1.45294	intestines	NOR
tRNA-Pro-CGG	Other Fragments	intestines_NOR	-0.0302453	intestines	NOR
tRNA-Pro-CGG	3'tR-halves	intestines_NOR	-0.0272335	intestines	NOR
tRNA-Pro-CGG	Trailer	intestines_NOR	-0.249021	intestines	NOR
tRNA-Pro-CGG	Whole tRNAs	intestines_NOR	-0.249082	intestines	NOR
tRNA-Pro-CGG	pre tRNA	intestines_NOR	-0.24907	intestines	NOR
tRNA-Pro-TGG	Antisense	intestines_NOR	-0.249042	intestines	NOR
tRNA-Pro-TGG	5'tR-halves	intestines_NOR	0.784763	intestines	NOR
tRNA-Pro-TGG	Other Fragments	intestines_NOR	-0.11141	intestines	NOR
tRNA-Pro-TGG	3'tR-halves	intestines_NOR	-0.0280799	intestines	NOR
tRNA-Pro-TGG	Trailer	intestines_NOR	-0.249068	intestines	NOR
tRNA-Pro-TGG	Whole tRNAs	intestines_NOR	-0.249082	intestines	NOR
tRNA-Pro-TGG	pre tRNA	intestines_NOR	-0.249082	intestines	NOR
tRNA-SeC-TCA	Antisense	intestines_NOR	-0.249082	intestines	NOR
tRNA-SeC-TCA	5'tR-halves	intestines_NOR	-0.207704	intestines	NOR
tRNA-SeC-TCA	Other Fragments	intestines_NOR	-0.241861	intestines	NOR
tRNA-SeC-TCA	3'tR-halves	intestines_NOR	7.85627	intestines	NOR
tRNA-SeC-TCA	Trailer	intestines_NOR	-0.24901	intestines	NOR
tRNA-SeC-TCA	Whole tRNAs	intestines_NOR	-0.246293	intestines	NOR
tRNA-SeC-TCA	pre tRNA	intestines_NOR	-0.249082	intestines	NOR
tRNA-Ser-AGA	Antisense	intestines_NOR	-0.249082	intestines	NOR
tRNA-Ser-AGA	5'tR-halves	intestines_NOR	-0.248713	intestines	NOR
tRNA-Ser-AGA	Other Fragments	intestines_NOR	-0.243437	intestines	NOR
tRNA-Ser-AGA	3'tR-halves	intestines_NOR	0.0856064	intestines	NOR
tRNA-Ser-AGA	Trailer	intestines_NOR	-0.249066	intestines	NOR
tRNA-Ser-AGA	Whole tRNAs	intestines_NOR	-0.249082	intestines	NOR
tRNA-Ser-AGA	pre tRNA	intestines_NOR	-0.249025	intestines	NOR
tRNA-Ser-CGA	Antisense	intestines_NOR	-0.249082	intestines	NOR
tRNA-Ser-CGA	5'tR-halves	intestines_NOR	-0.24883	intestines	NOR
tRNA-Ser-CGA	Other Fragments	intestines_NOR	-0.219901	intestines	NOR
tRNA-Ser-CGA	3'tR-halves	intestines_NOR	-0.149844	intestines	NOR
tRNA-Ser-CGA	Trailer	intestines_NOR	-0.249058	intestines	NOR
tRNA-Ser-CGA	Whole tRNAs	intestines_NOR	-0.249082	intestines	NOR
tRNA-Ser-CGA	pre tRNA	intestines_NOR	-0.249082	intestines	NOR
tRNA-Ser-GCT	Antisense	intestines_NOR	-0.249082	intestines	NOR
tRNA-Ser-GCT	5'tR-halves	intestines_NOR	-0.248992	intestines	NOR
tRNA-Ser-GCT	Other Fragments	intestines_NOR	-0.24704	intestines	NOR
tRNA-Ser-GCT	3'tR-halves	intestines_NOR	0.802304	intestines	NOR
tRNA-Ser-GCT	Trailer	intestines_NOR	-0.248724	intestines	NOR
tRNA-Ser-GCT	Whole tRNAs	intestines_NOR	-0.249082	intestines	NOR
tRNA-Ser-GCT	pre tRNA	intestines_NOR	-0.249074	intestines	NOR
tRNA-Ser-TGA	Antisense	intestines_NOR	-0.249082	intestines	NOR
tRNA-Ser-TGA	5'tR-halves	intestines_NOR	-0.248671	intestines	NOR
tRNA-Ser-TGA	Other Fragments	intestines_NOR	-0.239319	intestines	NOR
tRNA-Ser-TGA	3'tR-halves	intestines_NOR	0.0685017	intestines	NOR
tRNA-Ser-TGA	Trailer	intestines_NOR	-0.249068	intestines	NOR
tRNA-Ser-TGA	Whole tRNAs	intestines_NOR	-0.249082	intestines	NOR
tRNA-Ser-TGA	pre tRNA	intestines_NOR	-0.249068	intestines	NOR
tRNA-Thr-AGT	Antisense	intestines_NOR	-0.249082	intestines	NOR
tRNA-Thr-AGT	5'tR-halves	intestines_NOR	-0.249064	intestines	NOR
tRNA-Thr-AGT	Other Fragments	intestines_NOR	-0.237685	intestines	NOR
tRNA-Thr-AGT	3'tR-halves	intestines_NOR	-0.168861	intestines	NOR
tRNA-Thr-AGT	Trailer	intestines_NOR	-0.24884	intestines	NOR
tRNA-Thr-AGT	Whole tRNAs	intestines_NOR	-0.249082	intestines	NOR
tRNA-Thr-AGT	pre tRNA	intestines_NOR	-0.24907	intestines	NOR
tRNA-Thr-CGT	Antisense	intestines_NOR	-0.249082	intestines	NOR
tRNA-Thr-CGT	5'tR-halves	intestines_NOR	-0.249082	intestines	NOR
tRNA-Thr-CGT	Other Fragments	intestines_NOR	-0.242801	intestines	NOR
tRNA-Thr-CGT	3'tR-halves	intestines_NOR	0.0539566	intestines	NOR
tRNA-Thr-CGT	Trailer	intestines_NOR	-0.248599	intestines	NOR
tRNA-Thr-CGT	Whole tRNAs	intestines_NOR	-0.249082	intestines	NOR
tRNA-Thr-CGT	pre tRNA	intestines_NOR	-0.249082	intestines	NOR
tRNA-Thr-TGT	Antisense	intestines_NOR	-0.249082	intestines	NOR
tRNA-Thr-TGT	5'tR-halves	intestines_NOR	-0.248436	intestines	NOR
tRNA-Thr-TGT	Other Fragments	intestines_NOR	-0.239996	intestines	NOR
tRNA-Thr-TGT	3'tR-halves	intestines_NOR	-0.144862	intestines	NOR
tRNA-Thr-TGT	Trailer	intestines_NOR	-0.248767	intestines	NOR
tRNA-Thr-TGT	Whole tRNAs	intestines_NOR	-0.249082	intestines	NOR
tRNA-Thr-TGT	pre tRNA	intestines_NOR	-0.249082	intestines	NOR
tRNA-Trp-CCA	Antisense	intestines_NOR	-0.249082	intestines	NOR
tRNA-Trp-CCA	5'tR-halves	intestines_NOR	-0.248998	intestines	NOR
tRNA-Trp-CCA	Other Fragments	intestines_NOR	-0.246596	intestines	NOR
tRNA-Trp-CCA	3'tR-halves	intestines_NOR	3.70451	intestines	NOR
tRNA-Trp-CCA	Trailer	intestines_NOR	-0.249054	intestines	NOR
tRNA-Trp-CCA	Whole tRNAs	intestines_NOR	-0.249082	intestines	NOR
tRNA-Trp-CCA	pre tRNA	intestines_NOR	-0.249076	intestines	NOR
tRNA-Tyr-GTA	Antisense	intestines_NOR	-0.249082	intestines	NOR
tRNA-Tyr-GTA	5'tR-halves	intestines_NOR	-0.249076	intestines	NOR
tRNA-Tyr-GTA	Other Fragments	intestines_NOR	-0.245216	intestines	NOR
tRNA-Tyr-GTA	3'tR-halves	intestines_NOR	-0.063746	intestines	NOR
tRNA-Tyr-GTA	Trailer	intestines_NOR	-0.249026	intestines	NOR
tRNA-Tyr-GTA	Whole tRNAs	intestines_NOR	-0.249082	intestines	NOR
tRNA-Tyr-GTA	pre tRNA	intestines_NOR	-0.249034	intestines	NOR
tRNA-Val-AAC	Antisense	intestines_NOR	-0.249075	intestines	NOR
tRNA-Val-AAC	5'tR-halves	intestines_NOR	-0.0749685	intestines	NOR
tRNA-Val-AAC	Other Fragments	intestines_NOR	-0.199008	intestines	NOR
tRNA-Val-AAC	3'tR-halves	intestines_NOR	-0.225699	intestines	NOR
tRNA-Val-AAC	Trailer	intestines_NOR	-0.249057	intestines	NOR
tRNA-Val-AAC	Whole tRNAs	intestines_NOR	-0.249082	intestines	NOR
tRNA-Val-AAC	pre tRNA	intestines_NOR	-0.249076	intestines	NOR
tRNA-Val-CAC	Antisense	intestines_NOR	-0.249082	intestines	NOR
tRNA-Val-CAC	5'tR-halves	intestines_NOR	0.988965	intestines	NOR
tRNA-Val-CAC	Other Fragments	intestines_NOR	0.100748	intestines	NOR
tRNA-Val-CAC	3'tR-halves	intestines_NOR	-0.208852	intestines	NOR
tRNA-Val-CAC	Trailer	intestines_NOR	-0.249046	intestines	NOR
tRNA-Val-CAC	Whole tRNAs	intestines_NOR	-0.249082	intestines	NOR
tRNA-Val-CAC	pre tRNA	intestines_NOR	-0.249082	intestines	NOR
tRNA-Val-TAC	Antisense	intestines_NOR	-0.249082	intestines	NOR
tRNA-Val-TAC	5'tR-halves	intestines_NOR	0.428058	intestines	NOR
tRNA-Val-TAC	Other Fragments	intestines_NOR	-0.200368	intestines	NOR
tRNA-Val-TAC	3'tR-halves	intestines_NOR	-0.00296862	intestines	NOR
tRNA-Val-TAC	Trailer	intestines_NOR	-0.248922	intestines	NOR
tRNA-Val-TAC	Whole tRNAs	intestines_NOR	-0.249001	intestines	NOR
tRNA-Val-TAC	pre tRNA	intestines_NOR	-0.249055	intestines	NOR
tRNA-Ala-AGC	Antisense	heart_NOR	-0.2501	heart	NOR
tRNA-Ala-AGC	5'tR-halves	heart_NOR	-0.246114	heart	NOR
tRNA-Ala-AGC	Other Fragments	heart_NOR	-0.241982	heart	NOR
tRNA-Ala-AGC	3'tR-halves	heart_NOR	-0.193562	heart	NOR
tRNA-Ala-AGC	Trailer	heart_NOR	-0.249839	heart	NOR
tRNA-Ala-AGC	Whole tRNAs	heart_NOR	-0.2501	heart	NOR
tRNA-Ala-AGC	pre tRNA	heart_NOR	-0.250074	heart	NOR
tRNA-Ala-CGC	Antisense	heart_NOR	-0.2501	heart	NOR
tRNA-Ala-CGC	5'tR-halves	heart_NOR	-0.244529	heart	NOR
tRNA-Ala-CGC	Other Fragments	heart_NOR	-0.223024	heart	NOR
tRNA-Ala-CGC	3'tR-halves	heart_NOR	1.0953	heart	NOR
tRNA-Ala-CGC	Trailer	heart_NOR	-0.249278	heart	NOR
tRNA-Ala-CGC	Whole tRNAs	heart_NOR	-0.2501	heart	NOR
tRNA-Ala-CGC	pre tRNA	heart_NOR	-0.249826	heart	NOR
tRNA-Ala-TGC	Antisense	heart_NOR	-0.2501	heart	NOR
tRNA-Ala-TGC	5'tR-halves	heart_NOR	-0.246728	heart	NOR
tRNA-Ala-TGC	Other Fragments	heart_NOR	-0.233993	heart	NOR
tRNA-Ala-TGC	3'tR-halves	heart_NOR	0.327496	heart	NOR
tRNA-Ala-TGC	Trailer	heart_NOR	-0.250059	heart	NOR
tRNA-Ala-TGC	Whole tRNAs	heart_NOR	-0.2501	heart	NOR
tRNA-Ala-TGC	pre tRNA	heart_NOR	-0.249935	heart	NOR
tRNA-Arg-ACG	Antisense	heart_NOR	-0.2501	heart	NOR
tRNA-Arg-ACG	5'tR-halves	heart_NOR	-0.246966	heart	NOR
tRNA-Arg-ACG	Other Fragments	heart_NOR	-0.248833	heart	NOR
[truncated: 3,266 more rows]
