# Supplementary material for: Comprehensive characterization of small noncoding RNA profiles in hypoxia-induced pulmonary hypertension (HPH) rat tissues
Source: iScience. 2024 Jan 13;27(2):108815. doi: 10.1016/j.isci.2024.108815 (PMC10844824; doi:10.1016/j.isci.2024.108815)
Supplement: Table S10. Length distribution of tRNA-derived small RNAs (tDRs), related to Figure 6 [file mmc11.xlsx]

## Sheet: Table S10 
Table S10: Length distribution of tRNA-derived small RNAs (tDRs); related to Figure 6
condition	tissue	no	ave_len	Reads
NOR	brain	4	29.4348	3523337
NOR	brain	5	26.7849	4441623
NOR	brain	6	31.8964	3075324
NOR	heart	4	25.2676	1273372
NOR	heart	5	23.7391	1524827
NOR	heart	6	23.8194	1061926
NOR	intestines	4	24.0236	2429650
NOR	intestines	5	23.8105	4160998
NOR	intestines	6	24.0409	3570630
NOR	kidney	4	22.372	4066995
NOR	kidney	5	21.9115	7984928
NOR	kidney	6	22.7305	4658488
NOR	liver	4	24.5464	1482566
NOR	liver	5	23.5307	2949645
NOR	liver	6	22.9085	2071638
NOR	lung	4	22.9776	2172628
NOR	lung	5	23.4678	5781435
NOR	lung	6	24.1975	5256099
NOR	spleen	4	23.0733	1228428
NOR	spleen	5	23.834	3647698
NOR	spleen	6	23.8924	2863045
NOR	thymus	4	22.4817	828783
NOR	thymus	5	21.7259	1326885
NOR	thymus	6	21.4775	2255106
HYP	brain	1	28.49	2377679
HYP	brain	2	30.3253	2938536
HYP	brain	3	29.3011	2341798
HYP	heart	1	23.2086	1491253
HYP	heart	2	23.1396	1223800
HYP	heart	3	22.8081	1657167
HYP	intestines	1	23.7727	4504953
HYP	intestines	2	23.3917	2958738
HYP	intestines	3	26.2956	2296252
HYP	kidney	1	21.9049	7361950
HYP	kidney	2	21.56	7556518
HYP	kidney	3	21.7452	4069833
HYP	liver	1	22.7926	2441110
HYP	liver	2	22.6634	2222637
HYP	liver	3	22.5314	1200619
HYP	lung	1	22.7583	3751807
HYP	lung	2	22.4522	3143734
HYP	lung	3	22.4788	3905665
HYP	spleen	1	22.5177	2622590
HYP	spleen	2	22.6043	1677552
HYP	spleen	3	21.9888	1071847
HYP	thymus	1	21.1083	1771256
HYP	thymus	2	20.8302	1254684
HYP	thymus	3	21.493	985766
