# Supplementary material for: Comprehensive characterization of small noncoding RNA profiles in hypoxia-induced pulmonary hypertension (HPH) rat tissues
Source: iScience. 2024 Jan 13;27(2):108815. doi: 10.1016/j.isci.2024.108815 (PMC10844824; doi:10.1016/j.isci.2024.108815)
Supplement: Table S11. Differential analysis of small noncoding RNAs (sncRNAs) in plasma, related to Figures 5 and S8 [file mmc12.xlsx]

## Sheet: plasma_miRNA
Table S11: Differential analysis of small noncoding RNAs (sncRNAs) in plasma; related to Figures 5 and S8
id	baseMean	log2FoldChange	lfcSE	stat	pvalue	padj	change
rno-let-7g-3p	0.909887	-0.380813	1.01797	-0.374092	0.708336	0.998831	Not_sig
rno-let-7g-5p	890.484	-0.102776	0.330882	-0.310613	0.756095	0.998831	Not_sig
rno-let-7i-3p	2.07081	-0.305432	0.64041	-0.476931	0.633411	0.998831	Not_sig
rno-let-7i-5p	688.621	-0.319017	0.297428	-1.07258	0.283458	0.998831	Not_sig
rno-miR-1-3p	36.2623	-0.455632	0.696058	-0.654589	0.512733	0.998831	Not_sig
rno-miR-1-5p	1.52848	0.642667	0.905263	0.709922	0.477752	0.998831	Not_sig
rno-miR-100-3p	0.110604	0.189172	2.08334	0.0908024	0.92765	0.998831	Not_sig
rno-miR-100-5p	145.419	0.140747	0.183303	0.767837	0.442584	0.998831	Not_sig
rno-miR-101a-3p	85.9454	0.522661	0.260724	2.00465	0.0450001	0.781877	Up_regulated
rno-miR-101a-5p	6.40151	0.114876	0.329243	0.348909	0.727158	0.998831	Not_sig
rno-miR-101b-3p	105.291	-0.0774015	0.267511	-0.289339	0.772322	0.998831	Not_sig
rno-miR-101b-5p	0.0282435	-0.109027	3.02038	-0.0360972	0.971205	0.998831	Not_sig
rno-miR-103-1-5p	3.44993	-0.338034	0.467686	-0.722779	0.469816	0.998831	Not_sig
rno-miR-103-3p	281.475	0.136065	0.291125	0.467378	0.640229	0.998831	Not_sig
rno-miR-106b-3p	6.78221	0.0592396	0.323046	0.183378	0.854501	0.998831	Not_sig
rno-miR-106b-5p	271.824	0.37263	0.261492	1.42501	0.154153	0.998831	Not_sig
rno-miR-107-3p	57.0389	0.566159	0.299719	1.88897	0.058896	0.870908	Not_sig
rno-miR-107-5p	4.20824	0.299614	0.427646	0.700613	0.483544	0.998831	Not_sig
rno-miR-10a-3p	9.96911	0.0773025	0.341861	0.226123	0.821106	0.998831	Not_sig
rno-miR-10a-5p	1284.77	0.13101	0.223551	0.58604	0.557849	0.998831	Not_sig
rno-miR-10b-3p	6.12053	0.177892	0.419887	0.423666	0.67181	0.998831	Not_sig
rno-miR-10b-5p	3.81686	0.256922	0.44762	0.573973	0.565986	0.998831	Not_sig
rno-miR-1188-3p	0.276874	-0.688678	1.55769	-0.442115	0.658406	0.998831	Not_sig
rno-miR-1188-5p	2.92845	-1.11448	0.542116	-2.0558	0.039802	0.781877	Down_regulated
rno-miR-1193-3p	0.294577	0.599666	1.53227	0.391359	0.695532	0.998831	Not_sig
rno-miR-1199-3p	0.0281731	0.366122	3.02007	0.12123	0.903509	0.998831	Not_sig
rno-miR-1199-5p	0.0257528	-0.109027	3.02038	-0.0360972	0.971205	0.998831	Not_sig
rno-miR-122-3p	190.872	-1.87748	0.500734	-3.74945	0.00017722	0.098875	Down_regulated
rno-miR-122-5p	317.316	-0.637525	0.732388	-0.870474	0.384041	0.998831	Not_sig
rno-miR-1224	11.686	-0.124633	0.365986	-0.34054	0.73345	0.998831	Not_sig
rno-miR-122b	9.01584	-0.243353	0.860125	-0.282928	0.777232	0.998831	Not_sig
rno-miR-124-3p	0.907284	-0.035919	0.861248	-0.0417058	0.966733	0.998831	Not_sig
rno-miR-124-5p	0.126102	0.15979	2.53915	0.0629305	0.949822	0.998831	Not_sig
rno-miR-1247-3p	0.154812	0.729557	2.14016	0.34089	0.733186	0.998831	Not_sig
rno-miR-1247-5p	10.0966	-0.106596	0.429957	-0.247922	0.804194	0.998831	Not_sig
rno-miR-1249	406.982	0.0640548	0.302314	0.211882	0.832199	0.998831	Not_sig
rno-miR-125a-3p	4.32722	0.576266	0.422394	1.36429	0.172477	0.998831	Not_sig
rno-miR-125a-5p	6168.49	0.0724534	0.261108	0.277485	0.781408	0.998831	Not_sig
rno-miR-125b-1-3p	4.72906	-0.766847	0.3879	-1.97692	0.0480511	0.79698	Down_regulated
rno-miR-125b-2-3p	5.3514	0.320842	0.425459	0.754108	0.450785	0.998831	Not_sig
rno-miR-125b-5p	2018.07	-0.152578	0.273973	-0.556909	0.57759	0.998831	Not_sig
rno-miR-126a-3p	493.192	0.328891	0.35957	0.91468	0.36036	0.998831	Not_sig
rno-miR-126a-5p	547.957	0.447664	0.337471	1.32653	0.184666	0.998831	Not_sig
rno-miR-126b	0.343388	0.97093	1.35463	0.716751	0.473528	0.998831	Not_sig
rno-miR-127-3p	12.8349	-0.141344	0.36409	-0.388211	0.69786	0.998831	Not_sig
rno-miR-127-5p	0.937217	0.345458	0.789669	0.437472	0.661769	0.998831	Not_sig
rno-miR-128-1-5p	0.126976	-0.0462996	2.55162	-0.0181451	0.985523	0.998831	Not_sig
rno-miR-128-3p	405.054	-0.0507073	0.282107	-0.179745	0.857353	0.998831	Not_sig
rno-miR-129-1-3p	2.16629	-0.87925	0.727494	-1.2086	0.226816	0.998831	Not_sig
rno-miR-129-2-3p	7.42671	0.0603582	0.375701	0.160655	0.872365	0.998831	Not_sig
rno-miR-129-5p	1.52653	0.873577	0.876949	0.996155	0.319175	0.998831	Not_sig
rno-miR-1298	0.206991	1.35244	1.83329	0.737713	0.460689	0.998831	Not_sig
rno-miR-1306-3p	1.084	0.699954	0.808308	0.86595	0.386517	0.998831	Not_sig
rno-miR-1306-5p	142.969	-0.0308719	0.312678	-0.098734	0.921349	0.998831	Not_sig
rno-miR-130a-3p	195.872	0.574254	0.347808	1.65107	0.0987252	0.979274	Not_sig
rno-miR-130a-5p	5.43153	-0.219901	0.36447	-0.603343	0.546281	0.998831	Not_sig
rno-miR-130b-3p	37.5158	0.119002	0.292906	0.40628	0.684537	0.998831	Not_sig
rno-miR-130b-5p	18.6559	-0.31144	0.261227	-1.19222	0.233175	0.998831	Not_sig
rno-miR-132-3p	29.4597	-0.114104	0.348634	-0.327289	0.743449	0.998831	Not_sig
rno-miR-132-5p	0.15999	-0.492741	1.9044	-0.258738	0.795837	0.998831	Not_sig
rno-miR-133a-3p	1033.19	-0.704524	0.612437	-1.15036	0.249996	0.998831	Not_sig
rno-miR-133a-5p	1.89571	0.692418	0.824632	0.839669	0.401094	0.998831	Not_sig
rno-miR-133b-3p	209.113	-0.166855	0.660042	-0.252794	0.800428	0.998831	Not_sig
rno-miR-133b-5p	0.0257528	-0.109027	3.02038	-0.0360972	0.971205	0.998831	Not_sig
rno-miR-133c	431.745	-0.664422	0.610615	-1.08812	0.276543	0.998831	Not_sig
rno-miR-134-5p	1.44719	-1.32	0.856976	-1.5403	0.123487	0.998831	Not_sig
rno-miR-135a-3p	0.34464	0.219177	1.31182	0.167079	0.867308	0.998831	Not_sig
rno-miR-135a-5p	3.50683	0.396477	0.499708	0.793418	0.427534	0.998831	Not_sig
rno-miR-135b-3p	0.125381	0.44574	2.56035	0.174094	0.861792	0.998831	Not_sig
rno-miR-135b-5p	0.335246	0.756786	1.21741	0.621636	0.534181	0.998831	Not_sig
rno-miR-136-3p	7.4269	-0.224905	0.311905	-0.721069	0.470867	0.998831	Not_sig
rno-miR-136-5p	23.7188	-0.764323	0.319954	-2.38885	0.0169011	0.573665	Down_regulated
rno-miR-137-3p	0.485361	-0.351446	1.06144	-0.331102	0.740568	0.998831	Not_sig
rno-miR-137-5p	0.177066	-0.480742	1.67198	-0.287529	0.773708	0.998831	Not_sig
rno-miR-138-1-3p	0.98308	-0.0143796	0.78122	-0.0184066	0.985314	0.998831	Not_sig
rno-miR-138-2-3p	2.82386	0.26378	0.490094	0.538223	0.590423	0.998831	Not_sig
rno-miR-138-5p	41.5374	0.165555	0.32584	0.508087	0.611392	0.998831	Not_sig
rno-miR-139-3p	1.28328	-0.545332	0.720362	-0.757026	0.449035	0.998831	Not_sig
rno-miR-139-5p	121.608	0.417667	0.207886	2.00912	0.0445242	0.781877	Up_regulated
rno-miR-140-3p	1072.18	-0.0533425	0.22783	-0.234133	0.814882	0.998831	Not_sig
rno-miR-140-5p	190.312	0.174352	0.252082	0.691647	0.489159	0.998831	Not_sig
rno-miR-141-3p	23.4509	0.685233	0.279231	2.454	0.0141277	0.516775	Up_regulated
rno-miR-141-5p	0.815524	-0.744576	1.07246	-0.694271	0.487512	0.998831	Not_sig
rno-miR-142-3p	224.422	0.302798	0.327899	0.92345	0.355773	0.998831	Not_sig
rno-miR-142-5p	327.145	0.696626	0.316215	2.20301	0.0275939	0.721403	Up_regulated
rno-miR-143-3p	221.428	-0.0933064	0.358397	-0.260344	0.794598	0.998831	Not_sig
rno-miR-143-5p	0.978619	-0.127003	0.965242	-0.131577	0.895319	0.998831	Not_sig
rno-miR-144-3p	1272.56	0.938548	0.474991	1.97593	0.0481628	0.79698	Up_regulated
rno-miR-144-5p	7.91773	0.255516	0.393354	0.649583	0.515961	0.998831	Not_sig
rno-miR-145-3p	7.16755	-0.474018	0.383396	-1.23636	0.216323	0.998831	Not_sig
rno-miR-145-5p	2596.18	-0.56494	0.327177	-1.72671	0.0842196	0.959551	Not_sig
rno-miR-146a-3p	7.28203	0.289108	0.307863	0.939081	0.347689	0.998831	Not_sig
rno-miR-146a-5p	388.162	-0.0708288	0.190171	-0.372448	0.70956	0.998831	Not_sig
rno-miR-146b-3p	0.614937	0.611033	0.979602	0.623756	0.532788	0.998831	Not_sig
rno-miR-146b-5p	87.1169	0.00684409	0.192413	0.0355699	0.971625	0.998831	Not_sig
rno-miR-147	4.14401	0.48171	0.39806	1.21014	0.226223	0.998831	Not_sig
rno-miR-148a-3p	214.822	0.0371652	0.171044	0.217285	0.827986	0.998831	Not_sig
rno-miR-148a-5p	1.06555	-0.824438	0.814368	-1.01236	0.311364	0.998831	Not_sig
rno-miR-148b-3p	35.2102	0.217812	0.23185	0.939456	0.347497	0.998831	Not_sig
rno-miR-148b-5p	0.127527	-0.908224	2.28376	-0.397689	0.69086	0.998831	Not_sig
rno-miR-149-3p	0.546196	1.78889	1.22229	1.46356	0.143315	0.998831	Not_sig
rno-miR-149-5p	673.32	-0.406112	0.355728	-1.14164	0.253605	0.998831	Not_sig
rno-miR-150-3p	9.15963	-0.050764	0.497988	-0.101938	0.918806	0.998831	Not_sig
rno-miR-150-5p	19370.9	0.58955	0.184307	3.19873	0.00138034	0.17669	Up_regulated
rno-miR-151-3p	91.3788	-0.350452	0.313531	-1.11776	0.26367	0.998831	Not_sig
rno-miR-151-5p	36.6373	-0.313116	0.340906	-0.91848	0.358367	0.998831	Not_sig
rno-miR-152-3p	187.461	-0.404925	0.268287	-1.5093	0.131223	0.998831	Not_sig
rno-miR-152-5p	0.255128	0.608379	1.56699	0.388248	0.697832	0.998831	Not_sig
rno-miR-153-3p	1.32021	-0.208551	0.737595	-0.282744	0.777373	0.998831	Not_sig
rno-miR-153-5p	0.187029	-0.750831	2.0323	-0.36945	0.711793	0.998831	Not_sig
rno-miR-154-3p	0.0251936	-0.109027	3.02038	-0.0360972	0.971205	0.998831	Not_sig
rno-miR-154-5p	3.08931	-0.321567	0.587012	-0.547803	0.583827	0.998831	Not_sig
rno-miR-155-3p	0.214186	-0.701138	1.78304	-0.393226	0.694152	0.998831	Not_sig
rno-miR-155-5p	72.7733	0.650403	0.27333	2.37955	0.0173338	0.573665	Up_regulated
rno-miR-15b-3p	73.2791	0.15686	0.235465	0.66617	0.505302	0.998831	Not_sig
rno-miR-15b-5p	4317.04	0.214655	0.254242	0.844292	0.398506	0.998831	Not_sig
rno-miR-16-3p	1.91816	-0.414971	0.518083	-0.800974	0.423146	0.998831	Not_sig
rno-miR-16-5p	22819.2	0.247057	0.297039	0.831734	0.405559	0.998831	Not_sig
rno-miR-17-1-3p	10.8378	0.352202	0.357902	0.984072	0.32508	0.998831	Not_sig
rno-miR-17-2-3p	0.771981	0.315008	1.0986	0.286736	0.774314	0.998831	Not_sig
rno-miR-17-5p	242.893	0.380987	0.223153	1.7073	0.087767	0.979274	Not_sig
rno-miR-181a-1-3p	21.5682	-0.470797	0.366196	-1.28564	0.198568	0.998831	Not_sig
rno-miR-181a-2-3p	0.658728	-0.868051	0.911717	-0.952105	0.341044	0.998831	Not_sig
rno-miR-181a-5p	1985.85	-0.241975	0.242778	-0.996695	0.318912	0.998831	Not_sig
rno-miR-181b-1-3p	3.331	-0.613852	0.475517	-1.29091	0.196733	0.998831	Not_sig
rno-miR-181b-2-3p	0.752526	0.838971	0.904934	0.927107	0.353871	0.998831	Not_sig
rno-miR-181b-5p	236.564	-0.191596	0.233937	-0.819008	0.412782	0.998831	Not_sig
rno-miR-181c-3p	3.81121	-0.463801	0.403168	-1.15039	0.249983	0.998831	Not_sig
rno-miR-181c-5p	12.6038	-0.170291	0.305106	-0.558138	0.57675	0.998831	Not_sig
rno-miR-181d-3p	0.272853	0.0198133	1.66738	0.0118829	0.990519	0.998831	Not_sig
rno-miR-181d-5p	32.865	-0.0312069	0.259081	-0.120452	0.904125	0.998831	Not_sig
rno-miR-182	21.6783	0.313227	0.384046	0.815598	0.41473	0.998831	Not_sig
rno-miR-183-3p	0.787175	-0.11097	1.08672	-0.102115	0.918666	0.998831	Not_sig
rno-miR-183-5p	8.33617	1.14874	0.360487	3.18665	0.00143933	0.17669	Up_regulated
rno-miR-1839-3p	14.512	0.632538	0.327195	1.93321	0.0532099	0.828405	Not_sig
rno-miR-1839-5p	7.26786	-0.0122142	0.373611	-0.0326923	0.97392	0.998831	Not_sig
rno-miR-184	2.92729	0.0468999	0.779113	0.0601966	0.951999	0.998831	Not_sig
rno-miR-1843a-3p	1.06654	-1.19449	0.949478	-1.25805	0.208373	0.998831	Not_sig
rno-miR-1843a-5p	1.24305	-1.21186	0.744681	-1.62736	0.103662	0.979274	Not_sig
rno-miR-1843b-3p	0.0734396	0.851474	3.01849	0.282086	0.777877	0.998831	Not_sig
rno-miR-1843b-5p	3.58012	-0.110506	0.539252	-0.204924	0.837631	0.998831	Not_sig
rno-miR-185-3p	0.942923	-0.312081	0.840664	-0.371232	0.710465	0.998831	Not_sig
rno-miR-185-5p	458.971	-0.1035	0.209842	-0.493227	0.621852	0.998831	Not_sig
rno-miR-186-3p	0.318678	1.06926	1.39379	0.767156	0.442989	0.998831	Not_sig
rno-miR-186-5p	12.5946	-0.193769	0.319462	-0.606547	0.544152	0.998831	Not_sig
rno-miR-187-3p	2.22859	-0.968709	0.685243	-1.41367	0.157458	0.998831	Not_sig
rno-miR-187-5p	0.0667307	-0.109027	3.02038	-0.0360972	0.971205	0.998831	Not_sig
rno-miR-188-3p	0.171258	0.303223	1.70093	0.178269	0.858511	0.998831	Not_sig
rno-miR-188-5p	0.901327	-0.034045	0.797302	-0.0427003	0.96594	0.998831	Not_sig
rno-miR-1896	6.67618	0.0148826	0.421692	0.0352927	0.971846	0.998831	Not_sig
rno-miR-18a-3p	9.23948	0.412909	0.43503	0.949152	0.342544	0.998831	Not_sig
rno-miR-18a-5p	258.052	0.203566	0.248208	0.82014	0.412136	0.998831	Not_sig
rno-miR-190a-3p	0.583379	-0.927339	1.16339	-0.797102	0.425392	0.998831	Not_sig
rno-miR-190a-5p	0.366366	-0.445313	1.15666	-0.384999	0.700238	0.998831	Not_sig
rno-miR-190b-3p	0.0972524	-0.315123	2.75488	-0.114387	0.908931	0.998831	Not_sig
rno-miR-190b-5p	0.489704	-0.215426	1.09817	-0.196168	0.844478	0.998831	Not_sig
rno-miR-1912-3p	0.0305217	-0.109027	3.02038	-0.0360972	0.971205	0.998831	Not_sig
rno-miR-191a-3p	15.2225	-0.573866	0.34855	-1.64644	0.0996738	0.979274	Not_sig
rno-miR-191a-5p	3446.91	-0.514167	0.290406	-1.77051	0.0766423	0.947633	Not_sig
rno-miR-191b	3.6929	-0.717292	0.492398	-1.45673	0.14519	0.998831	Not_sig
rno-miR-192-3p	5.9828	0.725644	0.477815	1.51867	0.128845	0.998831	Not_sig
rno-miR-192-5p	1015.72	-0.589794	0.380645	-1.54946	0.121271	0.998831	Not_sig
rno-miR-193a-3p	13.917	0.729721	0.289029	2.52473	0.0115787	0.452046	Up_regulated
rno-miR-193a-5p	70.3934	-0.972385	0.308212	-3.15493	0.00160539	0.17669	Down_regulated
rno-miR-193b-3p	4.45288	0.271325	0.407202	0.666316	0.505209	0.998831	Not_sig
rno-miR-193b-5p	0.436872	-0.724907	1.18302	-0.612759	0.540036	0.998831	Not_sig
rno-miR-194-3p	0.111516	-0.8167	2.37378	-0.344051	0.730808	0.998831	Not_sig
rno-miR-194-5p	128.664	-0.549085	0.439838	-1.24838	0.211892	0.998831	Not_sig
rno-miR-1949	27.2287	-0.784831	0.53043	-1.47961	0.138976	0.998831	Not_sig
rno-miR-195-3p	14.1717	-0.642151	0.355754	-1.80504	0.0710686	0.947633	Not_sig
rno-miR-195-5p	914.366	-0.294536	0.401393	-0.733785	0.46308	0.998831	Not_sig
rno-miR-1956-3p	0.548436	-0.537575	1.33038	-0.404075	0.686157	0.998831	Not_sig
rno-miR-1956-5p	0.297911	-1.1531	1.38698	-0.831373	0.405763	0.998831	Not_sig
rno-miR-196a-3p	0.087789	-0.531839	2.50176	-0.212586	0.83165	0.998831	Not_sig
rno-miR-196a-5p	4.61311	-0.00421001	0.532381	-0.00790788	0.99369	0.999101	Not_sig
rno-miR-196b-3p	1.21142	-1.21765	0.857844	-1.41943	0.155774	0.998831	Not_sig
rno-miR-196b-5p	8.40233	-0.363743	0.33467	-1.08687	0.277094	0.998831	Not_sig
rno-miR-196c-3p	5.23977	0.00153779	0.362395	0.00424342	0.996614	0.999101	Not_sig
rno-miR-196c-5p	0.734043	-1.55248	0.974981	-1.59232	0.111313	0.979274	Not_sig
rno-miR-199a-3p	1277.74	-0.287328	0.290905	-0.987704	0.323297	0.998831	Not_sig
rno-miR-199a-5p	96.0251	-0.21586	0.306861	-0.703446	0.481778	0.998831	Not_sig
rno-miR-19a-3p	851.239	0.168303	0.172331	0.976628	0.328753	0.998831	Not_sig
rno-miR-19a-5p	12.5583	-0.179514	0.303774	-0.590947	0.554556	0.998831	Not_sig
rno-miR-19b-1-5p	2.03479	-0.292806	0.558907	-0.523891	0.600355	0.998831	Not_sig
rno-miR-19b-2-5p	0.0355054	0.366122	3.02007	0.12123	0.903509	0.998831	Not_sig
rno-miR-19b-3p	1864.68	0.12004	0.172506	0.695857	0.486519	0.998831	Not_sig
rno-miR-1b	168.247	-0.427203	0.704386	-0.60649	0.544189	0.998831	Not_sig
rno-miR-200a-3p	64.0357	0.438333	0.278841	1.57198	0.115954	0.998831	Not_sig
rno-miR-200a-5p	0.511214	1.14628	1.49376	0.767377	0.442858	0.998831	Not_sig
rno-miR-200b-3p	59.7258	0.236473	0.342611	0.69021	0.490062	0.998831	Not_sig
rno-miR-200b-5p	1.98262	1.05555	0.678557	1.55559	0.119806	0.998831	Not_sig
rno-miR-200c-3p	24.6652	0.560269	0.287086	1.95158	0.0509886	0.824119	Not_sig
rno-miR-201-3p	0.0268986	0.366122	3.02007	0.12123	0.903509	0.998831	Not_sig
rno-miR-202-5p	0.205365	0.728204	1.98807	0.366287	0.714151	0.998831	Not_sig
rno-miR-203a-3p	25.0859	0.216665	0.321856	0.673175	0.500836	0.998831	Not_sig
rno-miR-203a-5p	0.564974	-1.66433	1.03605	-1.60642	0.108182	0.979274	Not_sig
rno-miR-203b-3p	8.00746	-1.33929	0.439105	-3.05005	0.00228807	0.17669	Down_regulated
rno-miR-203b-5p	13.2128	0.166253	0.339949	0.489052	0.624805	0.998831	Not_sig
rno-miR-204-3p	2.87297	-0.269419	0.542271	-0.496835	0.619306	0.998831	Not_sig
rno-miR-204-5p	100.393	-0.536036	0.43993	-1.21846	0.22305	0.998831	Not_sig
rno-miR-205	1597.06	0.590222	0.32854	1.7965	0.072415	0.947633	Not_sig
rno-miR-206-3p	29.6021	-1.04654	0.992505	-1.05444	0.291682	0.998831	Not_sig
rno-miR-206-5p	0.0556563	0.160026	3.02007	0.0529874	0.957742	0.998831	Not_sig
rno-miR-207	37.3956	0.129798	0.410598	0.316118	0.751913	0.998831	Not_sig
rno-miR-208a-3p	0.0491595	0.366122	3.02007	0.12123	0.903509	0.998831	Not_sig
rno-miR-208a-5p	0.495993	-0.45331	1.02157	-0.44374	0.65723	0.998831	Not_sig
rno-miR-208b-5p	0.0637489	0.160026	3.02007	0.0529874	0.957742	0.998831	Not_sig
rno-miR-20a-3p	0.547381	0.728346	2.09814	0.347138	0.728488	0.998831	Not_sig
rno-miR-20a-5p	648.046	0.398701	0.226556	1.75984	0.0784354	0.947633	Not_sig
rno-miR-20b-3p	0.555878	-0.332952	1.21518	-0.273995	0.784089	0.998831	Not_sig
rno-miR-20b-5p	5.84547	0.584617	0.409895	1.42626	0.153793	0.998831	Not_sig
rno-miR-21-3p	0.062404	0.652798	3.01908	0.216224	0.828813	0.998831	Not_sig
rno-miR-21-5p	6409.59	-0.109497	0.199928	-0.547683	0.583909	0.998831	Not_sig
rno-miR-210-3p	97.6153	0.209068	0.272482	0.767272	0.44292	0.998831	Not_sig
rno-miR-210-5p	4.05867	0.0904814	0.395617	0.22871	0.819094	0.998831	Not_sig
rno-miR-211-3p	0.43424	-0.555185	1.12266	-0.494528	0.620934	0.998831	Not_sig
rno-miR-211-5p	2.49554	0.553201	0.527962	1.04781	0.294728	0.998831	Not_sig
rno-miR-212-3p	27.0966	-0.448583	0.34642	-1.29491	0.195351	0.998831	Not_sig
rno-miR-212-5p	0.151404	-0.481891	1.93132	-0.249514	0.802963	0.998831	Not_sig
rno-miR-214-3p	212.549	-0.609379	0.378072	-1.61181	0.107004	0.979274	Not_sig
rno-miR-214-5p	0.0282435	-0.109027	3.02038	-0.0360972	0.971205	0.998831	Not_sig
rno-miR-216a-3p	0.100722	0.782824	2.73655	0.286062	0.77483	0.998831	Not_sig
rno-miR-216a-5p	1.44217	0.196186	0.979769	0.200237	0.841295	0.998831	Not_sig
rno-miR-216b-5p	0.137291	-0.442096	1.98258	-0.22299	0.823543	0.998831	Not_sig
rno-miR-217-5p	0.551518	-0.275493	0.941562	-0.292592	0.769834	0.998831	Not_sig
rno-miR-218a-1-3p	0.0976688	-0.315123	2.75115	-0.114542	0.908808	0.998831	Not_sig
rno-miR-218a-2-3p	0.0795637	-0.315123	2.93797	-0.107259	0.914584	0.998831	Not_sig
rno-miR-218a-5p	264.744	-0.640212	0.314525	-2.03549	0.0418015	0.781877	Down_regulated
rno-miR-218b	34.602	-0.876267	0.326512	-2.68372	0.00728082	0.33805	Down_regulated
rno-miR-219a-1-3p	0.0257528	-0.109027	3.02038	-0.0360972	0.971205	0.998831	Not_sig
rno-miR-219a-2-3p	0.119009	0.444852	2.28381	0.194785	0.845561	0.998831	Not_sig
rno-miR-219a-5p	1.74432	0.378563	0.702486	0.538891	0.589962	0.998831	Not_sig
rno-miR-219b	0.659376	1.88197	1.06732	1.76326	0.0778567	0.947633	Not_sig
rno-miR-22-3p	2281.05	-0.254585	0.182327	-1.39631	0.162621	0.998831	Not_sig
rno-miR-22-5p	535.779	-0.454109	0.125134	-3.62899	0.000284532	0.098875	Down_regulated
rno-miR-221-3p	217.907	0.218375	0.167071	1.30708	0.191186	0.998831	Not_sig
rno-miR-221-5p	2.67336	0.00772785	0.552082	0.0139976	0.988832	0.998831	Not_sig
rno-miR-222-3p	42.4438	0.471281	0.2878	1.63753	0.10152	0.979274	Not_sig
rno-miR-222-5p	0.271612	-0.373751	1.54275	-0.242263	0.808576	0.998831	Not_sig
rno-miR-223-3p	8709.43	-0.132709	0.232318	-0.57124	0.567837	0.998831	Not_sig
rno-miR-223-5p	2.41742	-0.732622	0.59416	-1.23304	0.217562	0.998831	Not_sig
rno-miR-224-3p	0.126464	0.159788	2.53689	0.0629859	0.949778	0.998831	Not_sig
rno-miR-224-5p	0.935056	0.435169	0.847073	0.513732	0.607439	0.998831	Not_sig
rno-miR-23a-3p	14889.2	-0.187654	0.231234	-0.811534	0.417059	0.998831	Not_sig
rno-miR-23a-5p	9.43282	-0.0599374	0.346967	-0.172747	0.86285	0.998831	Not_sig
rno-miR-23b-3p	1445.25	-0.090095	0.241248	-0.373454	0.70881	0.998831	Not_sig
rno-miR-23b-5p	2.66187	0.542041	0.503081	1.07744	0.281282	0.998831	Not_sig
rno-miR-24-1-5p	3.75112	0.184046	0.430098	0.427916	0.668712	0.998831	Not_sig
rno-miR-24-2-5p	145.349	0.279269	0.19771	1.41252	0.157797	0.998831	Not_sig
rno-miR-24-3p	4175.18	-0.568875	0.270477	-2.10323	0.0354458	0.769837	Down_regulated
rno-miR-25-3p	5126.8	-0.266783	0.221748	-1.20309	0.228941	0.998831	Not_sig
rno-miR-25-5p	10.9894	-0.381516	0.439712	-0.867651	0.385585	0.998831	Not_sig
rno-miR-26a-3p	0.863458	0.77559	0.910187	0.852121	0.394147	0.998831	Not_sig
rno-miR-26a-5p	8303.99	-0.198552	0.324798	-0.611309	0.540995	0.998831	Not_sig
rno-miR-26b-3p	15.8404	-0.283642	0.293187	-0.967443	0.333322	0.998831	Not_sig
rno-miR-26b-5p	1035.1	0.378054	0.337351	1.12065	0.262435	0.998831	Not_sig
rno-miR-27a-3p	14263.7	0.0778703	0.182034	0.42778	0.668811	0.998831	Not_sig
rno-miR-27a-5p	6.57193	-0.270831	0.393884	-0.687591	0.49171	0.998831	Not_sig
rno-miR-27b-3p	3633.48	-0.0639714	0.157464	-0.40626	0.684551	0.998831	Not_sig
rno-miR-27b-5p	1.2044	-0.579186	0.809614	-0.715386	0.474371	0.998831	Not_sig
rno-miR-28-3p	8.67873	0.289674	0.321989	0.899641	0.368311	0.998831	Not_sig
rno-miR-28-5p	34.16	-0.852251	0.361846	-2.35528	0.0185086	0.584702	Down_regulated
rno-miR-291a-3p	0.418702	-0.821419	1.33587	-0.614893	0.538625	0.998831	Not_sig
rno-miR-291a-5p	0.538319	0.342975	0.979771	0.350056	0.726296	0.998831	Not_sig
rno-miR-291b	0.216205	0.816149	1.79214	0.455405	0.648818	0.998831	Not_sig
rno-miR-292-3p	1.99927	1.47813	0.8391	1.76157	0.0781419	0.947633	Not_sig
rno-miR-292-5p	0.22426	-0.818263	1.61207	-0.507586	0.611743	0.998831	Not_sig
rno-miR-293-5p	0.0364279	-0.109027	3.02038	-0.0360972	0.971205	0.998831	Not_sig
rno-miR-294	0.133461	-0.315123	2.8654	-0.109975	0.912429	0.998831	Not_sig
rno-miR-295-3p	0.0355054	0.366122	3.02007	0.12123	0.903509	0.998831	Not_sig
rno-miR-295-5p	0.0355054	0.366122	3.02007	0.12123	0.903509	0.998831	Not_sig
rno-miR-296-3p	8.48331	0.303539	0.359427	0.844509	0.398385	0.998831	Not_sig
rno-miR-296-5p	12.1497	1.13663	0.423639	2.68302	0.00729605	0.33805	Up_regulated
rno-miR-297	0.490776	0.22655	1.49567	0.15147	0.879605	0.998831	Not_sig
rno-miR-298-3p	0.703731	1.31121	0.90962	1.44149	0.149446	0.998831	Not_sig
rno-miR-298-5p	6.0553	0.0073126	0.429799	0.017014	0.986425	0.998831	Not_sig
rno-miR-2985	0.238975	-0.133586	1.79343	-0.0744867	0.940623	0.998831	Not_sig
rno-miR-299a-3p	0.91469	-1.40119	0.848824	-1.65075	0.0987901	0.979274	Not_sig
rno-miR-299a-5p	1.65859	-1.24397	0.647824	-1.92022	0.0548297	0.828405	Not_sig
rno-miR-299b-5p	0.281233	-0.9905	1.53617	-0.644785	0.519066	0.998831	Not_sig
rno-miR-29a-3p	3518.06	-0.0656785	0.152015	-0.432052	0.665703	0.998831	Not_sig
rno-miR-29a-5p	13.3252	0.173984	0.304842	0.570735	0.568179	0.998831	Not_sig
rno-miR-29b-3p	664.311	0.20175	0.23852	0.845843	0.39764	0.998831	Not_sig
rno-miR-29b-5p	1.52303	-0.56615	0.700947	-0.807692	0.419268	0.998831	Not_sig
rno-miR-29c-3p	721.983	-0.0336538	0.160828	-0.209253	0.834251	0.998831	Not_sig
rno-miR-29c-5p	3.40157	-0.303486	0.507094	-0.59848	0.54952	0.998831	Not_sig
rno-miR-300-3p	2.05387	0.143621	0.565489	0.253977	0.799513	0.998831	Not_sig
rno-miR-301a-3p	74.0721	0.716897	0.229414	3.12491	0.00177859	0.17669	Up_regulated
rno-miR-301a-5p	0.566926	0.569272	1.02195	0.557046	0.577496	0.998831	Not_sig
rno-miR-301b-3p	1.89293	0.500418	0.593217	0.843567	0.398911	0.998831	Not_sig
rno-miR-3064-3p	1.47354	-0.251681	0.70032	-0.35938	0.719311	0.998831	Not_sig
rno-miR-3064-5p	2.1279	0.375711	0.721516	0.520724	0.602559	0.998831	Not_sig
rno-miR-3065-3p	0.843465	0.560119	0.942907	0.594034	0.552489	0.998831	Not_sig
rno-miR-3065-5p	0.0722954	0.160026	3.02007	0.0529874	0.957742	0.998831	Not_sig
rno-miR-3068-3p	0.992786	0.369923	0.748416	0.494274	0.621113	0.998831	Not_sig
rno-miR-3068-5p	9.45251	-0.0847496	0.432533	-0.195938	0.844659	0.998831	Not_sig
rno-miR-3072	6.82322	-0.534894	0.41476	-1.28965	0.197173	0.998831	Not_sig
rno-miR-3074	11.531	0.421918	0.285347	1.47861	0.139243	0.998831	Not_sig
rno-miR-3075	1.2452	-0.0809151	0.702292	-0.115216	0.908274	0.998831	Not_sig
rno-miR-3084a-1-5p	0.374672	-0.54321	1.29342	-0.419981	0.6745	0.998831	Not_sig
rno-miR-3084a-3p	2.57889	-0.528511	0.647931	-0.81569	0.414677	0.998831	Not_sig
rno-miR-3084a-5p	0.202319	0.683122	1.484	0.460324	0.645284	0.998831	Not_sig
rno-miR-3084b-3p	0.210492	-0.481366	1.77928	-0.270539	0.786746	0.998831	Not_sig
rno-miR-3084b-5p	0.0355054	0.366122	3.02007	0.12123	0.903509	0.998831	Not_sig
rno-miR-3085	0.243567	0.229519	1.42759	0.160774	0.872272	0.998831	Not_sig
rno-miR-3099	0.617556	-0.74292	1.08584	-0.684187	0.493857	0.998831	Not_sig
rno-miR-30a-3p	150.225	-0.0120901	0.18429	-0.0656036	0.947693	0.998831	Not_sig
rno-miR-30a-5p	168.643	0.403079	0.241679	1.66783	0.09535	0.979274	Not_sig
rno-miR-30c-1-3p	1.30654	0.576564	0.696273	0.828072	0.40763	0.998831	Not_sig
rno-miR-30c-2-3p	1.80325	-0.110001	0.802597	-0.137056	0.890986	0.998831	Not_sig
rno-miR-30c-5p	414.28	0.050876	0.208891	0.243553	0.807577	0.998831	Not_sig
rno-miR-30d-3p	3.41045	0.497663	0.471019	1.05657	0.29071	0.998831	Not_sig
rno-miR-30d-5p	407.14	0.00950189	0.193859	0.0490144	0.960908	0.998831	Not_sig
rno-miR-30e-3p	93.4871	0.000153119	0.177517	0.000862562	0.999312	0.999312	Not_sig
rno-miR-30e-5p	133.391	0.335095	0.223611	1.49856	0.133987	0.998831	Not_sig
rno-miR-3102	18.516	-0.0554026	0.306566	-0.18072	0.856588	0.998831	Not_sig
rno-miR-3120	19.511	-0.638735	0.346154	-1.84523	0.0650035	0.903549	Not_sig
rno-miR-31a-3p	2.68506	-0.287809	0.549421	-0.52384	0.60039	0.998831	Not_sig
rno-miR-31a-5p	15.9667	-0.722907	0.444368	-1.62682	0.103776	0.979274	Not_sig
rno-miR-31b	0.302688	0.659503	1.31671	0.500872	0.616461	0.998831	Not_sig
rno-miR-32-3p	1.16521	-0.168034	0.843259	-0.199267	0.842054	0.998831	Not_sig
rno-miR-32-5p	49.9688	0.375397	0.345133	1.08769	0.276733	0.998831	Not_sig
rno-miR-320-3p	752.676	-0.656692	0.320128	-2.05134	0.0402337	0.781877	Down_regulated
rno-miR-320-5p	5.02829	0.181089	0.389441	0.464998	0.641933	0.998831	Not_sig
rno-miR-322-3p	26.6983	-0.380749	0.349945	-1.08802	0.276584	0.998831	Not_sig
rno-miR-322-5p	304.213	0.110819	0.137704	0.80476	0.420958	0.998831	Not_sig
rno-miR-323-3p	1.21602	-0.673411	0.778364	-0.865161	0.38695	0.998831	Not_sig
rno-miR-323-5p	0.420187	0.122257	1.18987	0.102748	0.918163	0.998831	Not_sig
rno-miR-324-3p	21.6973	-0.223691	0.275851	-0.810912	0.417416	0.998831	Not_sig
rno-miR-324-5p	45.1761	0.0185968	0.218063	0.0852818	0.932037	0.998831	Not_sig
rno-miR-325-3p	1.76042	0.269837	0.653945	0.412629	0.679878	0.998831	Not_sig
rno-miR-326-3p	109.794	-0.0324779	0.345527	-0.0939953	0.925113	0.998831	Not_sig
rno-miR-327	0.907923	0.556117	0.797712	0.69714	0.485715	0.998831	Not_sig
rno-miR-328a-3p	974.186	-0.103409	0.374438	-0.276172	0.782416	0.998831	Not_sig
rno-miR-328a-5p	21.5019	-0.240579	0.297391	-0.808966	0.418535	0.998831	Not_sig
rno-miR-328b-3p	3.20285	-0.0312436	0.529868	-0.0589648	0.95298	0.998831	Not_sig
rno-miR-329-3p	10.0473	-0.225513	0.363259	-0.620805	0.534728	0.998831	Not_sig
rno-miR-329-5p	0.935398	0.387276	0.889512	0.43538	0.663287	0.998831	Not_sig
rno-miR-33-3p	5.01405	-0.837932	0.448017	-1.87031	0.0614401	0.871447	Not_sig
rno-miR-33-5p	4.65403	0.271391	0.658536	0.412112	0.680257	0.998831	Not_sig
rno-miR-330-3p	1.12648	-0.597376	0.689646	-0.866208	0.386376	0.998831	Not_sig
rno-miR-330-5p	2.67161	0.15482	0.493636	0.313633	0.7538	0.998831	Not_sig
rno-miR-331-3p	8.26957	0.147714	0.347038	0.425643	0.670368	0.998831	Not_sig
rno-miR-331-5p	0.232263	0.303944	1.75883	0.17281	0.8628	0.998831	Not_sig
rno-miR-336-5p	0.305827	-0.319464	1.46733	-0.217717	0.827649	0.998831	Not_sig
rno-miR-337-3p	5.79712	-0.487099	0.381887	-1.27551	0.20213	0.998831	Not_sig
rno-miR-337-5p	0.127024	-0.315122	2.53379	-0.124368	0.901024	0.998831	Not_sig
rno-miR-338-3p	10.3636	-0.253108	0.326105	-0.776155	0.437658	0.998831	Not_sig
rno-miR-338-5p	1.88329	-0.37584	0.572043	-0.657014	0.511172	0.998831	Not_sig
rno-miR-339-3p	48.3527	-0.314226	0.317701	-0.989062	0.322633	0.998831	Not_sig
rno-miR-339-5p	484.644	-0.161759	0.229225	-0.705676	0.480389	0.998831	Not_sig
rno-miR-340-3p	7.59521	-0.630399	0.336521	-1.87328	0.0610294	0.871447	Not_sig
rno-miR-340-5p	39.8179	-0.0883019	0.280352	-0.314968	0.752786	0.998831	Not_sig
rno-miR-341	0.466319	0.399712	1.21092	0.330089	0.741333	0.998831	Not_sig
rno-miR-342-3p	1200.21	0.0674242	0.317897	0.212095	0.832033	0.998831	Not_sig
rno-miR-342-5p	4.42053	-0.0649784	0.504769	-0.128729	0.897572	0.998831	Not_sig
rno-miR-343	0.345698	0.62738	1.2648	0.496033	0.619871	0.998831	Not_sig
rno-miR-344a-3p	0.383125	-0.758638	1.23136	-0.616096	0.537831	0.998831	Not_sig
rno-miR-344b-3p	0.0355054	0.366122	3.02007	0.12123	0.903509	0.998831	Not_sig
rno-miR-344b-5p	0.1741	-0.0467424	2.04732	-0.022831	0.981785	0.998831	Not_sig
rno-miR-344g	0.609244	-0.40865	1.17652	-0.347337	0.728338	0.998831	Not_sig
rno-miR-344i	0.0728559	-0.315124	3.02038	-0.104333	0.916905	0.998831	Not_sig
rno-miR-345-3p	4.58595	-0.225719	0.466322	-0.48404	0.628357	0.998831	Not_sig
rno-miR-345-5p	8.06492	0.412178	0.4274	0.964384	0.334854	0.998831	Not_sig
rno-miR-346	1.74096	-0.882382	0.710377	-1.24213	0.214188	0.998831	Not_sig
rno-miR-3473	80422.3	-0.0316379	0.37641	-0.0840517	0.933015	0.998831	Not_sig
rno-miR-349	0.193746	-0.0709407	1.55335	-0.0456696	0.963574	0.998831	Not_sig
rno-miR-34a-3p	0.11035	0.852251	2.3323	0.365412	0.714804	0.998831	Not_sig
rno-miR-34a-5p	41.198	0.489214	0.3413	1.43339	0.151747	0.998831	Not_sig
rno-miR-34b-3p	19.8653	0.12979	0.294646	0.440495	0.659578	0.998831	Not_sig
rno-miR-34b-5p	0.636502	-1.1287	0.991155	-1.13877	0.254797	0.998831	Not_sig
rno-miR-34c-3p	7.28382	0.195906	0.325923	0.60108	0.547787	0.998831	Not_sig
rno-miR-34c-5p	1.66628	1.01861	0.638562	1.59517	0.110675	0.979274	Not_sig
rno-miR-350	352.751	0.179383	0.188877	0.949738	0.342245	0.998831	Not_sig
rno-miR-351-3p	6.28922	-0.588023	0.516421	-1.13865	0.254849	0.998831	Not_sig
rno-miR-351-5p	41.9057	-0.0756358	0.232793	-0.324906	0.745252	0.998831	Not_sig
rno-miR-3541	1.20967	-0.0571039	0.757923	-0.0753426	0.939942	0.998831	Not_sig
rno-miR-3542	1.35405	-0.149492	0.681689	-0.219297	0.826419	0.998831	Not_sig
rno-miR-3543	38.9375	-0.16359	0.293428	-0.557513	0.577177	0.998831	Not_sig
rno-miR-3544	0.0795753	-0.0462839	2.57743	-0.0179574	0.985673	0.998831	Not_sig
rno-miR-3546	0.420059	0.359809	1.12758	0.319098	0.749652	0.998831	Not_sig
rno-miR-3547	3.00429	-0.250981	0.498508	-0.503465	0.614637	0.998831	Not_sig
rno-miR-3548	0.0503872	-0.315124	3.02038	-0.104333	0.916905	0.998831	Not_sig
rno-miR-3549	1.71222	-0.665228	0.731213	-0.90976	0.362949	0.998831	Not_sig
rno-miR-3550	5.03998	-0.10702	0.403274	-0.265377	0.790719	0.998831	Not_sig
rno-miR-3551-3p	0.288418	-1.18598	1.68635	-0.703283	0.48188	0.998831	Not_sig
rno-miR-3551-5p	0.22076	-0.481215	1.75176	-0.274704	0.783544	0.998831	Not_sig
rno-miR-3552	1.09356	1.74952	0.825755	2.1187	0.034116	0.764859	Up_regulated
rno-miR-3553	11.9435	0.530899	0.354841	1.49616	0.134612	0.998831	Not_sig
rno-miR-3556a	14.2678	0.341513	0.245494	1.39112	0.164188	0.998831	Not_sig
rno-miR-3556b	74.5121	0.445047	0.220462	2.0187	0.0435189	0.781877	Up_regulated
rno-miR-3557-3p	8.64105	-0.385336	0.373215	-1.03248	0.301848	0.998831	Not_sig
rno-miR-3557-5p	49.3306	-0.972265	0.420411	-2.31265	0.0207417	0.626761	Down_regulated
rno-miR-3558-5p	1.74014	-0.0758124	0.678374	-0.111756	0.911017	0.998831	Not_sig
rno-miR-3559-3p	1.89132	0.957105	0.747889	1.27974	0.200636	0.998831	Not_sig
rno-miR-3559-5p	18.6028	-0.553427	0.391618	-1.41318	0.157603	0.998831	Not_sig
rno-miR-3560	3.32185	0.0710669	0.564369	0.125923	0.899793	0.998831	Not_sig
rno-miR-3561-3p	0.0671471	-0.109027	3.02038	-0.0360972	0.971205	0.998831	Not_sig
rno-miR-3561-5p	0.106501	0.15987	2.67662	0.0597284	0.952372	0.998831	Not_sig
rno-miR-3562	3.24735	-0.335057	0.48613	-0.689233	0.490677	0.998831	Not_sig
rno-miR-3564	0.272408	0.61638	1.56243	0.3945	0.693212	0.998831	Not_sig
rno-miR-3566	0.0251936	-0.109027	3.02038	-0.0360972	0.971205	0.998831	Not_sig
rno-miR-3568	0.0268986	0.366122	3.02007	0.12123	0.903509	0.998831	Not_sig
rno-miR-3569	0.412512	0.880813	1.27832	0.689041	0.490797	0.998831	Not_sig
rno-miR-3570	21.572	-0.423854	0.347023	-1.2214	0.221934	0.998831	Not_sig
rno-miR-3571	11.9081	-0.374623	0.766461	-0.488769	0.625005	0.998831	Not_sig
rno-miR-3572	4.54814	-0.469705	0.419922	-1.11855	0.263331	0.998831	Not_sig
rno-miR-3573-3p	4.54666	0.172192	0.498805	0.345209	0.729938	0.998831	Not_sig
rno-miR-3573-5p	1.29872	0.457395	0.770817	0.59339	0.55292	0.998831	Not_sig
rno-miR-3574	103.474	0.209855	0.27146	0.77306	0.439487	0.998831	Not_sig
rno-miR-3576	0.0170934	0.353904	3.02012	0.117182	0.906716	0.998831	Not_sig
rno-miR-3577	1.51891	0.0637573	0.632817	0.100752	0.919748	0.998831	Not_sig
rno-miR-3578	0.18809	-0.0242974	1.64443	-0.0147756	0.988211	0.998831	Not_sig
rno-miR-3580-5p	0.124482	0.159796	2.54934	0.0626814	0.95002	0.998831	Not_sig
rno-miR-3583-3p	0.463191	-0.906565	1.11702	-0.811595	0.417024	0.998831	Not_sig
rno-miR-3583-5p	0.0491595	0.366122	3.02007	0.12123	0.903509	0.998831	Not_sig
rno-miR-3584-3p	0.0315415	0.366122	3.02007	0.12123	0.903509	0.998831	Not_sig
rno-miR-3584-5p	1.29085	-0.402995	0.685352	-0.588011	0.556525	0.998831	Not_sig
rno-miR-3585-5p	0.91466	0.251853	1.0183	0.247328	0.804655	0.998831	Not_sig
rno-miR-3586-3p	54.9885	-0.3714	0.342245	-1.08519	0.277837	0.998831	Not_sig
rno-miR-3586-5p	0.367082	0.00574271	1.3901	0.00413114	0.996704	0.999101	Not_sig
rno-miR-3587	6.22484	-0.0459414	0.399662	-0.114951	0.908484	0.998831	Not_sig
rno-miR-3588	2077.26	-0.170823	0.27859	-0.61317	0.539764	0.998831	Not_sig
rno-miR-3589	14.5366	-0.554868	0.27348	-2.02892	0.0424669	0.781877	Down_regulated
rno-miR-3590-3p	2.22458	0.410083	0.537191	0.763384	0.445235	0.998831	Not_sig
rno-miR-3590-5p	111.4	0.530131	0.369426	1.43501	0.151283	0.998831	Not_sig
rno-miR-3592	0.616648	0.0177999	1.04388	0.0170518	0.986395	0.998831	Not_sig
rno-miR-3593-3p	3.05726	0.58813	0.660446	0.890505	0.373195	0.998831	Not_sig
rno-miR-3593-5p	1.234	1.05528	0.660268	1.59826	0.109985	0.979274	Not_sig
rno-miR-3594-3p	1.02224	-0.384459	0.743147	-0.517338	0.60492	0.998831	Not_sig
rno-miR-3594-5p	0.908931	-0.686224	1.02917	-0.666775	0.504916	0.998831	Not_sig
rno-miR-3596a	125.309	-1.07011	0.344277	-3.10829	0.00188176	0.17669	Down_regulated
rno-miR-3596b	2.38574	-0.637412	0.72221	-0.882585	0.377461	0.998831	Not_sig
rno-miR-3596c	3.53595	-0.467699	0.485047	-0.964236	0.334928	0.998831	Not_sig
rno-miR-3596d	5.67203	-0.85675	0.51805	-1.6538	0.0981684	0.979274	Not_sig
rno-miR-361-3p	2.04533	-0.206793	0.565423	-0.365731	0.714566	0.998831	Not_sig
rno-miR-361-5p	376.412	0.339743	0.159958	2.12395	0.0336739	0.764859	Up_regulated
rno-miR-362-3p	119.979	0.180036	0.156773	1.14839	0.250808	0.998831	Not_sig
rno-miR-362-5p	27.309	0.436011	0.290909	1.49879	0.133929	0.998831	Not_sig
rno-miR-363-3p	37.7617	0.185748	0.207618	0.894662	0.370968	0.998831	Not_sig
rno-miR-363-5p	0.0879863	-0.0461362	2.86045	-0.016129	0.987131	0.998831	Not_sig
rno-miR-365-3p	894.146	0.119543	0.198369	0.602628	0.546756	0.998831	Not_sig
rno-miR-365-5p	0.138263	0.441507	1.77516	0.248714	0.803582	0.998831	Not_sig
rno-miR-369-3p	0.85326	-0.0418148	0.901716	-0.0463724	0.963013	0.998831	Not_sig
rno-miR-369-5p	0.340752	-1.16542	1.20935	-0.963676	0.335209	0.998831	Not_sig
rno-miR-370-3p	0.496687	0.795978	1.08912	0.730845	0.464874	0.998831	Not_sig
rno-miR-370-5p	0.107682	-0.262994	2.37118	-0.110913	0.911686	0.998831	Not_sig
rno-miR-374-3p	0.276116	0.0230093	1.5731	0.0146267	0.98833	0.998831	Not_sig
rno-miR-374-5p	47.3608	-0.25283	0.373116	-0.677617	0.498015	0.998831	Not_sig
rno-miR-375-3p	258.557	0.518279	0.318712	1.62617	0.103915	0.979274	Not_sig
rno-miR-375-5p	0.2718	-0.38627	1.31197	-0.294421	0.768436	0.998831	Not_sig
rno-miR-376a-3p	0.0251936	-0.109027	3.02038	-0.0360972	0.971205	0.998831	Not_sig
rno-miR-376b-3p	2.68324	-0.0520981	0.555167	-0.0938421	0.925235	0.998831	Not_sig
rno-miR-376b-5p	2.02105	-0.898131	0.618708	-1.45162	0.146606	0.998831	Not_sig
rno-miR-376c-3p	5.37522	0.158322	0.430583	0.367692	0.713103	0.998831	Not_sig
rno-miR-376c-5p	0.0744277	0.366122	3.02007	0.12123	0.903509	0.998831	Not_sig
rno-miR-377-3p	2.01952	0.139983	0.642748	0.217788	0.827594	0.998831	Not_sig
rno-miR-377-5p	0.0281731	0.366122	3.02007	0.12123	0.903509	0.998831	Not_sig
rno-miR-378a-3p	13.787	-0.0665398	0.370381	-0.179652	0.857426	0.998831	Not_sig
rno-miR-378a-5p	7.02723	-0.377496	0.381641	-0.989139	0.322595	0.998831	Not_sig
rno-miR-378b	0.49212	0.988614	1.16503	0.848573	0.396119	0.998831	Not_sig
rno-miR-379-3p	0.975032	0.18328	0.811714	0.225794	0.821362	0.998831	Not_sig
rno-miR-379-5p	1.76138	-0.713099	0.622406	-1.14571	0.251914	0.998831	Not_sig
rno-miR-380-3p	0.0563463	0.652798	3.01908	0.216224	0.828813	0.998831	Not_sig
rno-miR-380-5p	0.0274831	-0.109027	3.02038	-0.0360972	0.971205	0.998831	Not_sig
rno-miR-381-3p	0.0803357	-0.0462885	2.56998	-0.0180112	0.98563	0.998831	Not_sig
rno-miR-381-5p	0.193097	0.238722	2.27531	0.104919	0.91644	0.998831	Not_sig
rno-miR-382-3p	0.659496	-0.681913	0.978297	-0.697041	0.485777	0.998831	Not_sig
rno-miR-382-5p	1.47517	-1.64638	0.761871	-2.16097	0.0306977	0.735687	Down_regulated
rno-miR-383-3p	0.22438	1.00857	1.58285	0.637187	0.524003	0.998831	Not_sig
rno-miR-383-5p	0.285925	1.33245	1.67154	0.797139	0.42537	0.998831	Not_sig
rno-miR-384-3p	0.928197	-0.44275	0.840228	-0.52694	0.598235	0.998831	Not_sig
rno-miR-384-5p	0.345135	0.788177	1.29207	0.610013	0.541853	0.998831	Not_sig
rno-miR-409a-3p	0.0315415	0.366122	3.02007	0.12123	0.903509	0.998831	Not_sig
rno-miR-409a-5p	0.060699	0.160026	3.02007	0.0529874	0.957742	0.998831	Not_sig
rno-miR-409b	0.713432	-0.295882	0.928861	-0.318543	0.750073	0.998831	Not_sig
rno-miR-410-3p	0.775608	-0.216835	0.917282	-0.236389	0.813131	0.998831	Not_sig
rno-miR-410-5p	0.164829	-0.0627559	1.88797	-0.0332398	0.973483	0.998831	Not_sig
rno-miR-411-3p	0.30842	-0.0740026	1.41979	-0.0521221	0.958431	0.998831	Not_sig
rno-miR-411-5p	0.673338	-0.464819	1.1059	-0.420307	0.674261	0.998831	Not_sig
rno-miR-412-3p	0.113343	-0.046469	2.31816	-0.0200457	0.984007	0.998831	Not_sig
rno-miR-412-5p	0.114481	0.852295	2.30667	0.369491	0.711761	0.998831	Not_sig
rno-miR-421-3p	0.272477	-0.900237	1.47265	-0.611304	0.540998	0.998831	Not_sig
rno-miR-421-5p	1.48052	-1.09714	0.782921	-1.40135	0.161111	0.998831	Not_sig
rno-miR-423-3p	348.52	0.0898247	0.331019	0.271358	0.786116	0.998831	Not_sig
rno-miR-423-5p	416.894	-0.482725	0.25089	-1.92405	0.0543478	0.828405	Not_sig
rno-miR-425-3p	0.864665	0.102737	0.826655	0.124281	0.901093	0.998831	Not_sig
rno-miR-425-5p	287.209	0.0799779	0.213025	0.375439	0.707334	0.998831	Not_sig
rno-miR-429	45.11	0.397554	0.315341	1.26071	0.207413	0.998831	Not_sig
rno-miR-431	1.87312	0.274079	0.661029	0.414626	0.678416	0.998831	Not_sig
rno-miR-433-3p	4.81491	0.366654	0.435486	0.841941	0.399821	0.998831	Not_sig
rno-miR-434-3p	27.2708	-0.17165	0.302565	-0.567314	0.570501	0.998831	Not_sig
rno-miR-434-5p	4.17	-0.979871	0.488469	-2.006	0.0448559	0.781877	Down_regulated
rno-miR-448-3p	0.156872	0.727231	1.89778	0.383201	0.701571	0.998831	Not_sig
rno-miR-449a-5p	6.89839	0.461656	0.396097	1.16551	0.243812	0.998831	Not_sig
rno-miR-450a-3p	1.72504	0.00775774	0.703288	0.0110307	0.991199	0.998831	Not_sig
rno-miR-450a-5p	530.629	0.0895603	0.291901	0.306817	0.758982	0.998831	Not_sig
rno-miR-450b-3p	43.6099	-0.111179	0.257104	-0.432428	0.66543	0.998831	Not_sig
rno-miR-450b-5p	50.369	-0.000810643	0.276778	-0.00292885	0.997663	0.999101	Not_sig
rno-miR-451-3p	1.46004	0.219262	0.637016	0.344202	0.730695	0.998831	Not_sig
rno-miR-451-5p	9643.64	0.445421	0.257109	1.73242	0.0831983	0.959551	Not_sig
rno-miR-455-3p	43.5122	0.148349	0.280191	0.529455	0.59649	0.998831	Not_sig
rno-miR-455-5p	6.83652	-0.702831	0.426039	-1.64969	0.0990073	0.979274	Not_sig
rno-miR-463-3p	0.0268986	0.366122	3.02007	0.12123	0.903509	0.998831	Not_sig
rno-miR-463-5p	0.145801	0.935813	2.16037	0.433173	0.664889	0.998831	Not_sig
rno-miR-465-3p	0.0251936	-0.109027	3.02038	-0.0360972	0.971205	0.998831	Not_sig
rno-miR-465-5p	0.205504	0.0214177	1.99139	0.0107551	0.991419	0.998831	Not_sig
rno-miR-466b-2-3p	8.79317	0.528524	0.482957	1.09435	0.273802	0.998831	Not_sig
rno-miR-466b-3p	171.507	-0.463475	0.313472	-1.47852	0.139269	0.998831	Not_sig
rno-miR-466b-4-3p	9.19448	0.138151	0.482606	0.28626	0.774679	0.998831	Not_sig
rno-miR-466b-5p	14.3354	-0.674703	0.386924	-1.74376	0.0812003	0.956513	Not_sig
rno-miR-466c-3p	24.9744	0.139358	0.332024	0.419724	0.674687	0.998831	Not_sig
rno-miR-466c-5p	1.90335	-0.0400991	0.554736	-0.0722851	0.942375	0.998831	Not_sig
rno-miR-471-5p	0.0315415	0.366122	3.02007	0.12123	0.903509	0.998831	Not_sig
rno-miR-483-3p	43.7946	-0.272019	0.326902	-0.832112	0.405346	0.998831	Not_sig
rno-miR-483-5p	16.5916	-0.91916	0.33527	-2.74155	0.00611496	0.33805	Down_regulated
rno-miR-484	62.6604	-0.017709	0.341529	-0.051852	0.958647	0.998831	Not_sig
rno-miR-485-3p	2.69333	-0.291224	0.532828	-0.546563	0.584679	0.998831	Not_sig
rno-miR-485-5p	0.0898755	0.159944	2.82485	0.0566205	0.954847	0.998831	Not_sig
rno-miR-487b-3p	1.13233	-0.657331	0.79346	-0.828437	0.407423	0.998831	Not_sig
rno-miR-487b-5p	0.398692	0.0927899	1.27266	0.0729104	0.941877	0.998831	Not_sig
rno-miR-488-3p	1.89926	-0.824018	0.706861	-1.16574	0.243719	0.998831	Not_sig
rno-miR-488-5p	0.177921	0.0217022	2.07261	0.0104709	0.991646	0.998831	Not_sig
rno-miR-489-3p	13.3901	0.026748	0.384416	0.0695809	0.944527	0.998831	Not_sig
rno-miR-489-5p	1.42604	-1.03478	0.790276	-1.30939	0.190403	0.998831	Not_sig
rno-miR-490-3p	0.156569	-0.926408	1.91507	-0.483745	0.628567	0.998831	Not_sig
rno-miR-490-5p	0.699915	-0.0653371	1.00932	-0.0647337	0.948386	0.998831	Not_sig
rno-miR-493-3p	0.0257528	-0.109027	3.02038	-0.0360972	0.971205	0.998831	Not_sig
rno-miR-493-5p	1.24892	0.693534	0.812798	0.853267	0.393511	0.998831	Not_sig
rno-miR-494-3p	19.8637	-0.0675206	0.227383	-0.296947	0.766507	0.998831	Not_sig
rno-miR-494-5p	0.0355054	0.366122	3.02007	0.12123	0.903509	0.998831	Not_sig
rno-miR-495	0.231723	-0.620756	1.49657	-0.414786	0.678298	0.998831	Not_sig
rno-miR-496-3p	0.297925	-0.524032	1.24079	-0.422336	0.67278	0.998831	Not_sig
rno-miR-496-5p	0.0282435	-0.109027	3.02038	-0.0360972	0.971205	0.998831	Not_sig
rno-miR-497-3p	1.00351	0.380681	0.895065	0.425311	0.67061	0.998831	Not_sig
rno-miR-497-5p	105.001	0.220588	0.319808	0.689751	0.490351	0.998831	Not_sig
rno-miR-499-3p	0.0905961	-0.109027	3.02038	-0.0360972	0.971205	0.998831	Not_sig
rno-miR-499-5p	17.1446	-0.34313	0.361186	-0.95001	0.342107	0.998831	Not_sig
rno-miR-500-3p	60.7993	0.0634887	0.265641	0.239001	0.811104	0.998831	Not_sig
rno-miR-500-5p	0.467685	-0.240331	1.0046	-0.23923	0.810927	0.998831	Not_sig
rno-miR-501-3p	6.40313	-0.712095	0.46807	-1.52134	0.128174	0.998831	Not_sig
rno-miR-501-5p	9.61169	0.0558031	0.386027	0.144557	0.88506	0.998831	Not_sig
rno-miR-503-3p	15.3401	-0.24542	0.288464	-0.850781	0.394891	0.998831	Not_sig
rno-miR-503-5p	7.68079	0.0439012	0.46284	0.0948517	0.924433	0.998831	Not_sig
rno-miR-505-3p	1.38904	0.0988207	0.710522	0.139082	0.889386	0.998831	Not_sig
rno-miR-505-5p	1.96046	0.669151	0.616312	1.08573	0.277597	0.998831	Not_sig
rno-miR-509-3p	0.051253	-0.315124	3.02038	-0.104333	0.916905	0.998831	Not_sig
rno-miR-509-5p	0.373144	-0.226022	1.34695	-0.167803	0.866739	0.998831	Not_sig
rno-miR-511-3p	1.71531	0.995544	0.754167	1.32006	0.186816	0.998831	Not_sig
rno-miR-511-5p	4.69292	-0.625525	0.466583	-1.34065	0.180034	0.998831	Not_sig
rno-miR-5132-3p	0.237947	-0.540585	1.34668	-0.401419	0.688112	0.998831	Not_sig
rno-miR-5132-5p	0.117137	0.189252	2.05049	0.0922957	0.926463	0.998831	Not_sig
rno-miR-532-3p	246.573	0.141826	0.274436	0.516791	0.605302	0.998831	Not_sig
rno-miR-532-5p	50.2071	-0.969342	0.444774	-2.1794	0.0293018	0.727312	Down_regulated
rno-miR-539-3p	1.62652	-0.853859	0.691635	-1.23455	0.216997	0.998831	Not_sig
rno-miR-539-5p	0.0972524	-0.315123	2.75488	-0.114387	0.908931	0.998831	Not_sig
rno-miR-540-3p	0.416153	0.619857	1.18468	0.523226	0.600817	0.998831	Not_sig
rno-miR-540-5p	0.187551	0.236106	1.80519	0.130793	0.895939	0.998831	Not_sig
rno-miR-541-3p	0.0838241	0.147844	2.88871	0.0511799	0.959182	0.998831	Not_sig
rno-miR-541-5p	2.07848	-0.161423	0.609752	-0.264736	0.791213	0.998831	Not_sig
rno-miR-542-3p	47.155	-0.0273284	0.242121	-0.112871	0.910133	0.998831	Not_sig
rno-miR-542-5p	7.48064	0.00726362	0.407131	0.017841	0.985766	0.998831	Not_sig
rno-miR-543-3p	0.0881568	0.445564	2.4975	0.178404	0.858406	0.998831	Not_sig
rno-miR-543-5p	0.0704892	0.366122	3.02007	0.12123	0.903509	0.998831	Not_sig
rno-miR-544-3p	0.221826	0.299245	1.46627	0.204087	0.838286	0.998831	Not_sig
rno-miR-544-5p	0.0315415	0.366122	3.02007	0.12123	0.903509	0.998831	Not_sig
rno-miR-547-3p	0.268632	-0.598841	1.43385	-0.417647	0.676206	0.998831	Not_sig
rno-miR-547-5p	0.0513983	-0.315124	3.02038	-0.104333	0.916905	0.998831	Not_sig
rno-miR-551b-3p	0.279937	0.08146	1.4229	0.0572492	0.954347	0.998831	Not_sig
rno-miR-551b-5p	0.0509464	-0.315124	3.02038	-0.104333	0.916905	0.998831	Not_sig
rno-miR-582-3p	1.93925	-0.0228912	0.547863	-0.0417827	0.966672	0.998831	Not_sig
rno-miR-582-5p	0.700573	-0.558369	0.974219	-0.573145	0.566546	0.998831	Not_sig
rno-miR-592	0.856249	-1.08565	1.14701	-0.946502	0.343892	0.998831	Not_sig
rno-miR-598-3p	1.15636	-0.516176	0.803865	-0.642118	0.520797	0.998831	Not_sig
rno-miR-598-5p	0.0428461	0.147808	3.02012	0.0489411	0.960966	0.998831	Not_sig
rno-miR-615	3.02769	-0.202416	0.481211	-0.420639	0.674019	0.998831	Not_sig
rno-miR-6215	0.414791	0.602698	1.27789	0.471634	0.637188	0.998831	Not_sig
rno-miR-6216	48.7735	-0.0853827	0.272231	-0.313641	0.753794	0.998831	Not_sig
rno-miR-6315	0.696184	-0.557161	0.868165	-0.641769	0.521023	0.998831	Not_sig
rno-miR-6316	0.320025	-0.309647	1.34028	-0.231031	0.817291	0.998831	Not_sig
rno-miR-6317	1.03336	1.03368	0.773707	1.33602	0.181544	0.998831	Not_sig
rno-miR-6318	0.630096	-1.07595	0.965818	-1.11403	0.265267	0.998831	Not_sig
rno-miR-6319	0.834763	-0.513438	1.11763	-0.4594	0.645947	0.998831	Not_sig
rno-miR-632	0.0257528	-0.109027	3.02038	-0.0360972	0.971205	0.998831	Not_sig
rno-miR-6320	0.0696922	0.781807	3.01869	0.258989	0.795644	0.998831	Not_sig
rno-miR-6321	0.0386493	-0.315124	3.02038	-0.104333	0.916905	0.998831	Not_sig
rno-miR-6322	0.129301	0.93635	2.23416	0.419106	0.675139	0.998831	Not_sig
rno-miR-6323	0.336268	-0.309141	1.3999	-0.220831	0.825224	0.998831	Not_sig
rno-miR-6324	2.95316	0.01781	0.569584	0.0312684	0.975056	0.998831	Not_sig
rno-miR-6325	0.0355054	0.366122	3.02007	0.12123	0.903509	0.998831	Not_sig
rno-miR-6328	1.953	-0.531078	0.609938	-0.870707	0.383914	0.998831	Not_sig
rno-miR-6329	0.192766	-0.174846	1.65396	-0.105713	0.91581	0.998831	Not_sig
rno-miR-6330	0.0942392	-0.315123	2.78282	-0.113239	0.909841	0.998831	Not_sig
rno-miR-6331	0.953437	0.898835	0.886614	1.01378	0.310686	0.998831	Not_sig
rno-miR-6332	0.246153	0.987262	1.43873	0.686202	0.492586	0.998831	Not_sig
rno-miR-6333	14.3277	-0.360037	0.41488	-0.86781	0.385498	0.998831	Not_sig
rno-miR-6334	1.97456	-1.49349	0.663181	-2.25201	0.0243219	0.676149	Down_regulated
rno-miR-652-3p	87.5403	0.0379043	0.188644	0.20093	0.840753	0.998831	Not_sig
rno-miR-652-5p	1.37527	-0.697589	0.723699	-0.963922	0.335085	0.998831	Not_sig
rno-miR-653-3p	7.93525	-0.558004	0.481244	-1.1595	0.246252	0.998831	Not_sig
rno-miR-653-5p	4.0825	-0.0639156	0.561521	-0.113826	0.909376	0.998831	Not_sig
rno-miR-664-1-5p	2.348	-0.529615	0.627647	-0.843811	0.398775	0.998831	Not_sig
rno-miR-664-2-5p	5.48808	-0.72567	0.413244	-1.75603	0.0790831	0.947633	Not_sig
rno-miR-664-3p	286.227	0.0738416	0.217425	0.339619	0.734143	0.998831	Not_sig
rno-miR-665	2.36532	-0.201917	0.536418	-0.376418	0.706606	0.998831	Not_sig
rno-miR-666-5p	0.194525	0.235982	1.78962	0.131861	0.895094	0.998831	Not_sig
rno-miR-667-3p	13.8817	-0.613508	0.345693	-1.77472	0.0759442	0.947633	Not_sig
rno-miR-667-5p	0.641814	-1.02372	1.00138	-1.02231	0.306636	0.998831	Not_sig
rno-miR-668	1.31014	-0.481648	0.718357	-0.670486	0.502548	0.998831	Not_sig
rno-miR-671	5.01289	-0.490634	0.453216	-1.08256	0.279004	0.998831	Not_sig
rno-miR-672-3p	1.55713	-0.426971	0.67839	-0.62939	0.529094	0.998831	Not_sig
rno-miR-672-5p	0.497772	-0.709275	1.05889	-0.669828	0.502968	0.998831	Not_sig
rno-miR-673-3p	0.279873	-0.48439	2.98627	-0.162206	0.871144	0.998831	Not_sig
rno-miR-673-5p	3.09363	-0.240744	0.551338	-0.436653	0.662363	0.998831	Not_sig
rno-miR-674-3p	152.545	-0.412272	0.321511	-1.2823	0.199739	0.998831	Not_sig
rno-miR-674-5p	4.62329	-0.0417782	0.419843	-0.0995092	0.920734	0.998831	Not_sig
rno-miR-675-3p	3.37514	-0.410294	0.485776	-0.844615	0.398326	0.998831	Not_sig
rno-miR-675-5p	0.684885	0.160009	1.03667	0.154349	0.877335	0.998831	Not_sig
rno-miR-676	115.125	-0.460721	0.294598	-1.5639	0.117842	0.998831	Not_sig
rno-miR-678	0.964403	0.964116	0.764527	1.26106	0.207287	0.998831	Not_sig
rno-miR-679	0.0525988	0.600097	3.01925	0.198757	0.842453	0.998831	Not_sig
rno-miR-702-3p	18.9756	-0.0667149	0.356441	-0.18717	0.851528	0.998831	Not_sig
rno-miR-702-5p	0.162581	0.521093	1.89438	0.275073	0.78326	0.998831	Not_sig
rno-miR-708-3p	0.323856	-0.375878	1.21309	-0.309852	0.756673	0.998831	Not_sig
rno-miR-708-5p	10.1847	-0.385587	0.39021	-0.988152	0.323078	0.998831	Not_sig
rno-miR-709	267.446	-0.290563	0.288803	-1.00609	0.31437	0.998831	Not_sig
rno-miR-711	3.05051	-0.253292	0.509491	-0.497148	0.619085	0.998831	Not_sig
rno-miR-742-3p	0.133461	-0.315123	2.8654	-0.109975	0.912429	0.998831	Not_sig
rno-miR-743a-3p	0.100253	-0.315123	2.72849	-0.115493	0.908054	0.998831	Not_sig
rno-miR-743b-5p	0.134227	0.238515	2.22376	0.107258	0.914584	0.998831	Not_sig
rno-miR-7578	0.403138	0.259618	1.12911	0.229932	0.818145	0.998831	Not_sig
rno-miR-758-5p	0.199505	0.519942	1.80334	0.288322	0.7731	0.998831	Not_sig
rno-miR-759	0.15975	-0.676613	2.10914	-0.3208	0.748362	0.998831	Not_sig
rno-miR-760-3p	2.17717	-1.45898	0.664099	-2.19693	0.0280257	0.721403	Down_regulated
rno-miR-760-5p	2.30127	0.360144	0.576255	0.624973	0.531988	0.998831	Not_sig
rno-miR-762	0.698088	0.876876	1.07787	0.813528	0.415916	0.998831	Not_sig
rno-miR-764-3p	0.0660271	0.160026	3.02007	0.0529874	0.957742	0.998831	Not_sig
rno-miR-764-5p	0.39906	0.326801	1.18715	0.275281	0.7831	0.998831	Not_sig
rno-miR-770-3p	0.126464	0.159788	2.53689	0.0629859	0.949778	0.998831	Not_sig
rno-miR-770-5p	0.121848	0.238765	2.28663	0.104418	0.916838	0.998831	Not_sig
rno-miR-7a-1-3p	45.253	0.058753	0.169979	0.345649	0.729607	0.998831	Not_sig
rno-miR-7a-2-3p	0.713392	0.85078	0.993891	0.856009	0.391993	0.998831	Not_sig
rno-miR-7a-5p	28.7706	0.51067	0.315759	1.61728	0.105819	0.979274	Not_sig
rno-miR-7b	0.53369	1.86572	1.41086	1.3224	0.186035	0.998831	Not_sig
rno-miR-802-3p	0.41082	-1.67662	1.3899	-1.20629	0.227706	0.998831	Not_sig
rno-miR-802-5p	4.51978	-0.487556	0.594452	-0.820177	0.412115	0.998831	Not_sig
rno-miR-871-5p	0.134187	0.937953	2.51304	0.373234	0.708974	0.998831	Not_sig
rno-miR-872-3p	69.7891	0.0173864	0.171825	0.101187	0.919402	0.998831	Not_sig
rno-miR-872-5p	23.7463	-0.675266	0.264694	-2.55112	0.0107378	0.452046	Down_regulated
rno-miR-873-3p	0.0704892	0.366122	3.02007	0.12123	0.903509	0.998831	Not_sig
rno-miR-873-5p	0.108361	-0.0462251	2.67943	-0.0172518	0.986236	0.998831	Not_sig
rno-miR-874-3p	63.8829	-0.420884	0.341652	-1.23191	0.217982	0.998831	Not_sig
rno-miR-874-5p	0.698756	0.127099	1.08319	0.117338	0.906592	0.998831	Not_sig
rno-miR-875	0.378128	0.151607	1.20189	0.12614	0.899621	0.998831	Not_sig
rno-miR-877	2.01048	0.50819	0.583851	0.870411	0.384076	0.998831	Not_sig
rno-miR-878	0.247727	-0.0460712	3.02007	-0.015255	0.987829	0.998831	Not_sig
rno-miR-879-3p	0.199298	-0.024091	1.62126	-0.0148594	0.988144	0.998831	Not_sig
rno-miR-880-5p	0.0491595	0.366122	3.02007	0.12123	0.903509	0.998831	Not_sig
rno-miR-881-3p	1.13657	-1.11335	0.933267	-1.19296	0.232885	0.998831	Not_sig
rno-miR-883-3p	0.102986	0.188568	2.40183	0.0785103	0.937422	0.998831	Not_sig
rno-miR-883-5p	0.157981	0.647208	1.88477	0.343388	0.731306	0.998831	Not_sig
rno-miR-92a-1-5p	0.387399	0.648941	1.36811	0.474334	0.635262	0.998831	Not_sig
rno-miR-92a-3p	3173.6	0.182796	0.262164	0.697257	0.485642	0.998831	Not_sig
rno-miR-92b-3p	242.622	0.35882	0.276863	1.29602	0.194969	0.998831	Not_sig
rno-miR-92b-5p	4.88088	0.207968	0.504394	0.412313	0.68011	0.998831	Not_sig
rno-miR-93-3p	16.7534	-0.290217	0.313036	-0.927106	0.353872	0.998831	Not_sig
rno-miR-93-5p	159.747	0.310213	0.232893	1.332	0.18286	0.998831	Not_sig
rno-miR-935	0.285874	0.578625	1.40875	0.410736	0.681266	0.998831	Not_sig
rno-miR-96-3p	0.0193247	-0.109027	3.02038	-0.0360972	0.971205	0.998831	Not_sig
rno-miR-96-5p	5.98906	0.189607	0.510413	0.371477	0.710282	0.998831	Not_sig
rno-miR-98-3p	4.84882	0.304665	0.45723	0.666326	0.505202	0.998831	Not_sig
rno-miR-98-5p	19.1295	-0.875194	0.347184	-2.52084	0.0117077	0.452046	Down_regulated
rno-miR-99a-3p	3.43475	-0.497326	0.613932	-0.810067	0.417901	0.998831	Not_sig
rno-miR-99a-5p	852.709	0.276976	0.172435	1.60626	0.108216	0.979274	Not_sig
rno-miR-99b-3p	1.28971	0.477607	0.801538	0.595864	0.551266	0.998831	Not_sig
rno-miR-99b-5p	53.6522	-0.131793	0.18546	-0.710624	0.477317	0.998831	Not_sig
rno-miR-9a-3p	4.57898	-0.203265	0.462114	-0.439859	0.660039	0.998831	Not_sig
rno-miR-9a-5p	11.3794	0.129605	0.367059	0.353091	0.72402	0.998831	Not_sig
rno-miR-9b-3p	0.0526767	-0.315124	3.02038	-0.104333	0.916905	0.998831	Not_sig
rno-miR-9b-5p	0.677765	0.593321	1.09934	0.539706	0.5894	0.998831	Not_sig

## Sheet: plasma_tDR
Table S11: Differential analysis of small noncoding RNAs (sncRNAs) in plasma; related to Figures 5 and S8
id	baseMean	log2FoldChange	lfcSE	stat	pvalue	padj	change
rno-let-7g-3p	0.909887	-0.380813	1.01797	-0.374092	0.708336	0.998831	Not_sig
rno-let-7g-5p	890.484	-0.102776	0.330882	-0.310613	0.756095	0.998831	Not_sig
rno-let-7i-3p	2.07081	-0.305432	0.64041	-0.476931	0.633411	0.998831	Not_sig
rno-let-7i-5p	688.621	-0.319017	0.297428	-1.07258	0.283458	0.998831	Not_sig
rno-miR-1-3p	36.2623	-0.455632	0.696058	-0.654589	0.512733	0.998831	Not_sig
rno-miR-1-5p	1.52848	0.642667	0.905263	0.709922	0.477752	0.998831	Not_sig
rno-miR-100-3p	0.110604	0.189172	2.08334	0.0908024	0.92765	0.998831	Not_sig
rno-miR-100-5p	145.419	0.140747	0.183303	0.767837	0.442584	0.998831	Not_sig
rno-miR-101a-3p	85.9454	0.522661	0.260724	2.00465	0.0450001	0.781877	Up_regulated
rno-miR-101a-5p	6.40151	0.114876	0.329243	0.348909	0.727158	0.998831	Not_sig
rno-miR-101b-3p	105.291	-0.0774015	0.267511	-0.289339	0.772322	0.998831	Not_sig
rno-miR-101b-5p	0.0282435	-0.109027	3.02038	-0.0360972	0.971205	0.998831	Not_sig
rno-miR-103-1-5p	3.44993	-0.338034	0.467686	-0.722779	0.469816	0.998831	Not_sig
rno-miR-103-3p	281.475	0.136065	0.291125	0.467378	0.640229	0.998831	Not_sig
rno-miR-106b-3p	6.78221	0.0592396	0.323046	0.183378	0.854501	0.998831	Not_sig
rno-miR-106b-5p	271.824	0.37263	0.261492	1.42501	0.154153	0.998831	Not_sig
rno-miR-107-3p	57.0389	0.566159	0.299719	1.88897	0.058896	0.870908	Not_sig
rno-miR-107-5p	4.20824	0.299614	0.427646	0.700613	0.483544	0.998831	Not_sig
rno-miR-10a-3p	9.96911	0.0773025	0.341861	0.226123	0.821106	0.998831	Not_sig
rno-miR-10a-5p	1284.77	0.13101	0.223551	0.58604	0.557849	0.998831	Not_sig
rno-miR-10b-3p	6.12053	0.177892	0.419887	0.423666	0.67181	0.998831	Not_sig
rno-miR-10b-5p	3.81686	0.256922	0.44762	0.573973	0.565986	0.998831	Not_sig
rno-miR-1188-3p	0.276874	-0.688678	1.55769	-0.442115	0.658406	0.998831	Not_sig
rno-miR-1188-5p	2.92845	-1.11448	0.542116	-2.0558	0.039802	0.781877	Down_regulated
rno-miR-1193-3p	0.294577	0.599666	1.53227	0.391359	0.695532	0.998831	Not_sig
rno-miR-1199-3p	0.0281731	0.366122	3.02007	0.12123	0.903509	0.998831	Not_sig
rno-miR-1199-5p	0.0257528	-0.109027	3.02038	-0.0360972	0.971205	0.998831	Not_sig
rno-miR-122-3p	190.872	-1.87748	0.500734	-3.74945	0.00017722	0.098875	Down_regulated
rno-miR-122-5p	317.316	-0.637525	0.732388	-0.870474	0.384041	0.998831	Not_sig
rno-miR-1224	11.686	-0.124633	0.365986	-0.34054	0.73345	0.998831	Not_sig
rno-miR-122b	9.01584	-0.243353	0.860125	-0.282928	0.777232	0.998831	Not_sig
rno-miR-124-3p	0.907284	-0.035919	0.861248	-0.0417058	0.966733	0.998831	Not_sig
rno-miR-124-5p	0.126102	0.15979	2.53915	0.0629305	0.949822	0.998831	Not_sig
rno-miR-1247-3p	0.154812	0.729557	2.14016	0.34089	0.733186	0.998831	Not_sig
rno-miR-1247-5p	10.0966	-0.106596	0.429957	-0.247922	0.804194	0.998831	Not_sig
rno-miR-1249	406.982	0.0640548	0.302314	0.211882	0.832199	0.998831	Not_sig
rno-miR-125a-3p	4.32722	0.576266	0.422394	1.36429	0.172477	0.998831	Not_sig
rno-miR-125a-5p	6168.49	0.0724534	0.261108	0.277485	0.781408	0.998831	Not_sig
rno-miR-125b-1-3p	4.72906	-0.766847	0.3879	-1.97692	0.0480511	0.79698	Down_regulated
rno-miR-125b-2-3p	5.3514	0.320842	0.425459	0.754108	0.450785	0.998831	Not_sig
rno-miR-125b-5p	2018.07	-0.152578	0.273973	-0.556909	0.57759	0.998831	Not_sig
rno-miR-126a-3p	493.192	0.328891	0.35957	0.91468	0.36036	0.998831	Not_sig
rno-miR-126a-5p	547.957	0.447664	0.337471	1.32653	0.184666	0.998831	Not_sig
rno-miR-126b	0.343388	0.97093	1.35463	0.716751	0.473528	0.998831	Not_sig
rno-miR-127-3p	12.8349	-0.141344	0.36409	-0.388211	0.69786	0.998831	Not_sig
rno-miR-127-5p	0.937217	0.345458	0.789669	0.437472	0.661769	0.998831	Not_sig
rno-miR-128-1-5p	0.126976	-0.0462996	2.55162	-0.0181451	0.985523	0.998831	Not_sig
rno-miR-128-3p	405.054	-0.0507073	0.282107	-0.179745	0.857353	0.998831	Not_sig
rno-miR-129-1-3p	2.16629	-0.87925	0.727494	-1.2086	0.226816	0.998831	Not_sig
rno-miR-129-2-3p	7.42671	0.0603582	0.375701	0.160655	0.872365	0.998831	Not_sig
rno-miR-129-5p	1.52653	0.873577	0.876949	0.996155	0.319175	0.998831	Not_sig
rno-miR-1298	0.206991	1.35244	1.83329	0.737713	0.460689	0.998831	Not_sig
rno-miR-1306-3p	1.084	0.699954	0.808308	0.86595	0.386517	0.998831	Not_sig
rno-miR-1306-5p	142.969	-0.0308719	0.312678	-0.098734	0.921349	0.998831	Not_sig
rno-miR-130a-3p	195.872	0.574254	0.347808	1.65107	0.0987252	0.979274	Not_sig
rno-miR-130a-5p	5.43153	-0.219901	0.36447	-0.603343	0.546281	0.998831	Not_sig
rno-miR-130b-3p	37.5158	0.119002	0.292906	0.40628	0.684537	0.998831	Not_sig
rno-miR-130b-5p	18.6559	-0.31144	0.261227	-1.19222	0.233175	0.998831	Not_sig
rno-miR-132-3p	29.4597	-0.114104	0.348634	-0.327289	0.743449	0.998831	Not_sig
rno-miR-132-5p	0.15999	-0.492741	1.9044	-0.258738	0.795837	0.998831	Not_sig
rno-miR-133a-3p	1033.19	-0.704524	0.612437	-1.15036	0.249996	0.998831	Not_sig
rno-miR-133a-5p	1.89571	0.692418	0.824632	0.839669	0.401094	0.998831	Not_sig
rno-miR-133b-3p	209.113	-0.166855	0.660042	-0.252794	0.800428	0.998831	Not_sig
rno-miR-133b-5p	0.0257528	-0.109027	3.02038	-0.0360972	0.971205	0.998831	Not_sig
rno-miR-133c	431.745	-0.664422	0.610615	-1.08812	0.276543	0.998831	Not_sig
rno-miR-134-5p	1.44719	-1.32	0.856976	-1.5403	0.123487	0.998831	Not_sig
rno-miR-135a-3p	0.34464	0.219177	1.31182	0.167079	0.867308	0.998831	Not_sig
rno-miR-135a-5p	3.50683	0.396477	0.499708	0.793418	0.427534	0.998831	Not_sig
rno-miR-135b-3p	0.125381	0.44574	2.56035	0.174094	0.861792	0.998831	Not_sig
rno-miR-135b-5p	0.335246	0.756786	1.21741	0.621636	0.534181	0.998831	Not_sig
rno-miR-136-3p	7.4269	-0.224905	0.311905	-0.721069	0.470867	0.998831	Not_sig
rno-miR-136-5p	23.7188	-0.764323	0.319954	-2.38885	0.0169011	0.573665	Down_regulated
rno-miR-137-3p	0.485361	-0.351446	1.06144	-0.331102	0.740568	0.998831	Not_sig
rno-miR-137-5p	0.177066	-0.480742	1.67198	-0.287529	0.773708	0.998831	Not_sig
rno-miR-138-1-3p	0.98308	-0.0143796	0.78122	-0.0184066	0.985314	0.998831	Not_sig
rno-miR-138-2-3p	2.82386	0.26378	0.490094	0.538223	0.590423	0.998831	Not_sig
rno-miR-138-5p	41.5374	0.165555	0.32584	0.508087	0.611392	0.998831	Not_sig
rno-miR-139-3p	1.28328	-0.545332	0.720362	-0.757026	0.449035	0.998831	Not_sig
rno-miR-139-5p	121.608	0.417667	0.207886	2.00912	0.0445242	0.781877	Up_regulated
rno-miR-140-3p	1072.18	-0.0533425	0.22783	-0.234133	0.814882	0.998831	Not_sig
rno-miR-140-5p	190.312	0.174352	0.252082	0.691647	0.489159	0.998831	Not_sig
rno-miR-141-3p	23.4509	0.685233	0.279231	2.454	0.0141277	0.516775	Up_regulated
rno-miR-141-5p	0.815524	-0.744576	1.07246	-0.694271	0.487512	0.998831	Not_sig
rno-miR-142-3p	224.422	0.302798	0.327899	0.92345	0.355773	0.998831	Not_sig
rno-miR-142-5p	327.145	0.696626	0.316215	2.20301	0.0275939	0.721403	Up_regulated
rno-miR-143-3p	221.428	-0.0933064	0.358397	-0.260344	0.794598	0.998831	Not_sig
rno-miR-143-5p	0.978619	-0.127003	0.965242	-0.131577	0.895319	0.998831	Not_sig
rno-miR-144-3p	1272.56	0.938548	0.474991	1.97593	0.0481628	0.79698	Up_regulated
rno-miR-144-5p	7.91773	0.255516	0.393354	0.649583	0.515961	0.998831	Not_sig
rno-miR-145-3p	7.16755	-0.474018	0.383396	-1.23636	0.216323	0.998831	Not_sig
rno-miR-145-5p	2596.18	-0.56494	0.327177	-1.72671	0.0842196	0.959551	Not_sig
rno-miR-146a-3p	7.28203	0.289108	0.307863	0.939081	0.347689	0.998831	Not_sig
rno-miR-146a-5p	388.162	-0.0708288	0.190171	-0.372448	0.70956	0.998831	Not_sig
rno-miR-146b-3p	0.614937	0.611033	0.979602	0.623756	0.532788	0.998831	Not_sig
rno-miR-146b-5p	87.1169	0.00684409	0.192413	0.0355699	0.971625	0.998831	Not_sig
rno-miR-147	4.14401	0.48171	0.39806	1.21014	0.226223	0.998831	Not_sig
rno-miR-148a-3p	214.822	0.0371652	0.171044	0.217285	0.827986	0.998831	Not_sig
rno-miR-148a-5p	1.06555	-0.824438	0.814368	-1.01236	0.311364	0.998831	Not_sig
rno-miR-148b-3p	35.2102	0.217812	0.23185	0.939456	0.347497	0.998831	Not_sig
rno-miR-148b-5p	0.127527	-0.908224	2.28376	-0.397689	0.69086	0.998831	Not_sig
rno-miR-149-3p	0.546196	1.78889	1.22229	1.46356	0.143315	0.998831	Not_sig
rno-miR-149-5p	673.32	-0.406112	0.355728	-1.14164	0.253605	0.998831	Not_sig
rno-miR-150-3p	9.15963	-0.050764	0.497988	-0.101938	0.918806	0.998831	Not_sig
rno-miR-150-5p	19370.9	0.58955	0.184307	3.19873	0.00138034	0.17669	Up_regulated
rno-miR-151-3p	91.3788	-0.350452	0.313531	-1.11776	0.26367	0.998831	Not_sig
rno-miR-151-5p	36.6373	-0.313116	0.340906	-0.91848	0.358367	0.998831	Not_sig
rno-miR-152-3p	187.461	-0.404925	0.268287	-1.5093	0.131223	0.998831	Not_sig
rno-miR-152-5p	0.255128	0.608379	1.56699	0.388248	0.697832	0.998831	Not_sig
rno-miR-153-3p	1.32021	-0.208551	0.737595	-0.282744	0.777373	0.998831	Not_sig
rno-miR-153-5p	0.187029	-0.750831	2.0323	-0.36945	0.711793	0.998831	Not_sig
rno-miR-154-3p	0.0251936	-0.109027	3.02038	-0.0360972	0.971205	0.998831	Not_sig
rno-miR-154-5p	3.08931	-0.321567	0.587012	-0.547803	0.583827	0.998831	Not_sig
rno-miR-155-3p	0.214186	-0.701138	1.78304	-0.393226	0.694152	0.998831	Not_sig
rno-miR-155-5p	72.7733	0.650403	0.27333	2.37955	0.0173338	0.573665	Up_regulated
rno-miR-15b-3p	73.2791	0.15686	0.235465	0.66617	0.505302	0.998831	Not_sig
rno-miR-15b-5p	4317.04	0.214655	0.254242	0.844292	0.398506	0.998831	Not_sig
rno-miR-16-3p	1.91816	-0.414971	0.518083	-0.800974	0.423146	0.998831	Not_sig
rno-miR-16-5p	22819.2	0.247057	0.297039	0.831734	0.405559	0.998831	Not_sig
rno-miR-17-1-3p	10.8378	0.352202	0.357902	0.984072	0.32508	0.998831	Not_sig
rno-miR-17-2-3p	0.771981	0.315008	1.0986	0.286736	0.774314	0.998831	Not_sig
rno-miR-17-5p	242.893	0.380987	0.223153	1.7073	0.087767	0.979274	Not_sig
rno-miR-181a-1-3p	21.5682	-0.470797	0.366196	-1.28564	0.198568	0.998831	Not_sig
rno-miR-181a-2-3p	0.658728	-0.868051	0.911717	-0.952105	0.341044	0.998831	Not_sig
rno-miR-181a-5p	1985.85	-0.241975	0.242778	-0.996695	0.318912	0.998831	Not_sig
rno-miR-181b-1-3p	3.331	-0.613852	0.475517	-1.29091	0.196733	0.998831	Not_sig
rno-miR-181b-2-3p	0.752526	0.838971	0.904934	0.927107	0.353871	0.998831	Not_sig
rno-miR-181b-5p	236.564	-0.191596	0.233937	-0.819008	0.412782	0.998831	Not_sig
rno-miR-181c-3p	3.81121	-0.463801	0.403168	-1.15039	0.249983	0.998831	Not_sig
rno-miR-181c-5p	12.6038	-0.170291	0.305106	-0.558138	0.57675	0.998831	Not_sig
rno-miR-181d-3p	0.272853	0.0198133	1.66738	0.0118829	0.990519	0.998831	Not_sig
rno-miR-181d-5p	32.865	-0.0312069	0.259081	-0.120452	0.904125	0.998831	Not_sig
rno-miR-182	21.6783	0.313227	0.384046	0.815598	0.41473	0.998831	Not_sig
rno-miR-183-3p	0.787175	-0.11097	1.08672	-0.102115	0.918666	0.998831	Not_sig
rno-miR-183-5p	8.33617	1.14874	0.360487	3.18665	0.00143933	0.17669	Up_regulated
rno-miR-1839-3p	14.512	0.632538	0.327195	1.93321	0.0532099	0.828405	Not_sig
rno-miR-1839-5p	7.26786	-0.0122142	0.373611	-0.0326923	0.97392	0.998831	Not_sig
rno-miR-184	2.92729	0.0468999	0.779113	0.0601966	0.951999	0.998831	Not_sig
rno-miR-1843a-3p	1.06654	-1.19449	0.949478	-1.25805	0.208373	0.998831	Not_sig
rno-miR-1843a-5p	1.24305	-1.21186	0.744681	-1.62736	0.103662	0.979274	Not_sig
rno-miR-1843b-3p	0.0734396	0.851474	3.01849	0.282086	0.777877	0.998831	Not_sig
rno-miR-1843b-5p	3.58012	-0.110506	0.539252	-0.204924	0.837631	0.998831	Not_sig
rno-miR-185-3p	0.942923	-0.312081	0.840664	-0.371232	0.710465	0.998831	Not_sig
rno-miR-185-5p	458.971	-0.1035	0.209842	-0.493227	0.621852	0.998831	Not_sig
rno-miR-186-3p	0.318678	1.06926	1.39379	0.767156	0.442989	0.998831	Not_sig
rno-miR-186-5p	12.5946	-0.193769	0.319462	-0.606547	0.544152	0.998831	Not_sig
rno-miR-187-3p	2.22859	-0.968709	0.685243	-1.41367	0.157458	0.998831	Not_sig
rno-miR-187-5p	0.0667307	-0.109027	3.02038	-0.0360972	0.971205	0.998831	Not_sig
rno-miR-188-3p	0.171258	0.303223	1.70093	0.178269	0.858511	0.998831	Not_sig
rno-miR-188-5p	0.901327	-0.034045	0.797302	-0.0427003	0.96594	0.998831	Not_sig
rno-miR-1896	6.67618	0.0148826	0.421692	0.0352927	0.971846	0.998831	Not_sig
rno-miR-18a-3p	9.23948	0.412909	0.43503	0.949152	0.342544	0.998831	Not_sig
rno-miR-18a-5p	258.052	0.203566	0.248208	0.82014	0.412136	0.998831	Not_sig
rno-miR-190a-3p	0.583379	-0.927339	1.16339	-0.797102	0.425392	0.998831	Not_sig
rno-miR-190a-5p	0.366366	-0.445313	1.15666	-0.384999	0.700238	0.998831	Not_sig
rno-miR-190b-3p	0.0972524	-0.315123	2.75488	-0.114387	0.908931	0.998831	Not_sig
rno-miR-190b-5p	0.489704	-0.215426	1.09817	-0.196168	0.844478	0.998831	Not_sig
rno-miR-1912-3p	0.0305217	-0.109027	3.02038	-0.0360972	0.971205	0.998831	Not_sig
rno-miR-191a-3p	15.2225	-0.573866	0.34855	-1.64644	0.0996738	0.979274	Not_sig
rno-miR-191a-5p	3446.91	-0.514167	0.290406	-1.77051	0.0766423	0.947633	Not_sig
rno-miR-191b	3.6929	-0.717292	0.492398	-1.45673	0.14519	0.998831	Not_sig
rno-miR-192-3p	5.9828	0.725644	0.477815	1.51867	0.128845	0.998831	Not_sig
rno-miR-192-5p	1015.72	-0.589794	0.380645	-1.54946	0.121271	0.998831	Not_sig
rno-miR-193a-3p	13.917	0.729721	0.289029	2.52473	0.0115787	0.452046	Up_regulated
rno-miR-193a-5p	70.3934	-0.972385	0.308212	-3.15493	0.00160539	0.17669	Down_regulated
rno-miR-193b-3p	4.45288	0.271325	0.407202	0.666316	0.505209	0.998831	Not_sig
rno-miR-193b-5p	0.436872	-0.724907	1.18302	-0.612759	0.540036	0.998831	Not_sig
rno-miR-194-3p	0.111516	-0.8167	2.37378	-0.344051	0.730808	0.998831	Not_sig
rno-miR-194-5p	128.664	-0.549085	0.439838	-1.24838	0.211892	0.998831	Not_sig
rno-miR-1949	27.2287	-0.784831	0.53043	-1.47961	0.138976	0.998831	Not_sig
rno-miR-195-3p	14.1717	-0.642151	0.355754	-1.80504	0.0710686	0.947633	Not_sig
rno-miR-195-5p	914.366	-0.294536	0.401393	-0.733785	0.46308	0.998831	Not_sig
rno-miR-1956-3p	0.548436	-0.537575	1.33038	-0.404075	0.686157	0.998831	Not_sig
rno-miR-1956-5p	0.297911	-1.1531	1.38698	-0.831373	0.405763	0.998831	Not_sig
rno-miR-196a-3p	0.087789	-0.531839	2.50176	-0.212586	0.83165	0.998831	Not_sig
rno-miR-196a-5p	4.61311	-0.00421001	0.532381	-0.00790788	0.99369	0.999101	Not_sig
rno-miR-196b-3p	1.21142	-1.21765	0.857844	-1.41943	0.155774	0.998831	Not_sig
rno-miR-196b-5p	8.40233	-0.363743	0.33467	-1.08687	0.277094	0.998831	Not_sig
rno-miR-196c-3p	5.23977	0.00153779	0.362395	0.00424342	0.996614	0.999101	Not_sig
rno-miR-196c-5p	0.734043	-1.55248	0.974981	-1.59232	0.111313	0.979274	Not_sig
rno-miR-199a-3p	1277.74	-0.287328	0.290905	-0.987704	0.323297	0.998831	Not_sig
rno-miR-199a-5p	96.0251	-0.21586	0.306861	-0.703446	0.481778	0.998831	Not_sig
rno-miR-19a-3p	851.239	0.168303	0.172331	0.976628	0.328753	0.998831	Not_sig
rno-miR-19a-5p	12.5583	-0.179514	0.303774	-0.590947	0.554556	0.998831	Not_sig
rno-miR-19b-1-5p	2.03479	-0.292806	0.558907	-0.523891	0.600355	0.998831	Not_sig
rno-miR-19b-2-5p	0.0355054	0.366122	3.02007	0.12123	0.903509	0.998831	Not_sig
rno-miR-19b-3p	1864.68	0.12004	0.172506	0.695857	0.486519	0.998831	Not_sig
rno-miR-1b	168.247	-0.427203	0.704386	-0.60649	0.544189	0.998831	Not_sig
rno-miR-200a-3p	64.0357	0.438333	0.278841	1.57198	0.115954	0.998831	Not_sig
rno-miR-200a-5p	0.511214	1.14628	1.49376	0.767377	0.442858	0.998831	Not_sig
rno-miR-200b-3p	59.7258	0.236473	0.342611	0.69021	0.490062	0.998831	Not_sig
rno-miR-200b-5p	1.98262	1.05555	0.678557	1.55559	0.119806	0.998831	Not_sig
rno-miR-200c-3p	24.6652	0.560269	0.287086	1.95158	0.0509886	0.824119	Not_sig
rno-miR-201-3p	0.0268986	0.366122	3.02007	0.12123	0.903509	0.998831	Not_sig
rno-miR-202-5p	0.205365	0.728204	1.98807	0.366287	0.714151	0.998831	Not_sig
rno-miR-203a-3p	25.0859	0.216665	0.321856	0.673175	0.500836	0.998831	Not_sig
rno-miR-203a-5p	0.564974	-1.66433	1.03605	-1.60642	0.108182	0.979274	Not_sig
rno-miR-203b-3p	8.00746	-1.33929	0.439105	-3.05005	0.00228807	0.17669	Down_regulated
rno-miR-203b-5p	13.2128	0.166253	0.339949	0.489052	0.624805	0.998831	Not_sig
rno-miR-204-3p	2.87297	-0.269419	0.542271	-0.496835	0.619306	0.998831	Not_sig
rno-miR-204-5p	100.393	-0.536036	0.43993	-1.21846	0.22305	0.998831	Not_sig
rno-miR-205	1597.06	0.590222	0.32854	1.7965	0.072415	0.947633	Not_sig
rno-miR-206-3p	29.6021	-1.04654	0.992505	-1.05444	0.291682	0.998831	Not_sig
rno-miR-206-5p	0.0556563	0.160026	3.02007	0.0529874	0.957742	0.998831	Not_sig
rno-miR-207	37.3956	0.129798	0.410598	0.316118	0.751913	0.998831	Not_sig
rno-miR-208a-3p	0.0491595	0.366122	3.02007	0.12123	0.903509	0.998831	Not_sig
rno-miR-208a-5p	0.495993	-0.45331	1.02157	-0.44374	0.65723	0.998831	Not_sig
rno-miR-208b-5p	0.0637489	0.160026	3.02007	0.0529874	0.957742	0.998831	Not_sig
rno-miR-20a-3p	0.547381	0.728346	2.09814	0.347138	0.728488	0.998831	Not_sig
rno-miR-20a-5p	648.046	0.398701	0.226556	1.75984	0.0784354	0.947633	Not_sig
rno-miR-20b-3p	0.555878	-0.332952	1.21518	-0.273995	0.784089	0.998831	Not_sig
rno-miR-20b-5p	5.84547	0.584617	0.409895	1.42626	0.153793	0.998831	Not_sig
rno-miR-21-3p	0.062404	0.652798	3.01908	0.216224	0.828813	0.998831	Not_sig
rno-miR-21-5p	6409.59	-0.109497	0.199928	-0.547683	0.583909	0.998831	Not_sig
rno-miR-210-3p	97.6153	0.209068	0.272482	0.767272	0.44292	0.998831	Not_sig
rno-miR-210-5p	4.05867	0.0904814	0.395617	0.22871	0.819094	0.998831	Not_sig
rno-miR-211-3p	0.43424	-0.555185	1.12266	-0.494528	0.620934	0.998831	Not_sig
rno-miR-211-5p	2.49554	0.553201	0.527962	1.04781	0.294728	0.998831	Not_sig
rno-miR-212-3p	27.0966	-0.448583	0.34642	-1.29491	0.195351	0.998831	Not_sig
rno-miR-212-5p	0.151404	-0.481891	1.93132	-0.249514	0.802963	0.998831	Not_sig
rno-miR-214-3p	212.549	-0.609379	0.378072	-1.61181	0.107004	0.979274	Not_sig
rno-miR-214-5p	0.0282435	-0.109027	3.02038	-0.0360972	0.971205	0.998831	Not_sig
rno-miR-216a-3p	0.100722	0.782824	2.73655	0.286062	0.77483	0.998831	Not_sig
rno-miR-216a-5p	1.44217	0.196186	0.979769	0.200237	0.841295	0.998831	Not_sig
rno-miR-216b-5p	0.137291	-0.442096	1.98258	-0.22299	0.823543	0.998831	Not_sig
rno-miR-217-5p	0.551518	-0.275493	0.941562	-0.292592	0.769834	0.998831	Not_sig
rno-miR-218a-1-3p	0.0976688	-0.315123	2.75115	-0.114542	0.908808	0.998831	Not_sig
rno-miR-218a-2-3p	0.0795637	-0.315123	2.93797	-0.107259	0.914584	0.998831	Not_sig
rno-miR-218a-5p	264.744	-0.640212	0.314525	-2.03549	0.0418015	0.781877	Down_regulated
rno-miR-218b	34.602	-0.876267	0.326512	-2.68372	0.00728082	0.33805	Down_regulated
rno-miR-219a-1-3p	0.0257528	-0.109027	3.02038	-0.0360972	0.971205	0.998831	Not_sig
rno-miR-219a-2-3p	0.119009	0.444852	2.28381	0.194785	0.845561	0.998831	Not_sig
rno-miR-219a-5p	1.74432	0.378563	0.702486	0.538891	0.589962	0.998831	Not_sig
rno-miR-219b	0.659376	1.88197	1.06732	1.76326	0.0778567	0.947633	Not_sig
rno-miR-22-3p	2281.05	-0.254585	0.182327	-1.39631	0.162621	0.998831	Not_sig
rno-miR-22-5p	535.779	-0.454109	0.125134	-3.62899	0.000284532	0.098875	Down_regulated
rno-miR-221-3p	217.907	0.218375	0.167071	1.30708	0.191186	0.998831	Not_sig
rno-miR-221-5p	2.67336	0.00772785	0.552082	0.0139976	0.988832	0.998831	Not_sig
rno-miR-222-3p	42.4438	0.471281	0.2878	1.63753	0.10152	0.979274	Not_sig
rno-miR-222-5p	0.271612	-0.373751	1.54275	-0.242263	0.808576	0.998831	Not_sig
rno-miR-223-3p	8709.43	-0.132709	0.232318	-0.57124	0.567837	0.998831	Not_sig
rno-miR-223-5p	2.41742	-0.732622	0.59416	-1.23304	0.217562	0.998831	Not_sig
rno-miR-224-3p	0.126464	0.159788	2.53689	0.0629859	0.949778	0.998831	Not_sig
rno-miR-224-5p	0.935056	0.435169	0.847073	0.513732	0.607439	0.998831	Not_sig
rno-miR-23a-3p	14889.2	-0.187654	0.231234	-0.811534	0.417059	0.998831	Not_sig
rno-miR-23a-5p	9.43282	-0.0599374	0.346967	-0.172747	0.86285	0.998831	Not_sig
rno-miR-23b-3p	1445.25	-0.090095	0.241248	-0.373454	0.70881	0.998831	Not_sig
rno-miR-23b-5p	2.66187	0.542041	0.503081	1.07744	0.281282	0.998831	Not_sig
rno-miR-24-1-5p	3.75112	0.184046	0.430098	0.427916	0.668712	0.998831	Not_sig
rno-miR-24-2-5p	145.349	0.279269	0.19771	1.41252	0.157797	0.998831	Not_sig
rno-miR-24-3p	4175.18	-0.568875	0.270477	-2.10323	0.0354458	0.769837	Down_regulated
rno-miR-25-3p	5126.8	-0.266783	0.221748	-1.20309	0.228941	0.998831	Not_sig
rno-miR-25-5p	10.9894	-0.381516	0.439712	-0.867651	0.385585	0.998831	Not_sig
rno-miR-26a-3p	0.863458	0.77559	0.910187	0.852121	0.394147	0.998831	Not_sig
rno-miR-26a-5p	8303.99	-0.198552	0.324798	-0.611309	0.540995	0.998831	Not_sig
rno-miR-26b-3p	15.8404	-0.283642	0.293187	-0.967443	0.333322	0.998831	Not_sig
rno-miR-26b-5p	1035.1	0.378054	0.337351	1.12065	0.262435	0.998831	Not_sig
rno-miR-27a-3p	14263.7	0.0778703	0.182034	0.42778	0.668811	0.998831	Not_sig
rno-miR-27a-5p	6.57193	-0.270831	0.393884	-0.687591	0.49171	0.998831	Not_sig
rno-miR-27b-3p	3633.48	-0.0639714	0.157464	-0.40626	0.684551	0.998831	Not_sig
rno-miR-27b-5p	1.2044	-0.579186	0.809614	-0.715386	0.474371	0.998831	Not_sig
rno-miR-28-3p	8.67873	0.289674	0.321989	0.899641	0.368311	0.998831	Not_sig
rno-miR-28-5p	34.16	-0.852251	0.361846	-2.35528	0.0185086	0.584702	Down_regulated
rno-miR-291a-3p	0.418702	-0.821419	1.33587	-0.614893	0.538625	0.998831	Not_sig
rno-miR-291a-5p	0.538319	0.342975	0.979771	0.350056	0.726296	0.998831	Not_sig
rno-miR-291b	0.216205	0.816149	1.79214	0.455405	0.648818	0.998831	Not_sig
rno-miR-292-3p	1.99927	1.47813	0.8391	1.76157	0.0781419	0.947633	Not_sig
rno-miR-292-5p	0.22426	-0.818263	1.61207	-0.507586	0.611743	0.998831	Not_sig
rno-miR-293-5p	0.0364279	-0.109027	3.02038	-0.0360972	0.971205	0.998831	Not_sig
rno-miR-294	0.133461	-0.315123	2.8654	-0.109975	0.912429	0.998831	Not_sig
rno-miR-295-3p	0.0355054	0.366122	3.02007	0.12123	0.903509	0.998831	Not_sig
rno-miR-295-5p	0.0355054	0.366122	3.02007	0.12123	0.903509	0.998831	Not_sig
rno-miR-296-3p	8.48331	0.303539	0.359427	0.844509	0.398385	0.998831	Not_sig
rno-miR-296-5p	12.1497	1.13663	0.423639	2.68302	0.00729605	0.33805	Up_regulated
rno-miR-297	0.490776	0.22655	1.49567	0.15147	0.879605	0.998831	Not_sig
rno-miR-298-3p	0.703731	1.31121	0.90962	1.44149	0.149446	0.998831	Not_sig
rno-miR-298-5p	6.0553	0.0073126	0.429799	0.017014	0.986425	0.998831	Not_sig
rno-miR-2985	0.238975	-0.133586	1.79343	-0.0744867	0.940623	0.998831	Not_sig
rno-miR-299a-3p	0.91469	-1.40119	0.848824	-1.65075	0.0987901	0.979274	Not_sig
rno-miR-299a-5p	1.65859	-1.24397	0.647824	-1.92022	0.0548297	0.828405	Not_sig
rno-miR-299b-5p	0.281233	-0.9905	1.53617	-0.644785	0.519066	0.998831	Not_sig
rno-miR-29a-3p	3518.06	-0.0656785	0.152015	-0.432052	0.665703	0.998831	Not_sig
rno-miR-29a-5p	13.3252	0.173984	0.304842	0.570735	0.568179	0.998831	Not_sig
rno-miR-29b-3p	664.311	0.20175	0.23852	0.845843	0.39764	0.998831	Not_sig
rno-miR-29b-5p	1.52303	-0.56615	0.700947	-0.807692	0.419268	0.998831	Not_sig
rno-miR-29c-3p	721.983	-0.0336538	0.160828	-0.209253	0.834251	0.998831	Not_sig
rno-miR-29c-5p	3.40157	-0.303486	0.507094	-0.59848	0.54952	0.998831	Not_sig
rno-miR-300-3p	2.05387	0.143621	0.565489	0.253977	0.799513	0.998831	Not_sig
rno-miR-301a-3p	74.0721	0.716897	0.229414	3.12491	0.00177859	0.17669	Up_regulated
rno-miR-301a-5p	0.566926	0.569272	1.02195	0.557046	0.577496	0.998831	Not_sig
rno-miR-301b-3p	1.89293	0.500418	0.593217	0.843567	0.398911	0.998831	Not_sig
rno-miR-3064-3p	1.47354	-0.251681	0.70032	-0.35938	0.719311	0.998831	Not_sig
rno-miR-3064-5p	2.1279	0.375711	0.721516	0.520724	0.602559	0.998831	Not_sig
rno-miR-3065-3p	0.843465	0.560119	0.942907	0.594034	0.552489	0.998831	Not_sig
rno-miR-3065-5p	0.0722954	0.160026	3.02007	0.0529874	0.957742	0.998831	Not_sig
rno-miR-3068-3p	0.992786	0.369923	0.748416	0.494274	0.621113	0.998831	Not_sig
rno-miR-3068-5p	9.45251	-0.0847496	0.432533	-0.195938	0.844659	0.998831	Not_sig
rno-miR-3072	6.82322	-0.534894	0.41476	-1.28965	0.197173	0.998831	Not_sig
rno-miR-3074	11.531	0.421918	0.285347	1.47861	0.139243	0.998831	Not_sig
rno-miR-3075	1.2452	-0.0809151	0.702292	-0.115216	0.908274	0.998831	Not_sig
rno-miR-3084a-1-5p	0.374672	-0.54321	1.29342	-0.419981	0.6745	0.998831	Not_sig
rno-miR-3084a-3p	2.57889	-0.528511	0.647931	-0.81569	0.414677	0.998831	Not_sig
rno-miR-3084a-5p	0.202319	0.683122	1.484	0.460324	0.645284	0.998831	Not_sig
rno-miR-3084b-3p	0.210492	-0.481366	1.77928	-0.270539	0.786746	0.998831	Not_sig
rno-miR-3084b-5p	0.0355054	0.366122	3.02007	0.12123	0.903509	0.998831	Not_sig
rno-miR-3085	0.243567	0.229519	1.42759	0.160774	0.872272	0.998831	Not_sig
rno-miR-3099	0.617556	-0.74292	1.08584	-0.684187	0.493857	0.998831	Not_sig
rno-miR-30a-3p	150.225	-0.0120901	0.18429	-0.0656036	0.947693	0.998831	Not_sig
rno-miR-30a-5p	168.643	0.403079	0.241679	1.66783	0.09535	0.979274	Not_sig
rno-miR-30c-1-3p	1.30654	0.576564	0.696273	0.828072	0.40763	0.998831	Not_sig
rno-miR-30c-2-3p	1.80325	-0.110001	0.802597	-0.137056	0.890986	0.998831	Not_sig
rno-miR-30c-5p	414.28	0.050876	0.208891	0.243553	0.807577	0.998831	Not_sig
rno-miR-30d-3p	3.41045	0.497663	0.471019	1.05657	0.29071	0.998831	Not_sig
rno-miR-30d-5p	407.14	0.00950189	0.193859	0.0490144	0.960908	0.998831	Not_sig
rno-miR-30e-3p	93.4871	0.000153119	0.177517	0.000862562	0.999312	0.999312	Not_sig
rno-miR-30e-5p	133.391	0.335095	0.223611	1.49856	0.133987	0.998831	Not_sig
rno-miR-3102	18.516	-0.0554026	0.306566	-0.18072	0.856588	0.998831	Not_sig
rno-miR-3120	19.511	-0.638735	0.346154	-1.84523	0.0650035	0.903549	Not_sig
rno-miR-31a-3p	2.68506	-0.287809	0.549421	-0.52384	0.60039	0.998831	Not_sig
rno-miR-31a-5p	15.9667	-0.722907	0.444368	-1.62682	0.103776	0.979274	Not_sig
rno-miR-31b	0.302688	0.659503	1.31671	0.500872	0.616461	0.998831	Not_sig
rno-miR-32-3p	1.16521	-0.168034	0.843259	-0.199267	0.842054	0.998831	Not_sig
rno-miR-32-5p	49.9688	0.375397	0.345133	1.08769	0.276733	0.998831	Not_sig
rno-miR-320-3p	752.676	-0.656692	0.320128	-2.05134	0.0402337	0.781877	Down_regulated
rno-miR-320-5p	5.02829	0.181089	0.389441	0.464998	0.641933	0.998831	Not_sig
rno-miR-322-3p	26.6983	-0.380749	0.349945	-1.08802	0.276584	0.998831	Not_sig
rno-miR-322-5p	304.213	0.110819	0.137704	0.80476	0.420958	0.998831	Not_sig
rno-miR-323-3p	1.21602	-0.673411	0.778364	-0.865161	0.38695	0.998831	Not_sig
rno-miR-323-5p	0.420187	0.122257	1.18987	0.102748	0.918163	0.998831	Not_sig
rno-miR-324-3p	21.6973	-0.223691	0.275851	-0.810912	0.417416	0.998831	Not_sig
rno-miR-324-5p	45.1761	0.0185968	0.218063	0.0852818	0.932037	0.998831	Not_sig
rno-miR-325-3p	1.76042	0.269837	0.653945	0.412629	0.679878	0.998831	Not_sig
rno-miR-326-3p	109.794	-0.0324779	0.345527	-0.0939953	0.925113	0.998831	Not_sig
rno-miR-327	0.907923	0.556117	0.797712	0.69714	0.485715	0.998831	Not_sig
rno-miR-328a-3p	974.186	-0.103409	0.374438	-0.276172	0.782416	0.998831	Not_sig
rno-miR-328a-5p	21.5019	-0.240579	0.297391	-0.808966	0.418535	0.998831	Not_sig
rno-miR-328b-3p	3.20285	-0.0312436	0.529868	-0.0589648	0.95298	0.998831	Not_sig
rno-miR-329-3p	10.0473	-0.225513	0.363259	-0.620805	0.534728	0.998831	Not_sig
rno-miR-329-5p	0.935398	0.387276	0.889512	0.43538	0.663287	0.998831	Not_sig
rno-miR-33-3p	5.01405	-0.837932	0.448017	-1.87031	0.0614401	0.871447	Not_sig
rno-miR-33-5p	4.65403	0.271391	0.658536	0.412112	0.680257	0.998831	Not_sig
rno-miR-330-3p	1.12648	-0.597376	0.689646	-0.866208	0.386376	0.998831	Not_sig
rno-miR-330-5p	2.67161	0.15482	0.493636	0.313633	0.7538	0.998831	Not_sig
rno-miR-331-3p	8.26957	0.147714	0.347038	0.425643	0.670368	0.998831	Not_sig
rno-miR-331-5p	0.232263	0.303944	1.75883	0.17281	0.8628	0.998831	Not_sig
rno-miR-336-5p	0.305827	-0.319464	1.46733	-0.217717	0.827649	0.998831	Not_sig
rno-miR-337-3p	5.79712	-0.487099	0.381887	-1.27551	0.20213	0.998831	Not_sig
rno-miR-337-5p	0.127024	-0.315122	2.53379	-0.124368	0.901024	0.998831	Not_sig
rno-miR-338-3p	10.3636	-0.253108	0.326105	-0.776155	0.437658	0.998831	Not_sig
rno-miR-338-5p	1.88329	-0.37584	0.572043	-0.657014	0.511172	0.998831	Not_sig
rno-miR-339-3p	48.3527	-0.314226	0.317701	-0.989062	0.322633	0.998831	Not_sig
rno-miR-339-5p	484.644	-0.161759	0.229225	-0.705676	0.480389	0.998831	Not_sig
rno-miR-340-3p	7.59521	-0.630399	0.336521	-1.87328	0.0610294	0.871447	Not_sig
rno-miR-340-5p	39.8179	-0.0883019	0.280352	-0.314968	0.752786	0.998831	Not_sig
rno-miR-341	0.466319	0.399712	1.21092	0.330089	0.741333	0.998831	Not_sig
rno-miR-342-3p	1200.21	0.0674242	0.317897	0.212095	0.832033	0.998831	Not_sig
rno-miR-342-5p	4.42053	-0.0649784	0.504769	-0.128729	0.897572	0.998831	Not_sig
rno-miR-343	0.345698	0.62738	1.2648	0.496033	0.619871	0.998831	Not_sig
rno-miR-344a-3p	0.383125	-0.758638	1.23136	-0.616096	0.537831	0.998831	Not_sig
rno-miR-344b-3p	0.0355054	0.366122	3.02007	0.12123	0.903509	0.998831	Not_sig
rno-miR-344b-5p	0.1741	-0.0467424	2.04732	-0.022831	0.981785	0.998831	Not_sig
rno-miR-344g	0.609244	-0.40865	1.17652	-0.347337	0.728338	0.998831	Not_sig
rno-miR-344i	0.0728559	-0.315124	3.02038	-0.104333	0.916905	0.998831	Not_sig
rno-miR-345-3p	4.58595	-0.225719	0.466322	-0.48404	0.628357	0.998831	Not_sig
rno-miR-345-5p	8.06492	0.412178	0.4274	0.964384	0.334854	0.998831	Not_sig
rno-miR-346	1.74096	-0.882382	0.710377	-1.24213	0.214188	0.998831	Not_sig
rno-miR-3473	80422.3	-0.0316379	0.37641	-0.0840517	0.933015	0.998831	Not_sig
rno-miR-349	0.193746	-0.0709407	1.55335	-0.0456696	0.963574	0.998831	Not_sig
rno-miR-34a-3p	0.11035	0.852251	2.3323	0.365412	0.714804	0.998831	Not_sig
rno-miR-34a-5p	41.198	0.489214	0.3413	1.43339	0.151747	0.998831	Not_sig
rno-miR-34b-3p	19.8653	0.12979	0.294646	0.440495	0.659578	0.998831	Not_sig
rno-miR-34b-5p	0.636502	-1.1287	0.991155	-1.13877	0.254797	0.998831	Not_sig
rno-miR-34c-3p	7.28382	0.195906	0.325923	0.60108	0.547787	0.998831	Not_sig
rno-miR-34c-5p	1.66628	1.01861	0.638562	1.59517	0.110675	0.979274	Not_sig
rno-miR-350	352.751	0.179383	0.188877	0.949738	0.342245	0.998831	Not_sig
rno-miR-351-3p	6.28922	-0.588023	0.516421	-1.13865	0.254849	0.998831	Not_sig
rno-miR-351-5p	41.9057	-0.0756358	0.232793	-0.324906	0.745252	0.998831	Not_sig
rno-miR-3541	1.20967	-0.0571039	0.757923	-0.0753426	0.939942	0.998831	Not_sig
rno-miR-3542	1.35405	-0.149492	0.681689	-0.219297	0.826419	0.998831	Not_sig
rno-miR-3543	38.9375	-0.16359	0.293428	-0.557513	0.577177	0.998831	Not_sig
rno-miR-3544	0.0795753	-0.0462839	2.57743	-0.0179574	0.985673	0.998831	Not_sig
rno-miR-3546	0.420059	0.359809	1.12758	0.319098	0.749652	0.998831	Not_sig
rno-miR-3547	3.00429	-0.250981	0.498508	-0.503465	0.614637	0.998831	Not_sig
rno-miR-3548	0.0503872	-0.315124	3.02038	-0.104333	0.916905	0.998831	Not_sig
rno-miR-3549	1.71222	-0.665228	0.731213	-0.90976	0.362949	0.998831	Not_sig
rno-miR-3550	5.03998	-0.10702	0.403274	-0.265377	0.790719	0.998831	Not_sig
rno-miR-3551-3p	0.288418	-1.18598	1.68635	-0.703283	0.48188	0.998831	Not_sig
rno-miR-3551-5p	0.22076	-0.481215	1.75176	-0.274704	0.783544	0.998831	Not_sig
rno-miR-3552	1.09356	1.74952	0.825755	2.1187	0.034116	0.764859	Up_regulated
rno-miR-3553	11.9435	0.530899	0.354841	1.49616	0.134612	0.998831	Not_sig
rno-miR-3556a	14.2678	0.341513	0.245494	1.39112	0.164188	0.998831	Not_sig
rno-miR-3556b	74.5121	0.445047	0.220462	2.0187	0.0435189	0.781877	Up_regulated
rno-miR-3557-3p	8.64105	-0.385336	0.373215	-1.03248	0.301848	0.998831	Not_sig
rno-miR-3557-5p	49.3306	-0.972265	0.420411	-2.31265	0.0207417	0.626761	Down_regulated
rno-miR-3558-5p	1.74014	-0.0758124	0.678374	-0.111756	0.911017	0.998831	Not_sig
rno-miR-3559-3p	1.89132	0.957105	0.747889	1.27974	0.200636	0.998831	Not_sig
rno-miR-3559-5p	18.6028	-0.553427	0.391618	-1.41318	0.157603	0.998831	Not_sig
rno-miR-3560	3.32185	0.0710669	0.564369	0.125923	0.899793	0.998831	Not_sig
rno-miR-3561-3p	0.0671471	-0.109027	3.02038	-0.0360972	0.971205	0.998831	Not_sig
rno-miR-3561-5p	0.106501	0.15987	2.67662	0.0597284	0.952372	0.998831	Not_sig
rno-miR-3562	3.24735	-0.335057	0.48613	-0.689233	0.490677	0.998831	Not_sig
rno-miR-3564	0.272408	0.61638	1.56243	0.3945	0.693212	0.998831	Not_sig
rno-miR-3566	0.0251936	-0.109027	3.02038	-0.0360972	0.971205	0.998831	Not_sig
rno-miR-3568	0.0268986	0.366122	3.02007	0.12123	0.903509	0.998831	Not_sig
rno-miR-3569	0.412512	0.880813	1.27832	0.689041	0.490797	0.998831	Not_sig
rno-miR-3570	21.572	-0.423854	0.347023	-1.2214	0.221934	0.998831	Not_sig
rno-miR-3571	11.9081	-0.374623	0.766461	-0.488769	0.625005	0.998831	Not_sig
rno-miR-3572	4.54814	-0.469705	0.419922	-1.11855	0.263331	0.998831	Not_sig
rno-miR-3573-3p	4.54666	0.172192	0.498805	0.345209	0.729938	0.998831	Not_sig
rno-miR-3573-5p	1.29872	0.457395	0.770817	0.59339	0.55292	0.998831	Not_sig
rno-miR-3574	103.474	0.209855	0.27146	0.77306	0.439487	0.998831	Not_sig
rno-miR-3576	0.0170934	0.353904	3.02012	0.117182	0.906716	0.998831	Not_sig
rno-miR-3577	1.51891	0.0637573	0.632817	0.100752	0.919748	0.998831	Not_sig
rno-miR-3578	0.18809	-0.0242974	1.64443	-0.0147756	0.988211	0.998831	Not_sig
rno-miR-3580-5p	0.124482	0.159796	2.54934	0.0626814	0.95002	0.998831	Not_sig
rno-miR-3583-3p	0.463191	-0.906565	1.11702	-0.811595	0.417024	0.998831	Not_sig
rno-miR-3583-5p	0.0491595	0.366122	3.02007	0.12123	0.903509	0.998831	Not_sig
rno-miR-3584-3p	0.0315415	0.366122	3.02007	0.12123	0.903509	0.998831	Not_sig
rno-miR-3584-5p	1.29085	-0.402995	0.685352	-0.588011	0.556525	0.998831	Not_sig
rno-miR-3585-5p	0.91466	0.251853	1.0183	0.247328	0.804655	0.998831	Not_sig
rno-miR-3586-3p	54.9885	-0.3714	0.342245	-1.08519	0.277837	0.998831	Not_sig
rno-miR-3586-5p	0.367082	0.00574271	1.3901	0.00413114	0.996704	0.999101	Not_sig
rno-miR-3587	6.22484	-0.0459414	0.399662	-0.114951	0.908484	0.998831	Not_sig
rno-miR-3588	2077.26	-0.170823	0.27859	-0.61317	0.539764	0.998831	Not_sig
rno-miR-3589	14.5366	-0.554868	0.27348	-2.02892	0.0424669	0.781877	Down_regulated
rno-miR-3590-3p	2.22458	0.410083	0.537191	0.763384	0.445235	0.998831	Not_sig
rno-miR-3590-5p	111.4	0.530131	0.369426	1.43501	0.151283	0.998831	Not_sig
rno-miR-3592	0.616648	0.0177999	1.04388	0.0170518	0.986395	0.998831	Not_sig
rno-miR-3593-3p	3.05726	0.58813	0.660446	0.890505	0.373195	0.998831	Not_sig
rno-miR-3593-5p	1.234	1.05528	0.660268	1.59826	0.109985	0.979274	Not_sig
rno-miR-3594-3p	1.02224	-0.384459	0.743147	-0.517338	0.60492	0.998831	Not_sig
rno-miR-3594-5p	0.908931	-0.686224	1.02917	-0.666775	0.504916	0.998831	Not_sig
rno-miR-3596a	125.309	-1.07011	0.344277	-3.10829	0.00188176	0.17669	Down_regulated
rno-miR-3596b	2.38574	-0.637412	0.72221	-0.882585	0.377461	0.998831	Not_sig
rno-miR-3596c	3.53595	-0.467699	0.485047	-0.964236	0.334928	0.998831	Not_sig
rno-miR-3596d	5.67203	-0.85675	0.51805	-1.6538	0.0981684	0.979274	Not_sig
rno-miR-361-3p	2.04533	-0.206793	0.565423	-0.365731	0.714566	0.998831	Not_sig
rno-miR-361-5p	376.412	0.339743	0.159958	2.12395	0.0336739	0.764859	Up_regulated
rno-miR-362-3p	119.979	0.180036	0.156773	1.14839	0.250808	0.998831	Not_sig
rno-miR-362-5p	27.309	0.436011	0.290909	1.49879	0.133929	0.998831	Not_sig
rno-miR-363-3p	37.7617	0.185748	0.207618	0.894662	0.370968	0.998831	Not_sig
rno-miR-363-5p	0.0879863	-0.0461362	2.86045	-0.016129	0.987131	0.998831	Not_sig
rno-miR-365-3p	894.146	0.119543	0.198369	0.602628	0.546756	0.998831	Not_sig
rno-miR-365-5p	0.138263	0.441507	1.77516	0.248714	0.803582	0.998831	Not_sig
rno-miR-369-3p	0.85326	-0.0418148	0.901716	-0.0463724	0.963013	0.998831	Not_sig
rno-miR-369-5p	0.340752	-1.16542	1.20935	-0.963676	0.335209	0.998831	Not_sig
rno-miR-370-3p	0.496687	0.795978	1.08912	0.730845	0.464874	0.998831	Not_sig
rno-miR-370-5p	0.107682	-0.262994	2.37118	-0.110913	0.911686	0.998831	Not_sig
rno-miR-374-3p	0.276116	0.0230093	1.5731	0.0146267	0.98833	0.998831	Not_sig
rno-miR-374-5p	47.3608	-0.25283	0.373116	-0.677617	0.498015	0.998831	Not_sig
rno-miR-375-3p	258.557	0.518279	0.318712	1.62617	0.103915	0.979274	Not_sig
rno-miR-375-5p	0.2718	-0.38627	1.31197	-0.294421	0.768436	0.998831	Not_sig
rno-miR-376a-3p	0.0251936	-0.109027	3.02038	-0.0360972	0.971205	0.998831	Not_sig
rno-miR-376b-3p	2.68324	-0.0520981	0.555167	-0.0938421	0.925235	0.998831	Not_sig
rno-miR-376b-5p	2.02105	-0.898131	0.618708	-1.45162	0.146606	0.998831	Not_sig
rno-miR-376c-3p	5.37522	0.158322	0.430583	0.367692	0.713103	0.998831	Not_sig
rno-miR-376c-5p	0.0744277	0.366122	3.02007	0.12123	0.903509	0.998831	Not_sig
rno-miR-377-3p	2.01952	0.139983	0.642748	0.217788	0.827594	0.998831	Not_sig
rno-miR-377-5p	0.0281731	0.366122	3.02007	0.12123	0.903509	0.998831	Not_sig
rno-miR-378a-3p	13.787	-0.0665398	0.370381	-0.179652	0.857426	0.998831	Not_sig
rno-miR-378a-5p	7.02723	-0.377496	0.381641	-0.989139	0.322595	0.998831	Not_sig
rno-miR-378b	0.49212	0.988614	1.16503	0.848573	0.396119	0.998831	Not_sig
rno-miR-379-3p	0.975032	0.18328	0.811714	0.225794	0.821362	0.998831	Not_sig
rno-miR-379-5p	1.76138	-0.713099	0.622406	-1.14571	0.251914	0.998831	Not_sig
rno-miR-380-3p	0.0563463	0.652798	3.01908	0.216224	0.828813	0.998831	Not_sig
rno-miR-380-5p	0.0274831	-0.109027	3.02038	-0.0360972	0.971205	0.998831	Not_sig
rno-miR-381-3p	0.0803357	-0.0462885	2.56998	-0.0180112	0.98563	0.998831	Not_sig
rno-miR-381-5p	0.193097	0.238722	2.27531	0.104919	0.91644	0.998831	Not_sig
rno-miR-382-3p	0.659496	-0.681913	0.978297	-0.697041	0.485777	0.998831	Not_sig
rno-miR-382-5p	1.47517	-1.64638	0.761871	-2.16097	0.0306977	0.735687	Down_regulated
rno-miR-383-3p	0.22438	1.00857	1.58285	0.637187	0.524003	0.998831	Not_sig
rno-miR-383-5p	0.285925	1.33245	1.67154	0.797139	0.42537	0.998831	Not_sig
rno-miR-384-3p	0.928197	-0.44275	0.840228	-0.52694	0.598235	0.998831	Not_sig
rno-miR-384-5p	0.345135	0.788177	1.29207	0.610013	0.541853	0.998831	Not_sig
rno-miR-409a-3p	0.0315415	0.366122	3.02007	0.12123	0.903509	0.998831	Not_sig
rno-miR-409a-5p	0.060699	0.160026	3.02007	0.0529874	0.957742	0.998831	Not_sig
rno-miR-409b	0.713432	-0.295882	0.928861	-0.318543	0.750073	0.998831	Not_sig
rno-miR-410-3p	0.775608	-0.216835	0.917282	-0.236389	0.813131	0.998831	Not_sig
rno-miR-410-5p	0.164829	-0.0627559	1.88797	-0.0332398	0.973483	0.998831	Not_sig
rno-miR-411-3p	0.30842	-0.0740026	1.41979	-0.0521221	0.958431	0.998831	Not_sig
rno-miR-411-5p	0.673338	-0.464819	1.1059	-0.420307	0.674261	0.998831	Not_sig
rno-miR-412-3p	0.113343	-0.046469	2.31816	-0.0200457	0.984007	0.998831	Not_sig
rno-miR-412-5p	0.114481	0.852295	2.30667	0.369491	0.711761	0.998831	Not_sig
rno-miR-421-3p	0.272477	-0.900237	1.47265	-0.611304	0.540998	0.998831	Not_sig
rno-miR-421-5p	1.48052	-1.09714	0.782921	-1.40135	0.161111	0.998831	Not_sig
rno-miR-423-3p	348.52	0.0898247	0.331019	0.271358	0.786116	0.998831	Not_sig
rno-miR-423-5p	416.894	-0.482725	0.25089	-1.92405	0.0543478	0.828405	Not_sig
rno-miR-425-3p	0.864665	0.102737	0.826655	0.124281	0.901093	0.998831	Not_sig
rno-miR-425-5p	287.209	0.0799779	0.213025	0.375439	0.707334	0.998831	Not_sig
rno-miR-429	45.11	0.397554	0.315341	1.26071	0.207413	0.998831	Not_sig
rno-miR-431	1.87312	0.274079	0.661029	0.414626	0.678416	0.998831	Not_sig
rno-miR-433-3p	4.81491	0.366654	0.435486	0.841941	0.399821	0.998831	Not_sig
rno-miR-434-3p	27.2708	-0.17165	0.302565	-0.567314	0.570501	0.998831	Not_sig
rno-miR-434-5p	4.17	-0.979871	0.488469	-2.006	0.0448559	0.781877	Down_regulated
rno-miR-448-3p	0.156872	0.727231	1.89778	0.383201	0.701571	0.998831	Not_sig
rno-miR-449a-5p	6.89839	0.461656	0.396097	1.16551	0.243812	0.998831	Not_sig
rno-miR-450a-3p	1.72504	0.00775774	0.703288	0.0110307	0.991199	0.998831	Not_sig
rno-miR-450a-5p	530.629	0.0895603	0.291901	0.306817	0.758982	0.998831	Not_sig
rno-miR-450b-3p	43.6099	-0.111179	0.257104	-0.432428	0.66543	0.998831	Not_sig
rno-miR-450b-5p	50.369	-0.000810643	0.276778	-0.00292885	0.997663	0.999101	Not_sig
rno-miR-451-3p	1.46004	0.219262	0.637016	0.344202	0.730695	0.998831	Not_sig
rno-miR-451-5p	9643.64	0.445421	0.257109	1.73242	0.0831983	0.959551	Not_sig
rno-miR-455-3p	43.5122	0.148349	0.280191	0.529455	0.59649	0.998831	Not_sig
rno-miR-455-5p	6.83652	-0.702831	0.426039	-1.64969	0.0990073	0.979274	Not_sig
rno-miR-463-3p	0.0268986	0.366122	3.02007	0.12123	0.903509	0.998831	Not_sig
rno-miR-463-5p	0.145801	0.935813	2.16037	0.433173	0.664889	0.998831	Not_sig
rno-miR-465-3p	0.0251936	-0.109027	3.02038	-0.0360972	0.971205	0.998831	Not_sig
rno-miR-465-5p	0.205504	0.0214177	1.99139	0.0107551	0.991419	0.998831	Not_sig
rno-miR-466b-2-3p	8.79317	0.528524	0.482957	1.09435	0.273802	0.998831	Not_sig
rno-miR-466b-3p	171.507	-0.463475	0.313472	-1.47852	0.139269	0.998831	Not_sig
rno-miR-466b-4-3p	9.19448	0.138151	0.482606	0.28626	0.774679	0.998831	Not_sig
rno-miR-466b-5p	14.3354	-0.674703	0.386924	-1.74376	0.0812003	0.956513	Not_sig
rno-miR-466c-3p	24.9744	0.139358	0.332024	0.419724	0.674687	0.998831	Not_sig
rno-miR-466c-5p	1.90335	-0.0400991	0.554736	-0.0722851	0.942375	0.998831	Not_sig
rno-miR-471-5p	0.0315415	0.366122	3.02007	0.12123	0.903509	0.998831	Not_sig
rno-miR-483-3p	43.7946	-0.272019	0.326902	-0.832112	0.405346	0.998831	Not_sig
rno-miR-483-5p	16.5916	-0.91916	0.33527	-2.74155	0.00611496	0.33805	Down_regulated
rno-miR-484	62.6604	-0.017709	0.341529	-0.051852	0.958647	0.998831	Not_sig
rno-miR-485-3p	2.69333	-0.291224	0.532828	-0.546563	0.584679	0.998831	Not_sig
rno-miR-485-5p	0.0898755	0.159944	2.82485	0.0566205	0.954847	0.998831	Not_sig
rno-miR-487b-3p	1.13233	-0.657331	0.79346	-0.828437	0.407423	0.998831	Not_sig
rno-miR-487b-5p	0.398692	0.0927899	1.27266	0.0729104	0.941877	0.998831	Not_sig
rno-miR-488-3p	1.89926	-0.824018	0.706861	-1.16574	0.243719	0.998831	Not_sig
rno-miR-488-5p	0.177921	0.0217022	2.07261	0.0104709	0.991646	0.998831	Not_sig
rno-miR-489-3p	13.3901	0.026748	0.384416	0.0695809	0.944527	0.998831	Not_sig
rno-miR-489-5p	1.42604	-1.03478	0.790276	-1.30939	0.190403	0.998831	Not_sig
rno-miR-490-3p	0.156569	-0.926408	1.91507	-0.483745	0.628567	0.998831	Not_sig
rno-miR-490-5p	0.699915	-0.0653371	1.00932	-0.0647337	0.948386	0.998831	Not_sig
rno-miR-493-3p	0.0257528	-0.109027	3.02038	-0.0360972	0.971205	0.998831	Not_sig
rno-miR-493-5p	1.24892	0.693534	0.812798	0.853267	0.393511	0.998831	Not_sig
rno-miR-494-3p	19.8637	-0.0675206	0.227383	-0.296947	0.766507	0.998831	Not_sig
rno-miR-494-5p	0.0355054	0.366122	3.02007	0.12123	0.903509	0.998831	Not_sig
rno-miR-495	0.231723	-0.620756	1.49657	-0.414786	0.678298	0.998831	Not_sig
rno-miR-496-3p	0.297925	-0.524032	1.24079	-0.422336	0.67278	0.998831	Not_sig
rno-miR-496-5p	0.0282435	-0.109027	3.02038	-0.0360972	0.971205	0.998831	Not_sig
rno-miR-497-3p	1.00351	0.380681	0.895065	0.425311	0.67061	0.998831	Not_sig
rno-miR-497-5p	105.001	0.220588	0.319808	0.689751	0.490351	0.998831	Not_sig
rno-miR-499-3p	0.0905961	-0.109027	3.02038	-0.0360972	0.971205	0.998831	Not_sig
rno-miR-499-5p	17.1446	-0.34313	0.361186	-0.95001	0.342107	0.998831	Not_sig
rno-miR-500-3p	60.7993	0.0634887	0.265641	0.239001	0.811104	0.998831	Not_sig
rno-miR-500-5p	0.467685	-0.240331	1.0046	-0.23923	0.810927	0.998831	Not_sig
rno-miR-501-3p	6.40313	-0.712095	0.46807	-1.52134	0.128174	0.998831	Not_sig
rno-miR-501-5p	9.61169	0.0558031	0.386027	0.144557	0.88506	0.998831	Not_sig
rno-miR-503-3p	15.3401	-0.24542	0.288464	-0.850781	0.394891	0.998831	Not_sig
rno-miR-503-5p	7.68079	0.0439012	0.46284	0.0948517	0.924433	0.998831	Not_sig
rno-miR-505-3p	1.38904	0.0988207	0.710522	0.139082	0.889386	0.998831	Not_sig
rno-miR-505-5p	1.96046	0.669151	0.616312	1.08573	0.277597	0.998831	Not_sig
rno-miR-509-3p	0.051253	-0.315124	3.02038	-0.104333	0.916905	0.998831	Not_sig
rno-miR-509-5p	0.373144	-0.226022	1.34695	-0.167803	0.866739	0.998831	Not_sig
rno-miR-511-3p	1.71531	0.995544	0.754167	1.32006	0.186816	0.998831	Not_sig
rno-miR-511-5p	4.69292	-0.625525	0.466583	-1.34065	0.180034	0.998831	Not_sig
rno-miR-5132-3p	0.237947	-0.540585	1.34668	-0.401419	0.688112	0.998831	Not_sig
rno-miR-5132-5p	0.117137	0.189252	2.05049	0.0922957	0.926463	0.998831	Not_sig
rno-miR-532-3p	246.573	0.141826	0.274436	0.516791	0.605302	0.998831	Not_sig
rno-miR-532-5p	50.2071	-0.969342	0.444774	-2.1794	0.0293018	0.727312	Down_regulated
rno-miR-539-3p	1.62652	-0.853859	0.691635	-1.23455	0.216997	0.998831	Not_sig
rno-miR-539-5p	0.0972524	-0.315123	2.75488	-0.114387	0.908931	0.998831	Not_sig
rno-miR-540-3p	0.416153	0.619857	1.18468	0.523226	0.600817	0.998831	Not_sig
rno-miR-540-5p	0.187551	0.236106	1.80519	0.130793	0.895939	0.998831	Not_sig
rno-miR-541-3p	0.0838241	0.147844	2.88871	0.0511799	0.959182	0.998831	Not_sig
rno-miR-541-5p	2.07848	-0.161423	0.609752	-0.264736	0.791213	0.998831	Not_sig
rno-miR-542-3p	47.155	-0.0273284	0.242121	-0.112871	0.910133	0.998831	Not_sig
rno-miR-542-5p	7.48064	0.00726362	0.407131	0.017841	0.985766	0.998831	Not_sig
rno-miR-543-3p	0.0881568	0.445564	2.4975	0.178404	0.858406	0.998831	Not_sig
rno-miR-543-5p	0.0704892	0.366122	3.02007	0.12123	0.903509	0.998831	Not_sig
rno-miR-544-3p	0.221826	0.299245	1.46627	0.204087	0.838286	0.998831	Not_sig
rno-miR-544-5p	0.0315415	0.366122	3.02007	0.12123	0.903509	0.998831	Not_sig
rno-miR-547-3p	0.268632	-0.598841	1.43385	-0.417647	0.676206	0.998831	Not_sig
rno-miR-547-5p	0.0513983	-0.315124	3.02038	-0.104333	0.916905	0.998831	Not_sig
rno-miR-551b-3p	0.279937	0.08146	1.4229	0.0572492	0.954347	0.998831	Not_sig
rno-miR-551b-5p	0.0509464	-0.315124	3.02038	-0.104333	0.916905	0.998831	Not_sig
rno-miR-582-3p	1.93925	-0.0228912	0.547863	-0.0417827	0.966672	0.998831	Not_sig
rno-miR-582-5p	0.700573	-0.558369	0.974219	-0.573145	0.566546	0.998831	Not_sig
rno-miR-592	0.856249	-1.08565	1.14701	-0.946502	0.343892	0.998831	Not_sig
rno-miR-598-3p	1.15636	-0.516176	0.803865	-0.642118	0.520797	0.998831	Not_sig
rno-miR-598-5p	0.0428461	0.147808	3.02012	0.0489411	0.960966	0.998831	Not_sig
rno-miR-615	3.02769	-0.202416	0.481211	-0.420639	0.674019	0.998831	Not_sig
rno-miR-6215	0.414791	0.602698	1.27789	0.471634	0.637188	0.998831	Not_sig
rno-miR-6216	48.7735	-0.0853827	0.272231	-0.313641	0.753794	0.998831	Not_sig
rno-miR-6315	0.696184	-0.557161	0.868165	-0.641769	0.521023	0.998831	Not_sig
rno-miR-6316	0.320025	-0.309647	1.34028	-0.231031	0.817291	0.998831	Not_sig
rno-miR-6317	1.03336	1.03368	0.773707	1.33602	0.181544	0.998831	Not_sig
rno-miR-6318	0.630096	-1.07595	0.965818	-1.11403	0.265267	0.998831	Not_sig
rno-miR-6319	0.834763	-0.513438	1.11763	-0.4594	0.645947	0.998831	Not_sig
rno-miR-632	0.0257528	-0.109027	3.02038	-0.0360972	0.971205	0.998831	Not_sig
rno-miR-6320	0.0696922	0.781807	3.01869	0.258989	0.795644	0.998831	Not_sig
rno-miR-6321	0.0386493	-0.315124	3.02038	-0.104333	0.916905	0.998831	Not_sig
rno-miR-6322	0.129301	0.93635	2.23416	0.419106	0.675139	0.998831	Not_sig
rno-miR-6323	0.336268	-0.309141	1.3999	-0.220831	0.825224	0.998831	Not_sig
rno-miR-6324	2.95316	0.01781	0.569584	0.0312684	0.975056	0.998831	Not_sig
rno-miR-6325	0.0355054	0.366122	3.02007	0.12123	0.903509	0.998831	Not_sig
rno-miR-6328	1.953	-0.531078	0.609938	-0.870707	0.383914	0.998831	Not_sig
rno-miR-6329	0.192766	-0.174846	1.65396	-0.105713	0.91581	0.998831	Not_sig
rno-miR-6330	0.0942392	-0.315123	2.78282	-0.113239	0.909841	0.998831	Not_sig
rno-miR-6331	0.953437	0.898835	0.886614	1.01378	0.310686	0.998831	Not_sig
rno-miR-6332	0.246153	0.987262	1.43873	0.686202	0.492586	0.998831	Not_sig
rno-miR-6333	14.3277	-0.360037	0.41488	-0.86781	0.385498	0.998831	Not_sig
rno-miR-6334	1.97456	-1.49349	0.663181	-2.25201	0.0243219	0.676149	Down_regulated
rno-miR-652-3p	87.5403	0.0379043	0.188644	0.20093	0.840753	0.998831	Not_sig
rno-miR-652-5p	1.37527	-0.697589	0.723699	-0.963922	0.335085	0.998831	Not_sig
rno-miR-653-3p	7.93525	-0.558004	0.481244	-1.1595	0.246252	0.998831	Not_sig
rno-miR-653-5p	4.0825	-0.0639156	0.561521	-0.113826	0.909376	0.998831	Not_sig
rno-miR-664-1-5p	2.348	-0.529615	0.627647	-0.843811	0.398775	0.998831	Not_sig
rno-miR-664-2-5p	5.48808	-0.72567	0.413244	-1.75603	0.0790831	0.947633	Not_sig
rno-miR-664-3p	286.227	0.0738416	0.217425	0.339619	0.734143	0.998831	Not_sig
rno-miR-665	2.36532	-0.201917	0.536418	-0.376418	0.706606	0.998831	Not_sig
rno-miR-666-5p	0.194525	0.235982	1.78962	0.131861	0.895094	0.998831	Not_sig
rno-miR-667-3p	13.8817	-0.613508	0.345693	-1.77472	0.0759442	0.947633	Not_sig
rno-miR-667-5p	0.641814	-1.02372	1.00138	-1.02231	0.306636	0.998831	Not_sig
rno-miR-668	1.31014	-0.481648	0.718357	-0.670486	0.502548	0.998831	Not_sig
rno-miR-671	5.01289	-0.490634	0.453216	-1.08256	0.279004	0.998831	Not_sig
rno-miR-672-3p	1.55713	-0.426971	0.67839	-0.62939	0.529094	0.998831	Not_sig
rno-miR-672-5p	0.497772	-0.709275	1.05889	-0.669828	0.502968	0.998831	Not_sig
rno-miR-673-3p	0.279873	-0.48439	2.98627	-0.162206	0.871144	0.998831	Not_sig
rno-miR-673-5p	3.09363	-0.240744	0.551338	-0.436653	0.662363	0.998831	Not_sig
rno-miR-674-3p	152.545	-0.412272	0.321511	-1.2823	0.199739	0.998831	Not_sig
rno-miR-674-5p	4.62329	-0.0417782	0.419843	-0.0995092	0.920734	0.998831	Not_sig
rno-miR-675-3p	3.37514	-0.410294	0.485776	-0.844615	0.398326	0.998831	Not_sig
rno-miR-675-5p	0.684885	0.160009	1.03667	0.154349	0.877335	0.998831	Not_sig
rno-miR-676	115.125	-0.460721	0.294598	-1.5639	0.117842	0.998831	Not_sig
rno-miR-678	0.964403	0.964116	0.764527	1.26106	0.207287	0.998831	Not_sig
rno-miR-679	0.0525988	0.600097	3.01925	0.198757	0.842453	0.998831	Not_sig
rno-miR-702-3p	18.9756	-0.0667149	0.356441	-0.18717	0.851528	0.998831	Not_sig
rno-miR-702-5p	0.162581	0.521093	1.89438	0.275073	0.78326	0.998831	Not_sig
rno-miR-708-3p	0.323856	-0.375878	1.21309	-0.309852	0.756673	0.998831	Not_sig
rno-miR-708-5p	10.1847	-0.385587	0.39021	-0.988152	0.323078	0.998831	Not_sig
rno-miR-709	267.446	-0.290563	0.288803	-1.00609	0.31437	0.998831	Not_sig
rno-miR-711	3.05051	-0.253292	0.509491	-0.497148	0.619085	0.998831	Not_sig
rno-miR-742-3p	0.133461	-0.315123	2.8654	-0.109975	0.912429	0.998831	Not_sig
rno-miR-743a-3p	0.100253	-0.315123	2.72849	-0.115493	0.908054	0.998831	Not_sig
rno-miR-743b-5p	0.134227	0.238515	2.22376	0.107258	0.914584	0.998831	Not_sig
rno-miR-7578	0.403138	0.259618	1.12911	0.229932	0.818145	0.998831	Not_sig
rno-miR-758-5p	0.199505	0.519942	1.80334	0.288322	0.7731	0.998831	Not_sig
rno-miR-759	0.15975	-0.676613	2.10914	-0.3208	0.748362	0.998831	Not_sig
rno-miR-760-3p	2.17717	-1.45898	0.664099	-2.19693	0.0280257	0.721403	Down_regulated
rno-miR-760-5p	2.30127	0.360144	0.576255	0.624973	0.531988	0.998831	Not_sig
rno-miR-762	0.698088	0.876876	1.07787	0.813528	0.415916	0.998831	Not_sig
rno-miR-764-3p	0.0660271	0.160026	3.02007	0.0529874	0.957742	0.998831	Not_sig
rno-miR-764-5p	0.39906	0.326801	1.18715	0.275281	0.7831	0.998831	Not_sig
rno-miR-770-3p	0.126464	0.159788	2.53689	0.0629859	0.949778	0.998831	Not_sig
rno-miR-770-5p	0.121848	0.238765	2.28663	0.104418	0.916838	0.998831	Not_sig
rno-miR-7a-1-3p	45.253	0.058753	0.169979	0.345649	0.729607	0.998831	Not_sig
rno-miR-7a-2-3p	0.713392	0.85078	0.993891	0.856009	0.391993	0.998831	Not_sig
rno-miR-7a-5p	28.7706	0.51067	0.315759	1.61728	0.105819	0.979274	Not_sig
rno-miR-7b	0.53369	1.86572	1.41086	1.3224	0.186035	0.998831	Not_sig
rno-miR-802-3p	0.41082	-1.67662	1.3899	-1.20629	0.227706	0.998831	Not_sig
rno-miR-802-5p	4.51978	-0.487556	0.594452	-0.820177	0.412115	0.998831	Not_sig
rno-miR-871-5p	0.134187	0.937953	2.51304	0.373234	0.708974	0.998831	Not_sig
rno-miR-872-3p	69.7891	0.0173864	0.171825	0.101187	0.919402	0.998831	Not_sig
rno-miR-872-5p	23.7463	-0.675266	0.264694	-2.55112	0.0107378	0.452046	Down_regulated
rno-miR-873-3p	0.0704892	0.366122	3.02007	0.12123	0.903509	0.998831	Not_sig
rno-miR-873-5p	0.108361	-0.0462251	2.67943	-0.0172518	0.986236	0.998831	Not_sig
rno-miR-874-3p	63.8829	-0.420884	0.341652	-1.23191	0.217982	0.998831	Not_sig
rno-miR-874-5p	0.698756	0.127099	1.08319	0.117338	0.906592	0.998831	Not_sig
rno-miR-875	0.378128	0.151607	1.20189	0.12614	0.899621	0.998831	Not_sig
rno-miR-877	2.01048	0.50819	0.583851	0.870411	0.384076	0.998831	Not_sig
rno-miR-878	0.247727	-0.0460712	3.02007	-0.015255	0.987829	0.998831	Not_sig
rno-miR-879-3p	0.199298	-0.024091	1.62126	-0.0148594	0.988144	0.998831	Not_sig
rno-miR-880-5p	0.0491595	0.366122	3.02007	0.12123	0.903509	0.998831	Not_sig
rno-miR-881-3p	1.13657	-1.11335	0.933267	-1.19296	0.232885	0.998831	Not_sig
rno-miR-883-3p	0.102986	0.188568	2.40183	0.0785103	0.937422	0.998831	Not_sig
rno-miR-883-5p	0.157981	0.647208	1.88477	0.343388	0.731306	0.998831	Not_sig
rno-miR-92a-1-5p	0.387399	0.648941	1.36811	0.474334	0.635262	0.998831	Not_sig
rno-miR-92a-3p	3173.6	0.182796	0.262164	0.697257	0.485642	0.998831	Not_sig
rno-miR-92b-3p	242.622	0.35882	0.276863	1.29602	0.194969	0.998831	Not_sig
rno-miR-92b-5p	4.88088	0.207968	0.504394	0.412313	0.68011	0.998831	Not_sig
rno-miR-93-3p	16.7534	-0.290217	0.313036	-0.927106	0.353872	0.998831	Not_sig
rno-miR-93-5p	159.747	0.310213	0.232893	1.332	0.18286	0.998831	Not_sig
rno-miR-935	0.285874	0.578625	1.40875	0.410736	0.681266	0.998831	Not_sig
rno-miR-96-3p	0.0193247	-0.109027	3.02038	-0.0360972	0.971205	0.998831	Not_sig
rno-miR-96-5p	5.98906	0.189607	0.510413	0.371477	0.710282	0.998831	Not_sig
rno-miR-98-3p	4.84882	0.304665	0.45723	0.666326	0.505202	0.998831	Not_sig
rno-miR-98-5p	19.1295	-0.875194	0.347184	-2.52084	0.0117077	0.452046	Down_regulated
rno-miR-99a-3p	3.43475	-0.497326	0.613932	-0.810067	0.417901	0.998831	Not_sig
rno-miR-99a-5p	852.709	0.276976	0.172435	1.60626	0.108216	0.979274	Not_sig
rno-miR-99b-3p	1.28971	0.477607	0.801538	0.595864	0.551266	0.998831	Not_sig
rno-miR-99b-5p	53.6522	-0.131793	0.18546	-0.710624	0.477317	0.998831	Not_sig
rno-miR-9a-3p	4.57898	-0.203265	0.462114	-0.439859	0.660039	0.998831	Not_sig
rno-miR-9a-5p	11.3794	0.129605	0.367059	0.353091	0.72402	0.998831	Not_sig
rno-miR-9b-3p	0.0526767	-0.315124	3.02038	-0.104333	0.916905	0.998831	Not_sig
rno-miR-9b-5p	0.677765	0.593321	1.09934	0.539706	0.5894	0.998831	Not_sig
