# Supplementary material for: Comprehensive characterization of small noncoding RNA profiles in hypoxia-induced pulmonary hypertension (HPH) rat tissues
Source: iScience. 2024 Jan 13;27(2):108815. doi: 10.1016/j.isci.2024.108815 (PMC10844824; doi:10.1016/j.isci.2024.108815)
Supplement: Table S12. Oligos used in this study, related to Figure 7 [file mmc13.xlsx]

## Sheet: Table S12
Table S12: Oligos used in this study; related to Figure 7
id	sequence(5'-3')
rno-miR-15b-5p-F	CTGGGTAGCAGCACATCATG
rno-miR-23b-3p-F	CTGGGATCACATTGCCAGGGAT
rno-miR-375b-3p-F	CTGGGTTTGTTCGTTCGGC
rno-miR-133b-3p-F	CTGGGTTTGGTCCCCTTCAA
rno-miR-139-5p-F	CTGGGTCTACAGTGCACGTGTC
rno-miR-140-3p-F	CTGGGTACCACAGGGTAGAA
rno-miR-375-3p-F	CTGGGTTTGTTCGTTCGGC
rno-miR-181a-5p-F	CTGGGAACATTCAACGCTGTCG
rno-miR-29b-3p-F	CTGGGTAGCACCATTTGAAATC
rno-miR-195b-5p-F	CTGGGTAGCAGCACAGAAAT
RT-R	TACGAGATGTGACTGGAGTTCAGACGTGTGCTCTTCCGATCTGCTACGCTTTTTTTTTTTTTTTTTTTVN
Adapter-F	CACCTCTCTAUACACUCTTUCCCUACACGACGCTCTUCCGATCUNNNNNN
Adapter-R	AGATCGGAAGAGCGTCGTGTAGGGAAAGAGTGTATAGAGAGGTG
Amp-F	AATGATACGGCGACCACCGAGATCTACACCTCTCTATACACTCTT
Amp-R	CAAGCAGAAGACGGCATACGAGATGTGACTGGAGTT
